# Supplementary material for: Self-Organization of Minimal Anaphase Spindle Midzone Bundles
Source: Curr Biol. 2019 Jul 8;29(13):2120–2130.e7. doi: 10.1016/j.cub.2019.05.049 (PMC6616649; doi:10.1016/j.cub.2019.05.049)
Supplement: Data S1. Simulation Files, Related to STAR Methods — This ZIP contains the source code of Cytosim used for this study, and all the configuration files needed to reproduce the simulation figures. Please, refer to the README file included in the package. [file mmc8.zip]

Archive with 1,620 entries (1,527 files):
- Hannabuss2019_simulation_files_fixed/
- Hannabuss2019_simulation_files_fixed/.DS_Store
- __MACOSX/
- __MACOSX/Hannabuss2019_simulation_files_fixed/
- __MACOSX/Hannabuss2019_simulation_files_fixed/._.DS_Store
- Hannabuss2019_simulation_files_fixed/analysis/
- Hannabuss2019_simulation_files_fixed/analysis/.DS_Store
- __MACOSX/Hannabuss2019_simulation_files_fixed/analysis/
- __MACOSX/Hannabuss2019_simulation_files_fixed/analysis/._.DS_Store
- Hannabuss2019_simulation_files_fixed/analysis/plot_settings.py
- __MACOSX/Hannabuss2019_simulation_files_fixed/analysis/._plot_settings.py
- Hannabuss2019_simulation_files_fixed/analysis/figureJ/
- Hannabuss2019_simulation_files_fixed/analysis/figureJ/figure_j.py
- __MACOSX/Hannabuss2019_simulation_files_fixed/analysis/figureJ/
- __MACOSX/Hannabuss2019_simulation_files_fixed/analysis/figureJ/._figure_j.py
- Hannabuss2019_simulation_files_fixed/analysis/figureJ/.DS_Store
- __MACOSX/Hannabuss2019_simulation_files_fixed/analysis/figureJ/._.DS_Store
- Hannabuss2019_simulation_files_fixed/analysis/figureJ/fig/
- Hannabuss2019_simulation_files_fixed/analysis/figureJ/fig/fig_j.pdf
- __MACOSX/Hannabuss2019_simulation_files_fixed/analysis/figureJ/fig/
- __MACOSX/Hannabuss2019_simulation_files_fixed/analysis/figureJ/fig/._fig_j.pdf
- __MACOSX/Hannabuss2019_simulation_files_fixed/analysis/figureJ/._fig
- __MACOSX/Hannabuss2019_simulation_files_fixed/analysis/._figureJ
- Hannabuss2019_simulation_files_fixed/analysis/figureEF_SE/
- Hannabuss2019_simulation_files_fixed/analysis/figureEF_SE/figure_Se.py
- __MACOSX/Hannabuss2019_simulation_files_fixed/analysis/figureEF_SE/
- __MACOSX/Hannabuss2019_simulation_files_fixed/analysis/figureEF_SE/._figure_Se.py
- Hannabuss2019_simulation_files_fixed/analysis/figureEF_SE/fig/
- Hannabuss2019_simulation_files_fixed/analysis/figureEF_SE/fig/fig_Se.pdf
- __MACOSX/Hannabuss2019_simulation_files_fixed/analysis/figureEF_SE/fig/
- __MACOSX/Hannabuss2019_simulation_files_fixed/analysis/figureEF_SE/fig/._fig_Se.pdf
- Hannabuss2019_simulation_files_fixed/analysis/figureEF_SE/fig/fig_f.pdf
- __MACOSX/Hannabuss2019_simulation_files_fixed/analysis/figureEF_SE/fig/._fig_f.pdf
- Hannabuss2019_simulation_files_fixed/analysis/figureEF_SE/fig/fig_e.pdf
- __MACOSX/Hannabuss2019_simulation_files_fixed/analysis/figureEF_SE/fig/._fig_e.pdf
- __MACOSX/Hannabuss2019_simulation_files_fixed/analysis/figureEF_SE/._fig
- Hannabuss2019_simulation_files_fixed/analysis/figureEF_SE/figure_ef.py
- __MACOSX/Hannabuss2019_simulation_files_fixed/analysis/figureEF_SE/._figure_ef.py
- __MACOSX/Hannabuss2019_simulation_files_fixed/analysis/._figureEF_SE
- Hannabuss2019_simulation_files_fixed/analysis/figureHI_SF/
- Hannabuss2019_simulation_files_fixed/analysis/figureHI_SF/.DS_Store
- __MACOSX/Hannabuss2019_simulation_files_fixed/analysis/figureHI_SF/
- __MACOSX/Hannabuss2019_simulation_files_fixed/analysis/figureHI_SF/._.DS_Store
- Hannabuss2019_simulation_files_fixed/analysis/figureHI_SF/fig/
- Hannabuss2019_simulation_files_fixed/analysis/figureHI_SF/fig/fig_sf.pdf
- __MACOSX/Hannabuss2019_simulation_files_fixed/analysis/figureHI_SF/fig/
- __MACOSX/Hannabuss2019_simulation_files_fixed/analysis/figureHI_SF/fig/._fig_sf.pdf
- Hannabuss2019_simulation_files_fixed/analysis/figureHI_SF/fig/fig_i.pdf
- __MACOSX/Hannabuss2019_simulation_files_fixed/analysis/figureHI_SF/fig/._fig_i.pdf
- Hannabuss2019_simulation_files_fixed/analysis/figureHI_SF/fig/fig_h.pdf
- __MACOSX/Hannabuss2019_simulation_files_fixed/analysis/figureHI_SF/fig/._fig_h.pdf
- Hannabuss2019_simulation_files_fixed/analysis/figureHI_SF/fig/fig_supp4.pdf
- __MACOSX/Hannabuss2019_simulation_files_fixed/analysis/figureHI_SF/fig/._fig_supp4.pdf
- __MACOSX/Hannabuss2019_simulation_files_fixed/analysis/figureHI_SF/._fig
- Hannabuss2019_simulation_files_fixed/analysis/figureHI_SF/figure_hi_sf.py
- __MACOSX/Hannabuss2019_simulation_files_fixed/analysis/figureHI_SF/._figure_hi_sf.py
- __MACOSX/Hannabuss2019_simulation_files_fixed/analysis/._figureHI_SF
- Hannabuss2019_simulation_files_fixed/analysis/figureG/
- Hannabuss2019_simulation_files_fixed/analysis/figureG/.DS_Store
- __MACOSX/Hannabuss2019_simulation_files_fixed/analysis/figureG/
- __MACOSX/Hannabuss2019_simulation_files_fixed/analysis/figureG/._.DS_Store
- Hannabuss2019_simulation_files_fixed/analysis/figureG/fig/
- Hannabuss2019_simulation_files_fixed/analysis/figureG/fig/fig_G.pdf
- __MACOSX/Hannabuss2019_simulation_files_fixed/analysis/figureG/fig/
- __MACOSX/Hannabuss2019_simulation_files_fixed/analysis/figureG/fig/._fig_G.pdf
- __MACOSX/Hannabuss2019_simulation_files_fixed/analysis/figureG/._fig
- Hannabuss2019_simulation_files_fixed/analysis/figureG/figure_g.py
- __MACOSX/Hannabuss2019_simulation_files_fixed/analysis/figureG/._figure_g.py
- __MACOSX/Hannabuss2019_simulation_files_fixed/analysis/._figureG
- Hannabuss2019_simulation_files_fixed/analysis/.idea/
- Hannabuss2019_simulation_files_fixed/analysis/.idea/analysis.iml
- __MACOSX/Hannabuss2019_simulation_files_fixed/analysis/.idea/
- __MACOSX/Hannabuss2019_simulation_files_fixed/analysis/.idea/._analysis.iml
- Hannabuss2019_simulation_files_fixed/analysis/.idea/workspace.xml
- __MACOSX/Hannabuss2019_simulation_files_fixed/analysis/.idea/._workspace.xml
- Hannabuss2019_simulation_files_fixed/analysis/.idea/modules.xml
- __MACOSX/Hannabuss2019_simulation_files_fixed/analysis/.idea/._modules.xml
- Hannabuss2019_simulation_files_fixed/analysis/.idea/misc.xml
- __MACOSX/Hannabuss2019_simulation_files_fixed/analysis/.idea/._misc.xml
- __MACOSX/Hannabuss2019_simulation_files_fixed/analysis/._.idea
- __MACOSX/Hannabuss2019_simulation_files_fixed/._analysis
- Hannabuss2019_simulation_files_fixed/code/
- Hannabuss2019_simulation_files_fixed/code/.DS_Store
- __MACOSX/Hannabuss2019_simulation_files_fixed/code/
- __MACOSX/Hannabuss2019_simulation_files_fixed/code/._.DS_Store
- Hannabuss2019_simulation_files_fixed/code/cytosim/
- Hannabuss2019_simulation_files_fixed/code/cytosim/.DS_Store
- __MACOSX/Hannabuss2019_simulation_files_fixed/code/cytosim/
- __MACOSX/Hannabuss2019_simulation_files_fixed/code/cytosim/._.DS_Store
- Hannabuss2019_simulation_files_fixed/code/cytosim/cytosim.xcodeproj/
- Hannabuss2019_simulation_files_fixed/code/cytosim/cytosim.xcodeproj/project.pbxproj
- __MACOSX/Hannabuss2019_simulation_files_fixed/code/cytosim/cytosim.xcodeproj/
- __MACOSX/Hannabuss2019_simulation_files_fixed/code/cytosim/cytosim.xcodeproj/._project.pbxproj
- __MACOSX/Hannabuss2019_simulation_files_fixed/code/cytosim/._cytosim.xcodeproj
- Hannabuss2019_simulation_files_fixed/code/cytosim/makefile
- __MACOSX/Hannabuss2019_simulation_files_fixed/code/cytosim/._makefile
- Hannabuss2019_simulation_files_fixed/code/cytosim/makefile.inc
- __MACOSX/Hannabuss2019_simulation_files_fixed/code/cytosim/._makefile.inc
- Hannabuss2019_simulation_files_fixed/code/cytosim/src/
- Hannabuss2019_simulation_files_fixed/code/cytosim/src/misc/
- __MACOSX/Hannabuss2019_simulation_files_fixed/code/cytosim/src/
- __MACOSX/Hannabuss2019_simulation_files_fixed/code/cytosim/src/._misc
- Hannabuss2019_simulation_files_fixed/code/cytosim/src/mechoui/
- Hannabuss2019_simulation_files_fixed/code/cytosim/src/mechoui/mesh.arec
- __MACOSX/Hannabuss2019_simulation_files_fixed/code/cytosim/src/mechoui/
- __MACOSX/Hannabuss2019_simulation_files_fixed/code/cytosim/src/mechoui/._mesh.arec
- Hannabuss2019_simulation_files_fixed/code/cytosim/src/mechoui/makefile
- __MACOSX/Hannabuss2019_simulation_files_fixed/code/cytosim/src/mechoui/._makefile
- Hannabuss2019_simulation_files_fixed/code/cytosim/src/mechoui/mesh.h
- __MACOSX/Hannabuss2019_simulation_files_fixed/code/cytosim/src/mechoui/._mesh.h
- Hannabuss2019_simulation_files_fixed/code/cytosim/src/mechoui/mesh.cc
- __MACOSX/Hannabuss2019_simulation_files_fixed/code/cytosim/src/mechoui/._mesh.cc
- Hannabuss2019_simulation_files_fixed/code/cytosim/src/mechoui/mechoui_param.h
- __MACOSX/Hannabuss2019_simulation_files_fixed/code/cytosim/src/mechoui/._mechoui_param.h
- Hannabuss2019_simulation_files_fixed/code/cytosim/src/mechoui/mechoui.cc
- __MACOSX/Hannabuss2019_simulation_files_fixed/code/cytosim/src/mechoui/._mechoui.cc
- Hannabuss2019_simulation_files_fixed/code/cytosim/src/mechoui/makefile.inc
- __MACOSX/Hannabuss2019_simulation_files_fixed/code/cytosim/src/mechoui/._makefile.inc
- Hannabuss2019_simulation_files_fixed/code/cytosim/src/mechoui/mechoui_param.cc
- __MACOSX/Hannabuss2019_simulation_files_fixed/code/cytosim/src/mechoui/._mechoui_param.cc
- Hannabuss2019_simulation_files_fixed/code/cytosim/src/mechoui/build/
- __MACOSX/Hannabuss2019_simulation_files_fixed/code/cytosim/src/mechoui/._build
- __MACOSX/Hannabuss2019_simulation_files_fixed/code/cytosim/src/._mechoui
- Hannabuss2019_simulation_files_fixed/code/cytosim/src/tools/
- Hannabuss2019_simulation_files_fixed/code/cytosim/src/tools/report.cc
- __MACOSX/Hannabuss2019_simulation_files_fixed/code/cytosim/src/tools/
- __MACOSX/Hannabuss2019_simulation_files_fixed/code/cytosim/src/tools/._report.cc
- Hannabuss2019_simulation_files_fixed/code/cytosim/src/tools/micimage.cc
- __MACOSX/Hannabuss2019_simulation_files_fixed/code/cytosim/src/tools/._micimage.cc
- Hannabuss2019_simulation_files_fixed/code/cytosim/src/tools/analyse2.cc
- __MACOSX/Hannabuss2019_simulation_files_fixed/code/cytosim/src/tools/._analyse2.cc
- Hannabuss2019_simulation_files_fixed/code/cytosim/src/tools/reader.cc
- __MACOSX/Hannabuss2019_simulation_files_fixed/code/cytosim/src/tools/._reader.cc
- Hannabuss2019_simulation_files_fixed/code/cytosim/src/tools/analyse3.cc
- __MACOSX/Hannabuss2019_simulation_files_fixed/code/cytosim/src/tools/._analyse3.cc
- Hannabuss2019_simulation_files_fixed/code/cytosim/src/tools/cymart.cc
- __MACOSX/Hannabuss2019_simulation_files_fixed/code/cytosim/src/tools/._cymart.cc
- Hannabuss2019_simulation_files_fixed/code/cytosim/src/tools/sieve.cc
- __MACOSX/Hannabuss2019_simulation_files_fixed/code/cytosim/src/tools/._sieve.cc
- Hannabuss2019_simulation_files_fixed/code/cytosim/src/tools/makefile.inc
- __MACOSX/Hannabuss2019_simulation_files_fixed/code/cytosim/src/tools/._makefile.inc
- Hannabuss2019_simulation_files_fixed/code/cytosim/src/tools/frametool.cc
- __MACOSX/Hannabuss2019_simulation_files_fixed/code/cytosim/src/tools/._frametool.cc
- Hannabuss2019_simulation_files_fixed/code/cytosim/src/tools/reportF.cc
- __MACOSX/Hannabuss2019_simulation_files_fixed/code/cytosim/src/tools/._reportF.cc
- Hannabuss2019_simulation_files_fixed/code/cytosim/src/tools/analyse.cc
- __MACOSX/Hannabuss2019_simulation_files_fixed/code/cytosim/src/tools/._analyse.cc
- __MACOSX/Hannabuss2019_simulation_files_fixed/code/cytosim/src/._tools
- Hannabuss2019_simulation_files_fixed/code/cytosim/src/.DS_Store
- __MACOSX/Hannabuss2019_simulation_files_fixed/code/cytosim/src/._.DS_Store
- Hannabuss2019_simulation_files_fixed/code/cytosim/src/SFMT/
- Hannabuss2019_simulation_files_fixed/code/cytosim/src/SFMT/FILES.txt
- __MACOSX/Hannabuss2019_simulation_files_fixed/code/cytosim/src/SFMT/
- __MACOSX/Hannabuss2019_simulation_files_fixed/code/cytosim/src/SFMT/._FILES.txt
- Hannabuss2019_simulation_files_fixed/code/cytosim/src/SFMT/SFMT-params2281.h
- __MACOSX/Hannabuss2019_simulation_files_fixed/code/cytosim/src/SFMT/._SFMT-params2281.h
- Hannabuss2019_simulation_files_fixed/code/cytosim/src/SFMT/SFMT-params.h
- __MACOSX/Hannabuss2019_simulation_files_fixed/code/cytosim/src/SFMT/._SFMT-params.h
- Hannabuss2019_simulation_files_fixed/code/cytosim/src/SFMT/SFMT-params1279.h
- __MACOSX/Hannabuss2019_simulation_files_fixed/code/cytosim/src/SFMT/._SFMT-params1279.h
- Hannabuss2019_simulation_files_fixed/code/cytosim/src/SFMT/SFMT-params44497.h
- __MACOSX/Hannabuss2019_simulation_files_fixed/code/cytosim/src/SFMT/._SFMT-params44497.h
- Hannabuss2019_simulation_files_fixed/code/cytosim/src/SFMT/SFMT-sse2.h
- __MACOSX/Hannabuss2019_simulation_files_fixed/code/cytosim/src/SFMT/._SFMT-sse2.h
- Hannabuss2019_simulation_files_fixed/code/cytosim/src/SFMT/Makefile
- __MACOSX/Hannabuss2019_simulation_files_fixed/code/cytosim/src/SFMT/._Makefile
- Hannabuss2019_simulation_files_fixed/code/cytosim/src/SFMT/SFMT-avx2.h
- __MACOSX/Hannabuss2019_simulation_files_fixed/code/cytosim/src/SFMT/._SFMT-avx2.h
- Hannabuss2019_simulation_files_fixed/code/cytosim/src/SFMT/SFMT-params4253.h
- __MACOSX/Hannabuss2019_simulation_files_fixed/code/cytosim/src/SFMT/._SFMT-params4253.h
- Hannabuss2019_simulation_files_fixed/code/cytosim/src/SFMT/check_avx2.sh
- __MACOSX/Hannabuss2019_simulation_files_fixed/code/cytosim/src/SFMT/._check_avx2.sh
- Hannabuss2019_simulation_files_fixed/code/cytosim/src/SFMT/SFMT.c
- __MACOSX/Hannabuss2019_simulation_files_fixed/code/cytosim/src/SFMT/._SFMT.c
- Hannabuss2019_simulation_files_fixed/code/cytosim/src/SFMT/SFMT-params11213.h
- __MACOSX/Hannabuss2019_simulation_files_fixed/code/cytosim/src/SFMT/._SFMT-params11213.h
- Hannabuss2019_simulation_files_fixed/code/cytosim/src/SFMT/CHANGE-LOG.txt
- __MACOSX/Hannabuss2019_simulation_files_fixed/code/cytosim/src/SFMT/._CHANGE-LOG.txt
- Hannabuss2019_simulation_files_fixed/code/cytosim/src/SFMT/SFMT-sse2-msc.h
- __MACOSX/Hannabuss2019_simulation_files_fixed/code/cytosim/src/SFMT/._SFMT-sse2-msc.h
- Hannabuss2019_simulation_files_fixed/code/cytosim/src/SFMT/SFMT-common.h
- __MACOSX/Hannabuss2019_simulation_files_fixed/code/cytosim/src/SFMT/._SFMT-common.h
- Hannabuss2019_simulation_files_fixed/code/cytosim/src/SFMT/SFMT-params86243.h
- __MACOSX/Hannabuss2019_simulation_files_fixed/code/cytosim/src/SFMT/._SFMT-params86243.h
- Hannabuss2019_simulation_files_fixed/code/cytosim/src/SFMT/SFMT-params132049.h
- __MACOSX/Hannabuss2019_simulation_files_fixed/code/cytosim/src/SFMT/._SFMT-params132049.h
- Hannabuss2019_simulation_files_fixed/code/cytosim/src/SFMT/check.sh
- __MACOSX/Hannabuss2019_simulation_files_fixed/code/cytosim/src/SFMT/._check.sh
- Hannabuss2019_simulation_files_fixed/code/cytosim/src/SFMT/SFMT-params216091.h
- __MACOSX/Hannabuss2019_simulation_files_fixed/code/cytosim/src/SFMT/._SFMT-params216091.h
- Hannabuss2019_simulation_files_fixed/code/cytosim/src/SFMT/README.txt
- __MACOSX/Hannabuss2019_simulation_files_fixed/code/cytosim/src/SFMT/._README.txt
- Hannabuss2019_simulation_files_fixed/code/cytosim/src/SFMT/test.c
- __MACOSX/Hannabuss2019_simulation_files_fixed/code/cytosim/src/SFMT/._test.c
- Hannabuss2019_simulation_files_fixed/code/cytosim/src/SFMT/SFMT-alti.h
- __MACOSX/Hannabuss2019_simulation_files_fixed/code/cytosim/src/SFMT/._SFMT-alti.h
- Hannabuss2019_simulation_files_fixed/code/cytosim/src/SFMT/LICENSE_orig.txt
- __MACOSX/Hannabuss2019_simulation_files_fixed/code/cytosim/src/SFMT/._LICENSE_orig.txt
- Hannabuss2019_simulation_files_fixed/code/cytosim/src/SFMT/LICENSE.txt
- __MACOSX/Hannabuss2019_simulation_files_fixed/code/cytosim/src/SFMT/._LICENSE.txt
- Hannabuss2019_simulation_files_fixed/code/cytosim/src/SFMT/SFMT-params19937.h
- __MACOSX/Hannabuss2019_simulation_files_fixed/code/cytosim/src/SFMT/._SFMT-params19937.h
- Hannabuss2019_simulation_files_fixed/code/cytosim/src/SFMT/SFMT.h
- __MACOSX/Hannabuss2019_simulation_files_fixed/code/cytosim/src/SFMT/._SFMT.h
- Hannabuss2019_simulation_files_fixed/code/cytosim/src/SFMT/SFMT-params607.h
- __MACOSX/Hannabuss2019_simulation_files_fixed/code/cytosim/src/SFMT/._SFMT-params607.h
- __MACOSX/Hannabuss2019_simulation_files_fixed/code/cytosim/src/._SFMT
- Hannabuss2019_simulation_files_fixed/code/cytosim/src/test/
- Hannabuss2019_simulation_files_fixed/code/cytosim/src/test/test_platonic.cc
- __MACOSX/Hannabuss2019_simulation_files_fixed/code/cytosim/src/test/
- __MACOSX/Hannabuss2019_simulation_files_fixed/code/cytosim/src/test/._test_platonic.cc
- Hannabuss2019_simulation_files_fixed/code/cytosim/src/test/test_math.cc
- __MACOSX/Hannabuss2019_simulation_files_fixed/code/cytosim/src/test/._test_math.cc
- Hannabuss2019_simulation_files_fixed/code/cytosim/src/test/test_vbo.cc
- __MACOSX/Hannabuss2019_simulation_files_fixed/code/cytosim/src/test/._test_vbo.cc
- Hannabuss2019_simulation_files_fixed/code/cytosim/src/test/test_random.cc
- __MACOSX/Hannabuss2019_simulation_files_fixed/code/cytosim/src/test/._test_random.cc
- Hannabuss2019_simulation_files_fixed/code/cytosim/src/test/test_param.cc
- __MACOSX/Hannabuss2019_simulation_files_fixed/code/cytosim/src/test/._test_param.cc
- Hannabuss2019_simulation_files_fixed/code/cytosim/src/test/test_blas.cc
- __MACOSX/Hannabuss2019_simulation_files_fixed/code/cytosim/src/test/._test_blas.cc
- Hannabuss2019_simulation_files_fixed/code/cytosim/src/test/test_quaternion.cc
- __MACOSX/Hannabuss2019_simulation_files_fixed/code/cytosim/src/test/._test_quaternion.cc
- Hannabuss2019_simulation_files_fixed/code/cytosim/src/test/test_matrix.cc
- __MACOSX/Hannabuss2019_simulation_files_fixed/code/cytosim/src/test/._test_matrix.cc
- Hannabuss2019_simulation_files_fixed/code/cytosim/src/test/test_glapp.cc
- __MACOSX/Hannabuss2019_simulation_files_fixed/code/cytosim/src/test/._test_glapp.cc
- Hannabuss2019_simulation_files_fixed/code/cytosim/src/test/test_glut3D.cc
- __MACOSX/Hannabuss2019_simulation_files_fixed/code/cytosim/src/test/._test_glut3D.cc
- Hannabuss2019_simulation_files_fixed/code/cytosim/src/test/test_thread.cc
- __MACOSX/Hannabuss2019_simulation_files_fixed/code/cytosim/src/test/._test_thread.cc
- Hannabuss2019_simulation_files_fixed/code/cytosim/src/test/test_signal.cc
- __MACOSX/Hannabuss2019_simulation_files_fixed/code/cytosim/src/test/._test_signal.cc
- Hannabuss2019_simulation_files_fixed/code/cytosim/src/test/test_code.cc
- __MACOSX/Hannabuss2019_simulation_files_fixed/code/cytosim/src/test/._test_code.cc
- Hannabuss2019_simulation_files_fixed/code/cytosim/src/test/test_sizeof.cc
- __MACOSX/Hannabuss2019_simulation_files_fixed/code/cytosim/src/test/._test_sizeof.cc
- Hannabuss2019_simulation_files_fixed/code/cytosim/src/test/test_space.cc
- __MACOSX/Hannabuss2019_simulation_files_fixed/code/cytosim/src/test/._test_space.cc
- Hannabuss2019_simulation_files_fixed/code/cytosim/src/test/test_string.cc
- __MACOSX/Hannabuss2019_simulation_files_fixed/code/cytosim/src/test/._test_string.cc
- Hannabuss2019_simulation_files_fixed/code/cytosim/src/test/test_solve.cc
- __MACOSX/Hannabuss2019_simulation_files_fixed/code/cytosim/src/test/._test_solve.cc
- Hannabuss2019_simulation_files_fixed/code/cytosim/src/test/test.cc
- __MACOSX/Hannabuss2019_simulation_files_fixed/code/cytosim/src/test/._test.cc
- Hannabuss2019_simulation_files_fixed/code/cytosim/src/test/test_param.h
- __MACOSX/Hannabuss2019_simulation_files_fixed/code/cytosim/src/test/._test_param.h
- Hannabuss2019_simulation_files_fixed/code/cytosim/src/test/test_simd.cc
- __MACOSX/Hannabuss2019_simulation_files_fixed/code/cytosim/src/test/._test_simd.cc
- Hannabuss2019_simulation_files_fixed/code/cytosim/src/test/test_cxx.cc
- __MACOSX/Hannabuss2019_simulation_files_fixed/code/cytosim/src/test/._test_cxx.cc
- Hannabuss2019_simulation_files_fixed/code/cytosim/src/test/test_sphere.cc
- __MACOSX/Hannabuss2019_simulation_files_fixed/code/cytosim/src/test/._test_sphere.cc
- Hannabuss2019_simulation_files_fixed/code/cytosim/src/test/makefile.inc
- __MACOSX/Hannabuss2019_simulation_files_fixed/code/cytosim/src/test/._makefile.inc
- Hannabuss2019_simulation_files_fixed/code/cytosim/src/test/test_glut.cc
- __MACOSX/Hannabuss2019_simulation_files_fixed/code/cytosim/src/test/._test_glut.cc
- Hannabuss2019_simulation_files_fixed/code/cytosim/src/test/test_opengl.cc
- __MACOSX/Hannabuss2019_simulation_files_fixed/code/cytosim/src/test/._test_opengl.cc
- Hannabuss2019_simulation_files_fixed/code/cytosim/src/test/test_quartic.cc
- __MACOSX/Hannabuss2019_simulation_files_fixed/code/cytosim/src/test/._test_quartic.cc
- Hannabuss2019_simulation_files_fixed/code/cytosim/src/test/test_rasterizer.cc
- __MACOSX/Hannabuss2019_simulation_files_fixed/code/cytosim/src/test/._test_rasterizer.cc
- Hannabuss2019_simulation_files_fixed/code/cytosim/src/test/test_gillespie.cc
- __MACOSX/Hannabuss2019_simulation_files_fixed/code/cytosim/src/test/._test_gillespie.cc
- Hannabuss2019_simulation_files_fixed/code/cytosim/src/test/test_grid.cc
- __MACOSX/Hannabuss2019_simulation_files_fixed/code/cytosim/src/test/._test_grid.cc
- __MACOSX/Hannabuss2019_simulation_files_fixed/code/cytosim/src/._test
- Hannabuss2019_simulation_files_fixed/code/cytosim/src/todo30.txt
- __MACOSX/Hannabuss2019_simulation_files_fixed/code/cytosim/src/._todo30.txt
- Hannabuss2019_simulation_files_fixed/code/cytosim/src/math/
- Hannabuss2019_simulation_files_fixed/code/cytosim/src/math/matsparsesym4.cc
- __MACOSX/Hannabuss2019_simulation_files_fixed/code/cytosim/src/math/
- __MACOSX/Hannabuss2019_simulation_files_fixed/code/cytosim/src/math/._matsparsesym4.cc
- Hannabuss2019_simulation_files_fixed/code/cytosim/src/math/conjgradient.h
- __MACOSX/Hannabuss2019_simulation_files_fixed/code/cytosim/src/math/._conjgradient.h
- Hannabuss2019_simulation_files_fixed/code/cytosim/src/math/matsparsesym.h
- __MACOSX/Hannabuss2019_simulation_files_fixed/code/cytosim/src/math/._matsparsesym.h
- Hannabuss2019_simulation_files_fixed/code/cytosim/src/math/matsparse.h
- __MACOSX/Hannabuss2019_simulation_files_fixed/code/cytosim/src/math/._matsparse.h
- Hannabuss2019_simulation_files_fixed/code/cytosim/src/math/polygon.h
- __MACOSX/Hannabuss2019_simulation_files_fixed/code/cytosim/src/math/._polygon.h
- Hannabuss2019_simulation_files_fixed/code/cytosim/src/math/rasterizer.cc
- __MACOSX/Hannabuss2019_simulation_files_fixed/code/cytosim/src/math/._rasterizer.cc
- Hannabuss2019_simulation_files_fixed/code/cytosim/src/math/matrix2.h
- __MACOSX/Hannabuss2019_simulation_files_fixed/code/cytosim/src/math/._matrix2.h
- Hannabuss2019_simulation_files_fixed/code/cytosim/src/math/matsparsesym1.cc
- __MACOSX/Hannabuss2019_simulation_files_fixed/code/cytosim/src/math/._matsparsesym1.cc
- Hannabuss2019_simulation_files_fixed/code/cytosim/src/math/bicgstab.cc
- __MACOSX/Hannabuss2019_simulation_files_fixed/code/cytosim/src/math/._bicgstab.cc
- Hannabuss2019_simulation_files_fixed/code/cytosim/src/math/matsparsesym1.h
- __MACOSX/Hannabuss2019_simulation_files_fixed/code/cytosim/src/math/._matsparsesym1.h
- Hannabuss2019_simulation_files_fixed/code/cytosim/src/math/project_ellipse.cc
- __MACOSX/Hannabuss2019_simulation_files_fixed/code/cytosim/src/math/._project_ellipse.cc
- Hannabuss2019_simulation_files_fixed/code/cytosim/src/math/matsparsesym5.cc
- __MACOSX/Hannabuss2019_simulation_files_fixed/code/cytosim/src/math/._matsparsesym5.cc
- Hannabuss2019_simulation_files_fixed/code/cytosim/src/math/vector2.h
- __MACOSX/Hannabuss2019_simulation_files_fixed/code/cytosim/src/math/._vector2.h
- Hannabuss2019_simulation_files_fixed/code/cytosim/src/math/matrixbase.h
- __MACOSX/Hannabuss2019_simulation_files_fixed/code/cytosim/src/math/._matrixbase.h
[truncated: 1,320 more entries]
