# Supplementary material for: Self-Organization of Minimal Anaphase Spindle Midzone Bundles
Source: Curr Biol. 2019 Jul 8;29(13):2120–2130.e7. doi: 10.1016/j.cub.2019.05.049 (PMC6616649; doi:10.1016/j.cub.2019.05.049)
Supplement: Data S1. Simulation Files, Related to STAR Methods — This ZIP contains the source code of Cytosim used for this study, and all the configuration files needed to reproduce the simulation figures. Please, refer to the README file included in the package. [file mmc8.zip › Hannabuss2019_simulation_files_fixed/analysis/figureJ/figure_j.py]

import scanf
import os
import matplotlib.pyplot as plt
import numpy as np

import sys
sys.path.append('..')
from plot_settings import *
def sort_list(l):
    out = [None for ele in l]
    for ele in l:
        ind = int(scanf.scanf("%s/wAppend%d.csv",ele)[1])-1
        out[ind] = ele
    return out

def manual_parsing(filename,delim,dtype):
    out = list()
    lengths = list()
    with open(filename,'r') as ins:
        for line in ins:
            l = line.split(delim)
            out.append(l)
            lengths.append(len(l))
    lim = np.max(lengths)
    for l in out:
        while len(l)<lim:
            l.append("nan")
    return np.array(out,dtype=dtype)


# Function to extract the data from the csv files from the experiments
def get_data(folder):

    # Get the path of the csv
    all_files = os.listdir(folder)
    all_files = [os.path.join(folder, i) for i in all_files if "csv" in i]
    all_files = sort_list(all_files)

    # Read the csvs
    all_data = list()
    for i in all_files:
        all_data.append(manual_parsing(i, ',', float))

    par_names = ["t", "OL", "PI", "KI", "TI", "MT_n", "TI_OL", "PI_KI", "PI_TI"]

    # Use a dictionary to refer to the columns
    p = dict()
    for i, name in enumerate(par_names):
        p.update({name: i})
    return all_data,par_names,p,all_files

all_data,par_names,p,all_files = get_data('../../data/figureJ')
PI_L_Max = list()
PI_L_End = list()

for d in all_data:
    i_max = np.argmax(d[:, p["OL"]])
    PI_L_Max.append(d[i_max, p["PI"]] / d[i_max, p["OL"]])
    PI_L_End.append(d[-1, p["PI"]] / d[-1, p["OL"]])


new_fig()
x = np.linspace(0,18000)
plt.plot(x,x,label="Predicted",c="black")
plt.scatter(PI_L_Max,PI_L_End,label="Experiment")


plt.legend(loc="best")
# plt.ylim([0,1])
# plt.xlim([0,1])
plt.ylabel("PRC1 intensity/overlap (end)\n (AU/$\mu m$)")
plt.xlabel("PRC1 intensity/overlap (peak)\n (AU/$\mu m$)")
plt.tight_layout()
plt.savefig("fig/fig_j.pdf")
# plt.show()
