# Supplementary material for: Self-Organization of Minimal Anaphase Spindle Midzone Bundles
Source: Curr Biol. 2019 Jul 8;29(13):2120–2130.e7. doi: 10.1016/j.cub.2019.05.049 (PMC6616649; doi:10.1016/j.cub.2019.05.049)
Supplement: Data S1. Simulation Files, Related to STAR Methods — This ZIP contains the source code of Cytosim used for this study, and all the configuration files needed to reproduce the simulation figures. Please, refer to the README file included in the package. [file mmc8.zip › Hannabuss2019_simulation_files_fixed/analysis/figureEF_SE/figure_Se.py]

import numpy as np
import os
import matplotlib.pyplot as plt
import sys
sys.path.append('..')
from plot_settings import *

def manual_parsing(filename, delim, dtype):
    out = list()
    lengths = list()
    with open(filename, 'r') as ins:
        for line in ins:
            l = line.split(delim)
            out.append(l)
            lengths.append(len(l))
    lim = np.max(lengths)
    for l in out:
        while len(l) < lim:
            l.append("nan")
    return np.array(out, dtype=dtype)

color = ['red', 'green', 'blue', 'black']
colormap = plt.cm.jet


source_dir = "../../data/figureEF_SE/"
ld = os.listdir(source_dir)
dirs = [os.path.join(source_dir,d) for d in ld if "runs" in d]
new_fig()

for c, cond in enumerate(dirs):

    # The overlap length (distance from one plus end to the other)
    OL = manual_parsing(os.path.join(cond, "results.txt"), " ", float)

    # Extract the couples info
    couples = manual_parsing(os.path.join(cond, "results_attached_couples.txt"), " ", float)
    couple_dens = couples / OL

    # Extract the trapped and attached singles info
    singles = manual_parsing(os.path.join(cond, "results_trapped_singles.txt"), " ", float)
    single_dens = singles / OL

    plt.scatter(single_dens[:, -1], couple_dens[:, -1], c=color[c],alpha=0.4,label="Parameter set " + str(c+1))
    plt.xlabel("Density of attached KIF4A-PRC1\ncomplexes (molecules/$\mu m$)")
    plt.ylabel("Density of PRC1\n(molecules/$\mu m$)")

plt.legend(loc="best")
plt.xlim(xmin=0)
plt.ylim(ymin=0)
plt.tight_layout()
plt.savefig("fig/fig_Se.pdf")
# plt.show()
