# Supplementary material for: Self-Organization of Minimal Anaphase Spindle Midzone Bundles
Source: Curr Biol. 2019 Jul 8;29(13):2120–2130.e7. doi: 10.1016/j.cub.2019.05.049 (PMC6616649; doi:10.1016/j.cub.2019.05.049)
Supplement: Data S1. Simulation Files, Related to STAR Methods — This ZIP contains the source code of Cytosim used for this study, and all the configuration files needed to reproduce the simulation figures. Please, refer to the README file included in the package. [file mmc8.zip › Hannabuss2019_simulation_files_fixed/analysis/figureEF_SE/figure_ef.py]

import numpy as np
import os
import sys
sys.path.append('..')
from plot_settings import *

import matplotlib as mpl
import matplotlib.pyplot as plt

from mpl_toolkits.axes_grid1.inset_locator import InsetPosition


# A function to parse text files with empty values
def manual_parsing(filename, delim, dtype):
    out = list()
    lengths = list()
    with open(filename, 'r') as ins:
        for line in ins:
            l = line.split(delim)
            out.append(l)
            lengths.append(len(l))
    lim = np.max(lengths)
    for l in out:
        while len(l) < lim:
            l.append("nan")
    return np.array(out, dtype=dtype)


colormap = plt.cm.jet
source_dir = "../../data/figureEF_SE/"

for c, cond in enumerate([os.path.join(source_dir,"runs_cond1")]):

    # simulation time (seconds)
    t_final = 300

    # Extract the parameters of simulations
    params = np.genfromtxt(os.path.join(cond, "parameters.txt"), dtype=float)
    par_names = ["length", "prc1_on_rate","prc1_off_rate","kif4_on_rate","kif4_off_rate","trapping_rate",
                 "untrapping_rate","nb_prc","nb_kif4"]

    p = dict()
    for i, name in enumerate(par_names):
        p.update({name: i})

    # The overlap length (distance from one plus end to the other)
    OL = manual_parsing(os.path.join(cond, "results.txt"), " ", float)
    t = np.linspace(0, t_final, 151)


    # Extract the couples info
    couples = manual_parsing(os.path.join(cond, "results_attached_couples.txt"), " ", float)
    couple_dens = couples / OL

    # The parameters used for coloring the lines
    param_color = params[:, p["nb_kif4"]]

    savefigs = True

    ## FIGURE D
    new_fig()
    color = [colormap(i) for i in param_color / 200]
    plt.gca().set_color_cycle(color)
    plt.plot(t,OL.T, alpha=line_trasparency)
    plt.xlabel("Time(s)")
    plt.ylabel("Overlap Length ($\mu m$)")
    plt.xlim([0,300])
    plt.ylim(ymin=0)

    # Draw colorbar
    plt.tight_layout()
    cax = plt.axes([0, 0, 1, 1])
    ip = InsetPosition(plt.gca(), [0.17, 0.22, 0.3, 0.03])  # posx, posy, width, height
    cax.set_axes_locator(ip)
    cb1 = mpl.colorbar.ColorbarBase(cax, cmap=colormap, ticks=[0,1],orientation="horizontal")
    cax.set_title('Number of Kif4A',fontsize=title_size)
    cax.set_xticklabels([0,200])
    if savefigs:
        plt.savefig("fig/fig_e.pdf")


    ## FIGURE E
    new_fig()

    plt.gca().set_color_cycle(color)
    plt.plot(t, couple_dens.T, alpha=line_trasparency)
    plt.xlabel("Time(s)")
    plt.ylabel("Density of PRC1 (molecules/$\mu m$)")
    plt.xlim([0, 300])
    plt.ylim(ymin=0)

    # Draw colorbar
    cax = plt.axes([0, 0, 1, 1])
    ip = InsetPosition(plt.gca(), [0.25, 0.22, 0.3, 0.03])  # posx, posy, width, height
    cax.set_axes_locator(ip)
    cb1 = mpl.colorbar.ColorbarBase(cax, cmap=colormap, ticks=[0, 1], orientation="horizontal")
    cax.set_title('Number of Kif4A',fontsize=title_size)
    cax.set_xticklabels([0, 200])

    plt.tight_layout()
    if savefigs:
        plt.savefig("fig/fig_f.pdf")


# plt.show()
