# Supplementary material for: Self-Organization of Minimal Anaphase Spindle Midzone Bundles
Source: Curr Biol. 2019 Jul 8;29(13):2120–2130.e7. doi: 10.1016/j.cub.2019.05.049 (PMC6616649; doi:10.1016/j.cub.2019.05.049)
Supplement: Data S1. Simulation Files, Related to STAR Methods — This ZIP contains the source code of Cytosim used for this study, and all the configuration files needed to reproduce the simulation figures. Please, refer to the README file included in the package. [file mmc8.zip › Hannabuss2019_simulation_files_fixed/code/cytosim/cytosim.xcodeproj/project.pbxproj]

// !$*UTF8*$!
{
	archiveVersion = 1;
	classes = {
	};
	objectVersion = 46;
	objects = {

/* Begin PBXAggregateTarget section */
		BB6403B505FBC0E200DF7BFF /* test */ = {
			isa = PBXAggregateTarget;
			buildConfigurationList = BB87B9D208CDC50600A05F58 /* Build configuration list for PBXAggregateTarget "test" */;
			buildPhases = (
			);
			dependencies = (
				BB6403C405FBC10900DF7BFF /* PBXTargetDependency */,
				BB6403C605FBC10E00DF7BFF /* PBXTargetDependency */,
				BB6403C805FBC11400DF7BFF /* PBXTargetDependency */,
				BB9979FC05FBDD9800C93CD0 /* PBXTargetDependency */,
			);
			name = test;
			productName = test;
		};
		BB6403E605FBC2AC00DF7BFF /* tools */ = {
			isa = PBXAggregateTarget;
			buildConfigurationList = BB87B9AA08CDC50600A05F58 /* Build configuration list for PBXAggregateTarget "tools" */;
			buildPhases = (
			);
			dependencies = (
				BB6403EA05FBC2BC00DF7BFF /* PBXTargetDependency */,
				BB6404E005FBD79C00DF7BFF /* PBXTargetDependency */,
			);
			name = tools;
			productName = tools;
		};
/* End PBXAggregateTarget section */

/* Begin PBXBuildFile section */
		320F1A702121D15900BCF35D /* flipper.h in Headers */ = {isa = PBXBuildFile; fileRef = 320F1A6F2121D15900BCF35D /* flipper.h */; };
		320F1A742121D17100BCF35D /* flipper.cc in Sources */ = {isa = PBXBuildFile; fileRef = 320F1A732121D17100BCF35D /* flipper.cc */; };
		320F1A782121E03300BCF35D /* flipper_prop.h in Headers */ = {isa = PBXBuildFile; fileRef = 320F1A772121E03300BCF35D /* flipper_prop.h */; };
		320F1A7A2121E03E00BCF35D /* flipper_prop.cc in Sources */ = {isa = PBXBuildFile; fileRef = 320F1A792121E03E00BCF35D /* flipper_prop.cc */; };
		322C6A922139A16B00B7CB67 /* trapper_prop.h in Headers */ = {isa = PBXBuildFile; fileRef = 322C6A912139A16B00B7CB67 /* trapper_prop.h */; };
		322C6A942139A17600B7CB67 /* trapper_prop.cc in Sources */ = {isa = PBXBuildFile; fileRef = 322C6A932139A17600B7CB67 /* trapper_prop.cc */; };
		323711E51FD1AEE10067BFB7 /* ase_walker_prop.cc in Sources */ = {isa = PBXBuildFile; fileRef = 323711E11FD1AEE10067BFB7 /* ase_walker_prop.cc */; };
		323711E61FD1AEE10067BFB7 /* ase_walker_prop.h in Headers */ = {isa = PBXBuildFile; fileRef = 323711E21FD1AEE10067BFB7 /* ase_walker_prop.h */; };
		323711E71FD1AEE10067BFB7 /* ase_walker.cc in Sources */ = {isa = PBXBuildFile; fileRef = 323711E31FD1AEE10067BFB7 /* ase_walker.cc */; };
		323711E81FD1AEE10067BFB7 /* ase_walker.h in Headers */ = {isa = PBXBuildFile; fileRef = 323711E41FD1AEE10067BFB7 /* ase_walker.h */; };
		323E8012212CC53F002740AE /* swapper.h in Headers */ = {isa = PBXBuildFile; fileRef = 323E8011212CC53F002740AE /* swapper.h */; };
		323E8014212CC54B002740AE /* swapper.cc in Sources */ = {isa = PBXBuildFile; fileRef = 323E8013212CC54B002740AE /* swapper.cc */; };
		323E8016212CC558002740AE /* swapper_prop.h in Headers */ = {isa = PBXBuildFile; fileRef = 323E8015212CC558002740AE /* swapper_prop.h */; };
		323E8018212CC564002740AE /* swapper_prop.cc in Sources */ = {isa = PBXBuildFile; fileRef = 323E8017212CC564002740AE /* swapper_prop.cc */; };
		329CA693216E32580002BC54 /* trapper_long.h in Headers */ = {isa = PBXBuildFile; fileRef = 329CA692216E32580002BC54 /* trapper_long.h */; };
		329CA695216E32630002BC54 /* trapper_long.cc in Sources */ = {isa = PBXBuildFile; fileRef = 329CA694216E32630002BC54 /* trapper_long.cc */; };
		32F4B35421B9526300340B44 /* trapper.h in Headers */ = {isa = PBXBuildFile; fileRef = 32F4B35321B9526300340B44 /* trapper.h */; };
		32F4B35621B9526C00340B44 /* trapper.cc in Sources */ = {isa = PBXBuildFile; fileRef = 32F4B35521B9526C00340B44 /* trapper.cc */; };
		32F4B35821B9527A00340B44 /* trapper2_prop.h in Headers */ = {isa = PBXBuildFile; fileRef = 32F4B35721B9527A00340B44 /* trapper2_prop.h */; };
		32F4B35A21B9528400340B44 /* trapper2_prop.cc in Sources */ = {isa = PBXBuildFile; fileRef = 32F4B35921B9528400340B44 /* trapper2_prop.cc */; };
		32F4B35C21B97F7A00340B44 /* trapper1.cc in Sources */ = {isa = PBXBuildFile; fileRef = 32F4B35B21B97F7A00340B44 /* trapper1.cc */; };
		32F4B35E21B97F8600340B44 /* trapper1.h in Headers */ = {isa = PBXBuildFile; fileRef = 32F4B35D21B97F8600340B44 /* trapper1.h */; };
		BB0398FF0D7610BF00C2AA28 /* SFMT.c in Sources */ = {isa = PBXBuildFile; fileRef = BBE45C610D4FA5D100179E3C /* SFMT.c */; settings = {COMPILER_FLAGS = "-DMEXP=19937"; }; };
		BB04E2751E1A4E7B000BDBC9 /* tictoc.cc in Sources */ = {isa = PBXBuildFile; fileRef = BBA5E5810E8EBA620009F6D0 /* tictoc.cc */; };
		BB04E2761E1A4E89000BDBC9 /* random.cc in Sources */ = {isa = PBXBuildFile; fileRef = BB73589C05B98DA3006956D5 /* random.cc */; };
		BB04E2771E1A4E9D000BDBC9 /* SFMT.c in Sources */ = {isa = PBXBuildFile; fileRef = BBE45C610D4FA5D100179E3C /* SFMT.c */; };
		BB06D6BD152F0A5300AD8355 /* crosslink_long.cc in Sources */ = {isa = PBXBuildFile; fileRef = BB06D6BB152F0A5300AD8355 /* crosslink_long.cc */; };
		BB06D6BE152F0A5300AD8355 /* crosslink_long.h in Headers */ = {isa = PBXBuildFile; fileRef = BB06D6BC152F0A5300AD8355 /* crosslink_long.h */; };
		BB07F48A11627E2200A15828 /* fiber_prop.cc in Sources */ = {isa = PBXBuildFile; fileRef = BB07F48811627E2200A15828 /* fiber_prop.cc */; };
		BB07F48B11627E2200A15828 /* fiber_prop.h in Headers */ = {isa = PBXBuildFile; fileRef = BB07F48911627E2200A15828 /* fiber_prop.h */; };
		BB07F523116291E800A15828 /* fiber_set.cc in Sources */ = {isa = PBXBuildFile; fileRef = BB07F521116291E800A15828 /* fiber_set.cc */; };
		BB07F524116291E800A15828 /* fiber_set.h in Headers */ = {isa = PBXBuildFile; fileRef = BB07F522116291E800A15828 /* fiber_set.h */; };
		BB0DF4810D93F11F006CB71A /* lattice.cc in Sources */ = {isa = PBXBuildFile; fileRef = BB1749A407D798E600BC7BDC /* lattice.cc */; };
		BB0E4BD81002698100A96B34 /* random_vector.h in Headers */ = {isa = PBXBuildFile; fileRef = BB0E4BD61002698100A96B34 /* random_vector.h */; };
		BB0E4BD91002698100A96B34 /* random_vector.cc in Sources */ = {isa = PBXBuildFile; fileRef = BB0E4BD71002698100A96B34 /* random_vector.cc */; };
		BB0E885616FBC81400451517 /* sim_thread.cc in Sources */ = {isa = PBXBuildFile; fileRef = BB0E885416FBC81400451517 /* sim_thread.cc */; };
		BB0E885716FBC81400451517 /* sim_thread.h in Headers */ = {isa = PBXBuildFile; fileRef = BB0E885516FBC81400451517 /* sim_thread.h */; };
		BB0F033114C5FDF2002FA598 /* report.cc in Sources */ = {isa = PBXBuildFile; fileRef = BBA721BB1462C3B900ACF26D /* report.cc */; };
		BB10378310B8032E00CEC5C6 /* assert_macro.h in Headers */ = {isa = PBXBuildFile; fileRef = BB73586E05B98DA3006956D5 /* assert_macro.h */; };
		BB1037F810B8121300CEC5C6 /* rasterizer.h in Headers */ = {isa = PBXBuildFile; fileRef = BB73589F05B98DA3006956D5 /* rasterizer.h */; };
		BB1121841549B72B0031CC48 /* shackle_long.cc in Sources */ = {isa = PBXBuildFile; fileRef = BB1121821549B72B0031CC48 /* shackle_long.cc */; };
		BB1121851549B72B0031CC48 /* shackle_long.h in Headers */ = {isa = PBXBuildFile; fileRef = BB1121831549B72B0031CC48 /* shackle_long.h */; };
		BB171C330B3DEBE700CFFC3B /* fiber.h in Headers */ = {isa = PBXBuildFile; fileRef = BB171C310B3DEBE700CFFC3B /* fiber.h */; };
		BB171C340B3DEBE700CFFC3B /* fiber.cc in Sources */ = {isa = PBXBuildFile; fileRef = BB171C320B3DEBE700CFFC3B /* fiber.cc */; };
		BB1749A707D798E600BC7BDC /* lattice.h in Headers */ = {isa = PBXBuildFile; fileRef = BB1749A507D798E600BC7BDC /* lattice.h */; };
		BB18BBC01DFD7C0C00567023 /* tictoc.cc in Sources */ = {isa = PBXBuildFile; fileRef = BBA5E5810E8EBA620009F6D0 /* tictoc.cc */; };
		BB18BBC11DFD7C0E00567023 /* tictoc.cc in Sources */ = {isa = PBXBuildFile; fileRef = BBA5E5810E8EBA620009F6D0 /* tictoc.cc */; };
		BB18BBC21DFD7DD900567023 /* test_simd.cc in Sources */ = {isa = PBXBuildFile; fileRef = BBB9BAC40B4590D500E9FCD3 /* test_simd.cc */; };
		BB18BBCF1DFD7E4A00567023 /* test_code.cc in Sources */ = {isa = PBXBuildFile; fileRef = BBB9BB870B45AFDD00E9FCD3 /* test_code.cc */; };
		BB19FEF612F352A400ACEA12 /* inventoried.cc in Sources */ = {isa = PBXBuildFile; fileRef = BB19FEF212F352A400ACEA12 /* inventoried.cc */; };
		BB19FEF712F352A400ACEA12 /* inventoried.h in Headers */ = {isa = PBXBuildFile; fileRef = BB19FEF312F352A400ACEA12 /* inventoried.h */; };
		BB19FEF812F352A400ACEA12 /* inventory.cc in Sources */ = {isa = PBXBuildFile; fileRef = BB19FEF412F352A400ACEA12 /* inventory.cc */; };
		BB19FEF912F352A400ACEA12 /* inventory.h in Headers */ = {isa = PBXBuildFile; fileRef = BB19FEF512F352A400ACEA12 /* inventory.h */; };
		BB1D4B5A16B86B320087CC48 /* quartic_solver.h in Headers */ = {isa = PBXBuildFile; fileRef = BB1D4B5916B86B320087CC48 /* quartic_solver.h */; };
		BB1DCBF41421FE850061547C /* line_disp.cc in Sources */ = {isa = PBXBuildFile; fileRef = BB1DCBF21421FE850061547C /* line_disp.cc */; };
		BB1DCBF51421FE850061547C /* line_disp.h in Headers */ = {isa = PBXBuildFile; fileRef = BB1DCBF31421FE850061547C /* line_disp.h */; };
		BB1F0BBF0653D5F4003F4957 /* exceptions.h in Headers */ = {isa = PBXBuildFile; fileRef = BB73587505B98DA3006956D5 /* exceptions.h */; };
		BB1F0BC20653D5F5003F4957 /* messages.h in Headers */ = {isa = PBXBuildFile; fileRef = BB73587A05B98DA3006956D5 /* messages.h */; };
		BB1F0BC80653D5F6003F4957 /* iowrapper.h in Headers */ = {isa = PBXBuildFile; fileRef = BB73587D05B98DA3006956D5 /* iowrapper.h */; };
		BB1F2FC71AAD8D71004A364D /* grid_display.h in Headers */ = {isa = PBXBuildFile; fileRef = BB1F2FC61AAD8D71004A364D /* grid_display.h */; };
		BB1F9C2D0FD5A9790047327F /* glossary.h in Headers */ = {isa = PBXBuildFile; fileRef = BB1F9C2B0FD5A9790047327F /* glossary.h */; };
		BB1F9C2E0FD5A9790047327F /* glossary.cc in Sources */ = {isa = PBXBuildFile; fileRef = BB1F9C2C0FD5A9790047327F /* glossary.cc */; };
		BB20484C0AF203A0004EDA21 /* filewrapper.cc in Sources */ = {isa = PBXBuildFile; fileRef = BB20484A0AF203A0004EDA21 /* filewrapper.cc */; };
		BB20484D0AF203A0004EDA21 /* filewrapper.h in Headers */ = {isa = PBXBuildFile; fileRef = BB20484B0AF203A0004EDA21 /* filewrapper.h */; };
		BB217A881AAA67AA006DD82E /* play.cc in Sources */ = {isa = PBXBuildFile; fileRef = BB7358C305B98DA3006956D5 /* play.cc */; };
		BB2A470314F3D4AD008434C6 /* bead_prop.h in Headers */ = {isa = PBXBuildFile; fileRef = BB2A470114F3D4AD008434C6 /* bead_prop.h */; };
		BB2A470414F3D4AD008434C6 /* bead_prop.cc in Sources */ = {isa = PBXBuildFile; fileRef = BB2A470214F3D4AD008434C6 /* bead_prop.cc */; };
		BB2BFFDE184640D800EBE4EC /* space_polygonZ.cc in Sources */ = {isa = PBXBuildFile; fileRef = BB2BFFDC184640D800EBE4EC /* space_polygonZ.cc */; };
		BB2BFFDF184640D800EBE4EC /* space_polygonZ.cc in Sources */ = {isa = PBXBuildFile; fileRef = BB2BFFDC184640D800EBE4EC /* space_polygonZ.cc */; };
		BB2BFFE0184640D800EBE4EC /* space_polygonZ.h in Headers */ = {isa = PBXBuildFile; fileRef = BB2BFFDD184640D800EBE4EC /* space_polygonZ.h */; };
		BB2BFFE1184640D800EBE4EC /* space_polygonZ.h in Headers */ = {isa = PBXBuildFile; fileRef = BB2BFFDD184640D800EBE4EC /* space_polygonZ.h */; };
		BB2EBF470FCF1F3F00CCA721 /* fiber_binder.cc in Sources */ = {isa = PBXBuildFile; fileRef = BB2EBF450FCF1F3F00CCA721 /* fiber_binder.cc */; };
		BB2EBF480FCF1F3F00CCA721 /* fiber_binder.h in Headers */ = {isa = PBXBuildFile; fileRef = BB2EBF460FCF1F3F00CCA721 /* fiber_binder.h */; };
		BB32006A0FD713A8001F91AC /* key_list.h in Headers */ = {isa = PBXBuildFile; fileRef = BB3200680FD713A8001F91AC /* key_list.h */; };
		BB32006B0FD713A8001F91AC /* key_list.cc in Sources */ = {isa = PBXBuildFile; fileRef = BB3200690FD713A8001F91AC /* key_list.cc */; };
		BB33E98C1003553000B44F1E /* libcytodisp.a in Frameworks */ = {isa = PBXBuildFile; fileRef = BB4DB5950C69D5A2001E5E4F /* libcytodisp.a */; };
		BB33E9D9100355B500B44F1E /* libcytodisp.a in Frameworks */ = {isa = PBXBuildFile; fileRef = BB4DB5950C69D5A2001E5E4F /* libcytodisp.a */; };
		BB33E9E01003564400B44F1E /* libcytodisp.a in Frameworks */ = {isa = PBXBuildFile; fileRef = BB4DB5950C69D5A2001E5E4F /* libcytodisp.a */; };
		BB33E9E41003566600B44F1E /* libcytodisp.a in Frameworks */ = {isa = PBXBuildFile; fileRef = BB4DB5950C69D5A2001E5E4F /* libcytodisp.a */; };
		BB3417660C3294B40016CF18 /* filewrapper.cc in Sources */ = {isa = PBXBuildFile; fileRef = BB20484A0AF203A0004EDA21 /* filewrapper.cc */; };
		BB39EC26153806070047768E /* duo_long.cc in Sources */ = {isa = PBXBuildFile; fileRef = BB39EC24153806070047768E /* duo_long.cc */; };
		BB39EC27153806070047768E /* duo_long.h in Headers */ = {isa = PBXBuildFile; fileRef = BB39EC25153806070047768E /* duo_long.h */; };
		BB3A4AE1193512BF005CD868 /* space_twinspheres.cc in Sources */ = {isa = PBXBuildFile; fileRef = BB3A4ADF193512BF005CD868 /* space_twinspheres.cc */; };
		BB3A4AE2193512BF005CD868 /* space_twinspheres.cc in Sources */ = {isa = PBXBuildFile; fileRef = BB3A4ADF193512BF005CD868 /* space_twinspheres.cc */; };
		BB3A4AE3193512BF005CD868 /* space_twinspheres.h in Headers */ = {isa = PBXBuildFile; fileRef = BB3A4AE0193512BF005CD868 /* space_twinspheres.h */; };
		BB3A4AE4193512BF005CD868 /* space_twinspheres.h in Headers */ = {isa = PBXBuildFile; fileRef = BB3A4AE0193512BF005CD868 /* space_twinspheres.h */; };
		BB3A4AE719351389005CD868 /* space_tee.cc in Sources */ = {isa = PBXBuildFile; fileRef = BB3A4AE519351389005CD868 /* space_tee.cc */; };
		BB3A4AE819351389005CD868 /* space_tee.cc in Sources */ = {isa = PBXBuildFile; fileRef = BB3A4AE519351389005CD868 /* space_tee.cc */; };
		BB3A4AE919351389005CD868 /* space_tee.h in Headers */ = {isa = PBXBuildFile; fileRef = BB3A4AE619351389005CD868 /* space_tee.h */; };
		BB3A4AEA19351389005CD868 /* space_tee.h in Headers */ = {isa = PBXBuildFile; fileRef = BB3A4AE619351389005CD868 /* space_tee.h */; };
		BB40C8800CC6044E00EC90F8 /* simul_solvex.cc in Sources */ = {isa = PBXBuildFile; fileRef = BB40C87F0CC6044E00EC90F8 /* simul_solvex.cc */; };
		BB48AB021B42BABD008540D1 /* space_banana.cc in Sources */ = {isa = PBXBuildFile; fileRef = BB48AB001B42BABD008540D1 /* space_banana.cc */; };
		BB48AB031B42BABD008540D1 /* space_banana.cc in Sources */ = {isa = PBXBuildFile; fileRef = BB48AB001B42BABD008540D1 /* space_banana.cc */; };
		BB48AB041B42BABD008540D1 /* space_banana.h in Headers */ = {isa = PBXBuildFile; fileRef = BB48AB011B42BABD008540D1 /* space_banana.h */; };
		BB48AB051B42BABD008540D1 /* space_banana.h in Headers */ = {isa = PBXBuildFile; fileRef = BB48AB011B42BABD008540D1 /* space_banana.h */; };
		BB4A635E12CCA83C001FD45D /* stream_func.cc in Sources */ = {isa = PBXBuildFile; fileRef = BB7085E71285A2CA00D8D79A /* stream_func.cc */; };
		BB4CFFE3130539740049C585 /* classic_fiber_prop.cc in Sources */ = {isa = PBXBuildFile; fileRef = BB4CFFDF130539740049C585 /* classic_fiber_prop.cc */; };
		BB4CFFE4130539740049C585 /* classic_fiber_prop.h in Headers */ = {isa = PBXBuildFile; fileRef = BB4CFFE0130539740049C585 /* classic_fiber_prop.h */; };
		BB4CFFE5130539740049C585 /* classic_fiber.cc in Sources */ = {isa = PBXBuildFile; fileRef = BB4CFFE1130539740049C585 /* classic_fiber.cc */; };
		BB4CFFE6130539740049C585 /* classic_fiber.h in Headers */ = {isa = PBXBuildFile; fileRef = BB4CFFE2130539740049C585 /* classic_fiber.h */; };
		BB4DB5990C69D5F8001E5E4F /* array.h in Headers */ = {isa = PBXBuildFile; fileRef = BB73586D05B98DA3006956D5 /* array.h */; };
		BB4DB5A50C69D625001E5E4F /* libcytodisp.a in Frameworks */ = {isa = PBXBuildFile; fileRef = BB4DB5950C69D5A2001E5E4F /* libcytodisp.a */; };
		BB4DB5B20C69D6B2001E5E4F /* libcytodisp.a in Frameworks */ = {isa = PBXBuildFile; fileRef = BB4DB5950C69D5A2001E5E4F /* libcytodisp.a */; };
		BB4DB6030C69D8CE001E5E4F /* libcytospaceGL.a in Frameworks */ = {isa = PBXBuildFile; fileRef = BB4DB5CE0C69D7E9001E5E4F /* libcytospaceGL.a */; };
		BB5000421269BDC9005E925C /* nucleator_prop.cc in Sources */ = {isa = PBXBuildFile; fileRef = BB50003E1269BDC9005E925C /* nucleator_prop.cc */; };
		BB5000431269BDC9005E925C /* nucleator_prop.h in Headers */ = {isa = PBXBuildFile; fileRef = BB50003F1269BDC9005E925C /* nucleator_prop.h */; };
		BB5000441269BDC9005E925C /* nucleator.cc in Sources */ = {isa = PBXBuildFile; fileRef = BB5000401269BDC9005E925C /* nucleator.cc */; };
		BB5000451269BDC9005E925C /* nucleator.h in Headers */ = {isa = PBXBuildFile; fileRef = BB5000411269BDC9005E925C /* nucleator.h */; };
		BB5001E61269FCE1005E925C /* mighty_prop.cc in Sources */ = {isa = PBXBuildFile; fileRef = BB5001E21269FCE1005E925C /* mighty_prop.cc */; };
		BB5001E71269FCE1005E925C /* mighty_prop.h in Headers */ = {isa = PBXBuildFile; fileRef = BB5001E31269FCE1005E925C /* mighty_prop.h */; };
		BB5001E81269FCE1005E925C /* mighty.cc in Sources */ = {isa = PBXBuildFile; fileRef = BB5001E41269FCE1005E925C /* mighty.cc */; };
		BB5001E91269FCE1005E925C /* mighty.h in Headers */ = {isa = PBXBuildFile; fileRef = BB5001E51269FCE1005E925C /* mighty.h */; };
		BB500210126A066B005E925C /* slider_prop.cc in Sources */ = {isa = PBXBuildFile; fileRef = BB50020C126A066B005E925C /* slider_prop.cc */; };
		BB500211126A066B005E925C /* slider_prop.h in Headers */ = {isa = PBXBuildFile; fileRef = BB50020D126A066B005E925C /* slider_prop.h */; };
		BB500212126A066B005E925C /* slider.cc in Sources */ = {isa = PBXBuildFile; fileRef = BB50020E126A066B005E925C /* slider.cc */; };
		BB500213126A066B005E925C /* slider.h in Headers */ = {isa = PBXBuildFile; fileRef = BB50020F126A066B005E925C /* slider.h */; };
		BB500461126A332E005E925C /* tracker_prop.cc in Sources */ = {isa = PBXBuildFile; fileRef = BB50045D126A332E005E925C /* tracker_prop.cc */; };
		BB500462126A332E005E925C /* tracker_prop.h in Headers */ = {isa = PBXBuildFile; fileRef = BB50045E126A332E005E925C /* tracker_prop.h */; };
		BB500463126A332E005E925C /* tracker.cc in Sources */ = {isa = PBXBuildFile; fileRef = BB50045F126A332E005E925C /* tracker.cc */; };
		BB500464126A332E005E925C /* tracker.h in Headers */ = {isa = PBXBuildFile; fileRef = BB500460126A332E005E925C /* tracker.h */; };
		BB50CEF20FFA0AAD00278580 /* sphere_prop.cc in Sources */ = {isa = PBXBuildFile; fileRef = BB50CEF00FFA0AAD00278580 /* sphere_prop.cc */; };
		BB50CEF30FFA0AAD00278580 /* sphere_prop.h in Headers */ = {isa = PBXBuildFile; fileRef = BB50CEF10FFA0AAD00278580 /* sphere_prop.h */; };
		BB50D0D80FFA30CD00278580 /* property.h in Headers */ = {isa = PBXBuildFile; fileRef = BB50D0D60FFA30CD00278580 /* property.h */; };
		BB50D0D90FFA30CD00278580 /* property.cc in Sources */ = {isa = PBXBuildFile; fileRef = BB50D0D70FFA30CD00278580 /* property.cc */; };
		BB50D6130FFAE51900278580 /* tokenizer.h in Headers */ = {isa = PBXBuildFile; fileRef = BB50D6110FFAE51900278580 /* tokenizer.h */; };
		BB50D6140FFAE51900278580 /* tokenizer.cc in Sources */ = {isa = PBXBuildFile; fileRef = BB50D6120FFAE51900278580 /* tokenizer.cc */; };
		BB50FE871268FB00005E925C /* motor_prop.cc in Sources */ = {isa = PBXBuildFile; fileRef = BB50FE831268FB00005E925C /* motor_prop.cc */; };
		BB50FE881268FB00005E925C /* motor_prop.h in Headers */ = {isa = PBXBuildFile; fileRef = BB50FE841268FB00005E925C /* motor_prop.h */; };
		BB50FE891268FB00005E925C /* motor.cc in Sources */ = {isa = PBXBuildFile; fileRef = BB50FE851268FB00005E925C /* motor.cc */; };
		BB50FE8A1268FB00005E925C /* motor.h in Headers */ = {isa = PBXBuildFile; fileRef = BB50FE861268FB00005E925C /* motor.h */; };
		BB51BC0D05FA4F8200D4869F /* test_grid.cc in Sources */ = {isa = PBXBuildFile; fileRef = BB73590C05B98DA3006956D5 /* test_grid.cc */; };
		BB51BC0E05FA4F8E00D4869F /* grid.cc in Sources */ = {isa = PBXBuildFile; fileRef = BB73588005B98DA3006956D5 /* grid.cc */; };
		BB51BC0F05FA4F8E00D4869F /* grid.h in Headers */ = {isa = PBXBuildFile; fileRef = BB73588105B98DA3006956D5 /* grid.h */; };
		BB51BC1005FA4F9A00D4869F /* random.cc in Sources */ = {isa = PBXBuildFile; fileRef = BB73589C05B98DA3006956D5 /* random.cc */; };
		BB51BC1605FA4FD100D4869F /* messages.cc in Sources */ = {isa = PBXBuildFile; fileRef = BB73587905B98DA3006956D5 /* messages.cc */; };
		BB51BC1705FA4FD100D4869F /* messages.h in Headers */ = {isa = PBXBuildFile; fileRef = BB73587A05B98DA3006956D5 /* messages.h */; };
		BB51BC2805FA539B00D4869F /* test_glapp.cc in Sources */ = {isa = PBXBuildFile; fileRef = BB73590905B98DA3006956D5 /* test_glapp.cc */; };
		BB51BC5D05FA565C00D4869F /* messages.cc in Sources */ = {isa = PBXBuildFile; fileRef = BB73587905B98DA3006956D5 /* messages.cc */; };
		BB51BC5E05FA566000D4869F /* iowrapper.cc in Sources */ = {isa = PBXBuildFile; fileRef = BB73587B05B98DA3006956D5 /* iowrapper.cc */; };
		BB51BC6F05FA587900D4869F /* node.cc in Sources */ = {isa = PBXBuildFile; fileRef = BB73589405B98DA3006956D5 /* node.cc */; };
		BB51BC7105FA587F00D4869F /* node_list.cc in Sources */ = {isa = PBXBuildFile; fileRef = BB73589605B98DA3006956D5 /* node_list.cc */; };
		BB537E3711131B110059D9AA /* field_prop.cc in Sources */ = {isa = PBXBuildFile; fileRef = BB537E3311131B110059D9AA /* field_prop.cc */; };
		BB537E3811131B110059D9AA /* field_prop.h in Headers */ = {isa = PBXBuildFile; fileRef = BB537E3411131B110059D9AA /* field_prop.h */; };
		BB53F5780DCB467000ED38EB /* point_grid.cc in Sources */ = {isa = PBXBuildFile; fileRef = BB53F5760DCB467000ED38EB /* point_grid.cc */; };
		BB53F5790DCB467000ED38EB /* point_grid.h in Headers */ = {isa = PBXBuildFile; fileRef = BB53F5770DCB467000ED38EB /* point_grid.h */; };
		BB548E5912CE560800C0F172 /* random_vector.cc in Sources */ = {isa = PBXBuildFile; fileRef = BB0E4BD71002698100A96B34 /* random_vector.cc */; };
		BB55BF310A25FB13003333C9 /* dim.h in Headers */ = {isa = PBXBuildFile; fileRef = BB55BF300A25FB13003333C9 /* dim.h */; };
		BB55C05A0A26098B003333C9 /* GLUT.framework in Frameworks */ = {isa = PBXBuildFile; fileRef = BB5CDD6A06AC4BE3008296B1 /* GLUT.framework */; };
		BB55C05B0A260994003333C9 /* OpenGL.framework in Frameworks */ = {isa = PBXBuildFile; fileRef = BB7C2B8D05FA4AC9002C69A9 /* OpenGL.framework */; };
		BB55C0A80A260F17003333C9 /* GLUT.framework in Frameworks */ = {isa = PBXBuildFile; fileRef = BB5CDD6A06AC4BE3008296B1 /* GLUT.framework */; };
		BB55C0A90A260F19003333C9 /* OpenGL.framework in Frameworks */ = {isa = PBXBuildFile; fileRef = BB7C2B8D05FA4AC9002C69A9 /* OpenGL.framework */; };
		BB55C0AB0A260F3F003333C9 /* libcytobase.a in Frameworks */ = {isa = PBXBuildFile; fileRef = BB51BC5C05FA559800D4869F /* libcytobase.a */; };
		BB55C0CF0A26113A003333C9 /* OpenGL.framework in Frameworks */ = {isa = PBXBuildFile; fileRef = BB7C2B8D05FA4AC9002C69A9 /* OpenGL.framework */; };
		BB55C0D00A26113B003333C9 /* GLUT.framework in Frameworks */ = {isa = PBXBuildFile; fileRef = BB5CDD6A06AC4BE3008296B1 /* GLUT.framework */; };
		BB55C0E30A2613D5003333C9 /* libcytobase.a in Frameworks */ = {isa = PBXBuildFile; fileRef = BB51BC5C05FA559800D4869F /* libcytobase.a */; };
		BB55C0E50A2613E1003333C9 /* libcytospace.a in Frameworks */ = {isa = PBXBuildFile; fileRef = BBE0993E0869D87F005FF210 /* libcytospace.a */; };
		BB55C0F00A26147A003333C9 /* libcytobase.a in Frameworks */ = {isa = PBXBuildFile; fileRef = BB51BC5C05FA559800D4869F /* libcytobase.a */; };
		BB55C12D0A261725003333C9 /* AGL.framework in Frameworks */ = {isa = PBXBuildFile; fileRef = BBB7ED2906933C6700E2B49B /* AGL.framework */; };
		BB55C13B0A261795003333C9 /* libcytospace.a in Frameworks */ = {isa = PBXBuildFile; fileRef = BBE0993E0869D87F005FF210 /* libcytospace.a */; };
		BB55C2010A261F56003333C9 /* node.h in Headers */ = {isa = PBXBuildFile; fileRef = BB73589505B98DA3006956D5 /* node.h */; };
		BB55C20C0A261F64003333C9 /* node_list.h in Headers */ = {isa = PBXBuildFile; fileRef = BB73589705B98DA3006956D5 /* node_list.h */; };
		BB55C21D0A261FC1003333C9 /* solid.h in Headers */ = {isa = PBXBuildFile; fileRef = BB73590305B98DA3006956D5 /* solid.h */; };
		BB55C2230A261FC8003333C9 /* simul.h in Headers */ = {isa = PBXBuildFile; fileRef = BB7358FC05B98DA3006956D5 /* simul.h */; };
		BB55C2250A261FC9003333C9 /* hand.h in Headers */ = {isa = PBXBuildFile; fileRef = BB7358E205B98DA3006956D5 /* hand.h */; };
		BB560C301813DC8800CB1BF5 /* vecprint.h in Headers */ = {isa = PBXBuildFile; fileRef = BB560C2F1813DC8800CB1BF5 /* vecprint.h */; };
		BB56FA7712D0A0BF008B2260 /* play_prop.h in Headers */ = {isa = PBXBuildFile; fileRef = BB56FA7512D0A0BF008B2260 /* play_prop.h */; };
		BB56FA7812D0A0BF008B2260 /* play_prop.cc in Sources */ = {isa = PBXBuildFile; fileRef = BB56FA7612D0A0BF008B2260 /* play_prop.cc */; };
		BB5CDDCA06AC4C4B008296B1 /* OpenGL.framework in Frameworks */ = {isa = PBXBuildFile; fileRef = BB7C2B8D05FA4AC9002C69A9 /* OpenGL.framework */; };
		BB5CF1F916DD2D5A00EF0FE3 /* space_force.cc in Sources */ = {isa = PBXBuildFile; fileRef = BB5CF1F716DD2D5A00EF0FE3 /* space_force.cc */; };
		BB5CF1FA16DD2D5A00EF0FE3 /* space_force.cc in Sources */ = {isa = PBXBuildFile; fileRef = BB5CF1F716DD2D5A00EF0FE3 /* space_force.cc */; };
		BB5CF1FB16DD2D5A00EF0FE3 /* space_force.h in Headers */ = {isa = PBXBuildFile; fileRef = BB5CF1F816DD2D5A00EF0FE3 /* space_force.h */; };
		BB5CF1FC16DD2D5A00EF0FE3 /* space_force.h in Headers */ = {isa = PBXBuildFile; fileRef = BB5CF1F816DD2D5A00EF0FE3 /* space_force.h */; };
		BB5D4A9612BC035600A1312F /* common.cc in Sources */ = {isa = PBXBuildFile; fileRef = BB5D4A9512BC035600A1312F /* common.cc */; };
		BB5D4CA112BCBE2900A1312F /* parser.cc in Sources */ = {isa = PBXBuildFile; fileRef = BB5D4C9F12BCBE2900A1312F /* parser.cc */; };
		BB5D4CA212BCBE2900A1312F /* parser.h in Headers */ = {isa = PBXBuildFile; fileRef = BB5D4CA012BCBE2900A1312F /* parser.h */; };
		BB60C6A10B6022FE00596D88 /* fiber_grid.h in Headers */ = {isa = PBXBuildFile; fileRef = BB60C69F0B6022FE00596D88 /* fiber_grid.h */; };
		BB60C86C0B60353300596D88 /* fiber_grid.cc in Sources */ = {isa = PBXBuildFile; fileRef = BB60C6A00B6022FE00596D88 /* fiber_grid.cc */; };
		BB61B7F019B7622800B1F4F6 /* ansi_colors.h in Headers */ = {isa = PBXBuildFile; fileRef = BB61B7EF19B7622800B1F4F6 /* ansi_colors.h */; };
		BB61B7F219B7626A00B1F4F6 /* ansi_colors.cc in Sources */ = {isa = PBXBuildFile; fileRef = BB61B7F119B7626A00B1F4F6 /* ansi_colors.cc */; };
		BB61CA8416D6310100A0F6A5 /* linear_solvers.cc in Sources */ = {isa = PBXBuildFile; fileRef = BB2185620B4084CC00B75436 /* linear_solvers.cc */; };
		BB6403F705FBC2F400DF7BFF /* libcytosim.a in Frameworks */ = {isa = PBXBuildFile; fileRef = BB51BD1405FA5FAA00D4869F /* libcytosim.a */; };
		BB6403FA05FBC2F900DF7BFF /* libcytobase.a in Frameworks */ = {isa = PBXBuildFile; fileRef = BB51BC5C05FA559800D4869F /* libcytobase.a */; };
		BB64041A05FBC59200DF7BFF /* frametool.cc in Sources */ = {isa = PBXBuildFile; fileRef = BB77D6FB05F12F16001C0596 /* frametool.cc */; };
		BB64060605FBD9EA00DF7BFF /* test_space.cc in Sources */ = {isa = PBXBuildFile; fileRef = BBE151DF05E574F300F782A8 /* test_space.cc */; };
		BB650A9A182E475900A7998B /* growing_fiber_prop.cc in Sources */ = {isa = PBXBuildFile; fileRef = BB650A96182E475900A7998B /* growing_fiber_prop.cc */; };
		BB650A9B182E475900A7998B /* growing_fiber_prop.h in Headers */ = {isa = PBXBuildFile; fileRef = BB650A97182E475900A7998B /* growing_fiber_prop.h */; };
		BB650A9C182E475900A7998B /* growing_fiber.cc in Sources */ = {isa = PBXBuildFile; fileRef = BB650A98182E475900A7998B /* growing_fiber.cc */; };
		BB650A9D182E475900A7998B /* growing_fiber.h in Headers */ = {isa = PBXBuildFile; fileRef = BB650A99182E475900A7998B /* growing_fiber.h */; };
		BB65DBEB11AD53AC005DD116 /* filepath.cc in Sources */ = {isa = PBXBuildFile; fileRef = BB65DBE911AD53AC005DD116 /* filepath.cc */; };
		BB65DBEC11AD53AC005DD116 /* filepath.h in Headers */ = {isa = PBXBuildFile; fileRef = BB65DBEA11AD53AC005DD116 /* filepath.h */; };
		BB6662D515A1A75A0028AA2E /* interface.cc in Sources */ = {isa = PBXBuildFile; fileRef = BB6662D315A1A75A0028AA2E /* interface.cc */; };
		BB6662D615A1A75A0028AA2E /* interface.h in Headers */ = {isa = PBXBuildFile; fileRef = BB6662D415A1A75A0028AA2E /* interface.h */; };
		BB669A9A0FE2E79C00E5AC10 /* couple_set.cc in Sources */ = {isa = PBXBuildFile; fileRef = BB669A960FE2E79C00E5AC10 /* couple_set.cc */; };
		BB669A9B0FE2E79C00E5AC10 /* couple_set.h in Headers */ = {isa = PBXBuildFile; fileRef = BB669A970FE2E79C00E5AC10 /* couple_set.h */; };
		BB669A9C0FE2E79C00E5AC10 /* couple.cc in Sources */ = {isa = PBXBuildFile; fileRef = BB669A980FE2E79C00E5AC10 /* couple.cc */; };
		BB669A9D0FE2E79C00E5AC10 /* couple.h in Headers */ = {isa = PBXBuildFile; fileRef = BB669A990FE2E79C00E5AC10 /* couple.h */; };
		BB669ACB0FE2E9FA00E5AC10 /* single_set.cc in Sources */ = {isa = PBXBuildFile; fileRef = BB669AC70FE2E9FA00E5AC10 /* single_set.cc */; };
		BB669ACC0FE2E9FA00E5AC10 /* single_set.h in Headers */ = {isa = PBXBuildFile; fileRef = BB669AC80FE2E9FA00E5AC10 /* single_set.h */; };
		BB669ACD0FE2E9FA00E5AC10 /* single.cc in Sources */ = {isa = PBXBuildFile; fileRef = BB669AC90FE2E9FA00E5AC10 /* single.cc */; };
		BB669ACE0FE2E9FA00E5AC10 /* single.h in Headers */ = {isa = PBXBuildFile; fileRef = BB669ACA0FE2E9FA00E5AC10 /* single.h */; };
		BB6E52CF15D206DF00946BFF /* buddy.h in Headers */ = {isa = PBXBuildFile; fileRef = BB6E52CE15D206DF00946BFF /* buddy.h */; };
		BB7020AD0823C4B100B2AA50 /* sphere.cc in Sources */ = {isa = PBXBuildFile; fileRef = BB7020A90823C4B100B2AA50 /* sphere.cc */; };
		BB7020AE0823C4B100B2AA50 /* sphere.h in Headers */ = {isa = PBXBuildFile; fileRef = BB7020AA0823C4B100B2AA50 /* sphere.h */; };
		BB7085E91285A2CA00D8D79A /* stream_func.cc in Sources */ = {isa = PBXBuildFile; fileRef = BB7085E71285A2CA00D8D79A /* stream_func.cc */; };
		BB7085EA1285A2CA00D8D79A /* stream_func.h in Headers */ = {isa = PBXBuildFile; fileRef = BB7085E81285A2CA00D8D79A /* stream_func.h */; };
		BB71916A0EF1CD9900CED9E2 /* matsparsebandsym.h in Headers */ = {isa = PBXBuildFile; fileRef = BB0C4092069A040D00CF45A8 /* matsparsebandsym.h */; };
		BB71916B0EF1CD9900CED9E2 /* matsparsesym.h in Headers */ = {isa = PBXBuildFile; fileRef = BB0C409F069A043600CF45A8 /* matsparsesym.h */; };
		BB71916C0EF1CD9900CED9E2 /* matsparsesym2.h in Headers */ = {isa = PBXBuildFile; fileRef = BBA331AF06CA7059002C3684 /* matsparsesym2.h */; };
		BB71916E0EF1CD9900CED9E2 /* quaternion.h in Headers */ = {isa = PBXBuildFile; fileRef = BB94965A0933B75B003A32FE /* quaternion.h */; };
		BB71916F0EF1CD9900CED9E2 /* matsparsesym1.h in Headers */ = {isa = PBXBuildFile; fileRef = BB66BF2E09A8DC2600E5C5BE /* matsparsesym1.h */; };
		BB7191700EF1CD9900CED9E2 /* dim.h in Headers */ = {isa = PBXBuildFile; fileRef = BB55BF300A25FB13003333C9 /* dim.h */; };
		BB7191710EF1CD9900CED9E2 /* platonic.h in Headers */ = {isa = PBXBuildFile; fileRef = BB55BF390A25FB22003333C9 /* platonic.h */; };
		BB7191720EF1CD9900CED9E2 /* matrix3.h in Headers */ = {isa = PBXBuildFile; fileRef = BB8CE30F05E016A70031D3B4 /* matrix3.h */; };
		BB7191730EF1CD9900CED9E2 /* matrix2.h in Headers */ = {isa = PBXBuildFile; fileRef = BB73588705B98DA3006956D5 /* matrix2.h */; };
		BB7191740EF1CD9900CED9E2 /* matrixbase.h in Headers */ = {isa = PBXBuildFile; fileRef = BB8CE30805DFF9F30031D3B4 /* matrixbase.h */; };
		BB7191750EF1CD9900CED9E2 /* matrix1.h in Headers */ = {isa = PBXBuildFile; fileRef = BB73588605B98DA3006956D5 /* matrix1.h */; };
		BB7191760EF1CD9900CED9E2 /* rasterizer.h in Headers */ = {isa = PBXBuildFile; fileRef = BB73589F05B98DA3006956D5 /* rasterizer.h */; };
		BB7191770EF1CD9900CED9E2 /* pointsonsphere.h in Headers */ = {isa = PBXBuildFile; fileRef = BB73589A05B98DA3006956D5 /* pointsonsphere.h */; };
		BB7191780EF1CD9900CED9E2 /* conjgradient.h in Headers */ = {isa = PBXBuildFile; fileRef = BB73587205B98DA3006956D5 /* conjgradient.h */; };
		BB71917A0EF1CD9900CED9E2 /* smath.h in Headers */ = {isa = PBXBuildFile; fileRef = BB7358A505B98DA3006956D5 /* smath.h */; };
		BB71917B0EF1CD9900CED9E2 /* clapack.h in Headers */ = {isa = PBXBuildFile; fileRef = BB73587005B98DA3006956D5 /* clapack.h */; };
		BB71917D0EF1CD9900CED9E2 /* matblock.h in Headers */ = {isa = PBXBuildFile; fileRef = BB73588405B98DA3006956D5 /* matblock.h */; };
		BB71917E0EF1CD9900CED9E2 /* cblas.h in Headers */ = {isa = PBXBuildFile; fileRef = BB73586F05B98DA3006956D5 /* cblas.h */; };
		BB71917F0EF1CD9900CED9E2 /* random.h in Headers */ = {isa = PBXBuildFile; fileRef = BB73589D05B98DA3006956D5 /* random.h */; };
		BB7191800EF1CD9900CED9E2 /* matsparse.h in Headers */ = {isa = PBXBuildFile; fileRef = BB73588A05B98DA3006956D5 /* matsparse.h */; };
		BB7191820EF1CD9900CED9E2 /* real.h in Headers */ = {isa = PBXBuildFile; fileRef = BBFC66B209C0C3D30031048A /* real.h */; };
		BB7191830EF1CD9900CED9E2 /* grid.h in Headers */ = {isa = PBXBuildFile; fileRef = BB73588105B98DA3006956D5 /* grid.h */; };
		BB7191850EF1CD9900CED9E2 /* matsym.h in Headers */ = {isa = PBXBuildFile; fileRef = BB73589005B98DA3006956D5 /* matsym.h */; };
		BB7191860EF1CD9900CED9E2 /* isometry.h in Headers */ = {isa = PBXBuildFile; fileRef = BB8CE30705DFF9140031D3B4 /* isometry.h */; };
		BB7191870EF1CD9900CED9E2 /* matrix.h in Headers */ = {isa = PBXBuildFile; fileRef = BB73588505B98DA3006956D5 /* matrix.h */; };
		BB7191890EF1CD9900CED9E2 /* linear_solvers.h in Headers */ = {isa = PBXBuildFile; fileRef = BB21854D0B40836900B75436 /* linear_solvers.h */; };
		BB71918A0EF1CD9900CED9E2 /* matsparsesymblk.h in Headers */ = {isa = PBXBuildFile; fileRef = BBDF72AE0B5C2327007CAD2A /* matsparsesymblk.h */; };
		BB71918B0EF1CD9900CED9E2 /* vector1.h in Headers */ = {isa = PBXBuildFile; fileRef = BBB89ED40BE3DED10054838A /* vector1.h */; };
		BB71918C0EF1CD9900CED9E2 /* vector2.h in Headers */ = {isa = PBXBuildFile; fileRef = BBB89ED60BE3DED10054838A /* vector2.h */; };
		BB71918D0EF1CD9900CED9E2 /* vector3.h in Headers */ = {isa = PBXBuildFile; fileRef = BBB89ED80BE3DED10054838A /* vector3.h */; };
		BB7191910EF1CD9900CED9E2 /* SFMT.h in Headers */ = {isa = PBXBuildFile; fileRef = BB0B73F10D4FA868006CECCA /* SFMT.h */; };
		BB7191930EF1CD9900CED9E2 /* matsparsesym4.h in Headers */ = {isa = PBXBuildFile; fileRef = BBA5E4F10E8EB5980009F6D0 /* matsparsesym4.h */; };
		BB7191940EF1CD9900CED9E2 /* matsparsesym5.h in Headers */ = {isa = PBXBuildFile; fileRef = BBA5E4F30E8EB5980009F6D0 /* matsparsesym5.h */; };
		BB7191960EF1CD9900CED9E2 /* vector.h in Headers */ = {isa = PBXBuildFile; fileRef = BB318E260EE688610050C945 /* vector.h */; };
		BB71919E0EF1CD9900CED9E2 /* conjgradient.cc in Sources */ = {isa = PBXBuildFile; fileRef = BB73587105B98DA3006956D5 /* conjgradient.cc */; };
		BB71919F0EF1CD9900CED9E2 /* matrix1.cc in Sources */ = {isa = PBXBuildFile; fileRef = BB8CE31205E020EB0031D3B4 /* matrix1.cc */; };
		BB7191A00EF1CD9900CED9E2 /* matsparse.cc in Sources */ = {isa = PBXBuildFile; fileRef = BB73588905B98DA3006956D5 /* matsparse.cc */; };
		BB7191A10EF1CD9900CED9E2 /* matrix3.cc in Sources */ = {isa = PBXBuildFile; fileRef = BB73588805B98DA3006956D5 /* matrix3.cc */; };
		BB7191A20EF1CD9900CED9E2 /* matrix.cc in Sources */ = {isa = PBXBuildFile; fileRef = BB0E75E505E1440E00BC9B7A /* matrix.cc */; };
		BB7191A30EF1CD9900CED9E2 /* matblock.cc in Sources */ = {isa = PBXBuildFile; fileRef = BB0E75E805E14D9C00BC9B7A /* matblock.cc */; };
		BB7191A40EF1CD9900CED9E2 /* matrix2.cc in Sources */ = {isa = PBXBuildFile; fileRef = BB8CE31305E020FC0031D3B4 /* matrix2.cc */; };
		BB7191A90EF1CD9900CED9E2 /* pointsonsphere.cc in Sources */ = {isa = PBXBuildFile; fileRef = BB3D2ADA05C8396B0022ACE5 /* pointsonsphere.cc */; };
		BB7191AA0EF1CD9900CED9E2 /* random.cc in Sources */ = {isa = PBXBuildFile; fileRef = BB73589C05B98DA3006956D5 /* random.cc */; };
		BB7191AB0EF1CD9900CED9E2 /* rasterizer.cc in Sources */ = {isa = PBXBuildFile; fileRef = BB73589E05B98DA3006956D5 /* rasterizer.cc */; };
		BB7191AC0EF1CD9900CED9E2 /* smath.cc in Sources */ = {isa = PBXBuildFile; fileRef = BB7358A405B98DA3006956D5 /* smath.cc */; };
		BB7191AE0EF1CD9900CED9E2 /* matsym.cc in Sources */ = {isa = PBXBuildFile; fileRef = BB73588F05B98DA3006956D5 /* matsym.cc */; };
		BB7191AF0EF1CD9900CED9E2 /* matsparsebandsym.cc in Sources */ = {isa = PBXBuildFile; fileRef = BB0C4091069A040D00CF45A8 /* matsparsebandsym.cc */; };
		BB7191B00EF1CD9900CED9E2 /* matsparsesym.cc in Sources */ = {isa = PBXBuildFile; fileRef = BB0C409E069A043600CF45A8 /* matsparsesym.cc */; };
		BB7191B40EF1CD9900CED9E2 /* matsparsesym1.cc in Sources */ = {isa = PBXBuildFile; fileRef = BB66BF2D09A8DC2600E5C5BE /* matsparsesym1.cc */; };
		BB7191B50EF1CD9900CED9E2 /* platonic.cc in Sources */ = {isa = PBXBuildFile; fileRef = BB55BF380A25FB22003333C9 /* platonic.cc */; };
		BB7191B80EF1CD9900CED9E2 /* matsparsesymblk.cc in Sources */ = {isa = PBXBuildFile; fileRef = BBDF72AD0B5C2327007CAD2A /* matsparsesymblk.cc */; };
		BB7191B90EF1CD9900CED9E2 /* vector1.cc in Sources */ = {isa = PBXBuildFile; fileRef = BBB89ED30BE3DED10054838A /* vector1.cc */; };
		BB7191BA0EF1CD9900CED9E2 /* vector2.cc in Sources */ = {isa = PBXBuildFile; fileRef = BBB89ED50BE3DED10054838A /* vector2.cc */; };
		BB7191BB0EF1CD9900CED9E2 /* vector3.cc in Sources */ = {isa = PBXBuildFile; fileRef = BBB89ED70BE3DED10054838A /* vector3.cc */; };
		BB7191BC0EF1CD9900CED9E2 /* SFMT.c in Sources */ = {isa = PBXBuildFile; fileRef = BBE45C610D4FA5D100179E3C /* SFMT.c */; };
		BB7191BE0EF1CD9900CED9E2 /* matsparsesym4.cc in Sources */ = {isa = PBXBuildFile; fileRef = BBA5E4F00E8EB5980009F6D0 /* matsparsesym4.cc */; };
		BB7191BF0EF1CD9900CED9E2 /* matsparsesym5.cc in Sources */ = {isa = PBXBuildFile; fileRef = BBA5E4F20E8EB5980009F6D0 /* matsparsesym5.cc */; };
		BB71926B0EF1D10600CED9E2 /* libcytomath.a in Frameworks */ = {isa = PBXBuildFile; fileRef = BB7191C50EF1CD9900CED9E2 /* libcytomath.a */; };
		BB749D6117935DAC00B43298 /* quartic_solver.cc in Sources */ = {isa = PBXBuildFile; fileRef = BB749D6017935DAC00B43298 /* quartic_solver.cc */; };
		BB749D661793645D00B43298 /* polygon.cc in Sources */ = {isa = PBXBuildFile; fileRef = BB749D641793645C00B43298 /* polygon.cc */; };
		BB749D671793645D00B43298 /* polygon.h in Headers */ = {isa = PBXBuildFile; fileRef = BB749D651793645D00B43298 /* polygon.h */; };
		BB7662C510E923A200C93DF6 /* frame_reader.cc in Sources */ = {isa = PBXBuildFile; fileRef = BB7662C310E923A200C93DF6 /* frame_reader.cc */; };
		BB7662C610E923A200C93DF6 /* frame_reader.h in Headers */ = {isa = PBXBuildFile; fileRef = BB7662C410E923A200C93DF6 /* frame_reader.h */; };
		BB770B6E12FF3E1900D018A0 /* fork_prop.cc in Sources */ = {isa = PBXBuildFile; fileRef = BB770B6C12FF3E1900D018A0 /* fork_prop.cc */; };
		BB770B6F12FF3E1900D018A0 /* fork_prop.h in Headers */ = {isa = PBXBuildFile; fileRef = BB770B6D12FF3E1900D018A0 /* fork_prop.h */; };
		BB770C0512FF44D100D018A0 /* shackle_prop.cc in Sources */ = {isa = PBXBuildFile; fileRef = BB770C0112FF44D100D018A0 /* shackle_prop.cc */; };
		BB770C0612FF44D100D018A0 /* shackle_prop.h in Headers */ = {isa = PBXBuildFile; fileRef = BB770C0212FF44D100D018A0 /* shackle_prop.h */; };
		BB770C0712FF44D100D018A0 /* shackle.cc in Sources */ = {isa = PBXBuildFile; fileRef = BB770C0312FF44D100D018A0 /* shackle.cc */; };
		BB770C0812FF44D100D018A0 /* shackle.h in Headers */ = {isa = PBXBuildFile; fileRef = BB770C0412FF44D100D018A0 /* shackle.h */; };
		BB786AF20AF62C8B005AF9A2 /* libcytospace.a in Frameworks */ = {isa = PBXBuildFile; fileRef = BBE0993E0869D87F005FF210 /* libcytospace.a */; };
		BB786AF30AF62C90005AF9A2 /* libcytosim.a in Frameworks */ = {isa = PBXBuildFile; fileRef = BB51BD1405FA5FAA00D4869F /* libcytosim.a */; };
		BB786B1C0AF62D28005AF9A2 /* libcytospace.a in Frameworks */ = {isa = PBXBuildFile; fileRef = BBE0993E0869D87F005FF210 /* libcytospace.a */; };
		BB7C2B8105F93FC3002C69A9 /* rasterizer.cc in Sources */ = {isa = PBXBuildFile; fileRef = BB73589E05B98DA3006956D5 /* rasterizer.cc */; settings = {COMPILER_FLAGS = "-DVISUAL_DEBUG"; }; };
		BB7C2B8505F94000002C69A9 /* test_rasterizer.cc in Sources */ = {isa = PBXBuildFile; fileRef = BB73591105B98DA3006956D5 /* test_rasterizer.cc */; };
		BB7D839610274A4500C1DC38 /* common.h in Headers */ = {isa = PBXBuildFile; fileRef = BB7D839510274A4500C1DC38 /* common.h */; };
		BB7F684012D0F1B100F8FC84 /* display_prop.cc in Sources */ = {isa = PBXBuildFile; fileRef = BB7F683E12D0F1B100F8FC84 /* display_prop.cc */; };
		BB7F684112D0F1B100F8FC84 /* display_prop.h in Headers */ = {isa = PBXBuildFile; fileRef = BB7F683F12D0F1B100F8FC84 /* display_prop.h */; };
		BB8408801934902C0088C07B /* Accelerate.framework in Frameworks */ = {isa = PBXBuildFile; fileRef = BB84087F193490130088C07B /* Accelerate.framework */; };
		BB840881193490300088C07B /* Accelerate.framework in Frameworks */ = {isa = PBXBuildFile; fileRef = BB84087F193490130088C07B /* Accelerate.framework */; };
		BB840882193490520088C07B /* Accelerate.framework in Frameworks */ = {isa = PBXBuildFile; fileRef = BB84087F193490130088C07B /* Accelerate.framework */; };
		BB840883193490580088C07B /* Accelerate.framework in Frameworks */ = {isa = PBXBuildFile; fileRef = BB84087F193490130088C07B /* Accelerate.framework */; };
		BB8408841934905C0088C07B /* Accelerate.framework in Frameworks */ = {isa = PBXBuildFile; fileRef = BB84087F193490130088C07B /* Accelerate.framework */; };
		BB846BE4116FDEB400A0CD0E /* space_set.cc in Sources */ = {isa = PBXBuildFile; fileRef = BB955C4B116FBF4C000E70A6 /* space_set.cc */; };
		BB846BE5116FDEB900A0CD0E /* space_set.h in Headers */ = {isa = PBXBuildFile; fileRef = BB955C4C116FBF4C000E70A6 /* space_set.h */; };
		BB8481B2158348E80076C8C2 /* couple_long.cc in Sources */ = {isa = PBXBuildFile; fileRef = BB8481B0158348E80076C8C2 /* couple_long.cc */; };
		BB8481B3158348E80076C8C2 /* couple_long.h in Headers */ = {isa = PBXBuildFile; fileRef = BB8481B1158348E80076C8C2 /* couple_long.h */; };
		BB882AF80EE82C8B00E29E5C /* libcytobase.a in Frameworks */ = {isa = PBXBuildFile; fileRef = BB51BC5C05FA559800D4869F /* libcytobase.a */; };
		BB882B0A0EE82C9300E29E5C /* GLUT.framework in Frameworks */ = {isa = PBXBuildFile; fileRef = BB5CDD6A06AC4BE3008296B1 /* GLUT.framework */; };
		BB882B1B0EE82C9700E29E5C /* OpenGL.framework in Frameworks */ = {isa = PBXBuildFile; fileRef = BB7C2B8D05FA4AC9002C69A9 /* OpenGL.framework */; };
		BB88388D10B48EC400A4028F /* modulo.cc in Sources */ = {isa = PBXBuildFile; fileRef = BB88388710B48EC400A4028F /* modulo.cc */; };
		BB88388E10B48EC400A4028F /* modulo.h in Headers */ = {isa = PBXBuildFile; fileRef = BB88388810B48EC400A4028F /* modulo.h */; };
		BB88388F10B48EC400A4028F /* space_prop.cc in Sources */ = {isa = PBXBuildFile; fileRef = BB88388910B48EC400A4028F /* space_prop.cc */; };
		BB88389010B48EC400A4028F /* space_prop.h in Headers */ = {isa = PBXBuildFile; fileRef = BB88388A10B48EC400A4028F /* space_prop.h */; };
		BB88389110B48EC400A4028F /* space.cc in Sources */ = {isa = PBXBuildFile; fileRef = BB88388B10B48EC400A4028F /* space.cc */; };
		BB88389310B48EC400A4028F /* modulo.cc in Sources */ = {isa = PBXBuildFile; fileRef = BB88388710B48EC400A4028F /* modulo.cc */; };
		BB88389410B48EC400A4028F /* modulo.h in Headers */ = {isa = PBXBuildFile; fileRef = BB88388810B48EC400A4028F /* modulo.h */; };
		BB88389510B48EC400A4028F /* space_prop.cc in Sources */ = {isa = PBXBuildFile; fileRef = BB88388910B48EC400A4028F /* space_prop.cc */; };
		BB88389610B48EC400A4028F /* space_prop.h in Headers */ = {isa = PBXBuildFile; fileRef = BB88388A10B48EC400A4028F /* space_prop.h */; };
		BB88389710B48EC400A4028F /* space.cc in Sources */ = {isa = PBXBuildFile; fileRef = BB88388B10B48EC400A4028F /* space.cc */; };
		BB8838DD10B48EF900A4028F /* space_combine.cc in Sources */ = {isa = PBXBuildFile; fileRef = BB8838BF10B48EF900A4028F /* space_combine.cc */; };
		BB8838DE10B48EF900A4028F /* space_combine.h in Headers */ = {isa = PBXBuildFile; fileRef = BB8838C010B48EF900A4028F /* space_combine.h */; };
		BB8838DF10B48EF900A4028F /* space_cylinder.cc in Sources */ = {isa = PBXBuildFile; fileRef = BB8838C110B48EF900A4028F /* space_cylinder.cc */; };
		BB8838E010B48EF900A4028F /* space_cylinder.h in Headers */ = {isa = PBXBuildFile; fileRef = BB8838C210B48EF900A4028F /* space_cylinder.h */; };
		BB8838E110B48EF900A4028F /* space_cylinderZ.cc in Sources */ = {isa = PBXBuildFile; fileRef = BB8838C310B48EF900A4028F /* space_cylinderZ.cc */; };
		BB8838E210B48EF900A4028F /* space_cylinderZ.h in Headers */ = {isa = PBXBuildFile; fileRef = BB8838C410B48EF900A4028F /* space_cylinderZ.h */; };
		BB8838E310B48EF900A4028F /* space_dice.cc in Sources */ = {isa = PBXBuildFile; fileRef = BB8838C510B48EF900A4028F /* space_dice.cc */; };
		BB8838E410B48EF900A4028F /* space_dice.h in Headers */ = {isa = PBXBuildFile; fileRef = BB8838C610B48EF900A4028F /* space_dice.h */; };
		BB8838E510B48EF900A4028F /* space_ellipse.cc in Sources */ = {isa = PBXBuildFile; fileRef = BB8838C710B48EF900A4028F /* space_ellipse.cc */; };
		BB8838E610B48EF900A4028F /* space_ellipse.h in Headers */ = {isa = PBXBuildFile; fileRef = BB8838C810B48EF900A4028F /* space_ellipse.h */; };
		BB8838E910B48EF900A4028F /* space_inflate.cc in Sources */ = {isa = PBXBuildFile; fileRef = BB8838CB10B48EF900A4028F /* space_inflate.cc */; };
		BB8838EA10B48EF900A4028F /* space_inflate.h in Headers */ = {isa = PBXBuildFile; fileRef = BB8838CC10B48EF900A4028F /* space_inflate.h */; };
		BB8838EB10B48EF900A4028F /* space_polygon.cc in Sources */ = {isa = PBXBuildFile; fileRef = BB8838CD10B48EF900A4028F /* space_polygon.cc */; };
		BB8838EC10B48EF900A4028F /* space_polygon.h in Headers */ = {isa = PBXBuildFile; fileRef = BB8838CE10B48EF900A4028F /* space_polygon.h */; };
		BB8838ED10B48EF900A4028F /* space_rotate.cc in Sources */ = {isa = PBXBuildFile; fileRef = BB8838CF10B48EF900A4028F /* space_rotate.cc */; };
		BB8838EE10B48EF900A4028F /* space_rotate.h in Headers */ = {isa = PBXBuildFile; fileRef = BB8838D010B48EF900A4028F /* space_rotate.h */; };
		BB8838EF10B48EF900A4028F /* space_sphere.cc in Sources */ = {isa = PBXBuildFile; fileRef = BB8838D110B48EF900A4028F /* space_sphere.cc */; };
		BB8838F010B48EF900A4028F /* space_sphere.h in Headers */ = {isa = PBXBuildFile; fileRef = BB8838D210B48EF900A4028F /* space_sphere.h */; };
		BB8838F310B48EF900A4028F /* space_square.cc in Sources */ = {isa = PBXBuildFile; fileRef = BB8838D510B48EF900A4028F /* space_square.cc */; };
		BB8838F410B48EF900A4028F /* space_square.h in Headers */ = {isa = PBXBuildFile; fileRef = BB8838D610B48EF900A4028F /* space_square.h */; };
		BB8838F510B48EF900A4028F /* space_strip.cc in Sources */ = {isa = PBXBuildFile; fileRef = BB8838D710B48EF900A4028F /* space_strip.cc */; };
		BB8838F610B48EF900A4028F /* space_strip.h in Headers */ = {isa = PBXBuildFile; fileRef = BB8838D810B48EF900A4028F /* space_strip.h */; };
		BB8838F910B48EF900A4028F /* space_torus.cc in Sources */ = {isa = PBXBuildFile; fileRef = BB8838DB10B48EF900A4028F /* space_torus.cc */; };
		BB8838FA10B48EF900A4028F /* space_torus.h in Headers */ = {isa = PBXBuildFile; fileRef = BB8838DC10B48EF900A4028F /* space_torus.h */; };
		BB8838FB10B48EF900A4028F /* space_combine.cc in Sources */ = {isa = PBXBuildFile; fileRef = BB8838BF10B48EF900A4028F /* space_combine.cc */; };
		BB8838FC10B48EF900A4028F /* space_combine.h in Headers */ = {isa = PBXBuildFile; fileRef = BB8838C010B48EF900A4028F /* space_combine.h */; };
		BB8838FD10B48EF900A4028F /* space_cylinder.cc in Sources */ = {isa = PBXBuildFile; fileRef = BB8838C110B48EF900A4028F /* space_cylinder.cc */; };
		BB8838FE10B48EF900A4028F /* space_cylinder.h in Headers */ = {isa = PBXBuildFile; fileRef = BB8838C210B48EF900A4028F /* space_cylinder.h */; };
		BB8838FF10B48EF900A4028F /* space_cylinderZ.cc in Sources */ = {isa = PBXBuildFile; fileRef = BB8838C310B48EF900A4028F /* space_cylinderZ.cc */; };
		BB88390010B48EF900A4028F /* space_cylinderZ.h in Headers */ = {isa = PBXBuildFile; fileRef = BB8838C410B48EF900A4028F /* space_cylinderZ.h */; };
		BB88390110B48EF900A4028F /* space_dice.cc in Sources */ = {isa = PBXBuildFile; fileRef = BB8838C510B48EF900A4028F /* space_dice.cc */; };
		BB88390210B48EF900A4028F /* space_dice.h in Headers */ = {isa = PBXBuildFile; fileRef = BB8838C610B48EF900A4028F /* space_dice.h */; };
		BB88390310B48EF900A4028F /* space_ellipse.cc in Sources */ = {isa = PBXBuildFile; fileRef = BB8838C710B48EF900A4028F /* space_ellipse.cc */; };
		BB88390410B48EF900A4028F /* space_ellipse.h in Headers */ = {isa = PBXBuildFile; fileRef = BB8838C810B48EF900A4028F /* space_ellipse.h */; };
		BB88390710B48EF900A4028F /* space_inflate.cc in Sources */ = {isa = PBXBuildFile; fileRef = BB8838CB10B48EF900A4028F /* space_inflate.cc */; };
		BB88390810B48EF900A4028F /* space_inflate.h in Headers */ = {isa = PBXBuildFile; fileRef = BB8838CC10B48EF900A4028F /* space_inflate.h */; };
		BB88390910B48EF900A4028F /* space_polygon.cc in Sources */ = {isa = PBXBuildFile; fileRef = BB8838CD10B48EF900A4028F /* space_polygon.cc */; };
		BB88390A10B48EF900A4028F /* space_polygon.h in Headers */ = {isa = PBXBuildFile; fileRef = BB8838CE10B48EF900A4028F /* space_polygon.h */; };
		BB88390B10B48EF900A4028F /* space_rotate.cc in Sources */ = {isa = PBXBuildFile; fileRef = BB8838CF10B48EF900A4028F /* space_rotate.cc */; };
		BB88390C10B48EF900A4028F /* space_rotate.h in Headers */ = {isa = PBXBuildFile; fileRef = BB8838D010B48EF900A4028F /* space_rotate.h */; };
		BB88390D10B48EF900A4028F /* space_sphere.cc in Sources */ = {isa = PBXBuildFile; fileRef = BB8838D110B48EF900A4028F /* space_sphere.cc */; };
		BB88390E10B48EF900A4028F /* space_sphere.h in Headers */ = {isa = PBXBuildFile; fileRef = BB8838D210B48EF900A4028F /* space_sphere.h */; };
		BB88391110B48EF900A4028F /* space_square.cc in Sources */ = {isa = PBXBuildFile; fileRef = BB8838D510B48EF900A4028F /* space_square.cc */; };
		BB88391210B48EF900A4028F /* space_square.h in Headers */ = {isa = PBXBuildFile; fileRef = BB8838D610B48EF900A4028F /* space_square.h */; };
		BB88391310B48EF900A4028F /* space_strip.cc in Sources */ = {isa = PBXBuildFile; fileRef = BB8838D710B48EF900A4028F /* space_strip.cc */; };
		BB88391410B48EF900A4028F /* space_strip.h in Headers */ = {isa = PBXBuildFile; fileRef = BB8838D810B48EF900A4028F /* space_strip.h */; };
		BB88391710B48EF900A4028F /* space_torus.cc in Sources */ = {isa = PBXBuildFile; fileRef = BB8838DB10B48EF900A4028F /* space_torus.cc */; };
		BB88391810B48EF900A4028F /* space_torus.h in Headers */ = {isa = PBXBuildFile; fileRef = BB8838DC10B48EF900A4028F /* space_torus.h */; };
		BB88394D10B4912A00A4028F /* space_capsule.cc in Sources */ = {isa = PBXBuildFile; fileRef = BB88394B10B4912A00A4028F /* space_capsule.cc */; };
		BB88394E10B4912A00A4028F /* space_capsule.h in Headers */ = {isa = PBXBuildFile; fileRef = BB88394C10B4912A00A4028F /* space_capsule.h */; };
		BB88394F10B4912A00A4028F /* space_capsule.cc in Sources */ = {isa = PBXBuildFile; fileRef = BB88394B10B4912A00A4028F /* space_capsule.cc */; };
		BB88395010B4912A00A4028F /* space_capsule.h in Headers */ = {isa = PBXBuildFile; fileRef = BB88394C10B4912A00A4028F /* space_capsule.h */; };
		BB89A3FA1A6410D800D724F4 /* event_prop.cc in Sources */ = {isa = PBXBuildFile; fileRef = BB89A3EE1A6410CF00D724F4 /* event_prop.cc */; };
		BB89A3FB1A6410DB00D724F4 /* event_prop.h in Headers */ = {isa = PBXBuildFile; fileRef = BB89A3EF1A6410CF00D724F4 /* event_prop.h */; };
		BB89A3FC1A6410E000D724F4 /* event_set.cc in Sources */ = {isa = PBXBuildFile; fileRef = BB89A3F01A6410CF00D724F4 /* event_set.cc */; };
		BB89A3FD1A6410E000D724F4 /* event_set.h in Headers */ = {isa = PBXBuildFile; fileRef = BB89A3F11A6410CF00D724F4 /* event_set.h */; };
		BB89A3FE1A6410E000D724F4 /* event.cc in Sources */ = {isa = PBXBuildFile; fileRef = BB89A3F21A6410CF00D724F4 /* event.cc */; };
		BB89A3FF1A6410E000D724F4 /* event.h in Headers */ = {isa = PBXBuildFile; fileRef = BB89A3F31A6410CF00D724F4 /* event.h */; };
		BB8CB8571523147900505E89 /* bicgstab.h in Headers */ = {isa = PBXBuildFile; fileRef = BB8CB8551523147900505E89 /* bicgstab.h */; };
		BB8CB85C152314AB00505E89 /* bicgstab.cc in Sources */ = {isa = PBXBuildFile; fileRef = BB8CB8541523147900505E89 /* bicgstab.cc */; };
		BB90E7EE12CA635C000DF711 /* wrist.cc in Sources */ = {isa = PBXBuildFile; fileRef = BB90E7EC12CA635C000DF711 /* wrist.cc */; };
		BB90E7EF12CA635C000DF711 /* wrist.h in Headers */ = {isa = PBXBuildFile; fileRef = BB90E7ED12CA635C000DF711 /* wrist.h */; };
		BB92D7D4110E0D0500727008 /* property_list.cc in Sources */ = {isa = PBXBuildFile; fileRef = BBD8A4B70FF253B8005A6615 /* property_list.cc */; };
		BB92D7D5110E0D0600727008 /* property.cc in Sources */ = {isa = PBXBuildFile; fileRef = BB50D0D70FFA30CD00278580 /* property.cc */; };
		BB92D7D8110E0D1000727008 /* glossary.cc in Sources */ = {isa = PBXBuildFile; fileRef = BB1F9C2C0FD5A9790047327F /* glossary.cc */; };
		BB92D7DB110E0D1C00727008 /* tokenizer.cc in Sources */ = {isa = PBXBuildFile; fileRef = BB50D6120FFAE51900278580 /* tokenizer.cc */; };
		BB9402E80E236764007410D7 /* solid_set.cc in Sources */ = {isa = PBXBuildFile; fileRef = BB9402E60E236764007410D7 /* solid_set.cc */; };
		BB9402EC0E236778007410D7 /* sphere_set.cc in Sources */ = {isa = PBXBuildFile; fileRef = BB9402EA0E236778007410D7 /* sphere_set.cc */; };
		BB9402ED0E236778007410D7 /* sphere_set.h in Headers */ = {isa = PBXBuildFile; fileRef = BB9402EB0E236778007410D7 /* sphere_set.h */; };
		BB955CF6116FCB39000E70A6 /* space_set.h in Headers */ = {isa = PBXBuildFile; fileRef = BB955C4C116FBF4C000E70A6 /* space_set.h */; };
		BB955CF8116FCB40000E70A6 /* space_set.h in Headers */ = {isa = PBXBuildFile; fileRef = BB955C4C116FBF4C000E70A6 /* space_set.h */; };
		BB9711661DECDB7A00352630 /* glapp_prop.cc in Sources */ = {isa = PBXBuildFile; fileRef = BB97114E1DECDA1300352630 /* glapp_prop.cc */; };
		BB9711671DECDB7E00352630 /* glapp.cc in Sources */ = {isa = PBXBuildFile; fileRef = BB97114C1DECDA1300352630 /* glapp.cc */; };
		BB9711681DECDB8200352630 /* view_prop.cc in Sources */ = {isa = PBXBuildFile; fileRef = BB9711621DECDA1300352630 /* view_prop.cc */; };
		BB9711691DECDB8500352630 /* view.cc in Sources */ = {isa = PBXBuildFile; fileRef = BB9711601DECDA1300352630 /* view.cc */; };
		BB97116A1DECDB8F00352630 /* saveimage.cc in Sources */ = {isa = PBXBuildFile; fileRef = BB97115E1DECDA1300352630 /* saveimage.cc */; };
		BB97116B1DECDB9500352630 /* offscreen.cc in Sources */ = {isa = PBXBuildFile; fileRef = BB9711591DECDA1300352630 /* offscreen.cc */; };
		BB97116C1DECDBA000352630 /* gle_color.cc in Sources */ = {isa = PBXBuildFile; fileRef = BB9711521DECDA1300352630 /* gle_color.cc */; };
		BB97116D1DECDBA300352630 /* gle_color_list.cc in Sources */ = {isa = PBXBuildFile; fileRef = BB9711541DECDA1300352630 /* gle_color_list.cc */; };
		BB97116E1DECDBE500352630 /* gle.cc in Sources */ = {isa = PBXBuildFile; fileRef = BB9711501DECDA1300352630 /* gle.cc */; };
		BB98FE920B35F66300796DAE /* meca.h in Headers */ = {isa = PBXBuildFile; fileRef = BB98FE900B35F66300796DAE /* meca.h */; };
		BB98FE930B35F66300796DAE /* meca.cc in Sources */ = {isa = PBXBuildFile; fileRef = BB98FE910B35F66300796DAE /* meca.cc */; };
		BB9B5CAB1541C01800C0B9B6 /* space_beads.cc in Sources */ = {isa = PBXBuildFile; fileRef = BB9B5CA91541C01800C0B9B6 /* space_beads.cc */; };
		BB9B5CAC1541C01800C0B9B6 /* space_beads.h in Headers */ = {isa = PBXBuildFile; fileRef = BB9B5CAA1541C01800C0B9B6 /* space_beads.h */; };
		BB9B5CAD1541C01800C0B9B6 /* space_beads.cc in Sources */ = {isa = PBXBuildFile; fileRef = BB9B5CA91541C01800C0B9B6 /* space_beads.cc */; };
		BB9B5CAE1541C01800C0B9B6 /* space_beads.h in Headers */ = {isa = PBXBuildFile; fileRef = BB9B5CAA1541C01800C0B9B6 /* space_beads.h */; };
		BB9B5DE115429BD300C0B9B6 /* field_base.h in Headers */ = {isa = PBXBuildFile; fileRef = BB9B5DDF15429BD300C0B9B6 /* field_base.h */; };
		BB9B5DE315429BF400C0B9B6 /* field.h in Headers */ = {isa = PBXBuildFile; fileRef = BB9B5DE215429BF400C0B9B6 /* field.h */; };
		BB9B5E0D15429ED100C0B9B6 /* field.cc in Sources */ = {isa = PBXBuildFile; fileRef = BB9B5E0C15429ED100C0B9B6 /* field.cc */; };
		BB9B6F6F06AC5230004A4D10 /* GLUT.framework in Frameworks */ = {isa = PBXBuildFile; fileRef = BB5CDD6A06AC4BE3008296B1 /* GLUT.framework */; };
		BB9BEB9D1C774BB30085E19F /* analyse.cc in Sources */ = {isa = PBXBuildFile; fileRef = BB9BEB9C1C774BB30085E19F /* analyse.cc */; };
		BB9D87A81E76BB0000DD0F00 /* test_matrix.cc in Sources */ = {isa = PBXBuildFile; fileRef = BBA5E4E00E8EB4A60009F6D0 /* test_matrix.cc */; };
		BB9D87A91E76BB7000DD0F00 /* random.cc in Sources */ = {isa = PBXBuildFile; fileRef = BB73589C05B98DA3006956D5 /* random.cc */; };
		BB9D87AA1E76BB9B00DD0F00 /* matrix.cc in Sources */ = {isa = PBXBuildFile; fileRef = BB0E75E505E1440E00BC9B7A /* matrix.cc */; };
		BB9D87AB1E76BBA100DD0F00 /* matsparse.cc in Sources */ = {isa = PBXBuildFile; fileRef = BB73588905B98DA3006956D5 /* matsparse.cc */; };
		BB9D87AC1E76BBA400DD0F00 /* matsparsesym.cc in Sources */ = {isa = PBXBuildFile; fileRef = BB0C409E069A043600CF45A8 /* matsparsesym.cc */; };
		BB9D87AD1E76BBA700DD0F00 /* matsparsesym1.cc in Sources */ = {isa = PBXBuildFile; fileRef = BB66BF2D09A8DC2600E5C5BE /* matsparsesym1.cc */; };
		BB9D87AE1E76BBAB00DD0F00 /* matsparsesym2.cc in Sources */ = {isa = PBXBuildFile; fileRef = BBA331AE06CA7059002C3684 /* matsparsesym2.cc */; };
		BB9D87AF1E76BBAE00DD0F00 /* matsparsesymblk.cc in Sources */ = {isa = PBXBuildFile; fileRef = BBDF72AD0B5C2327007CAD2A /* matsparsesymblk.cc */; };
		BB9D87B01E76BBB800DD0F00 /* matsparsesym2.cc in Sources */ = {isa = PBXBuildFile; fileRef = BBA331AE06CA7059002C3684 /* matsparsesym2.cc */; };
		BB9D87B11E76BBC600DD0F00 /* matsparsesym4.cc in Sources */ = {isa = PBXBuildFile; fileRef = BBA5E4F00E8EB5980009F6D0 /* matsparsesym4.cc */; };
		BB9D87B21E76BBCB00DD0F00 /* matsparsesym5.cc in Sources */ = {isa = PBXBuildFile; fileRef = BBA5E4F20E8EB5980009F6D0 /* matsparsesym5.cc */; };
		BB9D87B31E76BBDD00DD0F00 /* tictoc.cc in Sources */ = {isa = PBXBuildFile; fileRef = BBA5E5810E8EBA620009F6D0 /* tictoc.cc */; };
		BB9D87B41E76BBF100DD0F00 /* backtrace.cc in Sources */ = {isa = PBXBuildFile; fileRef = BBEF3A86118318AE000F2EED /* backtrace.cc */; };
		BB9D87B51E76BBFB00DD0F00 /* SFMT.c in Sources */ = {isa = PBXBuildFile; fileRef = BBE45C610D4FA5D100179E3C /* SFMT.c */; };
		BB9D992908D6281100DBD2BF /* rigid_fiber.cc in Sources */ = {isa = PBXBuildFile; fileRef = BB9D992508D6281100DBD2BF /* rigid_fiber.cc */; };
		BB9D992A08D6281100DBD2BF /* rigid_fiber.h in Headers */ = {isa = PBXBuildFile; fileRef = BB9D992608D6281100DBD2BF /* rigid_fiber.h */; };
		BBA005B0163495BF0026FCB1 /* digit.cc in Sources */ = {isa = PBXBuildFile; fileRef = BBA005AE163495BF0026FCB1 /* digit.cc */; };
		BBA005B1163495BF0026FCB1 /* digit.h in Headers */ = {isa = PBXBuildFile; fileRef = BBA005AF163495BF0026FCB1 /* digit.h */; };
		BBA005B5163496170026FCB1 /* digit_prop.cc in Sources */ = {isa = PBXBuildFile; fileRef = BBA005B3163496170026FCB1 /* digit_prop.cc */; };
		BBA005B6163496170026FCB1 /* digit_prop.h in Headers */ = {isa = PBXBuildFile; fileRef = BBA005B4163496170026FCB1 /* digit_prop.h */; };
		BBA10151126CC7E600D28A55 /* walker_prop.cc in Sources */ = {isa = PBXBuildFile; fileRef = BBA1014D126CC7E600D28A55 /* walker_prop.cc */; };
		BBA10152126CC7E600D28A55 /* walker_prop.h in Headers */ = {isa = PBXBuildFile; fileRef = BBA1014E126CC7E600D28A55 /* walker_prop.h */; };
		BBA10153126CC7E600D28A55 /* walker.cc in Sources */ = {isa = PBXBuildFile; fileRef = BBA1014F126CC7E600D28A55 /* walker.cc */; };
		BBA10154126CC7E600D28A55 /* walker.h in Headers */ = {isa = PBXBuildFile; fileRef = BBA10150126CC7E600D28A55 /* walker.h */; };
		BBA10159126CC7FD00D28A55 /* cutter_prop.cc in Sources */ = {isa = PBXBuildFile; fileRef = BBA10155126CC7FD00D28A55 /* cutter_prop.cc */; };
		BBA1015A126CC7FD00D28A55 /* cutter_prop.h in Headers */ = {isa = PBXBuildFile; fileRef = BBA10156126CC7FD00D28A55 /* cutter_prop.h */; };
		BBA1015B126CC7FD00D28A55 /* cutter.cc in Sources */ = {isa = PBXBuildFile; fileRef = BBA10157126CC7FD00D28A55 /* cutter.cc */; };
		BBA1015C126CC7FD00D28A55 /* cutter.h in Headers */ = {isa = PBXBuildFile; fileRef = BBA10158126CC7FD00D28A55 /* cutter.h */; };
		BBA2954A11A1C16600FDCD2E /* bead.cc in Sources */ = {isa = PBXBuildFile; fileRef = BBA2954811A1C16600FDCD2E /* bead.cc */; };
		BBA2954B11A1C16600FDCD2E /* bead.h in Headers */ = {isa = PBXBuildFile; fileRef = BBA2954911A1C16600FDCD2E /* bead.h */; };
		BBA295CE11A1CDEB00FDCD2E /* bead_set.cc in Sources */ = {isa = PBXBuildFile; fileRef = BBA295CC11A1CDEB00FDCD2E /* bead_set.cc */; };
		BBA295CF11A1CDEB00FDCD2E /* bead_set.h in Headers */ = {isa = PBXBuildFile; fileRef = BBA295CD11A1CDEB00FDCD2E /* bead_set.h */; };
		BBA49EFB12FF5331008A7D33 /* dynamic_fiber.cc in Sources */ = {isa = PBXBuildFile; fileRef = BBA49EF912FF5331008A7D33 /* dynamic_fiber.cc */; };
		BBA49EFC12FF5331008A7D33 /* dynamic_fiber.h in Headers */ = {isa = PBXBuildFile; fileRef = BBA49EFA12FF5331008A7D33 /* dynamic_fiber.h */; };
		BBA49F1E12FF5589008A7D33 /* dynamic_fiber_prop.cc in Sources */ = {isa = PBXBuildFile; fileRef = BBA49F1C12FF5589008A7D33 /* dynamic_fiber_prop.cc */; };
		BBA49F1F12FF5589008A7D33 /* dynamic_fiber_prop.h in Headers */ = {isa = PBXBuildFile; fileRef = BBA49F1D12FF5589008A7D33 /* dynamic_fiber_prop.h */; };
		BBA5788D05FA60B0009AE66E /* hand.cc in Sources */ = {isa = PBXBuildFile; fileRef = BB7358E105B98DA3006956D5 /* hand.cc */; };
		BBA578B705FA60C2009AE66E /* point_set.cc in Sources */ = {isa = PBXBuildFile; fileRef = BB7358F805B98DA3006956D5 /* point_set.cc */; };
		BBA578BD05FA60C4009AE66E /* simul.cc in Sources */ = {isa = PBXBuildFile; fileRef = BB7358FB05B98DA3006956D5 /* simul.cc */; };
		BBA578C305FA60C9009AE66E /* solid.cc in Sources */ = {isa = PBXBuildFile; fileRef = BB73590205B98DA3006956D5 /* solid.cc */; };
		BBA578FA05FA61F8009AE66E /* sim.cc in Sources */ = {isa = PBXBuildFile; fileRef = BB7358E505B98DA3006956D5 /* sim.cc */; };
		BBA5790905FA6259009AE66E /* libcytosim.a in Frameworks */ = {isa = PBXBuildFile; fileRef = BB51BD1405FA5FAA00D4869F /* libcytosim.a */; };
		BBA5790C05FA625D009AE66E /* libcytobase.a in Frameworks */ = {isa = PBXBuildFile; fileRef = BB51BC5C05FA559800D4869F /* libcytobase.a */; };
		BBA5795D05FA652D009AE66E /* libcytobase.a in Frameworks */ = {isa = PBXBuildFile; fileRef = BB51BC5C05FA559800D4869F /* libcytobase.a */; };
		BBA5795E05FA652D009AE66E /* libcytosim.a in Frameworks */ = {isa = PBXBuildFile; fileRef = BB51BD1405FA5FAA00D4869F /* libcytosim.a */; };
		BBA5E5820E8EBA620009F6D0 /* tictoc.h in Headers */ = {isa = PBXBuildFile; fileRef = BBA5E5800E8EBA620009F6D0 /* tictoc.h */; };
		BBA75855139CFBA40098FBAF /* sieve.cc in Sources */ = {isa = PBXBuildFile; fileRef = BBCD6993126F818F00D19DDF /* sieve.cc */; };
		BBA75887139CFC6F0098FBAF /* frame_reader.h in Headers */ = {isa = PBXBuildFile; fileRef = BB7662C410E923A200C93DF6 /* frame_reader.h */; };
		BBA75888139CFC700098FBAF /* frame_reader.cc in Sources */ = {isa = PBXBuildFile; fileRef = BB7662C310E923A200C93DF6 /* frame_reader.cc */; };
		BBA758B1139CFD3F0098FBAF /* libcytomath.a in Frameworks */ = {isa = PBXBuildFile; fileRef = BB7191C50EF1CD9900CED9E2 /* libcytomath.a */; };
		BBA758B2139CFD430098FBAF /* libcytobase.a in Frameworks */ = {isa = PBXBuildFile; fileRef = BB51BC5C05FA559800D4869F /* libcytobase.a */; };
		BBA8BD740E1FBDE8009C7F93 /* object_set.h in Headers */ = {isa = PBXBuildFile; fileRef = BBA8BD720E1FBDE8009C7F93 /* object_set.h */; };
		BBA8BD750E1FBDE8009C7F93 /* object_set.cc in Sources */ = {isa = PBXBuildFile; fileRef = BBA8BD730E1FBDE8009C7F93 /* object_set.cc */; };
		BBA8C47E15FB6AE000F52094 /* rescuer_prop.cc in Sources */ = {isa = PBXBuildFile; fileRef = BBA8C47A15FB6AE000F52094 /* rescuer_prop.cc */; };
		BBA8C47F15FB6AE000F52094 /* rescuer_prop.h in Headers */ = {isa = PBXBuildFile; fileRef = BBA8C47B15FB6AE000F52094 /* rescuer_prop.h */; };
		BBA8C48015FB6AE000F52094 /* rescuer.cc in Sources */ = {isa = PBXBuildFile; fileRef = BBA8C47C15FB6AE000F52094 /* rescuer.cc */; };
		BBA8C48115FB6AE000F52094 /* rescuer.h in Headers */ = {isa = PBXBuildFile; fileRef = BBA8C47D15FB6AE000F52094 /* rescuer.h */; };
		BBA938630FFEAAB200741444 /* object.cc in Sources */ = {isa = PBXBuildFile; fileRef = BBA938610FFEAAB200741444 /* object.cc */; };
		BBA938640FFEAAB200741444 /* object.h in Headers */ = {isa = PBXBuildFile; fileRef = BBA938620FFEAAB200741444 /* object.h */; };
		BBA98687132245DB0031200B /* crosslink_prop.cc in Sources */ = {isa = PBXBuildFile; fileRef = BBA98683132245DB0031200B /* crosslink_prop.cc */; };
		BBA98688132245DB0031200B /* crosslink_prop.h in Headers */ = {isa = PBXBuildFile; fileRef = BBA98684132245DB0031200B /* crosslink_prop.h */; };
		BBA98689132245DB0031200B /* crosslink.cc in Sources */ = {isa = PBXBuildFile; fileRef = BBA98685132245DB0031200B /* crosslink.cc */; };
		BBA9868A132245DB0031200B /* crosslink.h in Headers */ = {isa = PBXBuildFile; fileRef = BBA98686132245DB0031200B /* crosslink.h */; };
		BBA9869A132246870031200B /* bridge_prop.cc in Sources */ = {isa = PBXBuildFile; fileRef = BBA98696132246870031200B /* bridge_prop.cc */; };
		BBA9869B132246870031200B /* bridge_prop.h in Headers */ = {isa = PBXBuildFile; fileRef = BBA98697132246870031200B /* bridge_prop.h */; };
		BBA9869C132246870031200B /* bridge.cc in Sources */ = {isa = PBXBuildFile; fileRef = BBA98698132246870031200B /* bridge.cc */; };
		BBA9869D132246870031200B /* bridge.h in Headers */ = {isa = PBXBuildFile; fileRef = BBA98699132246870031200B /* bridge.h */; };
		BBADE815091F4427007BB791 /* display.cc in Sources */ = {isa = PBXBuildFile; fileRef = BBADE80D091F4427007BB791 /* display.cc */; };
		BBADE817091F4427007BB791 /* display1.cc in Sources */ = {isa = PBXBuildFile; fileRef = BBADE80F091F4427007BB791 /* display1.cc */; };
		BBADE819091F4427007BB791 /* display3.cc in Sources */ = {isa = PBXBuildFile; fileRef = BBADE811091F4427007BB791 /* display3.cc */; };
		BBAE3DD4155B102600BE1914 /* simul_solvef.cc in Sources */ = {isa = PBXBuildFile; fileRef = BBAE3DD3155B102600BE1914 /* simul_solvef.cc */; };
		BBAEC4F80EF1D1DD00955B64 /* libcytomath.a in Frameworks */ = {isa = PBXBuildFile; fileRef = BB7191C50EF1CD9900CED9E2 /* libcytomath.a */; };
		BBAEC4FE0EF1D20000955B64 /* libcytomath.a in Frameworks */ = {isa = PBXBuildFile; fileRef = BB7191C50EF1CD9900CED9E2 /* libcytomath.a */; };
		BBAEC5080EF1D22300955B64 /* libcytomath.a in Frameworks */ = {isa = PBXBuildFile; fileRef = BB7191C50EF1CD9900CED9E2 /* libcytomath.a */; };
		BBAEC50B0EF1D22B00955B64 /* libcytomath.a in Frameworks */ = {isa = PBXBuildFile; fileRef = BB7191C50EF1CD9900CED9E2 /* libcytomath.a */; };
		BBAEC50D0EF1D23000955B64 /* libcytomath.a in Frameworks */ = {isa = PBXBuildFile; fileRef = BB7191C50EF1CD9900CED9E2 /* libcytomath.a */; };
		BBAEC50F0EF1D23400955B64 /* libcytomath.a in Frameworks */ = {isa = PBXBuildFile; fileRef = BB7191C50EF1CD9900CED9E2 /* libcytomath.a */; };
		BBAF2B300FD01048006E8E27 /* hand_prop.h in Headers */ = {isa = PBXBuildFile; fileRef = BBAF2B2E0FD01048006E8E27 /* hand_prop.h */; };
		BBAF2B310FD01048006E8E27 /* hand_prop.cc in Sources */ = {isa = PBXBuildFile; fileRef = BBAF2B2F0FD01048006E8E27 /* hand_prop.cc */; };
		BBB1C6D20CB2CAA300679ADC /* messages.cc in Sources */ = {isa = PBXBuildFile; fileRef = BB73587905B98DA3006956D5 /* messages.cc */; };
		BBB1C6D30CB2CAA300679ADC /* iowrapper.cc in Sources */ = {isa = PBXBuildFile; fileRef = BB73587B05B98DA3006956D5 /* iowrapper.cc */; };
		BBB1C6D40CB2CAA300679ADC /* filewrapper.cc in Sources */ = {isa = PBXBuildFile; fileRef = BB20484A0AF203A0004EDA21 /* filewrapper.cc */; };
		BBB1C6D50CB2CAA300679ADC /* random.cc in Sources */ = {isa = PBXBuildFile; fileRef = BB73589C05B98DA3006956D5 /* random.cc */; };
		BBB1C6D70CB2CAA300679ADC /* platonic.cc in Sources */ = {isa = PBXBuildFile; fileRef = BB55BF380A25FB22003333C9 /* platonic.cc */; };
		BBB1C6D90CB2CAA300679ADC /* vector3.cc in Sources */ = {isa = PBXBuildFile; fileRef = BBB89ED70BE3DED10054838A /* vector3.cc */; };
		BBB1C6DD0CB2CAA300679ADC /* GLUT.framework in Frameworks */ = {isa = PBXBuildFile; fileRef = BB5CDD6A06AC4BE3008296B1 /* GLUT.framework */; };
		BBB1C6DE0CB2CAA300679ADC /* OpenGL.framework in Frameworks */ = {isa = PBXBuildFile; fileRef = BB7C2B8D05FA4AC9002C69A9 /* OpenGL.framework */; };
		BBB1C6E60CB2CAC100679ADC /* thing.cc in Sources */ = {isa = PBXBuildFile; fileRef = BBB1C6150CB2BF7700679ADC /* thing.cc */; };
		BBB1C6E70CB2CAC100679ADC /* blank_param.cc in Sources */ = {isa = PBXBuildFile; fileRef = BBB1C6120CB2BF7700679ADC /* blank_param.cc */; };
		BBB1C6E80CB2CAC200679ADC /* blank.cc in Sources */ = {isa = PBXBuildFile; fileRef = BBB1C6140CB2BF7700679ADC /* blank.cc */; };
		BBB1E47D126DC70B00B19D26 /* actor_prop.cc in Sources */ = {isa = PBXBuildFile; fileRef = BBB1E479126DC70B00B19D26 /* actor_prop.cc */; };
		BBB1E47E126DC70B00B19D26 /* actor_prop.h in Headers */ = {isa = PBXBuildFile; fileRef = BBB1E47A126DC70B00B19D26 /* actor_prop.h */; };
		BBB1E47F126DC70B00B19D26 /* actor.cc in Sources */ = {isa = PBXBuildFile; fileRef = BBB1E47B126DC70B00B19D26 /* actor.cc */; };
		BBB1E480126DC70B00B19D26 /* actor.h in Headers */ = {isa = PBXBuildFile; fileRef = BBB1E47C126DC70B00B19D26 /* actor.h */; };
		BBB750840D15CFCA00B79171 /* exceptions.cc in Sources */ = {isa = PBXBuildFile; fileRef = BBB750830D15CFCA00B79171 /* exceptions.cc */; };
		BBBD34DE1AAB444000819326 /* grid.cc in Sources */ = {isa = PBXBuildFile; fileRef = BB73588005B98DA3006956D5 /* grid.cc */; };
		BBBD34E01AABA5BE00819326 /* grid_base.h in Headers */ = {isa = PBXBuildFile; fileRef = BBBD34DF1AABA5BE00819326 /* grid_base.h */; };
		BBBD34E21AABA6C300819326 /* grid_base.cc in Sources */ = {isa = PBXBuildFile; fileRef = BBBD34E11AABA6C300819326 /* grid_base.cc */; };
		BBC0E57310CABBBB008139D1 /* point_disp.cc in Sources */ = {isa = PBXBuildFile; fileRef = BBC0E57110CABBBB008139D1 /* point_disp.cc */; };
		BBC0E57410CABBBB008139D1 /* point_disp.h in Headers */ = {isa = PBXBuildFile; fileRef = BBC0E57210CABBBB008139D1 /* point_disp.h */; };
		BBCA7D081803EAF4000DFD95 /* player.h in Headers */ = {isa = PBXBuildFile; fileRef = BB9CED2A07E21B0F00887531 /* player.h */; };
		BBCA9EEF06AFCB4600638608 /* libcytobase.a in Frameworks */ = {isa = PBXBuildFile; fileRef = BB51BC5C05FA559800D4869F /* libcytobase.a */; };
		BBCAA27F06B0539000638608 /* point_exact.cc in Sources */ = {isa = PBXBuildFile; fileRef = BBCAA27B06B0539000638608 /* point_exact.cc */; };
		BBCAA28006B0539000638608 /* point_exact.h in Headers */ = {isa = PBXBuildFile; fileRef = BBCAA27C06B0539000638608 /* point_exact.h */; };
		BBCAA28106B0539000638608 /* point_interpolated.cc in Sources */ = {isa = PBXBuildFile; fileRef = BBCAA27D06B0539000638608 /* point_interpolated.cc */; };
		BBCAA28206B0539000638608 /* point_interpolated.h in Headers */ = {isa = PBXBuildFile; fileRef = BBCAA27E06B0539000638608 /* point_interpolated.h */; };
		BBCAA3EA06B05D3C00638608 /* filament.cc in Sources */ = {isa = PBXBuildFile; fileRef = BBCAA3E806B05D3C00638608 /* filament.cc */; };
		BBCAA3EB06B05D3C00638608 /* filament.h in Headers */ = {isa = PBXBuildFile; fileRef = BBCAA3E906B05D3C00638608 /* filament.h */; };
		BBCEB79A1E3E8E0200443F77 /* space_dynamic_sphere.cc in Sources */ = {isa = PBXBuildFile; fileRef = BBCEB7981E3E8E0200443F77 /* space_dynamic_sphere.cc */; };
		BBCEB79B1E3E8E0200443F77 /* space_dynamic_sphere.cc in Sources */ = {isa = PBXBuildFile; fileRef = BBCEB7981E3E8E0200443F77 /* space_dynamic_sphere.cc */; };
		BBCEB79C1E3E8E0200443F77 /* space_dynamic_sphere.h in Headers */ = {isa = PBXBuildFile; fileRef = BBCEB7991E3E8E0200443F77 /* space_dynamic_sphere.h */; };
		BBCEB79D1E3E8E0200443F77 /* space_dynamic_sphere.h in Headers */ = {isa = PBXBuildFile; fileRef = BBCEB7991E3E8E0200443F77 /* space_dynamic_sphere.h */; };
		BBD025DE1B28DF950002B9FE /* chewer_prop.cc in Sources */ = {isa = PBXBuildFile; fileRef = BBD025DA1B28DF950002B9FE /* chewer_prop.cc */; };
		BBD025DF1B28DF950002B9FE /* chewer_prop.h in Headers */ = {isa = PBXBuildFile; fileRef = BBD025DB1B28DF950002B9FE /* chewer_prop.h */; };
		BBD025E01B28DF950002B9FE /* chewer.cc in Sources */ = {isa = PBXBuildFile; fileRef = BBD025DC1B28DF950002B9FE /* chewer.cc */; };
		BBD025E11B28DF950002B9FE /* chewer.h in Headers */ = {isa = PBXBuildFile; fileRef = BBD025DD1B28DF950002B9FE /* chewer.h */; };
		BBD1B1EE18FFD5DA00E5D80A /* project_ellipse.cc in Sources */ = {isa = PBXBuildFile; fileRef = BBD1B1EB18FFCE9A00E5D80A /* project_ellipse.cc */; };
		BBD1B1F018FFD97800E5D80A /* project_ellipse.h in Headers */ = {isa = PBXBuildFile; fileRef = BBD1B1EF18FFD97800E5D80A /* project_ellipse.h */; };
		BBD4BB3B1007F2D300D00914 /* fiber_disp.cc in Sources */ = {isa = PBXBuildFile; fileRef = BBD4BB391007F2D300D00914 /* fiber_disp.cc */; };
		BBD4BB3C1007F2D400D00914 /* fiber_disp.h in Headers */ = {isa = PBXBuildFile; fileRef = BBD4BB3A1007F2D300D00914 /* fiber_disp.h */; };
		BBD5DA7A0FF7956C0010D08D /* organizer_set.cc in Sources */ = {isa = PBXBuildFile; fileRef = BBD5DA760FF7956C0010D08D /* organizer_set.cc */; };
		BBD5DA7B0FF7956C0010D08D /* organizer_set.h in Headers */ = {isa = PBXBuildFile; fileRef = BBD5DA770FF7956C0010D08D /* organizer_set.h */; };
		BBD6F5C112D9D16400A5F99B /* bundle_prop.cc in Sources */ = {isa = PBXBuildFile; fileRef = BBD6F5BD12D9D16400A5F99B /* bundle_prop.cc */; };
		BBD6F5C212D9D16400A5F99B /* bundle_prop.h in Headers */ = {isa = PBXBuildFile; fileRef = BBD6F5BE12D9D16400A5F99B /* bundle_prop.h */; };
		BBD6F5C312D9D16400A5F99B /* bundle.cc in Sources */ = {isa = PBXBuildFile; fileRef = BBD6F5BF12D9D16400A5F99B /* bundle.cc */; };
		BBD6F5C412D9D16400A5F99B /* bundle.h in Headers */ = {isa = PBXBuildFile; fileRef = BBD6F5C012D9D16400A5F99B /* bundle.h */; };
		BBD6F5C912D9D17A00A5F99B /* aster_prop.cc in Sources */ = {isa = PBXBuildFile; fileRef = BBD6F5C512D9D17A00A5F99B /* aster_prop.cc */; };
		BBD6F5CA12D9D17A00A5F99B /* aster_prop.h in Headers */ = {isa = PBXBuildFile; fileRef = BBD6F5C612D9D17A00A5F99B /* aster_prop.h */; };
		BBD6F5CB12D9D17A00A5F99B /* aster.cc in Sources */ = {isa = PBXBuildFile; fileRef = BBD6F5C712D9D17A00A5F99B /* aster.cc */; };
		BBD6F5CC12D9D17A00A5F99B /* aster.h in Headers */ = {isa = PBXBuildFile; fileRef = BBD6F5C812D9D17A00A5F99B /* aster.h */; };
		BBD6F5D112D9D18D00A5F99B /* nucleus_prop.cc in Sources */ = {isa = PBXBuildFile; fileRef = BBD6F5CD12D9D18D00A5F99B /* nucleus_prop.cc */; };
		BBD6F5D212D9D18D00A5F99B /* nucleus_prop.h in Headers */ = {isa = PBXBuildFile; fileRef = BBD6F5CE12D9D18D00A5F99B /* nucleus_prop.h */; };
		BBD6F5D312D9D18D00A5F99B /* nucleus.cc in Sources */ = {isa = PBXBuildFile; fileRef = BBD6F5CF12D9D18D00A5F99B /* nucleus.cc */; };
		BBD6F5D412D9D18D00A5F99B /* nucleus.h in Headers */ = {isa = PBXBuildFile; fileRef = BBD6F5D012D9D18D00A5F99B /* nucleus.h */; };
		BBD6F5F812D9D37800A5F99B /* fake_prop.cc in Sources */ = {isa = PBXBuildFile; fileRef = BBD6F5F412D9D37800A5F99B /* fake_prop.cc */; };
		BBD6F5F912D9D37800A5F99B /* fake_prop.h in Headers */ = {isa = PBXBuildFile; fileRef = BBD6F5F512D9D37800A5F99B /* fake_prop.h */; };
		BBD6F5FA12D9D37800A5F99B /* fake.cc in Sources */ = {isa = PBXBuildFile; fileRef = BBD6F5F612D9D37800A5F99B /* fake.cc */; };
		BBD6F5FB12D9D37800A5F99B /* fake.h in Headers */ = {isa = PBXBuildFile; fileRef = BBD6F5F712D9D37800A5F99B /* fake.h */; };
		BBD720D81C69C7AC008D9B4F /* regulator_prop.cc in Sources */ = {isa = PBXBuildFile; fileRef = BBD720D41C69C7AC008D9B4F /* regulator_prop.cc */; };
		BBD720D91C69C7AC008D9B4F /* regulator_prop.h in Headers */ = {isa = PBXBuildFile; fileRef = BBD720D51C69C7AC008D9B4F /* regulator_prop.h */; };
		BBD720DA1C69C7AC008D9B4F /* regulator.cc in Sources */ = {isa = PBXBuildFile; fileRef = BBD720D61C69C7AC008D9B4F /* regulator.cc */; };
		BBD720DB1C69C7AC008D9B4F /* regulator.h in Headers */ = {isa = PBXBuildFile; fileRef = BBD720D71C69C7AC008D9B4F /* regulator.h */; };
		BBD74E171366CA6500B50C62 /* fiber_locus.cc in Sources */ = {isa = PBXBuildFile; fileRef = BBD74E151366CA6500B50C62 /* fiber_locus.cc */; };
		BBD74E181366CA6500B50C62 /* fiber_locus.h in Headers */ = {isa = PBXBuildFile; fileRef = BBD74E161366CA6500B50C62 /* fiber_locus.h */; };
		BBD7A90315373A390056A06B /* duo.cc in Sources */ = {isa = PBXBuildFile; fileRef = BBD7A90115373A390056A06B /* duo.cc */; };
		BBD7A90415373A390056A06B /* duo.h in Headers */ = {isa = PBXBuildFile; fileRef = BBD7A90215373A390056A06B /* duo.h */; };
		BBD7A90715373A7A0056A06B /* duo_prop.cc in Sources */ = {isa = PBXBuildFile; fileRef = BBD7A90515373A7A0056A06B /* duo_prop.cc */; };
		BBD7A90815373A7A0056A06B /* duo_prop.h in Headers */ = {isa = PBXBuildFile; fileRef = BBD7A90615373A7A0056A06B /* duo_prop.h */; };
		BBD852EB0808699F00BB5949 /* mecable.cc in Sources */ = {isa = PBXBuildFile; fileRef = BBD852E90808699F00BB5949 /* mecable.cc */; };
		BBD852EC0808699F00BB5949 /* mecable.h in Headers */ = {isa = PBXBuildFile; fileRef = BBD852EA0808699F00BB5949 /* mecable.h */; };
		BBD85307080876BB00BB5949 /* point_set.h in Headers */ = {isa = PBXBuildFile; fileRef = BB7358F905B98DA3006956D5 /* point_set.h */; };
		BBD8A4A80FF25159005A6615 /* single_prop.h in Headers */ = {isa = PBXBuildFile; fileRef = BBD8A4A60FF25159005A6615 /* single_prop.h */; };
		BBD8A4A90FF25159005A6615 /* single_prop.cc in Sources */ = {isa = PBXBuildFile; fileRef = BBD8A4A70FF25159005A6615 /* single_prop.cc */; };
		BBD8A4B90FF253B8005A6615 /* property_list.cc in Sources */ = {isa = PBXBuildFile; fileRef = BBD8A4B70FF253B8005A6615 /* property_list.cc */; };
		BBD8A4BA0FF253B8005A6615 /* property_list.h in Headers */ = {isa = PBXBuildFile; fileRef = BBD8A4B80FF253B8005A6615 /* property_list.h */; };
		BBDBF9DB0FF74835003E94D0 /* solid_prop.cc in Sources */ = {isa = PBXBuildFile; fileRef = BBDBF9D90FF74835003E94D0 /* solid_prop.cc */; };
		BBDBF9DC0FF74835003E94D0 /* solid_prop.h in Headers */ = {isa = PBXBuildFile; fileRef = BBDBF9DA0FF74835003E94D0 /* solid_prop.h */; };
		BBDBF9ED0FF7515A003E94D0 /* organizer.cc in Sources */ = {isa = PBXBuildFile; fileRef = BBDBF9EB0FF7515A003E94D0 /* organizer.cc */; };
		BBDBF9EE0FF7515A003E94D0 /* organizer.h in Headers */ = {isa = PBXBuildFile; fileRef = BBDBF9EC0FF7515A003E94D0 /* organizer.h */; };
		BBDE7FFA14E2609B00A23E0C /* picket_long.cc in Sources */ = {isa = PBXBuildFile; fileRef = BBDE7FF814E2609B00A23E0C /* picket_long.cc */; };
		BBDE7FFB14E2609B00A23E0C /* picket_long.h in Headers */ = {isa = PBXBuildFile; fileRef = BBDE7FF914E2609B00A23E0C /* picket_long.h */; };
		BBDE7FFE14E260B400A23E0C /* wrist_long.cc in Sources */ = {isa = PBXBuildFile; fileRef = BBDE7FFC14E260B400A23E0C /* wrist_long.cc */; };
		BBDE7FFF14E260B400A23E0C /* wrist_long.h in Headers */ = {isa = PBXBuildFile; fileRef = BBDE7FFD14E260B400A23E0C /* wrist_long.h */; };
		BBDF81791E677D620032906A /* space_disc.cc in Sources */ = {isa = PBXBuildFile; fileRef = BBDF81771E677D620032906A /* space_disc.cc */; };
		BBDF817A1E677D620032906A /* space_disc.cc in Sources */ = {isa = PBXBuildFile; fileRef = BBDF81771E677D620032906A /* space_disc.cc */; };
		BBDF817B1E677D620032906A /* space_disc.h in Headers */ = {isa = PBXBuildFile; fileRef = BBDF81781E677D620032906A /* space_disc.h */; };
		BBDF817C1E677D620032906A /* space_disc.h in Headers */ = {isa = PBXBuildFile; fileRef = BBDF81781E677D620032906A /* space_disc.h */; };
		BBDF817F1E677FDD0032906A /* space_dynamic_ellipse.cc in Sources */ = {isa = PBXBuildFile; fileRef = BBDF817D1E677FDD0032906A /* space_dynamic_ellipse.cc */; };
		BBDF81801E677FDD0032906A /* space_dynamic_ellipse.cc in Sources */ = {isa = PBXBuildFile; fileRef = BBDF817D1E677FDD0032906A /* space_dynamic_ellipse.cc */; };
		BBDF81811E677FDD0032906A /* space_dynamic_ellipse.h in Headers */ = {isa = PBXBuildFile; fileRef = BBDF817E1E677FDD0032906A /* space_dynamic_ellipse.h */; };
		BBDF81821E677FDD0032906A /* space_dynamic_ellipse.h in Headers */ = {isa = PBXBuildFile; fileRef = BBDF817E1E677FDD0032906A /* space_dynamic_ellipse.h */; };
		BBDFE3BF0C6A37FF00CD333A /* hand_monitor.h in Headers */ = {isa = PBXBuildFile; fileRef = BBDFE3BD0C6A37FF00CD333A /* hand_monitor.h */; };
		BBDFE3C00C6A37FF00CD333A /* hand_monitor.cc in Sources */ = {isa = PBXBuildFile; fileRef = BBDFE3BE0C6A37FF00CD333A /* hand_monitor.cc */; };
		BBE15DA212CDF8DB007C3D44 /* allot.h in Headers */ = {isa = PBXBuildFile; fileRef = BBE15DA112CDF8DB007C3D44 /* allot.h */; };
		BBE4269A14437BA4003795C4 /* treadmilling_fiber_prop.cc in Sources */ = {isa = PBXBuildFile; fileRef = BBE4269614437BA4003795C4 /* treadmilling_fiber_prop.cc */; };
		BBE4269B14437BA4003795C4 /* treadmilling_fiber_prop.h in Headers */ = {isa = PBXBuildFile; fileRef = BBE4269714437BA4003795C4 /* treadmilling_fiber_prop.h */; };
		BBE4269C14437BA4003795C4 /* treadmilling_fiber.cc in Sources */ = {isa = PBXBuildFile; fileRef = BBE4269814437BA4003795C4 /* treadmilling_fiber.cc */; };
		BBE4269D14437BA4003795C4 /* treadmilling_fiber.h in Headers */ = {isa = PBXBuildFile; fileRef = BBE4269914437BA4003795C4 /* treadmilling_fiber.h */; };
		BBE4B5EB13E04D2400CBE163 /* space_periodic.cc in Sources */ = {isa = PBXBuildFile; fileRef = BBE4B5E913E04D2400CBE163 /* space_periodic.cc */; };
		BBE4B5EC13E04D2400CBE163 /* space_periodic.h in Headers */ = {isa = PBXBuildFile; fileRef = BBE4B5EA13E04D2400CBE163 /* space_periodic.h */; };
		BBE4B5ED13E04D2400CBE163 /* space_periodic.cc in Sources */ = {isa = PBXBuildFile; fileRef = BBE4B5E913E04D2400CBE163 /* space_periodic.cc */; };
		BBE4B5EE13E04D2400CBE163 /* space_periodic.h in Headers */ = {isa = PBXBuildFile; fileRef = BBE4B5EA13E04D2400CBE163 /* space_periodic.h */; };
		BBE60B950EE9684000FFAB27 /* field_values.h in Headers */ = {isa = PBXBuildFile; fileRef = BBE60B940EE9684000FFAB27 /* field_values.h */; };
		BBE87E000DD33655002B3A3C /* movable.cc in Sources */ = {isa = PBXBuildFile; fileRef = BBE87DFE0DD33655002B3A3C /* movable.cc */; };
		BBE87E010DD33655002B3A3C /* movable.h in Headers */ = {isa = PBXBuildFile; fileRef = BBE87DFF0DD33655002B3A3C /* movable.h */; };
		BBE8E6D110C199F4006527D4 /* libcytosim.a in Frameworks */ = {isa = PBXBuildFile; fileRef = BB51BD1405FA5FAA00D4869F /* libcytosim.a */; };
		BBE8E70310C19D1B006527D4 /* exceptions.cc in Sources */ = {isa = PBXBuildFile; fileRef = BBB750830D15CFCA00B79171 /* exceptions.cc */; };
		BBE9D38D158500BA00FF944A /* space_ring.cc in Sources */ = {isa = PBXBuildFile; fileRef = BBE9D38B158500BA00FF944A /* space_ring.cc */; };
		BBE9D38E158500BA00FF944A /* space_ring.h in Headers */ = {isa = PBXBuildFile; fileRef = BBE9D38C158500BA00FF944A /* space_ring.h */; };
		BBE9D38F158500BA00FF944A /* space_ring.cc in Sources */ = {isa = PBXBuildFile; fileRef = BBE9D38B158500BA00FF944A /* space_ring.cc */; };
		BBE9D390158500BA00FF944A /* space_ring.h in Headers */ = {isa = PBXBuildFile; fileRef = BBE9D38C158500BA00FF944A /* space_ring.h */; };
		BBEB846412FF339500F9D717 /* fork.cc in Sources */ = {isa = PBXBuildFile; fileRef = BBEB846212FF339500F9D717 /* fork.cc */; };
		BBEB846512FF339500F9D717 /* fork.h in Headers */ = {isa = PBXBuildFile; fileRef = BBEB846312FF339500F9D717 /* fork.h */; };
		BBEF3A87118318AE000F2EED /* backtrace.h in Headers */ = {isa = PBXBuildFile; fileRef = BBEF3A85118318AE000F2EED /* backtrace.h */; };
		BBEF3A88118318AE000F2EED /* backtrace.cc in Sources */ = {isa = PBXBuildFile; fileRef = BBEF3A86118318AE000F2EED /* backtrace.cc */; };
		BBF0385E18BCF207002E8568 /* splash.cc in Sources */ = {isa = PBXBuildFile; fileRef = BBF0385D18BCF207002E8568 /* splash.cc */; };
		BBF0386018BCF7A3002E8568 /* splash.h in Headers */ = {isa = PBXBuildFile; fileRef = BBF0385F18BCF7A3002E8568 /* splash.h */; };
		BBF080B812A4F7B1007113EC /* tubule_prop.cc in Sources */ = {isa = PBXBuildFile; fileRef = BBF080B412A4F7B1007113EC /* tubule_prop.cc */; };
		BBF080B912A4F7B1007113EC /* tubule_prop.h in Headers */ = {isa = PBXBuildFile; fileRef = BBF080B512A4F7B1007113EC /* tubule_prop.h */; };
		BBF080BA12A4F7B1007113EC /* tubule.cc in Sources */ = {isa = PBXBuildFile; fileRef = BBF080B612A4F7B1007113EC /* tubule.cc */; };
		BBF080BB12A4F7B1007113EC /* tubule.h in Headers */ = {isa = PBXBuildFile; fileRef = BBF080B712A4F7B1007113EC /* tubule.h */; };
		BBF7BB1A10CD44E00089F5B1 /* display2.cc in Sources */ = {isa = PBXBuildFile; fileRef = BBF7BB1810CD44E00089F5B1 /* display2.cc */; };
		BBF7BB1B10CD44E00089F5B1 /* display2.h in Headers */ = {isa = PBXBuildFile; fileRef = BBF7BB1910CD44E00089F5B1 /* display2.h */; };
		BBFAB112116F20CD0009FD97 /* field_set.cc in Sources */ = {isa = PBXBuildFile; fileRef = BB537E3511131B110059D9AA /* field_set.cc */; };
		BBFCC8D512C74C7700F62176 /* picket.cc in Sources */ = {isa = PBXBuildFile; fileRef = BBFCC8D312C74C7700F62176 /* picket.cc */; };
		BBFCC8D612C74C7700F62176 /* picket.h in Headers */ = {isa = PBXBuildFile; fileRef = BBFCC8D412C74C7700F62176 /* picket.h */; };
		BBFDB4660FF2589B00C9541B /* couple_prop.cc in Sources */ = {isa = PBXBuildFile; fileRef = BBFDB4640FF2589B00C9541B /* couple_prop.cc */; };
		BBFDB4670FF2589B00C9541B /* couple_prop.h in Headers */ = {isa = PBXBuildFile; fileRef = BBFDB4650FF2589B00C9541B /* couple_prop.h */; };
		BBFDB9D90FF35FD200C9541B /* simul_prop.h in Headers */ = {isa = PBXBuildFile; fileRef = BBFDB9D70FF35FD200C9541B /* simul_prop.h */; };
		BBFDB9DA0FF35FD200C9541B /* simul_prop.cc in Sources */ = {isa = PBXBuildFile; fileRef = BBFDB9D80FF35FD200C9541B /* simul_prop.cc */; };
		BBFF313D16F3583800C09B51 /* myosin_prop.cc in Sources */ = {isa = PBXBuildFile; fileRef = BBFF313916F3583800C09B51 /* myosin_prop.cc */; };
		BBFF313E16F3583800C09B51 /* myosin_prop.h in Headers */ = {isa = PBXBuildFile; fileRef = BBFF313A16F3583800C09B51 /* myosin_prop.h */; };
		BBFF313F16F3583800C09B51 /* myosin.cc in Sources */ = {isa = PBXBuildFile; fileRef = BBFF313B16F3583800C09B51 /* myosin.cc */; };
		BBFF314016F3583800C09B51 /* myosin.h in Headers */ = {isa = PBXBuildFile; fileRef = BBFF313C16F3583800C09B51 /* myosin.h */; };
		BBFF314716F364AD00C09B51 /* dynein_prop.cc in Sources */ = {isa = PBXBuildFile; fileRef = BBFF314316F364AD00C09B51 /* dynein_prop.cc */; };
		BBFF314816F364AE00C09B51 /* dynein_prop.h in Headers */ = {isa = PBXBuildFile; fileRef = BBFF314416F364AD00C09B51 /* dynein_prop.h */; };
		BBFF314916F364AE00C09B51 /* dynein.cc in Sources */ = {isa = PBXBuildFile; fileRef = BBFF314516F364AD00C09B51 /* dynein.cc */; };
		BBFF314A16F364AE00C09B51 /* dynein.h in Headers */ = {isa = PBXBuildFile; fileRef = BBFF314616F364AD00C09B51 /* dynein.h */; };
		BBFF314F16F364C000C09B51 /* kinesin_prop.cc in Sources */ = {isa = PBXBuildFile; fileRef = BBFF314B16F364C000C09B51 /* kinesin_prop.cc */; };
		BBFF315016F364C000C09B51 /* kinesin_prop.h in Headers */ = {isa = PBXBuildFile; fileRef = BBFF314C16F364C000C09B51 /* kinesin_prop.h */; };
		BBFF315116F364C000C09B51 /* kinesin.cc in Sources */ = {isa = PBXBuildFile; fileRef = BBFF314D16F364C000C09B51 /* kinesin.cc */; };
		BBFF315216F364C000C09B51 /* kinesin.h in Headers */ = {isa = PBXBuildFile; fileRef = BBFF314E16F364C000C09B51 /* kinesin.h */; };
		D3CB8F8C1398E0F30003E45B /* libcytomath.a in Frameworks */ = {isa = PBXBuildFile; fileRef = BB7191C50EF1CD9900CED9E2 /* libcytomath.a */; };
		E2F6428915D01466009B7C31 /* space_cylinderP.cc in Sources */ = {isa = PBXBuildFile; fileRef = E2F6428715D01466009B7C31 /* space_cylinderP.cc */; };
		E2F6428A15D01466009B7C31 /* space_cylinderP.cc in Sources */ = {isa = PBXBuildFile; fileRef = E2F6428715D01466009B7C31 /* space_cylinderP.cc */; };
		E2F6428B15D01466009B7C31 /* space_cylinderP.h in Headers */ = {isa = PBXBuildFile; fileRef = E2F6428815D01466009B7C31 /* space_cylinderP.h */; };
		E2F6428C15D01466009B7C31 /* space_cylinderP.h in Headers */ = {isa = PBXBuildFile; fileRef = E2F6428815D01466009B7C31 /* space_cylinderP.h */; };
/* End PBXBuildFile section */

/* Begin PBXBuildRule section */
		BBA0215C0C5CE76E00E8407C /* PBXBuildRule */ = {
			isa = PBXBuildRule;
			compilerSpec = com.apple.compilers.gcc;
			fileType = sourcecode.cpp;
			isEditable = 1;
			outputFiles = (
			);
		};
		BBB1C6DF0CB2CAA300679ADC /* PBXBuildRule */ = {
			isa = PBXBuildRule;
			compilerSpec = com.apple.compilers.gcc;
			fileType = sourcecode.cpp;
			isEditable = 1;
			outputFiles = (
			);
		};
/* End PBXBuildRule section */

/* Begin PBXContainerItemProxy section */
		BB17070E0F30F74800E5DE24 /* PBXContainerItemProxy */ = {
			isa = PBXContainerItemProxy;
			containerPortal = BB73574F05B98A51006956D5 /* Project object */;
			proxyType = 1;
			remoteGlobalIDString = BB51BC5B05FA559800D4869F;
			remoteInfo = cytobase;
		};
		BB1707100F30F74E00E5DE24 /* PBXContainerItemProxy */ = {
			isa = PBXContainerItemProxy;
			containerPortal = BB73574F05B98A51006956D5 /* Project object */;
			proxyType = 1;
			remoteGlobalIDString = BB7191630EF1CD9900CED9E2;
			remoteInfo = cytomath;
		};
		BB1707120F30F76000E5DE24 /* PBXContainerItemProxy */ = {
			isa = PBXContainerItemProxy;
			containerPortal = BB73574F05B98A51006956D5 /* Project object */;
			proxyType = 1;
			remoteGlobalIDString = BBE0993D0869D87F005FF210;
			remoteInfo = cytospace;
		};
		BB1707140F30F76400E5DE24 /* PBXContainerItemProxy */ = {
			isa = PBXContainerItemProxy;
			containerPortal = BB73574F05B98A51006956D5 /* Project object */;
			proxyType = 1;
			remoteGlobalIDString = BB51BD1305FA5FAA00D4869F;
			remoteInfo = cytosim;
		};
		BB1707160F30F76800E5DE24 /* PBXContainerItemProxy */ = {
			isa = PBXContainerItemProxy;
			containerPortal = BB73574F05B98A51006956D5 /* Project object */;
			proxyType = 1;
			remoteGlobalIDString = BB51BC5B05FA559800D4869F;
			remoteInfo = cytobase;
		};
		BB1707180F30F76C00E5DE24 /* PBXContainerItemProxy */ = {
			isa = PBXContainerItemProxy;
			containerPortal = BB73574F05B98A51006956D5 /* Project object */;
			proxyType = 1;
			remoteGlobalIDString = BB7191630EF1CD9900CED9E2;
			remoteInfo = cytomath;
		};
		BB3416DD0C328F6E0016CF18 /* PBXContainerItemProxy */ = {
			isa = PBXContainerItemProxy;
			containerPortal = BB73574F05B98A51006956D5 /* Project object */;
			proxyType = 1;
			remoteGlobalIDString = BB51BC5B05FA559800D4869F;
			remoteInfo = libcytobase;
		};
		BB3417590C3294350016CF18 /* PBXContainerItemProxy */ = {
			isa = PBXContainerItemProxy;
			containerPortal = BB73574F05B98A51006956D5 /* Project object */;
			proxyType = 1;
			remoteGlobalIDString = BB51BC5B05FA559800D4869F;
			remoteInfo = libcytobase;
		};
		BB3417B80C329EB80016CF18 /* PBXContainerItemProxy */ = {
			isa = PBXContainerItemProxy;
			containerPortal = BB73574F05B98A51006956D5 /* Project object */;
			proxyType = 1;
			remoteGlobalIDString = BB51BC5B05FA559800D4869F;
			remoteInfo = libcytobase;
		};
		BB398063124133E400104264 /* PBXContainerItemProxy */ = {
			isa = PBXContainerItemProxy;
			containerPortal = BB73574F05B98A51006956D5 /* Project object */;
			proxyType = 1;
			remoteGlobalIDString = BB4DB5940C69D5A2001E5E4F;
			remoteInfo = glapp;
		};
		BB4DB5B40C69D6F0001E5E4F /* PBXContainerItemProxy */ = {
			isa = PBXContainerItemProxy;
			containerPortal = BB73574F05B98A51006956D5 /* Project object */;
			proxyType = 1;
			remoteGlobalIDString = BB4DB5940C69D5A2001E5E4F;
			remoteInfo = glapp;
		};
		BB4DB5C00C69D725001E5E4F /* PBXContainerItemProxy */ = {
			isa = PBXContainerItemProxy;
			containerPortal = BB73574F05B98A51006956D5 /* Project object */;
			proxyType = 1;
			remoteGlobalIDString = BB4DB5940C69D5A2001E5E4F;
			remoteInfo = glapp;
		};
		BB4DB6010C69D8C6001E5E4F /* PBXContainerItemProxy */ = {
			isa = PBXContainerItemProxy;
			containerPortal = BB73574F05B98A51006956D5 /* Project object */;
			proxyType = 1;
			remoteGlobalIDString = BB4DB5CD0C69D7E9001E5E4F;
			remoteInfo = cytospaceGL;
		};
		BB55C0E70A261402003333C9 /* PBXContainerItemProxy */ = {
			isa = PBXContainerItemProxy;
			containerPortal = BB73574F05B98A51006956D5 /* Project object */;
			proxyType = 1;
			remoteGlobalIDString = BBE0993D0869D87F005FF210;
			remoteInfo = cytospace;
		};
		BB5C02E6100A1AE50073DC21 /* PBXContainerItemProxy */ = {
			isa = PBXContainerItemProxy;
			containerPortal = BB73574F05B98A51006956D5 /* Project object */;
			proxyType = 1;
			remoteGlobalIDString = BB7191630EF1CD9900CED9E2;
			remoteInfo = cytomath;
		};
		BB5F878113B8BCB800E118EA /* PBXContainerItemProxy */ = {
			isa = PBXContainerItemProxy;
			containerPortal = BB73574F05B98A51006956D5 /* Project object */;
			proxyType = 1;
			remoteGlobalIDString = BB51BD1305FA5FAA00D4869F;
			remoteInfo = cytosim;
		};
		BB5F878213B8BCB800E118EA /* PBXContainerItemProxy */ = {
			isa = PBXContainerItemProxy;
			containerPortal = BB73574F05B98A51006956D5 /* Project object */;
			proxyType = 1;
			remoteGlobalIDString = BB51BD1305FA5FAA00D4869F;
			remoteInfo = cytosim;
		};
		BB6403C305FBC10900DF7BFF /* PBXContainerItemProxy */ = {
			isa = PBXContainerItemProxy;
			containerPortal = BB73574F05B98A51006956D5 /* Project object */;
			proxyType = 1;
			remoteGlobalIDString = BB7C2B7E05F93FB9002C69A9;
			remoteInfo = testrasterizer;
		};
		BB6403C505FBC10E00DF7BFF /* PBXContainerItemProxy */ = {
			isa = PBXContainerItemProxy;
			containerPortal = BB73574F05B98A51006956D5 /* Project object */;
			proxyType = 1;
			remoteGlobalIDString = BB7C2BC005FA4EF8002C69A9;
			remoteInfo = testmap;
		};
		BB6403FD05FBC31E00DF7BFF /* PBXContainerItemProxy */ = {
			isa = PBXContainerItemProxy;
			containerPortal = BB73574F05B98A51006956D5 /* Project object */;
			proxyType = 1;
			remoteGlobalIDString = BB51BC5B05FA559800D4869F;
			remoteInfo = cytobase;
		};
		BB6403FF05FBC32200DF7BFF /* PBXContainerItemProxy */ = {
			isa = PBXContainerItemProxy;
			containerPortal = BB73574F05B98A51006956D5 /* Project object */;
			proxyType = 1;
			remoteGlobalIDString = BB51BD1305FA5FAA00D4869F;
			remoteInfo = cytosim;
		};
		BB6404DF05FBD79C00DF7BFF /* PBXContainerItemProxy */ = {
			isa = PBXContainerItemProxy;
			containerPortal = BB73574F05B98A51006956D5 /* Project object */;
			proxyType = 1;
			remoteGlobalIDString = BB64041405FBC58500DF7BFF;
			remoteInfo = frametool;
		};
		BB64061705FBDA1C00DF7BFF /* PBXContainerItemProxy */ = {
			isa = PBXContainerItemProxy;
			containerPortal = BB73574F05B98A51006956D5 /* Project object */;
			proxyType = 1;
			remoteGlobalIDString = BB51BC5B05FA559800D4869F;
			remoteInfo = cytobase;
		};
		BB7192660EF1D0EB00CED9E2 /* PBXContainerItemProxy */ = {
			isa = PBXContainerItemProxy;
			containerPortal = BB73574F05B98A51006956D5 /* Project object */;
			proxyType = 1;
			remoteGlobalIDString = BB7191630EF1CD9900CED9E2;
			remoteInfo = cytomath;
		};
		BB7192680EF1D0F400CED9E2 /* PBXContainerItemProxy */ = {
			isa = PBXContainerItemProxy;
			containerPortal = BB73574F05B98A51006956D5 /* Project object */;
			proxyType = 1;
			remoteGlobalIDString = BB7191630EF1CD9900CED9E2;
			remoteInfo = cytomath;
		};
		BB965BB00879AF6500998931 /* PBXContainerItemProxy */ = {
			isa = PBXContainerItemProxy;
			containerPortal = BB73574F05B98A51006956D5 /* Project object */;
			proxyType = 1;
			remoteGlobalIDString = BBE0993D0869D87F005FF210;
			remoteInfo = cytospace;
		};
		BBA3E72B13B8BD760015867F /* PBXContainerItemProxy */ = {
			isa = PBXContainerItemProxy;
			containerPortal = BB73574F05B98A51006956D5 /* Project object */;
			proxyType = 1;
			remoteGlobalIDString = BB51BC5B05FA559800D4869F;
			remoteInfo = cytobase;
		};
		BBA3E72C13B8BD760015867F /* PBXContainerItemProxy */ = {
			isa = PBXContainerItemProxy;
			containerPortal = BB73574F05B98A51006956D5 /* Project object */;
			proxyType = 1;
			remoteGlobalIDString = BB51BC5B05FA559800D4869F;
			remoteInfo = cytobase;
		};
		BBA3E72D13B8BD760015867F /* PBXContainerItemProxy */ = {
			isa = PBXContainerItemProxy;
			containerPortal = BB73574F05B98A51006956D5 /* Project object */;
			proxyType = 1;
			remoteGlobalIDString = BB7191630EF1CD9900CED9E2;
			remoteInfo = cytomath;
		};
		BBA3E72E13B8BD760015867F /* PBXContainerItemProxy */ = {
			isa = PBXContainerItemProxy;
			containerPortal = BB73574F05B98A51006956D5 /* Project object */;
			proxyType = 1;
			remoteGlobalIDString = BB6405F005FBD9CD00DF7BFF;
			remoteInfo = test_space;
		};
		BBA3E72F13B8BD760015867F /* PBXContainerItemProxy */ = {
			isa = PBXContainerItemProxy;
			containerPortal = BB73574F05B98A51006956D5 /* Project object */;
			proxyType = 1;
			remoteGlobalIDString = BB51BC2205FA534000D4869F;
			remoteInfo = test_glapp;
		};
		BBA758A9139CFD2D0098FBAF /* PBXContainerItemProxy */ = {
			isa = PBXContainerItemProxy;
			containerPortal = BB73574F05B98A51006956D5 /* Project object */;
			proxyType = 1;
			remoteGlobalIDString = BB7191630EF1CD9900CED9E2;
			remoteInfo = cytomath;
		};
		BBA758AD139CFD330098FBAF /* PBXContainerItemProxy */ = {
			isa = PBXContainerItemProxy;
			containerPortal = BB73574F05B98A51006956D5 /* Project object */;
			proxyType = 1;
			remoteGlobalIDString = BB51BC5B05FA559800D4869F;
			remoteInfo = cytobase;
		};
		BBAF2F74100B61050077A86B /* PBXContainerItemProxy */ = {
			isa = PBXContainerItemProxy;
			containerPortal = BB73574F05B98A51006956D5 /* Project object */;
			proxyType = 1;
			remoteGlobalIDString = BB4DB5940C69D5A2001E5E4F;
			remoteInfo = glapp;
		};
		BBAF2F77100B611E0077A86B /* PBXContainerItemProxy */ = {
			isa = PBXContainerItemProxy;
			containerPortal = BB73574F05B98A51006956D5 /* Project object */;
			proxyType = 1;
			remoteGlobalIDString = BB4DB5940C69D5A2001E5E4F;
			remoteInfo = glapp;
		};
		BBAF2FA6100B64700077A86B /* PBXContainerItemProxy */ = {
			isa = PBXContainerItemProxy;
			containerPortal = BB73574F05B98A51006956D5 /* Project object */;
			proxyType = 1;
			remoteGlobalIDString = BB7191630EF1CD9900CED9E2;
			remoteInfo = cytomath;
		};
		BBB86ACD0B7283AC0060EE7D /* PBXContainerItemProxy */ = {
			isa = PBXContainerItemProxy;
			containerPortal = BB73574F05B98A51006956D5 /* Project object */;
			proxyType = 1;
			remoteGlobalIDString = BBE0993D0869D87F005FF210;
			remoteInfo = libcytospace;
		};
		BBE8E6CD10C199E1006527D4 /* PBXContainerItemProxy */ = {
			isa = PBXContainerItemProxy;
			containerPortal = BB73574F05B98A51006956D5 /* Project object */;
			proxyType = 1;
			remoteGlobalIDString = BB7191630EF1CD9900CED9E2;
			remoteInfo = cytomath;
		};
		BBE8E6CF10C199EA006527D4 /* PBXContainerItemProxy */ = {
			isa = PBXContainerItemProxy;
			containerPortal = BB73574F05B98A51006956D5 /* Project object */;
			proxyType = 1;
			remoteGlobalIDString = BB51BD1305FA5FAA00D4869F;
			remoteInfo = cytosim;
		};
		BBECEC1D13B8BC2C001BC98B /* PBXContainerItemProxy */ = {
			isa = PBXContainerItemProxy;
			containerPortal = BB73574F05B98A51006956D5 /* Project object */;
			proxyType = 1;
			remoteGlobalIDString = BB6403D705FBC28C00DF7BFF;
			remoteInfo = sieve;
		};
		BBF7B9FA10CD34F50089F5B1 /* PBXContainerItemProxy */ = {
			isa = PBXContainerItemProxy;
			containerPortal = BB73574F05B98A51006956D5 /* Project object */;
			proxyType = 1;
			remoteGlobalIDString = BB7191630EF1CD9900CED9E2;
			remoteInfo = cytomath;
		};
		BBF7B9FD10CD350F0089F5B1 /* PBXContainerItemProxy */ = {
			isa = PBXContainerItemProxy;
			containerPortal = BB73574F05B98A51006956D5 /* Project object */;
			proxyType = 1;
			remoteGlobalIDString = BB4DB5940C69D5A2001E5E4F;
			remoteInfo = glapp;
		};
/* End PBXContainerItemProxy section */

/* Begin PBXCopyFilesBuildPhase section */
		BB18BBB51DFD78F600567023 /* CopyFiles */ = {
			isa = PBXCopyFilesBuildPhase;
			buildActionMask = 2147483647;
			dstPath = /usr/share/man/man1/;
			dstSubfolderSpec = 0;
			files = (
			);
			runOnlyForDeploymentPostprocessing = 1;
		};
		BB18BBC51DFD7E3400567023 /* CopyFiles */ = {
			isa = PBXCopyFilesBuildPhase;
			buildActionMask = 2147483647;
			dstPath = /usr/share/man/man1/;
			dstSubfolderSpec = 0;
			files = (
			);
			runOnlyForDeploymentPostprocessing = 1;
		};
		BB9D879E1E76BAE500DD0F00 /* CopyFiles */ = {
			isa = PBXCopyFilesBuildPhase;
			buildActionMask = 2147483647;
			dstPath = /usr/share/man/man1/;
			dstSubfolderSpec = 0;
			files = (
			);
			runOnlyForDeploymentPostprocessing = 1;
		};
/* End PBXCopyFilesBuildPhase section */

/* Begin PBXFileReference section */
		320F1A6F2121D15900BCF35D /* flipper.h */ = {isa = PBXFileReference; fileEncoding = 4; lastKnownFileType = sourcecode.c.h; path = flipper.h; sourceTree = "<group>"; };
		320F1A732121D17100BCF35D /* flipper.cc */ = {isa = PBXFileReference; fileEncoding = 4; lastKnownFileType = sourcecode.cpp.cpp; path = flipper.cc; sourceTree = "<group>"; };
		320F1A772121E03300BCF35D /* flipper_prop.h */ = {isa = PBXFileReference; fileEncoding = 4; lastKnownFileType = sourcecode.c.h; path = flipper_prop.h; sourceTree = "<group>"; };
		320F1A792121E03E00BCF35D /* flipper_prop.cc */ = {isa = PBXFileReference; fileEncoding = 4; lastKnownFileType = sourcecode.cpp.cpp; path = flipper_prop.cc; sourceTree = "<group>"; };
		322C6A912139A16B00B7CB67 /* trapper_prop.h */ = {isa = PBXFileReference; fileEncoding = 4; lastKnownFileType = sourcecode.c.h; path = trapper_prop.h; sourceTree = "<group>"; };
		322C6A932139A17600B7CB67 /* trapper_prop.cc */ = {isa = PBXFileReference; fileEncoding = 4; lastKnownFileType = sourcecode.cpp.cpp; path = trapper_prop.cc; sourceTree = "<group>"; };
		323711E11FD1AEE10067BFB7 /* ase_walker_prop.cc */ = {isa = PBXFileReference; fileEncoding = 4; lastKnownFileType = sourcecode.cpp.cpp; name = ase_walker_prop.cc; path = hands/ase_walker_prop.cc; sourceTree = "<group>"; };
		323711E21FD1AEE10067BFB7 /* ase_walker_prop.h */ = {isa = PBXFileReference; fileEncoding = 4; lastKnownFileType = sourcecode.c.h; name = ase_walker_prop.h; path = hands/ase_walker_prop.h; sourceTree = "<group>"; };
		323711E31FD1AEE10067BFB7 /* ase_walker.cc */ = {isa = PBXFileReference; fileEncoding = 4; lastKnownFileType = sourcecode.cpp.cpp; name = ase_walker.cc; path = hands/ase_walker.cc; sourceTree = "<group>"; };
		323711E41FD1AEE10067BFB7 /* ase_walker.h */ = {isa = PBXFileReference; fileEncoding = 4; lastKnownFileType = sourcecode.c.h; name = ase_walker.h; path = hands/ase_walker.h; sourceTree = "<group>"; };
		323E8011212CC53F002740AE /* swapper.h */ = {isa = PBXFileReference; fileEncoding = 4; lastKnownFileType = sourcecode.c.h; path = swapper.h; sourceTree = "<group>"; };
		323E8013212CC54B002740AE /* swapper.cc */ = {isa = PBXFileReference; fileEncoding = 4; lastKnownFileType = sourcecode.cpp.cpp; path = swapper.cc; sourceTree = "<group>"; };
		323E8015212CC558002740AE /* swapper_prop.h */ = {isa = PBXFileReference; fileEncoding = 4; lastKnownFileType = sourcecode.c.h; path = swapper_prop.h; sourceTree = "<group>"; };
		323E8017212CC564002740AE /* swapper_prop.cc */ = {isa = PBXFileReference; fileEncoding = 4; lastKnownFileType = sourcecode.cpp.cpp; path = swapper_prop.cc; sourceTree = "<group>"; };
		329CA692216E32580002BC54 /* trapper_long.h */ = {isa = PBXFileReference; fileEncoding = 4; lastKnownFileType = sourcecode.c.h; path = trapper_long.h; sourceTree = "<group>"; };
		329CA694216E32630002BC54 /* trapper_long.cc */ = {isa = PBXFileReference; fileEncoding = 4; lastKnownFileType = sourcecode.cpp.cpp; path = trapper_long.cc; sourceTree = "<group>"; };
		32F4B35321B9526300340B44 /* trapper.h */ = {isa = PBXFileReference; fileEncoding = 4; lastKnownFileType = sourcecode.c.h; path = trapper.h; sourceTree = "<group>"; };
		32F4B35521B9526C00340B44 /* trapper.cc */ = {isa = PBXFileReference; fileEncoding = 4; lastKnownFileType = sourcecode.cpp.cpp; path = trapper.cc; sourceTree = "<group>"; };
		32F4B35721B9527A00340B44 /* trapper2_prop.h */ = {isa = PBXFileReference; fileEncoding = 4; lastKnownFileType = sourcecode.c.h; path = trapper2_prop.h; sourceTree = "<group>"; };
		32F4B35921B9528400340B44 /* trapper2_prop.cc */ = {isa = PBXFileReference; fileEncoding = 4; lastKnownFileType = sourcecode.cpp.cpp; path = trapper2_prop.cc; sourceTree = "<group>"; };
		32F4B35B21B97F7A00340B44 /* trapper1.cc */ = {isa = PBXFileReference; fileEncoding = 4; lastKnownFileType = sourcecode.cpp.cpp; path = trapper1.cc; sourceTree = "<group>"; };
		32F4B35D21B97F8600340B44 /* trapper1.h */ = {isa = PBXFileReference; fileEncoding = 4; lastKnownFileType = sourcecode.c.h; path = trapper1.h; sourceTree = "<group>"; };
		BB01791906B1C05100240785 /* meca_inter.cc */ = {isa = PBXFileReference; explicitFileType = sourcecode.cpp.cpp; fileEncoding = 30; name = meca_inter.cc; path = src/sim/meca_inter.cc; sourceTree = SOURCE_ROOT; };
		BB06D6BB152F0A5300AD8355 /* crosslink_long.cc */ = {isa = PBXFileReference; fileEncoding = 4; lastKnownFileType = sourcecode.cpp.cpp; name = crosslink_long.cc; path = couples/crosslink_long.cc; sourceTree = "<group>"; };
		BB06D6BC152F0A5300AD8355 /* crosslink_long.h */ = {isa = PBXFileReference; fileEncoding = 4; lastKnownFileType = sourcecode.c.h; name = crosslink_long.h; path = couples/crosslink_long.h; sourceTree = "<group>"; };
		BB07F48811627E2200A15828 /* fiber_prop.cc */ = {isa = PBXFileReference; fileEncoding = 4; lastKnownFileType = sourcecode.cpp.cpp; name = fiber_prop.cc; path = src/sim/fiber_prop.cc; sourceTree = SOURCE_ROOT; };
		BB07F48911627E2200A15828 /* fiber_prop.h */ = {isa = PBXFileReference; fileEncoding = 4; lastKnownFileType = sourcecode.c.h; name = fiber_prop.h; path = src/sim/fiber_prop.h; sourceTree = SOURCE_ROOT; };
		BB07F521116291E800A15828 /* fiber_set.cc */ = {isa = PBXFileReference; fileEncoding = 4; lastKnownFileType = sourcecode.cpp.cpp; name = fiber_set.cc; path = src/sim/fiber_set.cc; sourceTree = SOURCE_ROOT; };
		BB07F522116291E800A15828 /* fiber_set.h */ = {isa = PBXFileReference; fileEncoding = 4; lastKnownFileType = sourcecode.c.h; name = fiber_set.h; path = src/sim/fiber_set.h; sourceTree = SOURCE_ROOT; };
		BB0B73F10D4FA868006CECCA /* SFMT.h */ = {isa = PBXFileReference; fileEncoding = 30; lastKnownFileType = sourcecode.c.h; name = SFMT.h; path = src/SFMT/SFMT.h; sourceTree = SOURCE_ROOT; };
		BB0C4091069A040D00CF45A8 /* matsparsebandsym.cc */ = {isa = PBXFileReference; explicitFileType = sourcecode.cpp.cpp; fileEncoding = 30; name = matsparsebandsym.cc; path = src/math/matsparsebandsym.cc; sourceTree = SOURCE_ROOT; };
		BB0C4092069A040D00CF45A8 /* matsparsebandsym.h */ = {isa = PBXFileReference; explicitFileType = sourcecode.cpp.h; fileEncoding = 30; name = matsparsebandsym.h; path = src/math/matsparsebandsym.h; sourceTree = SOURCE_ROOT; };
		BB0C409E069A043600CF45A8 /* matsparsesym.cc */ = {isa = PBXFileReference; explicitFileType = sourcecode.cpp.cpp; fileEncoding = 30; name = matsparsesym.cc; path = src/math/matsparsesym.cc; sourceTree = SOURCE_ROOT; };
		BB0C409F069A043600CF45A8 /* matsparsesym.h */ = {isa = PBXFileReference; explicitFileType = sourcecode.cpp.h; fileEncoding = 30; name = matsparsesym.h; path = src/math/matsparsesym.h; sourceTree = SOURCE_ROOT; };
		BB0E4BD61002698100A96B34 /* random_vector.h */ = {isa = PBXFileReference; fileEncoding = 4; lastKnownFileType = sourcecode.c.h; name = random_vector.h; path = src/math/random_vector.h; sourceTree = SOURCE_ROOT; };
		BB0E4BD71002698100A96B34 /* random_vector.cc */ = {isa = PBXFileReference; fileEncoding = 4; lastKnownFileType = sourcecode.cpp.cpp; name = random_vector.cc; path = src/math/random_vector.cc; sourceTree = SOURCE_ROOT; };
		BB0E75E505E1440E00BC9B7A /* matrix.cc */ = {isa = PBXFileReference; explicitFileType = sourcecode.cpp.cpp; fileEncoding = 30; name = matrix.cc; path = src/math/matrix.cc; sourceTree = SOURCE_ROOT; };
		BB0E75E805E14D9C00BC9B7A /* matblock.cc */ = {isa = PBXFileReference; explicitFileType = sourcecode.cpp.cpp; fileEncoding = 30; name = matblock.cc; path = src/math/matblock.cc; sourceTree = SOURCE_ROOT; };
		BB0E885416FBC81400451517 /* sim_thread.cc */ = {isa = PBXFileReference; fileEncoding = 4; lastKnownFileType = sourcecode.cpp.cpp; path = sim_thread.cc; sourceTree = "<group>"; };
		BB0E885516FBC81400451517 /* sim_thread.h */ = {isa = PBXFileReference; fileEncoding = 4; lastKnownFileType = sourcecode.c.h; path = sim_thread.h; sourceTree = "<group>"; };
		BB1121821549B72B0031CC48 /* shackle_long.cc */ = {isa = PBXFileReference; fileEncoding = 4; lastKnownFileType = sourcecode.cpp.cpp; name = shackle_long.cc; path = couples/shackle_long.cc; sourceTree = "<group>"; };
		BB1121831549B72B0031CC48 /* shackle_long.h */ = {isa = PBXFileReference; fileEncoding = 4; lastKnownFileType = sourcecode.c.h; name = shackle_long.h; path = couples/shackle_long.h; sourceTree = "<group>"; };
		BB1227AE114FB8640042589A /* test_blas.cc */ = {isa = PBXFileReference; fileEncoding = 30; lastKnownFileType = sourcecode.cpp.cpp; name = test_blas.cc; path = src/test/test_blas.cc; sourceTree = SOURCE_ROOT; };
		BB171C310B3DEBE700CFFC3B /* fiber.h */ = {isa = PBXFileReference; explicitFileType = sourcecode.cpp.h; fileEncoding = 4; name = fiber.h; path = src/sim/fiber.h; sourceTree = SOURCE_ROOT; };
		BB171C320B3DEBE700CFFC3B /* fiber.cc */ = {isa = PBXFileReference; explicitFileType = sourcecode.cpp.cpp; fileEncoding = 4; name = fiber.cc; path = src/sim/fiber.cc; sourceTree = SOURCE_ROOT; };
		BB1749A407D798E600BC7BDC /* lattice.cc */ = {isa = PBXFileReference; explicitFileType = sourcecode.cpp.cpp; fileEncoding = 30; name = lattice.cc; path = src/sim/lattice.cc; sourceTree = SOURCE_ROOT; };
		BB1749A507D798E600BC7BDC /* lattice.h */ = {isa = PBXFileReference; explicitFileType = sourcecode.cpp.h; fileEncoding = 30; name = lattice.h; path = src/sim/lattice.h; sourceTree = SOURCE_ROOT; };
		BB18BBB71DFD78F600567023 /* test_simd */ = {isa = PBXFileReference; explicitFileType = "compiled.mach-o.executable"; includeInIndex = 0; path = test_simd; sourceTree = BUILT_PRODUCTS_DIR; };
		BB18BBC71DFD7E3400567023 /* test_code */ = {isa = PBXFileReference; explicitFileType = "compiled.mach-o.executable"; includeInIndex = 0; path = test_code; sourceTree = BUILT_PRODUCTS_DIR; };
		BB19DAA206964B9900093FA2 /* simul_solve.cc */ = {isa = PBXFileReference; explicitFileType = sourcecode.cpp.cpp; fileEncoding = 30; name = simul_solve.cc; path = src/sim/simul_solve.cc; sourceTree = SOURCE_ROOT; };
		BB19FEF212F352A400ACEA12 /* inventoried.cc */ = {isa = PBXFileReference; fileEncoding = 4; lastKnownFileType = sourcecode.cpp.cpp; path = inventoried.cc; sourceTree = "<group>"; };
		BB19FEF312F352A400ACEA12 /* inventoried.h */ = {isa = PBXFileReference; fileEncoding = 4; lastKnownFileType = sourcecode.c.h; path = inventoried.h; sourceTree = "<group>"; };
		BB19FEF412F352A400ACEA12 /* inventory.cc */ = {isa = PBXFileReference; fileEncoding = 4; lastKnownFileType = sourcecode.cpp.cpp; path = inventory.cc; sourceTree = "<group>"; };
		BB19FEF512F352A400ACEA12 /* inventory.h */ = {isa = PBXFileReference; fileEncoding = 4; lastKnownFileType = sourcecode.c.h; path = inventory.h; sourceTree = "<group>"; };
		BB1D4B5916B86B320087CC48 /* quartic_solver.h */ = {isa = PBXFileReference; fileEncoding = 4; lastKnownFileType = sourcecode.c.h; name = quartic_solver.h; path = src/math/quartic_solver.h; sourceTree = SOURCE_ROOT; };
		BB1DCBF21421FE850061547C /* line_disp.cc */ = {isa = PBXFileReference; fileEncoding = 4; lastKnownFileType = sourcecode.cpp.cpp; path = line_disp.cc; sourceTree = "<group>"; };
		BB1DCBF31421FE850061547C /* line_disp.h */ = {isa = PBXFileReference; fileEncoding = 4; lastKnownFileType = sourcecode.c.h; path = line_disp.h; sourceTree = "<group>"; };
		BB1F2FC61AAD8D71004A364D /* grid_display.h */ = {isa = PBXFileReference; fileEncoding = 4; lastKnownFileType = sourcecode.c.h; name = grid_display.h; path = src/math/grid_display.h; sourceTree = SOURCE_ROOT; };
		BB1F9C2B0FD5A9790047327F /* glossary.h */ = {isa = PBXFileReference; fileEncoding = 4; lastKnownFileType = sourcecode.c.h; name = glossary.h; path = src/base/glossary.h; sourceTree = SOURCE_ROOT; };
		BB1F9C2C0FD5A9790047327F /* glossary.cc */ = {isa = PBXFileReference; fileEncoding = 4; lastKnownFileType = sourcecode.cpp.cpp; name = glossary.cc; path = src/base/glossary.cc; sourceTree = SOURCE_ROOT; };
		BB20484A0AF203A0004EDA21 /* filewrapper.cc */ = {isa = PBXFileReference; explicitFileType = sourcecode.cpp.cpp; fileEncoding = 30; name = filewrapper.cc; path = src/base/filewrapper.cc; sourceTree = SOURCE_ROOT; };
		BB20484B0AF203A0004EDA21 /* filewrapper.h */ = {isa = PBXFileReference; explicitFileType = sourcecode.cpp.h; fileEncoding = 30; name = filewrapper.h; path = src/base/filewrapper.h; sourceTree = SOURCE_ROOT; };
		BB21854D0B40836900B75436 /* linear_solvers.h */ = {isa = PBXFileReference; explicitFileType = sourcecode.cpp.h; fileEncoding = 4; name = linear_solvers.h; path = src/math/linear_solvers.h; sourceTree = SOURCE_ROOT; };
		BB2185620B4084CC00B75436 /* linear_solvers.cc */ = {isa = PBXFileReference; explicitFileType = sourcecode.cpp.cpp; fileEncoding = 4; name = linear_solvers.cc; path = src/math/linear_solvers.cc; sourceTree = SOURCE_ROOT; };
		BB2A470114F3D4AD008434C6 /* bead_prop.h */ = {isa = PBXFileReference; fileEncoding = 4; lastKnownFileType = sourcecode.c.h; path = bead_prop.h; sourceTree = "<group>"; };
		BB2A470214F3D4AD008434C6 /* bead_prop.cc */ = {isa = PBXFileReference; fileEncoding = 4; lastKnownFileType = sourcecode.cpp.cpp; path = bead_prop.cc; sourceTree = "<group>"; };
		BB2B25FD09FEAE6D008730C8 /* sim.h */ = {isa = PBXFileReference; explicitFileType = sourcecode.cpp.h; fileEncoding = 30; name = sim.h; path = src/sim/sim.h; sourceTree = SOURCE_ROOT; };
		BB2BF8CD0E085BF30024546A /* makefile.inc */ = {isa = PBXFileReference; fileEncoding = 30; lastKnownFileType = sourcecode.pascal; path = makefile.inc; sourceTree = SOURCE_ROOT; };
		BB2BF8D40E085C110024546A /* makefile.inc */ = {isa = PBXFileReference; fileEncoding = 30; lastKnownFileType = sourcecode.pascal; name = makefile.inc; path = src/tools/makefile.inc; sourceTree = SOURCE_ROOT; };
		BB2BF8D50E085C270024546A /* makefile.inc */ = {isa = PBXFileReference; fileEncoding = 30; lastKnownFileType = sourcecode.pascal; name = makefile.inc; path = src/test/makefile.inc; sourceTree = SOURCE_ROOT; };
		BB2BF8D60E085C3C0024546A /* makefile.inc */ = {isa = PBXFileReference; fileEncoding = 30; lastKnownFileType = sourcecode.pascal; name = makefile.inc; path = src/play/makefile.inc; sourceTree = SOURCE_ROOT; };
		BB2BF8D80E085C620024546A /* makefile.inc */ = {isa = PBXFileReference; fileEncoding = 30; lastKnownFileType = sourcecode.pascal; lineEnding = 0; name = makefile.inc; path = src/sim/makefile.inc; sourceTree = SOURCE_ROOT; };
		BB2BF8DA0E085C880024546A /* makefile.inc */ = {isa = PBXFileReference; fileEncoding = 30; lastKnownFileType = sourcecode.pascal; lineEnding = 0; name = makefile.inc; path = src/base/makefile.inc; sourceTree = SOURCE_ROOT; };
		BB2BF8DB0E085D790024546A /* makefile */ = {isa = PBXFileReference; fileEncoding = 30; lastKnownFileType = sourcecode.make; name = makefile; path = src/blank/makefile; sourceTree = "<group>"; };
		BB2BFFDC184640D800EBE4EC /* space_polygonZ.cc */ = {isa = PBXFileReference; fileEncoding = 4; lastKnownFileType = sourcecode.cpp.cpp; name = space_polygonZ.cc; path = src/sim/spaces/space_polygonZ.cc; sourceTree = SOURCE_ROOT; };
		BB2BFFDD184640D800EBE4EC /* space_polygonZ.h */ = {isa = PBXFileReference; fileEncoding = 4; lastKnownFileType = sourcecode.c.h; name = space_polygonZ.h; path = src/sim/spaces/space_polygonZ.h; sourceTree = SOURCE_ROOT; };
		BB2EBF450FCF1F3F00CCA721 /* fiber_binder.cc */ = {isa = PBXFileReference; fileEncoding = 30; lastKnownFileType = sourcecode.cpp.cpp; name = fiber_binder.cc; path = src/sim/fiber_binder.cc; sourceTree = SOURCE_ROOT; };
		BB2EBF460FCF1F3F00CCA721 /* fiber_binder.h */ = {isa = PBXFileReference; fileEncoding = 30; lastKnownFileType = sourcecode.c.h; name = fiber_binder.h; path = src/sim/fiber_binder.h; sourceTree = SOURCE_ROOT; };
		BB30391F16FB42C700CDF586 /* reportF.cc */ = {isa = PBXFileReference; fileEncoding = 4; lastKnownFileType = sourcecode.cpp.cpp; path = reportF.cc; sourceTree = "<group>"; };
		BB318E260EE688610050C945 /* vector.h */ = {isa = PBXFileReference; fileEncoding = 30; lastKnownFileType = sourcecode.c.h; name = vector.h; path = src/math/vector.h; sourceTree = SOURCE_ROOT; };
		BB3200680FD713A8001F91AC /* key_list.h */ = {isa = PBXFileReference; fileEncoding = 4; lastKnownFileType = sourcecode.c.h; name = key_list.h; path = src/base/key_list.h; sourceTree = SOURCE_ROOT; };
		BB3200690FD713A8001F91AC /* key_list.cc */ = {isa = PBXFileReference; fileEncoding = 4; lastKnownFileType = sourcecode.cpp.cpp; name = key_list.cc; path = src/base/key_list.cc; sourceTree = SOURCE_ROOT; };
		BB39EC24153806070047768E /* duo_long.cc */ = {isa = PBXFileReference; fileEncoding = 4; lastKnownFileType = sourcecode.cpp.cpp; name = duo_long.cc; path = couples/duo_long.cc; sourceTree = "<group>"; };
		BB39EC25153806070047768E /* duo_long.h */ = {isa = PBXFileReference; fileEncoding = 4; lastKnownFileType = sourcecode.c.h; name = duo_long.h; path = couples/duo_long.h; sourceTree = "<group>"; };
		BB3A4ADF193512BF005CD868 /* space_twinspheres.cc */ = {isa = PBXFileReference; fileEncoding = 4; lastKnownFileType = sourcecode.cpp.cpp; name = space_twinspheres.cc; path = src/sim/spaces/space_twinspheres.cc; sourceTree = SOURCE_ROOT; };
		BB3A4AE0193512BF005CD868 /* space_twinspheres.h */ = {isa = PBXFileReference; fileEncoding = 4; lastKnownFileType = sourcecode.c.h; name = space_twinspheres.h; path = src/sim/spaces/space_twinspheres.h; sourceTree = SOURCE_ROOT; };
		BB3A4AE519351389005CD868 /* space_tee.cc */ = {isa = PBXFileReference; fileEncoding = 4; lastKnownFileType = sourcecode.cpp.cpp; name = space_tee.cc; path = src/sim/spaces/space_tee.cc; sourceTree = SOURCE_ROOT; };
		BB3A4AE619351389005CD868 /* space_tee.h */ = {isa = PBXFileReference; fileEncoding = 4; lastKnownFileType = sourcecode.c.h; name = space_tee.h; path = src/sim/spaces/space_tee.h; sourceTree = SOURCE_ROOT; };
		BB3AAF5806076A8B00508E18 /* fiber_grid2.cc */ = {isa = PBXFileReference; explicitFileType = sourcecode.cpp.cpp; fileEncoding = 30; name = fiber_grid2.cc; path = src/sim/fiber_grid2.cc; sourceTree = SOURCE_ROOT; };
		BB3D2ADA05C8396B0022ACE5 /* pointsonsphere.cc */ = {isa = PBXFileReference; explicitFileType = sourcecode.cpp.cpp; fileEncoding = 30; name = pointsonsphere.cc; path = src/math/pointsonsphere.cc; sourceTree = SOURCE_ROOT; };
		BB3D8E1615F490D0001851E1 /* simul_report.cc */ = {isa = PBXFileReference; fileEncoding = 4; lastKnownFileType = sourcecode.cpp.cpp; path = simul_report.cc; sourceTree = "<group>"; };
		BB3F600D14964B740092690C /* test_vbo.cc */ = {isa = PBXFileReference; fileEncoding = 4; lastKnownFileType = sourcecode.cpp.cpp; path = test_vbo.cc; sourceTree = "<group>"; };
		BB40C87F0CC6044E00EC90F8 /* simul_solvex.cc */ = {isa = PBXFileReference; explicitFileType = sourcecode.cpp.cpp; fileEncoding = 4; name = simul_solvex.cc; path = src/sim/simul_solvex.cc; sourceTree = SOURCE_ROOT; };
		BB48AB001B42BABD008540D1 /* space_banana.cc */ = {isa = PBXFileReference; fileEncoding = 4; lastKnownFileType = sourcecode.cpp.cpp; name = space_banana.cc; path = src/sim/spaces/space_banana.cc; sourceTree = SOURCE_ROOT; };
		BB48AB011B42BABD008540D1 /* space_banana.h */ = {isa = PBXFileReference; fileEncoding = 4; lastKnownFileType = sourcecode.c.h; name = space_banana.h; path = src/sim/spaces/space_banana.h; sourceTree = SOURCE_ROOT; };
		BB4CFFDF130539740049C585 /* classic_fiber_prop.cc */ = {isa = PBXFileReference; fileEncoding = 4; lastKnownFileType = sourcecode.cpp.cpp; lineEnding = 0; name = classic_fiber_prop.cc; path = fibers/classic_fiber_prop.cc; sourceTree = "<group>"; xcLanguageSpecificationIdentifier = xcode.lang.cpp; };
		BB4CFFE0130539740049C585 /* classic_fiber_prop.h */ = {isa = PBXFileReference; fileEncoding = 4; lastKnownFileType = sourcecode.c.h; name = classic_fiber_prop.h; path = fibers/classic_fiber_prop.h; sourceTree = "<group>"; };
		BB4CFFE1130539740049C585 /* classic_fiber.cc */ = {isa = PBXFileReference; fileEncoding = 4; lastKnownFileType = sourcecode.cpp.cpp; name = classic_fiber.cc; path = fibers/classic_fiber.cc; sourceTree = "<group>"; };
		BB4CFFE2130539740049C585 /* classic_fiber.h */ = {isa = PBXFileReference; fileEncoding = 4; lastKnownFileType = sourcecode.c.h; name = classic_fiber.h; path = fibers/classic_fiber.h; sourceTree = "<group>"; };
		BB4DB5950C69D5A2001E5E4F /* libcytodisp.a */ = {isa = PBXFileReference; explicitFileType = archive.ar; includeInIndex = 0; path = libcytodisp.a; sourceTree = BUILT_PRODUCTS_DIR; };
		BB4DB5CE0C69D7E9001E5E4F /* libcytospaceGL.a */ = {isa = PBXFileReference; explicitFileType = archive.ar; includeInIndex = 0; path = libcytospaceGL.a; sourceTree = BUILT_PRODUCTS_DIR; };
		BB4EDF01162CB0DA001C3FE8 /* config.cym */ = {isa = PBXFileReference; fileEncoding = 4; lastKnownFileType = text; path = config.cym; sourceTree = SOURCE_ROOT; };
		BB50003E1269BDC9005E925C /* nucleator_prop.cc */ = {isa = PBXFileReference; fileEncoding = 4; lastKnownFileType = sourcecode.cpp.cpp; name = nucleator_prop.cc; path = hands/nucleator_prop.cc; sourceTree = "<group>"; };
		BB50003F1269BDC9005E925C /* nucleator_prop.h */ = {isa = PBXFileReference; fileEncoding = 4; lastKnownFileType = sourcecode.c.h; name = nucleator_prop.h; path = hands/nucleator_prop.h; sourceTree = "<group>"; };
		BB5000401269BDC9005E925C /* nucleator.cc */ = {isa = PBXFileReference; fileEncoding = 4; lastKnownFileType = sourcecode.cpp.cpp; name = nucleator.cc; path = hands/nucleator.cc; sourceTree = "<group>"; };
		BB5000411269BDC9005E925C /* nucleator.h */ = {isa = PBXFileReference; fileEncoding = 4; lastKnownFileType = sourcecode.c.h; name = nucleator.h; path = hands/nucleator.h; sourceTree = "<group>"; };
		BB5001E21269FCE1005E925C /* mighty_prop.cc */ = {isa = PBXFileReference; fileEncoding = 4; lastKnownFileType = sourcecode.cpp.cpp; name = mighty_prop.cc; path = hands/mighty_prop.cc; sourceTree = "<group>"; };
		BB5001E31269FCE1005E925C /* mighty_prop.h */ = {isa = PBXFileReference; fileEncoding = 4; lastKnownFileType = sourcecode.c.h; name = mighty_prop.h; path = hands/mighty_prop.h; sourceTree = "<group>"; };
		BB5001E41269FCE1005E925C /* mighty.cc */ = {isa = PBXFileReference; fileEncoding = 4; lastKnownFileType = sourcecode.cpp.cpp; name = mighty.cc; path = hands/mighty.cc; sourceTree = "<group>"; };
		BB5001E51269FCE1005E925C /* mighty.h */ = {isa = PBXFileReference; fileEncoding = 4; lastKnownFileType = sourcecode.c.h; name = mighty.h; path = hands/mighty.h; sourceTree = "<group>"; };
		BB50020C126A066B005E925C /* slider_prop.cc */ = {isa = PBXFileReference; fileEncoding = 4; lastKnownFileType = sourcecode.cpp.cpp; name = slider_prop.cc; path = hands/slider_prop.cc; sourceTree = "<group>"; };
		BB50020D126A066B005E925C /* slider_prop.h */ = {isa = PBXFileReference; fileEncoding = 4; lastKnownFileType = sourcecode.c.h; name = slider_prop.h; path = hands/slider_prop.h; sourceTree = "<group>"; };
		BB50020E126A066B005E925C /* slider.cc */ = {isa = PBXFileReference; fileEncoding = 4; lastKnownFileType = sourcecode.cpp.cpp; name = slider.cc; path = hands/slider.cc; sourceTree = "<group>"; };
		BB50020F126A066B005E925C /* slider.h */ = {isa = PBXFileReference; fileEncoding = 4; lastKnownFileType = sourcecode.c.h; name = slider.h; path = hands/slider.h; sourceTree = "<group>"; };
		BB50045D126A332E005E925C /* tracker_prop.cc */ = {isa = PBXFileReference; fileEncoding = 4; lastKnownFileType = sourcecode.cpp.cpp; name = tracker_prop.cc; path = hands/tracker_prop.cc; sourceTree = "<group>"; };
		BB50045E126A332E005E925C /* tracker_prop.h */ = {isa = PBXFileReference; fileEncoding = 4; lastKnownFileType = sourcecode.c.h; name = tracker_prop.h; path = hands/tracker_prop.h; sourceTree = "<group>"; };
		BB50045F126A332E005E925C /* tracker.cc */ = {isa = PBXFileReference; fileEncoding = 4; lastKnownFileType = sourcecode.cpp.cpp; name = tracker.cc; path = hands/tracker.cc; sourceTree = "<group>"; };
		BB500460126A332E005E925C /* tracker.h */ = {isa = PBXFileReference; fileEncoding = 4; lastKnownFileType = sourcecode.c.h; name = tracker.h; path = hands/tracker.h; sourceTree = "<group>"; };
		BB5020D51576514C007DCAA5 /* bash */ = {isa = PBXFileReference; lastKnownFileType = folder; path = bash; sourceTree = "<group>"; };
		BB50CEF00FFA0AAD00278580 /* sphere_prop.cc */ = {isa = PBXFileReference; fileEncoding = 30; lastKnownFileType = sourcecode.cpp.cpp; name = sphere_prop.cc; path = src/sim/sphere_prop.cc; sourceTree = SOURCE_ROOT; };
		BB50CEF10FFA0AAD00278580 /* sphere_prop.h */ = {isa = PBXFileReference; fileEncoding = 30; lastKnownFileType = sourcecode.c.h; name = sphere_prop.h; path = src/sim/sphere_prop.h; sourceTree = SOURCE_ROOT; };
		BB50D0D60FFA30CD00278580 /* property.h */ = {isa = PBXFileReference; fileEncoding = 4; lastKnownFileType = sourcecode.c.h; name = property.h; path = src/base/property.h; sourceTree = SOURCE_ROOT; };
		BB50D0D70FFA30CD00278580 /* property.cc */ = {isa = PBXFileReference; fileEncoding = 4; lastKnownFileType = sourcecode.cpp.cpp; name = property.cc; path = src/base/property.cc; sourceTree = SOURCE_ROOT; };
		BB50D6110FFAE51900278580 /* tokenizer.h */ = {isa = PBXFileReference; fileEncoding = 4; lastKnownFileType = sourcecode.c.h; name = tokenizer.h; path = src/base/tokenizer.h; sourceTree = SOURCE_ROOT; };
		BB50D6120FFAE51900278580 /* tokenizer.cc */ = {isa = PBXFileReference; fileEncoding = 4; lastKnownFileType = sourcecode.cpp.cpp; name = tokenizer.cc; path = src/base/tokenizer.cc; sourceTree = SOURCE_ROOT; };
		BB50FE831268FB00005E925C /* motor_prop.cc */ = {isa = PBXFileReference; fileEncoding = 4; lastKnownFileType = sourcecode.cpp.cpp; name = motor_prop.cc; path = hands/motor_prop.cc; sourceTree = "<group>"; };
		BB50FE841268FB00005E925C /* motor_prop.h */ = {isa = PBXFileReference; fileEncoding = 4; lastKnownFileType = sourcecode.c.h; name = motor_prop.h; path = hands/motor_prop.h; sourceTree = "<group>"; };
		BB50FE851268FB00005E925C /* motor.cc */ = {isa = PBXFileReference; fileEncoding = 4; lastKnownFileType = sourcecode.cpp.cpp; name = motor.cc; path = hands/motor.cc; sourceTree = "<group>"; };
		BB50FE861268FB00005E925C /* motor.h */ = {isa = PBXFileReference; fileEncoding = 4; lastKnownFileType = sourcecode.c.h; name = motor.h; path = hands/motor.h; sourceTree = "<group>"; };
		BB51BC2305FA534000D4869F /* test_glap */ = {isa = PBXFileReference; explicitFileType = "compiled.mach-o.executable"; includeInIndex = 0; path = test_glap; sourceTree = BUILT_PRODUCTS_DIR; };
		BB51BC5C05FA559800D4869F /* libcytobase.a */ = {isa = PBXFileReference; explicitFileType = archive.ar; includeInIndex = 0; path = libcytobase.a; sourceTree = BUILT_PRODUCTS_DIR; };
		BB51BD1405FA5FAA00D4869F /* libcytosim.a */ = {isa = PBXFileReference; explicitFileType = archive.ar; includeInIndex = 0; path = libcytosim.a; sourceTree = BUILT_PRODUCTS_DIR; };
		BB537E3311131B110059D9AA /* field_prop.cc */ = {isa = PBXFileReference; fileEncoding = 30; lastKnownFileType = sourcecode.cpp.cpp; name = field_prop.cc; path = src/sim/field_prop.cc; sourceTree = SOURCE_ROOT; };
		BB537E3411131B110059D9AA /* field_prop.h */ = {isa = PBXFileReference; fileEncoding = 30; lastKnownFileType = sourcecode.c.h; name = field_prop.h; path = src/sim/field_prop.h; sourceTree = SOURCE_ROOT; };
		BB537E3511131B110059D9AA /* field_set.cc */ = {isa = PBXFileReference; fileEncoding = 30; lastKnownFileType = sourcecode.cpp.cpp; name = field_set.cc; path = src/sim/field_set.cc; sourceTree = SOURCE_ROOT; };
		BB537E3611131B110059D9AA /* field_set.h */ = {isa = PBXFileReference; fileEncoding = 30; lastKnownFileType = sourcecode.c.h; name = field_set.h; path = src/sim/field_set.h; sourceTree = SOURCE_ROOT; };
		BB53F5760DCB467000ED38EB /* point_grid.cc */ = {isa = PBXFileReference; fileEncoding = 30; lastKnownFileType = sourcecode.cpp.cpp; name = point_grid.cc; path = src/sim/point_grid.cc; sourceTree = SOURCE_ROOT; };
		BB53F5770DCB467000ED38EB /* point_grid.h */ = {isa = PBXFileReference; fileEncoding = 30; lastKnownFileType = sourcecode.c.h; name = point_grid.h; path = src/sim/point_grid.h; sourceTree = SOURCE_ROOT; };
		BB55BF300A25FB13003333C9 /* dim.h */ = {isa = PBXFileReference; explicitFileType = sourcecode.cpp.h; fileEncoding = 30; name = dim.h; path = src/math/dim.h; sourceTree = SOURCE_ROOT; };
		BB55BF380A25FB22003333C9 /* platonic.cc */ = {isa = PBXFileReference; explicitFileType = sourcecode.cpp.cpp; fileEncoding = 30; name = platonic.cc; path = src/math/platonic.cc; sourceTree = SOURCE_ROOT; };
		BB55BF390A25FB22003333C9 /* platonic.h */ = {isa = PBXFileReference; explicitFileType = sourcecode.cpp.h; fileEncoding = 30; name = platonic.h; path = src/math/platonic.h; sourceTree = SOURCE_ROOT; };
		BB560C2F1813DC8800CB1BF5 /* vecprint.h */ = {isa = PBXFileReference; fileEncoding = 4; lastKnownFileType = sourcecode.c.h; name = vecprint.h; path = src/math/vecprint.h; sourceTree = SOURCE_ROOT; };
		BB568CCA0BFCEAA300CB5335 /* cym */ = {isa = PBXFileReference; includeInIndex = 0; lastKnownFileType = folder; path = cym; sourceTree = SOURCE_ROOT; };
		BB56FA7512D0A0BF008B2260 /* play_prop.h */ = {isa = PBXFileReference; fileEncoding = 4; lastKnownFileType = sourcecode.c.h; path = play_prop.h; sourceTree = "<group>"; };
		BB56FA7612D0A0BF008B2260 /* play_prop.cc */ = {isa = PBXFileReference; fileEncoding = 4; lastKnownFileType = sourcecode.cpp.cpp; path = play_prop.cc; sourceTree = "<group>"; };
		BB5921D2112612EF00E0DDA0 /* simul_custom.cc */ = {isa = PBXFileReference; fileEncoding = 4; lastKnownFileType = sourcecode.cpp.cpp; name = simul_custom.cc; path = src/sim/simul_custom.cc; sourceTree = SOURCE_ROOT; };
		BB5CDD6A06AC4BE3008296B1 /* GLUT.framework */ = {isa = PBXFileReference; lastKnownFileType = wrapper.framework; name = GLUT.framework; path = /System/Library/Frameworks/GLUT.framework; sourceTree = "<absolute>"; };
		BB5CF1F716DD2D5A00EF0FE3 /* space_force.cc */ = {isa = PBXFileReference; fileEncoding = 4; lastKnownFileType = sourcecode.cpp.cpp; name = space_force.cc; path = src/sim/spaces/space_force.cc; sourceTree = SOURCE_ROOT; };
		BB5CF1F816DD2D5A00EF0FE3 /* space_force.h */ = {isa = PBXFileReference; fileEncoding = 4; lastKnownFileType = sourcecode.c.h; name = space_force.h; path = src/sim/spaces/space_force.h; sourceTree = SOURCE_ROOT; };
		BB5D4A9512BC035600A1312F /* common.cc */ = {isa = PBXFileReference; fileEncoding = 4; lastKnownFileType = sourcecode.cpp.cpp; name = common.cc; path = src/sim/common.cc; sourceTree = SOURCE_ROOT; };
		BB5D4C9F12BCBE2900A1312F /* parser.cc */ = {isa = PBXFileReference; fileEncoding = 4; lastKnownFileType = sourcecode.cpp.cpp; path = parser.cc; sourceTree = "<group>"; };
		BB5D4CA012BCBE2900A1312F /* parser.h */ = {isa = PBXFileReference; fileEncoding = 4; lastKnownFileType = sourcecode.c.h; path = parser.h; sourceTree = "<group>"; };
		BB60C69F0B6022FE00596D88 /* fiber_grid.h */ = {isa = PBXFileReference; explicitFileType = sourcecode.cpp.h; fileEncoding = 4; name = fiber_grid.h; path = src/sim/fiber_grid.h; sourceTree = SOURCE_ROOT; };
		BB60C6A00B6022FE00596D88 /* fiber_grid.cc */ = {isa = PBXFileReference; explicitFileType = sourcecode.cpp.cpp; fileEncoding = 4; name = fiber_grid.cc; path = src/sim/fiber_grid.cc; sourceTree = SOURCE_ROOT; };
		BB61B7EF19B7622800B1F4F6 /* ansi_colors.h */ = {isa = PBXFileReference; fileEncoding = 4; lastKnownFileType = sourcecode.c.h; path = ansi_colors.h; sourceTree = "<group>"; };
		BB61B7F119B7626A00B1F4F6 /* ansi_colors.cc */ = {isa = PBXFileReference; fileEncoding = 4; lastKnownFileType = sourcecode.cpp.cpp; path = ansi_colors.cc; sourceTree = "<group>"; };
		BB6403D805FBC28C00DF7BFF /* sieve */ = {isa = PBXFileReference; explicitFileType = "compiled.mach-o.executable"; includeInIndex = 0; path = sieve; sourceTree = BUILT_PRODUCTS_DIR; };
		BB64041505FBC58500DF7BFF /* frametool */ = {isa = PBXFileReference; explicitFileType = "compiled.mach-o.executable"; includeInIndex = 0; path = frametool; sourceTree = BUILT_PRODUCTS_DIR; };
		BB64CD940869C129004DD8FE /* makefile */ = {isa = PBXFileReference; explicitFileType = sourcecode.make; fileEncoding = 30; path = makefile; sourceTree = SOURCE_ROOT; };
		BB650A96182E475900A7998B /* growing_fiber_prop.cc */ = {isa = PBXFileReference; fileEncoding = 4; lastKnownFileType = sourcecode.cpp.cpp; name = growing_fiber_prop.cc; path = fibers/growing_fiber_prop.cc; sourceTree = "<group>"; };
		BB650A97182E475900A7998B /* growing_fiber_prop.h */ = {isa = PBXFileReference; fileEncoding = 4; lastKnownFileType = sourcecode.c.h; name = growing_fiber_prop.h; path = fibers/growing_fiber_prop.h; sourceTree = "<group>"; };
		BB650A98182E475900A7998B /* growing_fiber.cc */ = {isa = PBXFileReference; fileEncoding = 4; lastKnownFileType = sourcecode.cpp.cpp; name = growing_fiber.cc; path = fibers/growing_fiber.cc; sourceTree = "<group>"; };
		BB650A99182E475900A7998B /* growing_fiber.h */ = {isa = PBXFileReference; fileEncoding = 4; lastKnownFileType = sourcecode.c.h; name = growing_fiber.h; path = fibers/growing_fiber.h; sourceTree = "<group>"; };
		BB65DBE911AD53AC005DD116 /* filepath.cc */ = {isa = PBXFileReference; fileEncoding = 30; lastKnownFileType = sourcecode.cpp.cpp; path = filepath.cc; sourceTree = "<group>"; };
		BB65DBEA11AD53AC005DD116 /* filepath.h */ = {isa = PBXFileReference; fileEncoding = 30; lastKnownFileType = sourcecode.c.h; path = filepath.h; sourceTree = "<group>"; };
		BB6662D315A1A75A0028AA2E /* interface.cc */ = {isa = PBXFileReference; fileEncoding = 4; lastKnownFileType = sourcecode.cpp.cpp; path = interface.cc; sourceTree = "<group>"; };
		BB6662D415A1A75A0028AA2E /* interface.h */ = {isa = PBXFileReference; fileEncoding = 4; lastKnownFileType = sourcecode.c.h; path = interface.h; sourceTree = "<group>"; };
		BB669A960FE2E79C00E5AC10 /* couple_set.cc */ = {isa = PBXFileReference; fileEncoding = 30; lastKnownFileType = sourcecode.cpp.cpp; name = couple_set.cc; path = src/sim/couple_set.cc; sourceTree = SOURCE_ROOT; };
		BB669A970FE2E79C00E5AC10 /* couple_set.h */ = {isa = PBXFileReference; fileEncoding = 30; lastKnownFileType = sourcecode.c.h; name = couple_set.h; path = src/sim/couple_set.h; sourceTree = SOURCE_ROOT; };
		BB669A980FE2E79C00E5AC10 /* couple.cc */ = {isa = PBXFileReference; fileEncoding = 30; lastKnownFileType = sourcecode.cpp.cpp; name = couple.cc; path = src/sim/couple.cc; sourceTree = SOURCE_ROOT; };
		BB669A990FE2E79C00E5AC10 /* couple.h */ = {isa = PBXFileReference; fileEncoding = 30; lastKnownFileType = sourcecode.c.h; name = couple.h; path = src/sim/couple.h; sourceTree = SOURCE_ROOT; };
		BB669AC70FE2E9FA00E5AC10 /* single_set.cc */ = {isa = PBXFileReference; fileEncoding = 30; lastKnownFileType = sourcecode.cpp.cpp; name = single_set.cc; path = src/sim/single_set.cc; sourceTree = SOURCE_ROOT; };
		BB669AC80FE2E9FA00E5AC10 /* single_set.h */ = {isa = PBXFileReference; fileEncoding = 30; lastKnownFileType = sourcecode.c.h; name = single_set.h; path = src/sim/single_set.h; sourceTree = SOURCE_ROOT; };
		BB669AC90FE2E9FA00E5AC10 /* single.cc */ = {isa = PBXFileReference; fileEncoding = 30; lastKnownFileType = sourcecode.cpp.cpp; name = single.cc; path = src/sim/single.cc; sourceTree = SOURCE_ROOT; };
		BB669ACA0FE2E9FA00E5AC10 /* single.h */ = {isa = PBXFileReference; fileEncoding = 30; lastKnownFileType = sourcecode.c.h; name = single.h; path = src/sim/single.h; sourceTree = SOURCE_ROOT; };
		BB66BF2D09A8DC2600E5C5BE /* matsparsesym1.cc */ = {isa = PBXFileReference; explicitFileType = sourcecode.cpp.cpp; fileEncoding = 30; name = matsparsesym1.cc; path = src/math/matsparsesym1.cc; sourceTree = SOURCE_ROOT; };
		BB66BF2E09A8DC2600E5C5BE /* matsparsesym1.h */ = {isa = PBXFileReference; explicitFileType = sourcecode.cpp.h; fileEncoding = 30; name = matsparsesym1.h; path = src/math/matsparsesym1.h; sourceTree = SOURCE_ROOT; };
		BB66EA66068D95AD001934AF /* test_space */ = {isa = PBXFileReference; explicitFileType = "compiled.mach-o.executable"; includeInIndex = 0; path = test_space; sourceTree = BUILT_PRODUCTS_DIR; };
		BB6E52CE15D206DF00946BFF /* buddy.h */ = {isa = PBXFileReference; fileEncoding = 4; lastKnownFileType = sourcecode.c.h; path = buddy.h; sourceTree = "<group>"; };
		BB6F96A71465C788000240E2 /* test_math.cc */ = {isa = PBXFileReference; fileEncoding = 4; lastKnownFileType = sourcecode.cpp.cpp; path = test_math.cc; sourceTree = "<group>"; };
		BB7020A90823C4B100B2AA50 /* sphere.cc */ = {isa = PBXFileReference; explicitFileType = sourcecode.cpp.cpp; fileEncoding = 30; name = sphere.cc; path = src/sim/sphere.cc; sourceTree = SOURCE_ROOT; };
		BB7020AA0823C4B100B2AA50 /* sphere.h */ = {isa = PBXFileReference; explicitFileType = sourcecode.cpp.h; fileEncoding = 30; name = sphere.h; path = src/sim/sphere.h; sourceTree = SOURCE_ROOT; };
		BB7085E71285A2CA00D8D79A /* stream_func.cc */ = {isa = PBXFileReference; fileEncoding = 4; lastKnownFileType = sourcecode.cpp.cpp; path = stream_func.cc; sourceTree = "<group>"; };
		BB7085E81285A2CA00D8D79A /* stream_func.h */ = {isa = PBXFileReference; fileEncoding = 4; lastKnownFileType = sourcecode.c.h; path = stream_func.h; sourceTree = "<group>"; };
		BB7191C50EF1CD9900CED9E2 /* libcytomath.a */ = {isa = PBXFileReference; explicitFileType = archive.ar; includeInIndex = 0; path = libcytomath.a; sourceTree = BUILT_PRODUCTS_DIR; };
		BB7192360EF1CEEA00CED9E2 /* makefile.inc */ = {isa = PBXFileReference; fileEncoding = 30; lastKnownFileType = sourcecode.pascal; name = makefile.inc; path = src/math/makefile.inc; sourceTree = SOURCE_ROOT; };
		BB73586D05B98DA3006956D5 /* array.h */ = {isa = PBXFileReference; explicitFileType = sourcecode.cpp.h; fileEncoding = 30; name = array.h; path = src/base/array.h; sourceTree = SOURCE_ROOT; };
		BB73586E05B98DA3006956D5 /* assert_macro.h */ = {isa = PBXFileReference; explicitFileType = sourcecode.cpp.h; fileEncoding = 30; name = assert_macro.h; path = src/base/assert_macro.h; sourceTree = SOURCE_ROOT; };
		BB73586F05B98DA3006956D5 /* cblas.h */ = {isa = PBXFileReference; explicitFileType = sourcecode.cpp.h; fileEncoding = 30; name = cblas.h; path = src/math/cblas.h; sourceTree = SOURCE_ROOT; };
		BB73587005B98DA3006956D5 /* clapack.h */ = {isa = PBXFileReference; explicitFileType = sourcecode.cpp.h; fileEncoding = 30; name = clapack.h; path = src/math/clapack.h; sourceTree = SOURCE_ROOT; };
		BB73587105B98DA3006956D5 /* conjgradient.cc */ = {isa = PBXFileReference; explicitFileType = sourcecode.cpp.cpp; fileEncoding = 30; name = conjgradient.cc; path = src/math/conjgradient.cc; sourceTree = SOURCE_ROOT; };
		BB73587205B98DA3006956D5 /* conjgradient.h */ = {isa = PBXFileReference; explicitFileType = sourcecode.cpp.h; fileEncoding = 30; name = conjgradient.h; path = src/math/conjgradient.h; sourceTree = SOURCE_ROOT; };
		BB73587505B98DA3006956D5 /* exceptions.h */ = {isa = PBXFileReference; explicitFileType = sourcecode.cpp.h; fileEncoding = 30; name = exceptions.h; path = src/base/exceptions.h; sourceTree = SOURCE_ROOT; };
		BB73587905B98DA3006956D5 /* messages.cc */ = {isa = PBXFileReference; explicitFileType = sourcecode.cpp.cpp; fileEncoding = 30; name = messages.cc; path = src/base/messages.cc; sourceTree = SOURCE_ROOT; };
		BB73587A05B98DA3006956D5 /* messages.h */ = {isa = PBXFileReference; explicitFileType = sourcecode.cpp.h; fileEncoding = 30; name = messages.h; path = src/base/messages.h; sourceTree = SOURCE_ROOT; };
		BB73587B05B98DA3006956D5 /* iowrapper.cc */ = {isa = PBXFileReference; explicitFileType = sourcecode.cpp.cpp; fileEncoding = 30; name = iowrapper.cc; path = src/base/iowrapper.cc; sourceTree = SOURCE_ROOT; };
		BB73587D05B98DA3006956D5 /* iowrapper.h */ = {isa = PBXFileReference; explicitFileType = sourcecode.cpp.h; fileEncoding = 30; name = iowrapper.h; path = src/base/iowrapper.h; sourceTree = SOURCE_ROOT; };
		BB73588005B98DA3006956D5 /* grid.cc */ = {isa = PBXFileReference; explicitFileType = sourcecode.cpp.cpp; fileEncoding = 30; name = grid.cc; path = src/math/grid.cc; sourceTree = SOURCE_ROOT; };
		BB73588105B98DA3006956D5 /* grid.h */ = {isa = PBXFileReference; explicitFileType = sourcecode.cpp.h; fileEncoding = 30; name = grid.h; path = src/math/grid.h; sourceTree = SOURCE_ROOT; };
		BB73588405B98DA3006956D5 /* matblock.h */ = {isa = PBXFileReference; explicitFileType = sourcecode.cpp.h; fileEncoding = 30; name = matblock.h; path = src/math/matblock.h; sourceTree = SOURCE_ROOT; };
		BB73588505B98DA3006956D5 /* matrix.h */ = {isa = PBXFileReference; explicitFileType = sourcecode.cpp.h; fileEncoding = 30; name = matrix.h; path = src/math/matrix.h; sourceTree = SOURCE_ROOT; };
		BB73588605B98DA3006956D5 /* matrix1.h */ = {isa = PBXFileReference; explicitFileType = sourcecode.cpp.h; fileEncoding = 30; name = matrix1.h; path = src/math/matrix1.h; sourceTree = SOURCE_ROOT; };
		BB73588705B98DA3006956D5 /* matrix2.h */ = {isa = PBXFileReference; explicitFileType = sourcecode.cpp.h; fileEncoding = 30; name = matrix2.h; path = src/math/matrix2.h; sourceTree = SOURCE_ROOT; };
		BB73588805B98DA3006956D5 /* matrix3.cc */ = {isa = PBXFileReference; explicitFileType = sourcecode.cpp.cpp; fileEncoding = 30; name = matrix3.cc; path = src/math/matrix3.cc; sourceTree = SOURCE_ROOT; };
		BB73588905B98DA3006956D5 /* matsparse.cc */ = {isa = PBXFileReference; explicitFileType = sourcecode.cpp.cpp; fileEncoding = 30; name = matsparse.cc; path = src/math/matsparse.cc; sourceTree = SOURCE_ROOT; };
		BB73588A05B98DA3006956D5 /* matsparse.h */ = {isa = PBXFileReference; explicitFileType = sourcecode.cpp.h; fileEncoding = 30; name = matsparse.h; path = src/math/matsparse.h; sourceTree = SOURCE_ROOT; };
		BB73588F05B98DA3006956D5 /* matsym.cc */ = {isa = PBXFileReference; explicitFileType = sourcecode.cpp.cpp; fileEncoding = 30; name = matsym.cc; path = src/math/matsym.cc; sourceTree = SOURCE_ROOT; };
		BB73589005B98DA3006956D5 /* matsym.h */ = {isa = PBXFileReference; explicitFileType = sourcecode.cpp.h; fileEncoding = 30; name = matsym.h; path = src/math/matsym.h; sourceTree = SOURCE_ROOT; };
		BB73589405B98DA3006956D5 /* node.cc */ = {isa = PBXFileReference; explicitFileType = sourcecode.cpp.cpp; fileEncoding = 30; name = node.cc; path = src/base/node.cc; sourceTree = SOURCE_ROOT; };
		BB73589505B98DA3006956D5 /* node.h */ = {isa = PBXFileReference; explicitFileType = sourcecode.cpp.h; fileEncoding = 30; name = node.h; path = src/base/node.h; sourceTree = SOURCE_ROOT; };
		BB73589605B98DA3006956D5 /* node_list.cc */ = {isa = PBXFileReference; explicitFileType = sourcecode.cpp.cpp; fileEncoding = 30; name = node_list.cc; path = src/base/node_list.cc; sourceTree = SOURCE_ROOT; };
		BB73589705B98DA3006956D5 /* node_list.h */ = {isa = PBXFileReference; explicitFileType = sourcecode.cpp.h; fileEncoding = 30; name = node_list.h; path = src/base/node_list.h; sourceTree = SOURCE_ROOT; };
		BB73589A05B98DA3006956D5 /* pointsonsphere.h */ = {isa = PBXFileReference; explicitFileType = sourcecode.cpp.h; fileEncoding = 30; name = pointsonsphere.h; path = src/math/pointsonsphere.h; sourceTree = SOURCE_ROOT; };
		BB73589C05B98DA3006956D5 /* random.cc */ = {isa = PBXFileReference; explicitFileType = sourcecode.cpp.cpp; fileEncoding = 30; name = random.cc; path = src/math/random.cc; sourceTree = SOURCE_ROOT; };
		BB73589D05B98DA3006956D5 /* random.h */ = {isa = PBXFileReference; explicitFileType = sourcecode.cpp.h; fileEncoding = 30; name = random.h; path = src/math/random.h; sourceTree = SOURCE_ROOT; };
		BB73589E05B98DA3006956D5 /* rasterizer.cc */ = {isa = PBXFileReference; explicitFileType = sourcecode.cpp.cpp; fileEncoding = 30; name = rasterizer.cc; path = src/math/rasterizer.cc; sourceTree = SOURCE_ROOT; };
		BB73589F05B98DA3006956D5 /* rasterizer.h */ = {isa = PBXFileReference; explicitFileType = sourcecode.cpp.h; fileEncoding = 30; name = rasterizer.h; path = src/math/rasterizer.h; sourceTree = SOURCE_ROOT; };
		BB7358A405B98DA3006956D5 /* smath.cc */ = {isa = PBXFileReference; explicitFileType = sourcecode.cpp.cpp; fileEncoding = 30; name = smath.cc; path = src/math/smath.cc; sourceTree = SOURCE_ROOT; };
		BB7358A505B98DA3006956D5 /* smath.h */ = {isa = PBXFileReference; explicitFileType = sourcecode.cpp.h; fileEncoding = 30; name = smath.h; path = src/math/smath.h; sourceTree = SOURCE_ROOT; };
		BB7358C305B98DA3006956D5 /* play.cc */ = {isa = PBXFileReference; explicitFileType = sourcecode.cpp.cpp; fileEncoding = 30; name = play.cc; path = src/play/play.cc; sourceTree = SOURCE_ROOT; };
		BB7358C405B98DA3006956D5 /* player_disp.cc */ = {isa = PBXFileReference; explicitFileType = sourcecode.cpp.cpp; fileEncoding = 30; name = player_disp.cc; path = src/play/player_disp.cc; sourceTree = SOURCE_ROOT; };
		BB7358C805B98DA3006956D5 /* player.cc */ = {isa = PBXFileReference; explicitFileType = sourcecode.cpp.cpp; fileEncoding = 30; name = player.cc; path = src/play/player.cc; sourceTree = SOURCE_ROOT; };
		BB7358CA05B98DA3006956D5 /* player_keys.cc */ = {isa = PBXFileReference; explicitFileType = sourcecode.cpp.cpp; fileEncoding = 30; name = player_keys.cc; path = src/play/player_keys.cc; sourceTree = SOURCE_ROOT; };
		BB7358CB05B98DA3006956D5 /* player_menus.cc */ = {isa = PBXFileReference; explicitFileType = sourcecode.cpp.cpp; fileEncoding = 30; name = player_menus.cc; path = src/play/player_menus.cc; sourceTree = SOURCE_ROOT; };
		BB7358CC05B98DA3006956D5 /* player_mouse.cc */ = {isa = PBXFileReference; explicitFileType = sourcecode.cpp.cpp; fileEncoding = 30; name = player_mouse.cc; path = src/play/player_mouse.cc; sourceTree = SOURCE_ROOT; };
		BB7358E105B98DA3006956D5 /* hand.cc */ = {isa = PBXFileReference; explicitFileType = sourcecode.cpp.cpp; fileEncoding = 30; name = hand.cc; path = src/sim/hand.cc; sourceTree = SOURCE_ROOT; };
		BB7358E205B98DA3006956D5 /* hand.h */ = {isa = PBXFileReference; explicitFileType = sourcecode.cpp.h; fileEncoding = 30; name = hand.h; path = src/sim/hand.h; sourceTree = SOURCE_ROOT; };
		BB7358E505B98DA3006956D5 /* sim.cc */ = {isa = PBXFileReference; explicitFileType = sourcecode.cpp.cpp; fileEncoding = 30; name = sim.cc; path = src/sim/sim.cc; sourceTree = SOURCE_ROOT; };
		BB7358F805B98DA3006956D5 /* point_set.cc */ = {isa = PBXFileReference; explicitFileType = sourcecode.cpp.cpp; fileEncoding = 30; path = point_set.cc; sourceTree = "<group>"; };
		BB7358F905B98DA3006956D5 /* point_set.h */ = {isa = PBXFileReference; explicitFileType = sourcecode.cpp.h; fileEncoding = 30; path = point_set.h; sourceTree = "<group>"; };
		BB7358FB05B98DA3006956D5 /* simul.cc */ = {isa = PBXFileReference; explicitFileType = sourcecode.cpp.cpp; fileEncoding = 30; name = simul.cc; path = src/sim/simul.cc; sourceTree = SOURCE_ROOT; };
		BB7358FC05B98DA3006956D5 /* simul.h */ = {isa = PBXFileReference; explicitFileType = sourcecode.cpp.h; fileEncoding = 30; name = simul.h; path = src/sim/simul.h; sourceTree = SOURCE_ROOT; };
		BB7358FD05B98DA3006956D5 /* simul_file.cc */ = {isa = PBXFileReference; explicitFileType = sourcecode.cpp.cpp; fileEncoding = 30; name = simul_file.cc; path = src/sim/simul_file.cc; sourceTree = SOURCE_ROOT; };
		BB73590205B98DA3006956D5 /* solid.cc */ = {isa = PBXFileReference; explicitFileType = sourcecode.cpp.cpp; fileEncoding = 30; name = solid.cc; path = src/sim/solid.cc; sourceTree = SOURCE_ROOT; };
		BB73590305B98DA3006956D5 /* solid.h */ = {isa = PBXFileReference; explicitFileType = sourcecode.cpp.h; fileEncoding = 30; name = solid.h; path = src/sim/solid.h; sourceTree = SOURCE_ROOT; };
		BB73590905B98DA3006956D5 /* test_glapp.cc */ = {isa = PBXFileReference; explicitFileType = sourcecode.cpp.cpp; fileEncoding = 30; name = test_glapp.cc; path = src/test/test_glapp.cc; sourceTree = SOURCE_ROOT; };
		BB73590A05B98DA3006956D5 /* test_opengl.cc */ = {isa = PBXFileReference; explicitFileType = sourcecode.cpp.cpp; fileEncoding = 30; path = test_opengl.cc; sourceTree = "<group>"; };
		BB73590B05B98DA3006956D5 /* test_glut.cc */ = {isa = PBXFileReference; explicitFileType = sourcecode.cpp.cpp; fileEncoding = 30; path = test_glut.cc; sourceTree = "<group>"; };
		BB73590C05B98DA3006956D5 /* test_grid.cc */ = {isa = PBXFileReference; explicitFileType = sourcecode.cpp.cpp; fileEncoding = 30; name = test_grid.cc; path = src/test/test_grid.cc; sourceTree = SOURCE_ROOT; };
		BB73590D05B98DA3006956D5 /* test_param.cc */ = {isa = PBXFileReference; explicitFileType = sourcecode.cpp.cpp; fileEncoding = 30; name = test_param.cc; path = src/test/test_param.cc; sourceTree = SOURCE_ROOT; };
		BB73590E05B98DA3006956D5 /* test_param.h */ = {isa = PBXFileReference; explicitFileType = sourcecode.cpp.h; fileEncoding = 30; name = test_param.h; path = src/test/test_param.h; sourceTree = SOURCE_ROOT; };
		BB73590F05B98DA3006956D5 /* test_quaternion.cc */ = {isa = PBXFileReference; explicitFileType = sourcecode.cpp.cpp; fileEncoding = 30; name = test_quaternion.cc; path = src/test/test_quaternion.cc; sourceTree = SOURCE_ROOT; };
		BB73591005B98DA3006956D5 /* test_random.cc */ = {isa = PBXFileReference; explicitFileType = sourcecode.cpp.cpp; fileEncoding = 30; name = test_random.cc; path = src/test/test_random.cc; sourceTree = SOURCE_ROOT; };
		BB73591105B98DA3006956D5 /* test_rasterizer.cc */ = {isa = PBXFileReference; explicitFileType = sourcecode.cpp.cpp; fileEncoding = 30; name = test_rasterizer.cc; path = src/test/test_rasterizer.cc; sourceTree = SOURCE_ROOT; };
		BB73591405B98DA3006956D5 /* test_solve.cc */ = {isa = PBXFileReference; explicitFileType = sourcecode.cpp.cpp; fileEncoding = 30; name = test_solve.cc; path = src/test/test_solve.cc; sourceTree = SOURCE_ROOT; };
		BB73591705B98DA3006956D5 /* test_sphere.cc */ = {isa = PBXFileReference; explicitFileType = sourcecode.cpp.cpp; fileEncoding = 30; name = test_sphere.cc; path = src/test/test_sphere.cc; sourceTree = SOURCE_ROOT; };
		BB73591A05B98DA3006956D5 /* analyse2.cc */ = {isa = PBXFileReference; explicitFileType = sourcecode.cpp.cpp; fileEncoding = 30; name = analyse2.cc; path = src/tools/analyse2.cc; sourceTree = SOURCE_ROOT; };
		BB73591B05B98DA3006956D5 /* analyse3.cc */ = {isa = PBXFileReference; explicitFileType = sourcecode.cpp.cpp; fileEncoding = 30; name = analyse3.cc; path = src/tools/analyse3.cc; sourceTree = SOURCE_ROOT; };
		BB73C3C90F836F210015E670 /* todo30.txt */ = {isa = PBXFileReference; fileEncoding = 30; lastKnownFileType = text; name = todo30.txt; path = src/todo30.txt; sourceTree = SOURCE_ROOT; };
		BB749D6017935DAC00B43298 /* quartic_solver.cc */ = {isa = PBXFileReference; fileEncoding = 4; lastKnownFileType = sourcecode.cpp.cpp; name = quartic_solver.cc; path = src/math/quartic_solver.cc; sourceTree = SOURCE_ROOT; };
		BB749D621793620500B43298 /* test_quartic.cc */ = {isa = PBXFileReference; fileEncoding = 4; lastKnownFileType = sourcecode.cpp.cpp; path = test_quartic.cc; sourceTree = "<group>"; };
		BB749D641793645C00B43298 /* polygon.cc */ = {isa = PBXFileReference; fileEncoding = 4; lastKnownFileType = sourcecode.cpp.cpp; name = polygon.cc; path = src/math/polygon.cc; sourceTree = SOURCE_ROOT; };
		BB749D651793645D00B43298 /* polygon.h */ = {isa = PBXFileReference; fileEncoding = 4; lastKnownFileType = sourcecode.c.h; name = polygon.h; path = src/math/polygon.h; sourceTree = SOURCE_ROOT; };
		BB7662C310E923A200C93DF6 /* frame_reader.cc */ = {isa = PBXFileReference; fileEncoding = 4; lastKnownFileType = sourcecode.cpp.cpp; name = frame_reader.cc; path = src/play/frame_reader.cc; sourceTree = SOURCE_ROOT; };
		BB7662C410E923A200C93DF6 /* frame_reader.h */ = {isa = PBXFileReference; fileEncoding = 4; lastKnownFileType = sourcecode.c.h; name = frame_reader.h; path = src/play/frame_reader.h; sourceTree = SOURCE_ROOT; };
		BB770B6C12FF3E1900D018A0 /* fork_prop.cc */ = {isa = PBXFileReference; fileEncoding = 4; lastKnownFileType = sourcecode.cpp.cpp; name = fork_prop.cc; path = couples/fork_prop.cc; sourceTree = "<group>"; };
		BB770B6D12FF3E1900D018A0 /* fork_prop.h */ = {isa = PBXFileReference; fileEncoding = 4; lastKnownFileType = sourcecode.c.h; name = fork_prop.h; path = couples/fork_prop.h; sourceTree = "<group>"; };
		BB770C0112FF44D100D018A0 /* shackle_prop.cc */ = {isa = PBXFileReference; fileEncoding = 4; lastKnownFileType = sourcecode.cpp.cpp; name = shackle_prop.cc; path = couples/shackle_prop.cc; sourceTree = "<group>"; };
		BB770C0212FF44D100D018A0 /* shackle_prop.h */ = {isa = PBXFileReference; fileEncoding = 4; lastKnownFileType = sourcecode.c.h; name = shackle_prop.h; path = couples/shackle_prop.h; sourceTree = "<group>"; };
		BB770C0312FF44D100D018A0 /* shackle.cc */ = {isa = PBXFileReference; fileEncoding = 4; lastKnownFileType = sourcecode.cpp.cpp; name = shackle.cc; path = couples/shackle.cc; sourceTree = "<group>"; };
		BB770C0412FF44D100D018A0 /* shackle.h */ = {isa = PBXFileReference; fileEncoding = 4; lastKnownFileType = sourcecode.c.h; name = shackle.h; path = couples/shackle.h; sourceTree = "<group>"; };
		BB77D6FB05F12F16001C0596 /* frametool.cc */ = {isa = PBXFileReference; explicitFileType = sourcecode.cpp.cpp; fileEncoding = 30; name = frametool.cc; path = src/tools/frametool.cc; sourceTree = SOURCE_ROOT; };
		BB7C2B7F05F93FB9002C69A9 /* test_rasterizer */ = {isa = PBXFileReference; explicitFileType = "compiled.mach-o.executable"; includeInIndex = 0; path = test_rasterizer; sourceTree = BUILT_PRODUCTS_DIR; };
		BB7C2B8D05FA4AC9002C69A9 /* OpenGL.framework */ = {isa = PBXFileReference; lastKnownFileType = wrapper.framework; name = OpenGL.framework; path = /System/Library/Frameworks/OpenGL.framework; sourceTree = "<absolute>"; };
		BB7C2BC105FA4EF8002C69A9 /* test_grid */ = {isa = PBXFileReference; explicitFileType = "compiled.mach-o.executable"; includeInIndex = 0; path = test_grid; sourceTree = BUILT_PRODUCTS_DIR; };
		BB7D839510274A4500C1DC38 /* common.h */ = {isa = PBXFileReference; fileEncoding = 4; lastKnownFileType = sourcecode.c.h; name = common.h; path = src/sim/common.h; sourceTree = SOURCE_ROOT; };
		BB7F683E12D0F1B100F8FC84 /* display_prop.cc */ = {isa = PBXFileReference; fileEncoding = 4; lastKnownFileType = sourcecode.cpp.cpp; path = display_prop.cc; sourceTree = "<group>"; };
		BB7F683F12D0F1B100F8FC84 /* display_prop.h */ = {isa = PBXFileReference; fileEncoding = 4; lastKnownFileType = sourcecode.c.h; path = display_prop.h; sourceTree = "<group>"; };
		BB84087F193490130088C07B /* Accelerate.framework */ = {isa = PBXFileReference; lastKnownFileType = wrapper.framework; name = Accelerate.framework; path = ../../../../System/Library/Frameworks/Accelerate.framework; sourceTree = "<group>"; };
		BB8481B0158348E80076C8C2 /* couple_long.cc */ = {isa = PBXFileReference; fileEncoding = 4; lastKnownFileType = sourcecode.cpp.cpp; name = couple_long.cc; path = couples/couple_long.cc; sourceTree = "<group>"; };
		BB8481B1158348E80076C8C2 /* couple_long.h */ = {isa = PBXFileReference; fileEncoding = 4; lastKnownFileType = sourcecode.c.h; name = couple_long.h; path = couples/couple_long.h; sourceTree = "<group>"; };
		BB882B400EE82D6A00E29E5C /* test.cc */ = {isa = PBXFileReference; fileEncoding = 30; lastKnownFileType = sourcecode.cpp.cpp; name = test.cc; path = src/test/test.cc; sourceTree = SOURCE_ROOT; };
		BB88388710B48EC400A4028F /* modulo.cc */ = {isa = PBXFileReference; fileEncoding = 30; lastKnownFileType = sourcecode.cpp.cpp; name = modulo.cc; path = src/sim/modulo.cc; sourceTree = SOURCE_ROOT; };
		BB88388810B48EC400A4028F /* modulo.h */ = {isa = PBXFileReference; fileEncoding = 30; lastKnownFileType = sourcecode.c.h; name = modulo.h; path = src/sim/modulo.h; sourceTree = SOURCE_ROOT; };
		BB88388910B48EC400A4028F /* space_prop.cc */ = {isa = PBXFileReference; fileEncoding = 30; lastKnownFileType = sourcecode.cpp.cpp; name = space_prop.cc; path = src/sim/space_prop.cc; sourceTree = SOURCE_ROOT; };
		BB88388A10B48EC400A4028F /* space_prop.h */ = {isa = PBXFileReference; fileEncoding = 30; lastKnownFileType = sourcecode.c.h; name = space_prop.h; path = src/sim/space_prop.h; sourceTree = SOURCE_ROOT; };
		BB88388B10B48EC400A4028F /* space.cc */ = {isa = PBXFileReference; fileEncoding = 30; lastKnownFileType = sourcecode.cpp.cpp; name = space.cc; path = src/sim/space.cc; sourceTree = SOURCE_ROOT; };
		BB88388C10B48EC400A4028F /* space.h */ = {isa = PBXFileReference; fileEncoding = 30; lastKnownFileType = sourcecode.c.h; name = space.h; path = src/sim/space.h; sourceTree = SOURCE_ROOT; };
		BB8838BF10B48EF900A4028F /* space_combine.cc */ = {isa = PBXFileReference; fileEncoding = 30; lastKnownFileType = sourcecode.cpp.cpp; name = space_combine.cc; path = src/sim/spaces/space_combine.cc; sourceTree = SOURCE_ROOT; };
		BB8838C010B48EF900A4028F /* space_combine.h */ = {isa = PBXFileReference; fileEncoding = 30; lastKnownFileType = sourcecode.c.h; name = space_combine.h; path = src/sim/spaces/space_combine.h; sourceTree = SOURCE_ROOT; };
		BB8838C110B48EF900A4028F /* space_cylinder.cc */ = {isa = PBXFileReference; fileEncoding = 30; lastKnownFileType = sourcecode.cpp.cpp; name = space_cylinder.cc; path = src/sim/spaces/space_cylinder.cc; sourceTree = SOURCE_ROOT; };
		BB8838C210B48EF900A4028F /* space_cylinder.h */ = {isa = PBXFileReference; fileEncoding = 30; lastKnownFileType = sourcecode.c.h; name = space_cylinder.h; path = src/sim/spaces/space_cylinder.h; sourceTree = SOURCE_ROOT; };
		BB8838C310B48EF900A4028F /* space_cylinderZ.cc */ = {isa = PBXFileReference; fileEncoding = 30; lastKnownFileType = sourcecode.cpp.cpp; name = space_cylinderZ.cc; path = src/sim/spaces/space_cylinderZ.cc; sourceTree = SOURCE_ROOT; };
		BB8838C410B48EF900A4028F /* space_cylinderZ.h */ = {isa = PBXFileReference; fileEncoding = 30; lastKnownFileType = sourcecode.c.h; name = space_cylinderZ.h; path = src/sim/spaces/space_cylinderZ.h; sourceTree = SOURCE_ROOT; };
		BB8838C510B48EF900A4028F /* space_dice.cc */ = {isa = PBXFileReference; fileEncoding = 30; lastKnownFileType = sourcecode.cpp.cpp; name = space_dice.cc; path = src/sim/spaces/space_dice.cc; sourceTree = SOURCE_ROOT; };
		BB8838C610B48EF900A4028F /* space_dice.h */ = {isa = PBXFileReference; fileEncoding = 30; lastKnownFileType = sourcecode.c.h; name = space_dice.h; path = src/sim/spaces/space_dice.h; sourceTree = SOURCE_ROOT; };
		BB8838C710B48EF900A4028F /* space_ellipse.cc */ = {isa = PBXFileReference; fileEncoding = 30; lastKnownFileType = sourcecode.cpp.cpp; name = space_ellipse.cc; path = src/sim/spaces/space_ellipse.cc; sourceTree = SOURCE_ROOT; };
		BB8838C810B48EF900A4028F /* space_ellipse.h */ = {isa = PBXFileReference; fileEncoding = 30; lastKnownFileType = sourcecode.c.h; name = space_ellipse.h; path = src/sim/spaces/space_ellipse.h; sourceTree = SOURCE_ROOT; };
		BB8838CB10B48EF900A4028F /* space_inflate.cc */ = {isa = PBXFileReference; fileEncoding = 30; lastKnownFileType = sourcecode.cpp.cpp; name = space_inflate.cc; path = src/sim/spaces/space_inflate.cc; sourceTree = SOURCE_ROOT; };
		BB8838CC10B48EF900A4028F /* space_inflate.h */ = {isa = PBXFileReference; fileEncoding = 30; lastKnownFileType = sourcecode.c.h; name = space_inflate.h; path = src/sim/spaces/space_inflate.h; sourceTree = SOURCE_ROOT; };
		BB8838CD10B48EF900A4028F /* space_polygon.cc */ = {isa = PBXFileReference; fileEncoding = 30; lastKnownFileType = sourcecode.cpp.cpp; name = space_polygon.cc; path = src/sim/spaces/space_polygon.cc; sourceTree = SOURCE_ROOT; };
		BB8838CE10B48EF900A4028F /* space_polygon.h */ = {isa = PBXFileReference; fileEncoding = 30; lastKnownFileType = sourcecode.c.h; name = space_polygon.h; path = src/sim/spaces/space_polygon.h; sourceTree = SOURCE_ROOT; };
		BB8838CF10B48EF900A4028F /* space_rotate.cc */ = {isa = PBXFileReference; fileEncoding = 30; lastKnownFileType = sourcecode.cpp.cpp; name = space_rotate.cc; path = src/sim/spaces/space_rotate.cc; sourceTree = SOURCE_ROOT; };
		BB8838D010B48EF900A4028F /* space_rotate.h */ = {isa = PBXFileReference; fileEncoding = 30; lastKnownFileType = sourcecode.c.h; name = space_rotate.h; path = src/sim/spaces/space_rotate.h; sourceTree = SOURCE_ROOT; };
		BB8838D110B48EF900A4028F /* space_sphere.cc */ = {isa = PBXFileReference; fileEncoding = 30; lastKnownFileType = sourcecode.cpp.cpp; name = space_sphere.cc; path = src/sim/spaces/space_sphere.cc; sourceTree = SOURCE_ROOT; };
		BB8838D210B48EF900A4028F /* space_sphere.h */ = {isa = PBXFileReference; fileEncoding = 30; lastKnownFileType = sourcecode.c.h; name = space_sphere.h; path = src/sim/spaces/space_sphere.h; sourceTree = SOURCE_ROOT; };
		BB8838D510B48EF900A4028F /* space_square.cc */ = {isa = PBXFileReference; fileEncoding = 30; lastKnownFileType = sourcecode.cpp.cpp; name = space_square.cc; path = src/sim/spaces/space_square.cc; sourceTree = SOURCE_ROOT; };
		BB8838D610B48EF900A4028F /* space_square.h */ = {isa = PBXFileReference; fileEncoding = 30; lastKnownFileType = sourcecode.c.h; name = space_square.h; path = src/sim/spaces/space_square.h; sourceTree = SOURCE_ROOT; };
		BB8838D710B48EF900A4028F /* space_strip.cc */ = {isa = PBXFileReference; fileEncoding = 30; lastKnownFileType = sourcecode.cpp.cpp; name = space_strip.cc; path = src/sim/spaces/space_strip.cc; sourceTree = SOURCE_ROOT; };
		BB8838D810B48EF900A4028F /* space_strip.h */ = {isa = PBXFileReference; fileEncoding = 30; lastKnownFileType = sourcecode.c.h; name = space_strip.h; path = src/sim/spaces/space_strip.h; sourceTree = SOURCE_ROOT; };
		BB8838DB10B48EF900A4028F /* space_torus.cc */ = {isa = PBXFileReference; fileEncoding = 30; lastKnownFileType = sourcecode.cpp.cpp; name = space_torus.cc; path = src/sim/spaces/space_torus.cc; sourceTree = SOURCE_ROOT; };
		BB8838DC10B48EF900A4028F /* space_torus.h */ = {isa = PBXFileReference; fileEncoding = 30; lastKnownFileType = sourcecode.c.h; name = space_torus.h; path = src/sim/spaces/space_torus.h; sourceTree = SOURCE_ROOT; };
		BB88394B10B4912A00A4028F /* space_capsule.cc */ = {isa = PBXFileReference; fileEncoding = 30; lastKnownFileType = sourcecode.cpp.cpp; name = space_capsule.cc; path = src/sim/spaces/space_capsule.cc; sourceTree = SOURCE_ROOT; };
		BB88394C10B4912A00A4028F /* space_capsule.h */ = {isa = PBXFileReference; fileEncoding = 30; lastKnownFileType = sourcecode.c.h; name = space_capsule.h; path = src/sim/spaces/space_capsule.h; sourceTree = SOURCE_ROOT; };
		BB89A3EE1A6410CF00D724F4 /* event_prop.cc */ = {isa = PBXFileReference; fileEncoding = 4; lastKnownFileType = sourcecode.cpp.cpp; path = event_prop.cc; sourceTree = "<group>"; };
		BB89A3EF1A6410CF00D724F4 /* event_prop.h */ = {isa = PBXFileReference; fileEncoding = 4; lastKnownFileType = sourcecode.c.h; path = event_prop.h; sourceTree = "<group>"; };
		BB89A3F01A6410CF00D724F4 /* event_set.cc */ = {isa = PBXFileReference; fileEncoding = 4; lastKnownFileType = sourcecode.cpp.cpp; path = event_set.cc; sourceTree = "<group>"; };
		BB89A3F11A6410CF00D724F4 /* event_set.h */ = {isa = PBXFileReference; fileEncoding = 4; lastKnownFileType = sourcecode.c.h; path = event_set.h; sourceTree = "<group>"; };
		BB89A3F21A6410CF00D724F4 /* event.cc */ = {isa = PBXFileReference; fileEncoding = 4; lastKnownFileType = sourcecode.cpp.cpp; path = event.cc; sourceTree = "<group>"; };
		BB89A3F31A6410CF00D724F4 /* event.h */ = {isa = PBXFileReference; fileEncoding = 4; lastKnownFileType = sourcecode.c.h; path = event.h; sourceTree = "<group>"; };
		BB8CB8541523147900505E89 /* bicgstab.cc */ = {isa = PBXFileReference; fileEncoding = 4; lastKnownFileType = sourcecode.cpp.cpp; name = bicgstab.cc; path = src/math/bicgstab.cc; sourceTree = SOURCE_ROOT; };
		BB8CB8551523147900505E89 /* bicgstab.h */ = {isa = PBXFileReference; fileEncoding = 4; lastKnownFileType = sourcecode.c.h; name = bicgstab.h; path = src/math/bicgstab.h; sourceTree = SOURCE_ROOT; };
		BB8CE30705DFF9140031D3B4 /* isometry.h */ = {isa = PBXFileReference; explicitFileType = sourcecode.cpp.h; fileEncoding = 30; name = isometry.h; path = src/math/isometry.h; sourceTree = SOURCE_ROOT; };
		BB8CE30805DFF9F30031D3B4 /* matrixbase.h */ = {isa = PBXFileReference; explicitFileType = sourcecode.cpp.h; fileEncoding = 30; name = matrixbase.h; path = src/math/matrixbase.h; sourceTree = SOURCE_ROOT; };
		BB8CE30F05E016A70031D3B4 /* matrix3.h */ = {isa = PBXFileReference; explicitFileType = sourcecode.cpp.h; fileEncoding = 30; name = matrix3.h; path = src/math/matrix3.h; sourceTree = SOURCE_ROOT; };
		BB8CE31205E020EB0031D3B4 /* matrix1.cc */ = {isa = PBXFileReference; explicitFileType = sourcecode.cpp.cpp; fileEncoding = 30; name = matrix1.cc; path = src/math/matrix1.cc; sourceTree = SOURCE_ROOT; };
		BB8CE31305E020FC0031D3B4 /* matrix2.cc */ = {isa = PBXFileReference; explicitFileType = sourcecode.cpp.cpp; fileEncoding = 30; name = matrix2.cc; path = src/math/matrix2.cc; sourceTree = SOURCE_ROOT; };
		BB90E7EC12CA635C000DF711 /* wrist.cc */ = {isa = PBXFileReference; fileEncoding = 4; lastKnownFileType = sourcecode.cpp.cpp; name = wrist.cc; path = singles/wrist.cc; sourceTree = "<group>"; };
		BB90E7ED12CA635C000DF711 /* wrist.h */ = {isa = PBXFileReference; fileEncoding = 4; lastKnownFileType = sourcecode.c.h; name = wrist.h; path = singles/wrist.h; sourceTree = "<group>"; };
		BB9402E60E236764007410D7 /* solid_set.cc */ = {isa = PBXFileReference; fileEncoding = 30; lastKnownFileType = sourcecode.cpp.cpp; name = solid_set.cc; path = src/sim/solid_set.cc; sourceTree = SOURCE_ROOT; };
		BB9402E70E236764007410D7 /* solid_set.h */ = {isa = PBXFileReference; fileEncoding = 30; lastKnownFileType = sourcecode.c.h; name = solid_set.h; path = src/sim/solid_set.h; sourceTree = SOURCE_ROOT; };
		BB9402EA0E236778007410D7 /* sphere_set.cc */ = {isa = PBXFileReference; fileEncoding = 30; lastKnownFileType = sourcecode.cpp.cpp; name = sphere_set.cc; path = src/sim/sphere_set.cc; sourceTree = SOURCE_ROOT; };
		BB9402EB0E236778007410D7 /* sphere_set.h */ = {isa = PBXFileReference; fileEncoding = 30; lastKnownFileType = sourcecode.c.h; name = sphere_set.h; path = src/sim/sphere_set.h; sourceTree = SOURCE_ROOT; };
		BB940AB8164BCDDF00542F06 /* test_cxx.cc */ = {isa = PBXFileReference; fileEncoding = 4; lastKnownFileType = sourcecode.cpp.cpp; path = test_cxx.cc; sourceTree = "<group>"; };
		BB94965A0933B75B003A32FE /* quaternion.h */ = {isa = PBXFileReference; explicitFileType = sourcecode.cpp.h; fileEncoding = 30; name = quaternion.h; path = src/math/quaternion.h; sourceTree = SOURCE_ROOT; };
		BB955C4B116FBF4C000E70A6 /* space_set.cc */ = {isa = PBXFileReference; fileEncoding = 4; lastKnownFileType = sourcecode.cpp.cpp; name = space_set.cc; path = src/sim/space_set.cc; sourceTree = SOURCE_ROOT; };
		BB955C4C116FBF4C000E70A6 /* space_set.h */ = {isa = PBXFileReference; fileEncoding = 4; lastKnownFileType = sourcecode.c.h; name = space_set.h; path = src/sim/space_set.h; sourceTree = SOURCE_ROOT; };
		BB97114C1DECDA1300352630 /* glapp.cc */ = {isa = PBXFileReference; lastKnownFileType = sourcecode.cpp.cpp; path = glapp.cc; sourceTree = "<group>"; };
		BB97114D1DECDA1300352630 /* glapp.h */ = {isa = PBXFileReference; lastKnownFileType = sourcecode.c.h; path = glapp.h; sourceTree = "<group>"; };
		BB97114E1DECDA1300352630 /* glapp_prop.cc */ = {isa = PBXFileReference; lastKnownFileType = sourcecode.cpp.cpp; path = glapp_prop.cc; sourceTree = "<group>"; };
		BB97114F1DECDA1300352630 /* glapp_prop.h */ = {isa = PBXFileReference; lastKnownFileType = sourcecode.c.h; path = glapp_prop.h; sourceTree = "<group>"; };
		BB9711501DECDA1300352630 /* gle.cc */ = {isa = PBXFileReference; lastKnownFileType = sourcecode.cpp.cpp; path = gle.cc; sourceTree = "<group>"; };
		BB9711511DECDA1300352630 /* gle.h */ = {isa = PBXFileReference; lastKnownFileType = sourcecode.c.h; path = gle.h; sourceTree = "<group>"; };
		BB9711521DECDA1300352630 /* gle_color.cc */ = {isa = PBXFileReference; lastKnownFileType = sourcecode.cpp.cpp; path = gle_color.cc; sourceTree = "<group>"; };
		BB9711531DECDA1300352630 /* gle_color.h */ = {isa = PBXFileReference; lastKnownFileType = sourcecode.c.h; path = gle_color.h; sourceTree = "<group>"; };
		BB9711541DECDA1300352630 /* gle_color_list.cc */ = {isa = PBXFileReference; lastKnownFileType = sourcecode.cpp.cpp; path = gle_color_list.cc; sourceTree = "<group>"; };
		BB9711551DECDA1300352630 /* gle_color_list.h */ = {isa = PBXFileReference; lastKnownFileType = sourcecode.c.h; path = gle_color_list.h; sourceTree = "<group>"; };
		BB9711561DECDA1300352630 /* glu_unproject.cc */ = {isa = PBXFileReference; lastKnownFileType = sourcecode.cpp.cpp; path = glu_unproject.cc; sourceTree = "<group>"; };
		BB9711571DECDA1300352630 /* glut.h */ = {isa = PBXFileReference; lastKnownFileType = sourcecode.c.h; path = glut.h; sourceTree = "<group>"; };
		BB9711581DECDA1300352630 /* makefile.inc */ = {isa = PBXFileReference; lastKnownFileType = sourcecode.pascal; path = makefile.inc; sourceTree = "<group>"; };
		BB9711591DECDA1300352630 /* offscreen.cc */ = {isa = PBXFileReference; lastKnownFileType = sourcecode.cpp.cpp; path = offscreen.cc; sourceTree = "<group>"; };
		BB97115A1DECDA1300352630 /* offscreen.h */ = {isa = PBXFileReference; lastKnownFileType = sourcecode.c.h; path = offscreen.h; sourceTree = "<group>"; };
		BB97115B1DECDA1300352630 /* offscreen_fbo.cc */ = {isa = PBXFileReference; lastKnownFileType = sourcecode.cpp.cpp; path = offscreen_fbo.cc; sourceTree = "<group>"; };
		BB97115C1DECDA1300352630 /* offscreen_glx.cc */ = {isa = PBXFileReference; lastKnownFileType = sourcecode.cpp.cpp; path = offscreen_glx.cc; sourceTree = "<group>"; };
		BB97115D1DECDA1300352630 /* opengl.h */ = {isa = PBXFileReference; lastKnownFileType = sourcecode.c.h; path = opengl.h; sourceTree = "<group>"; };
		BB97115E1DECDA1300352630 /* saveimage.cc */ = {isa = PBXFileReference; lastKnownFileType = sourcecode.cpp.cpp; path = saveimage.cc; sourceTree = "<group>"; };
		BB97115F1DECDA1300352630 /* saveimage.h */ = {isa = PBXFileReference; lastKnownFileType = sourcecode.c.h; path = saveimage.h; sourceTree = "<group>"; };
		BB9711601DECDA1300352630 /* view.cc */ = {isa = PBXFileReference; lastKnownFileType = sourcecode.cpp.cpp; path = view.cc; sourceTree = "<group>"; };
		BB9711611DECDA1300352630 /* view.h */ = {isa = PBXFileReference; lastKnownFileType = sourcecode.c.h; path = view.h; sourceTree = "<group>"; };
		BB9711621DECDA1300352630 /* view_prop.cc */ = {isa = PBXFileReference; lastKnownFileType = sourcecode.cpp.cpp; path = view_prop.cc; sourceTree = "<group>"; };
		BB9711631DECDA1300352630 /* view_prop.h */ = {isa = PBXFileReference; lastKnownFileType = sourcecode.c.h; path = view_prop.h; sourceTree = "<group>"; };
		BB9771601F52D98200EB8C92 /* cymart.cc */ = {isa = PBXFileReference; lastKnownFileType = sourcecode.cpp.cpp; path = cymart.cc; sourceTree = "<group>"; };
		BB98FE900B35F66300796DAE /* meca.h */ = {isa = PBXFileReference; explicitFileType = sourcecode.cpp.h; fileEncoding = 4; name = meca.h; path = src/sim/meca.h; sourceTree = SOURCE_ROOT; };
		BB98FE910B35F66300796DAE /* meca.cc */ = {isa = PBXFileReference; explicitFileType = sourcecode.cpp.cpp; fileEncoding = 4; name = meca.cc; path = src/sim/meca.cc; sourceTree = SOURCE_ROOT; };
		BB9A56010A74E9E40069E362 /* test_platonic.cc */ = {isa = PBXFileReference; explicitFileType = sourcecode.cpp.cpp; fileEncoding = 30; name = test_platonic.cc; path = src/test/test_platonic.cc; sourceTree = SOURCE_ROOT; };
		BB9B5CA91541C01800C0B9B6 /* space_beads.cc */ = {isa = PBXFileReference; fileEncoding = 4; lastKnownFileType = sourcecode.cpp.cpp; name = space_beads.cc; path = src/sim/spaces/space_beads.cc; sourceTree = SOURCE_ROOT; };
		BB9B5CAA1541C01800C0B9B6 /* space_beads.h */ = {isa = PBXFileReference; fileEncoding = 4; lastKnownFileType = sourcecode.c.h; name = space_beads.h; path = src/sim/spaces/space_beads.h; sourceTree = SOURCE_ROOT; };
		BB9B5DDF15429BD300C0B9B6 /* field_base.h */ = {isa = PBXFileReference; fileEncoding = 4; lastKnownFileType = sourcecode.c.h; path = field_base.h; sourceTree = "<group>"; };
		BB9B5DE215429BF400C0B9B6 /* field.h */ = {isa = PBXFileReference; fileEncoding = 4; lastKnownFileType = sourcecode.c.h; path = field.h; sourceTree = "<group>"; };
		BB9B5E0C15429ED100C0B9B6 /* field.cc */ = {isa = PBXFileReference; fileEncoding = 4; lastKnownFileType = sourcecode.cpp.cpp; path = field.cc; sourceTree = "<group>"; };
		BB9B6DC806AC5160004A4D10 /* Foundation.framework */ = {isa = PBXFileReference; lastKnownFileType = wrapper.framework; name = Foundation.framework; path = /System/Library/Frameworks/Foundation.framework; sourceTree = "<absolute>"; };
		BB9BEB9C1C774BB30085E19F /* analyse.cc */ = {isa = PBXFileReference; fileEncoding = 4; lastKnownFileType = sourcecode.cpp.cpp; path = analyse.cc; sourceTree = "<group>"; };
		BB9CA2931A55C2C000302A6D /* point_grid2.cc */ = {isa = PBXFileReference; lastKnownFileType = sourcecode.cpp.cpp; path = point_grid2.cc; sourceTree = "<group>"; };
		BB9CED2A07E21B0F00887531 /* player.h */ = {isa = PBXFileReference; explicitFileType = sourcecode.cpp.h; fileEncoding = 4; name = player.h; path = src/play/player.h; sourceTree = SOURCE_ROOT; };
		BB9D87A01E76BAE500DD0F00 /* test_matrix */ = {isa = PBXFileReference; explicitFileType = "compiled.mach-o.executable"; includeInIndex = 0; path = test_matrix; sourceTree = BUILT_PRODUCTS_DIR; };
		BB9D992508D6281100DBD2BF /* rigid_fiber.cc */ = {isa = PBXFileReference; explicitFileType = sourcecode.cpp.cpp; fileEncoding = 30; name = rigid_fiber.cc; path = src/sim/rigid_fiber.cc; sourceTree = SOURCE_ROOT; };
		BB9D992608D6281100DBD2BF /* rigid_fiber.h */ = {isa = PBXFileReference; explicitFileType = sourcecode.cpp.h; fileEncoding = 30; name = rigid_fiber.h; path = src/sim/rigid_fiber.h; sourceTree = SOURCE_ROOT; };
		BBA005AE163495BF0026FCB1 /* digit.cc */ = {isa = PBXFileReference; fileEncoding = 4; lastKnownFileType = sourcecode.cpp.cpp; name = digit.cc; path = hands/digit.cc; sourceTree = "<group>"; };
		BBA005AF163495BF0026FCB1 /* digit.h */ = {isa = PBXFileReference; fileEncoding = 4; lastKnownFileType = sourcecode.c.h; name = digit.h; path = hands/digit.h; sourceTree = "<group>"; };
		BBA005B3163496170026FCB1 /* digit_prop.cc */ = {isa = PBXFileReference; fileEncoding = 4; lastKnownFileType = sourcecode.cpp.cpp; name = digit_prop.cc; path = hands/digit_prop.cc; sourceTree = "<group>"; };
		BBA005B4163496170026FCB1 /* digit_prop.h */ = {isa = PBXFileReference; fileEncoding = 4; lastKnownFileType = sourcecode.c.h; name = digit_prop.h; path = hands/digit_prop.h; sourceTree = "<group>"; };
		BBA0E42E10B4A7E90080783F /* makefile.inc */ = {isa = PBXFileReference; fileEncoding = 30; lastKnownFileType = sourcecode.pascal; lineEnding = 0; name = makefile.inc; path = src/sim/spaces/makefile.inc; sourceTree = SOURCE_ROOT; };
		BBA1014D126CC7E600D28A55 /* walker_prop.cc */ = {isa = PBXFileReference; fileEncoding = 4; lastKnownFileType = sourcecode.cpp.cpp; name = walker_prop.cc; path = hands/walker_prop.cc; sourceTree = "<group>"; };
		BBA1014E126CC7E600D28A55 /* walker_prop.h */ = {isa = PBXFileReference; fileEncoding = 4; lastKnownFileType = sourcecode.c.h; name = walker_prop.h; path = hands/walker_prop.h; sourceTree = "<group>"; };
		BBA1014F126CC7E600D28A55 /* walker.cc */ = {isa = PBXFileReference; fileEncoding = 4; lastKnownFileType = sourcecode.cpp.cpp; name = walker.cc; path = hands/walker.cc; sourceTree = "<group>"; };
		BBA10150126CC7E600D28A55 /* walker.h */ = {isa = PBXFileReference; fileEncoding = 4; lastKnownFileType = sourcecode.c.h; name = walker.h; path = hands/walker.h; sourceTree = "<group>"; };
		BBA10155126CC7FD00D28A55 /* cutter_prop.cc */ = {isa = PBXFileReference; fileEncoding = 4; lastKnownFileType = sourcecode.cpp.cpp; name = cutter_prop.cc; path = hands/cutter_prop.cc; sourceTree = "<group>"; };
		BBA10156126CC7FD00D28A55 /* cutter_prop.h */ = {isa = PBXFileReference; fileEncoding = 4; lastKnownFileType = sourcecode.c.h; name = cutter_prop.h; path = hands/cutter_prop.h; sourceTree = "<group>"; };
		BBA10157126CC7FD00D28A55 /* cutter.cc */ = {isa = PBXFileReference; fileEncoding = 4; lastKnownFileType = sourcecode.cpp.cpp; name = cutter.cc; path = hands/cutter.cc; sourceTree = "<group>"; };
		BBA10158126CC7FD00D28A55 /* cutter.h */ = {isa = PBXFileReference; fileEncoding = 4; lastKnownFileType = sourcecode.c.h; name = cutter.h; path = hands/cutter.h; sourceTree = "<group>"; };
		BBA2954811A1C16600FDCD2E /* bead.cc */ = {isa = PBXFileReference; fileEncoding = 4; lastKnownFileType = sourcecode.cpp.cpp; path = bead.cc; sourceTree = "<group>"; };
		BBA2954911A1C16600FDCD2E /* bead.h */ = {isa = PBXFileReference; fileEncoding = 4; lastKnownFileType = sourcecode.c.h; path = bead.h; sourceTree = "<group>"; };
		BBA295CC11A1CDEB00FDCD2E /* bead_set.cc */ = {isa = PBXFileReference; fileEncoding = 4; lastKnownFileType = sourcecode.cpp.cpp; path = bead_set.cc; sourceTree = "<group>"; };
		BBA295CD11A1CDEB00FDCD2E /* bead_set.h */ = {isa = PBXFileReference; fileEncoding = 4; lastKnownFileType = sourcecode.c.h; path = bead_set.h; sourceTree = "<group>"; };
		BBA331AE06CA7059002C3684 /* matsparsesym2.cc */ = {isa = PBXFileReference; explicitFileType = sourcecode.cpp.cpp; fileEncoding = 30; name = matsparsesym2.cc; path = src/math/matsparsesym2.cc; sourceTree = SOURCE_ROOT; };
		BBA331AF06CA7059002C3684 /* matsparsesym2.h */ = {isa = PBXFileReference; explicitFileType = sourcecode.cpp.h; fileEncoding = 30; name = matsparsesym2.h; path = src/math/matsparsesym2.h; sourceTree = SOURCE_ROOT; };
		BBA49EF912FF5331008A7D33 /* dynamic_fiber.cc */ = {isa = PBXFileReference; fileEncoding = 4; lastKnownFileType = sourcecode.cpp.cpp; name = dynamic_fiber.cc; path = fibers/dynamic_fiber.cc; sourceTree = "<group>"; };
		BBA49EFA12FF5331008A7D33 /* dynamic_fiber.h */ = {isa = PBXFileReference; fileEncoding = 4; lastKnownFileType = sourcecode.c.h; name = dynamic_fiber.h; path = fibers/dynamic_fiber.h; sourceTree = "<group>"; };
		BBA49F1C12FF5589008A7D33 /* dynamic_fiber_prop.cc */ = {isa = PBXFileReference; fileEncoding = 4; lastKnownFileType = sourcecode.cpp.cpp; name = dynamic_fiber_prop.cc; path = fibers/dynamic_fiber_prop.cc; sourceTree = "<group>"; };
		BBA49F1D12FF5589008A7D33 /* dynamic_fiber_prop.h */ = {isa = PBXFileReference; fileEncoding = 4; lastKnownFileType = sourcecode.c.h; name = dynamic_fiber_prop.h; path = fibers/dynamic_fiber_prop.h; sourceTree = "<group>"; };
		BBA578F005FA61DE009AE66E /* sim */ = {isa = PBXFileReference; explicitFileType = "compiled.mach-o.executable"; includeInIndex = 0; path = sim; sourceTree = BUILT_PRODUCTS_DIR; };
		BBA5793405FA64A3009AE66E /* play */ = {isa = PBXFileReference; explicitFileType = "compiled.mach-o.executable"; includeInIndex = 0; path = play; sourceTree = BUILT_PRODUCTS_DIR; };
		BBA5E4E00E8EB4A60009F6D0 /* test_matrix.cc */ = {isa = PBXFileReference; fileEncoding = 30; lastKnownFileType = sourcecode.cpp.cpp; name = test_matrix.cc; path = src/test/test_matrix.cc; sourceTree = SOURCE_ROOT; };
		BBA5E4F00E8EB5980009F6D0 /* matsparsesym4.cc */ = {isa = PBXFileReference; fileEncoding = 30; lastKnownFileType = sourcecode.cpp.cpp; name = matsparsesym4.cc; path = src/math/matsparsesym4.cc; sourceTree = SOURCE_ROOT; };
		BBA5E4F10E8EB5980009F6D0 /* matsparsesym4.h */ = {isa = PBXFileReference; fileEncoding = 30; lastKnownFileType = sourcecode.c.h; name = matsparsesym4.h; path = src/math/matsparsesym4.h; sourceTree = SOURCE_ROOT; };
		BBA5E4F20E8EB5980009F6D0 /* matsparsesym5.cc */ = {isa = PBXFileReference; fileEncoding = 30; lastKnownFileType = sourcecode.cpp.cpp; name = matsparsesym5.cc; path = src/math/matsparsesym5.cc; sourceTree = SOURCE_ROOT; };
		BBA5E4F30E8EB5980009F6D0 /* matsparsesym5.h */ = {isa = PBXFileReference; fileEncoding = 30; lastKnownFileType = sourcecode.c.h; name = matsparsesym5.h; path = src/math/matsparsesym5.h; sourceTree = SOURCE_ROOT; };
		BBA5E5800E8EBA620009F6D0 /* tictoc.h */ = {isa = PBXFileReference; fileEncoding = 4; lastKnownFileType = sourcecode.c.h; name = tictoc.h; path = src/base/tictoc.h; sourceTree = SOURCE_ROOT; };
		BBA5E5810E8EBA620009F6D0 /* tictoc.cc */ = {isa = PBXFileReference; fileEncoding = 4; lastKnownFileType = sourcecode.cpp.cpp; name = tictoc.cc; path = src/base/tictoc.cc; sourceTree = SOURCE_ROOT; };
		BBA721BB1462C3B900ACF26D /* report.cc */ = {isa = PBXFileReference; fileEncoding = 4; lastKnownFileType = sourcecode.cpp.cpp; path = report.cc; sourceTree = "<group>"; };
		BBA8BD720E1FBDE8009C7F93 /* object_set.h */ = {isa = PBXFileReference; fileEncoding = 4; lastKnownFileType = sourcecode.c.h; name = object_set.h; path = src/sim/object_set.h; sourceTree = SOURCE_ROOT; };
		BBA8BD730E1FBDE8009C7F93 /* object_set.cc */ = {isa = PBXFileReference; fileEncoding = 4; lastKnownFileType = sourcecode.cpp.cpp; name = object_set.cc; path = src/sim/object_set.cc; sourceTree = SOURCE_ROOT; };
		BBA8C47A15FB6AE000F52094 /* rescuer_prop.cc */ = {isa = PBXFileReference; fileEncoding = 4; lastKnownFileType = sourcecode.cpp.cpp; name = rescuer_prop.cc; path = hands/rescuer_prop.cc; sourceTree = "<group>"; };
		BBA8C47B15FB6AE000F52094 /* rescuer_prop.h */ = {isa = PBXFileReference; fileEncoding = 4; lastKnownFileType = sourcecode.c.h; name = rescuer_prop.h; path = hands/rescuer_prop.h; sourceTree = "<group>"; };
		BBA8C47C15FB6AE000F52094 /* rescuer.cc */ = {isa = PBXFileReference; fileEncoding = 4; lastKnownFileType = sourcecode.cpp.cpp; name = rescuer.cc; path = hands/rescuer.cc; sourceTree = "<group>"; };
		BBA8C47D15FB6AE000F52094 /* rescuer.h */ = {isa = PBXFileReference; fileEncoding = 4; lastKnownFileType = sourcecode.c.h; name = rescuer.h; path = hands/rescuer.h; sourceTree = "<group>"; };
		BBA938610FFEAAB200741444 /* object.cc */ = {isa = PBXFileReference; fileEncoding = 30; lastKnownFileType = sourcecode.cpp.cpp; name = object.cc; path = src/sim/object.cc; sourceTree = SOURCE_ROOT; };
		BBA938620FFEAAB200741444 /* object.h */ = {isa = PBXFileReference; fileEncoding = 30; lastKnownFileType = sourcecode.c.h; name = object.h; path = src/sim/object.h; sourceTree = SOURCE_ROOT; };
		BBA98683132245DB0031200B /* crosslink_prop.cc */ = {isa = PBXFileReference; fileEncoding = 4; lastKnownFileType = sourcecode.cpp.cpp; name = crosslink_prop.cc; path = couples/crosslink_prop.cc; sourceTree = "<group>"; };
		BBA98684132245DB0031200B /* crosslink_prop.h */ = {isa = PBXFileReference; fileEncoding = 4; lastKnownFileType = sourcecode.c.h; name = crosslink_prop.h; path = couples/crosslink_prop.h; sourceTree = "<group>"; };
		BBA98685132245DB0031200B /* crosslink.cc */ = {isa = PBXFileReference; fileEncoding = 4; lastKnownFileType = sourcecode.cpp.cpp; name = crosslink.cc; path = couples/crosslink.cc; sourceTree = "<group>"; };
		BBA98686132245DB0031200B /* crosslink.h */ = {isa = PBXFileReference; fileEncoding = 4; lastKnownFileType = sourcecode.c.h; name = crosslink.h; path = couples/crosslink.h; sourceTree = "<group>"; };
		BBA98696132246870031200B /* bridge_prop.cc */ = {isa = PBXFileReference; fileEncoding = 4; lastKnownFileType = sourcecode.cpp.cpp; name = bridge_prop.cc; path = couples/bridge_prop.cc; sourceTree = "<group>"; };
		BBA98697132246870031200B /* bridge_prop.h */ = {isa = PBXFileReference; fileEncoding = 4; lastKnownFileType = sourcecode.c.h; name = bridge_prop.h; path = couples/bridge_prop.h; sourceTree = "<group>"; };
		BBA98698132246870031200B /* bridge.cc */ = {isa = PBXFileReference; fileEncoding = 4; lastKnownFileType = sourcecode.cpp.cpp; name = bridge.cc; path = couples/bridge.cc; sourceTree = "<group>"; };
		BBA98699132246870031200B /* bridge.h */ = {isa = PBXFileReference; fileEncoding = 4; lastKnownFileType = sourcecode.c.h; name = bridge.h; path = couples/bridge.h; sourceTree = "<group>"; };
		BBAB0D36138FAEC6006DEAF9 /* reader.cc */ = {isa = PBXFileReference; fileEncoding = 4; lastKnownFileType = sourcecode.cpp.cpp; path = reader.cc; sourceTree = "<group>"; };
		BBAD0F610BF712D8005BFFFA /* python */ = {isa = PBXFileReference; lastKnownFileType = folder; path = python; sourceTree = "<group>"; };
		BBAD10240BF71465005BFFFA /* matlab */ = {isa = PBXFileReference; lastKnownFileType = folder; path = matlab; sourceTree = "<group>"; };
		BBADE80D091F4427007BB791 /* display.cc */ = {isa = PBXFileReference; explicitFileType = sourcecode.cpp.cpp; name = display.cc; path = src/play/display.cc; sourceTree = SOURCE_ROOT; };
		BBADE80E091F4427007BB791 /* display.h */ = {isa = PBXFileReference; explicitFileType = sourcecode.cpp.h; fileEncoding = 30; name = display.h; path = src/play/display.h; sourceTree = SOURCE_ROOT; };
		BBADE80F091F4427007BB791 /* display1.cc */ = {isa = PBXFileReference; explicitFileType = sourcecode.cpp.cpp; fileEncoding = 30; name = display1.cc; path = src/play/display1.cc; sourceTree = SOURCE_ROOT; };
		BBADE810091F4427007BB791 /* display1.h */ = {isa = PBXFileReference; explicitFileType = sourcecode.cpp.h; fileEncoding = 30; name = display1.h; path = src/play/display1.h; sourceTree = SOURCE_ROOT; };
		BBADE811091F4427007BB791 /* display3.cc */ = {isa = PBXFileReference; explicitFileType = sourcecode.cpp.cpp; fileEncoding = 30; name = display3.cc; path = src/play/display3.cc; sourceTree = SOURCE_ROOT; };
		BBADE812091F4427007BB791 /* display3.h */ = {isa = PBXFileReference; explicitFileType = sourcecode.cpp.h; fileEncoding = 30; name = display3.h; path = src/play/display3.h; sourceTree = SOURCE_ROOT; };
		BBAE3DD3155B102600BE1914 /* simul_solvef.cc */ = {isa = PBXFileReference; fileEncoding = 4; lastKnownFileType = sourcecode.cpp.cpp; path = simul_solvef.cc; sourceTree = "<group>"; };
		BBAF2B2E0FD01048006E8E27 /* hand_prop.h */ = {isa = PBXFileReference; fileEncoding = 4; lastKnownFileType = sourcecode.c.h; name = hand_prop.h; path = src/sim/hand_prop.h; sourceTree = SOURCE_ROOT; };
		BBAF2B2F0FD01048006E8E27 /* hand_prop.cc */ = {isa = PBXFileReference; fileEncoding = 4; lastKnownFileType = sourcecode.cpp.cpp; name = hand_prop.cc; path = src/sim/hand_prop.cc; sourceTree = SOURCE_ROOT; };
		BBB1C6120CB2BF7700679ADC /* blank_param.cc */ = {isa = PBXFileReference; explicitFileType = sourcecode.cpp.cpp; fileEncoding = 30; name = blank_param.cc; path = src/blank/blank_param.cc; sourceTree = SOURCE_ROOT; };
		BBB1C6130CB2BF7700679ADC /* blank_param.h */ = {isa = PBXFileReference; explicitFileType = sourcecode.cpp.h; fileEncoding = 30; name = blank_param.h; path = src/blank/blank_param.h; sourceTree = SOURCE_ROOT; };
		BBB1C6140CB2BF7700679ADC /* blank.cc */ = {isa = PBXFileReference; explicitFileType = sourcecode.cpp.cpp; fileEncoding = 30; name = blank.cc; path = src/blank/blank.cc; sourceTree = SOURCE_ROOT; };
		BBB1C6150CB2BF7700679ADC /* thing.cc */ = {isa = PBXFileReference; explicitFileType = sourcecode.cpp.cpp; fileEncoding = 30; name = thing.cc; path = src/blank/thing.cc; sourceTree = "<group>"; };
		BBB1C6160CB2BF7700679ADC /* thing.h */ = {isa = PBXFileReference; explicitFileType = sourcecode.cpp.h; fileEncoding = 30; name = thing.h; path = src/blank/thing.h; sourceTree = "<group>"; };
		BBB1C6E40CB2CAA300679ADC /* blank */ = {isa = PBXFileReference; explicitFileType = "compiled.mach-o.executable"; includeInIndex = 0; path = blank; sourceTree = BUILT_PRODUCTS_DIR; };
		BBB1E479126DC70B00B19D26 /* actor_prop.cc */ = {isa = PBXFileReference; fileEncoding = 4; lastKnownFileType = sourcecode.cpp.cpp; name = actor_prop.cc; path = hands/actor_prop.cc; sourceTree = "<group>"; };
		BBB1E47A126DC70B00B19D26 /* actor_prop.h */ = {isa = PBXFileReference; fileEncoding = 4; lastKnownFileType = sourcecode.c.h; name = actor_prop.h; path = hands/actor_prop.h; sourceTree = "<group>"; };
		BBB1E47B126DC70B00B19D26 /* actor.cc */ = {isa = PBXFileReference; fileEncoding = 4; lastKnownFileType = sourcecode.cpp.cpp; name = actor.cc; path = hands/actor.cc; sourceTree = "<group>"; };
		BBB1E47C126DC70B00B19D26 /* actor.h */ = {isa = PBXFileReference; fileEncoding = 4; lastKnownFileType = sourcecode.c.h; name = actor.h; path = hands/actor.h; sourceTree = "<group>"; };
		BBB750830D15CFCA00B79171 /* exceptions.cc */ = {isa = PBXFileReference; explicitFileType = sourcecode.cpp.cpp; fileEncoding = 4; name = exceptions.cc; path = src/base/exceptions.cc; sourceTree = SOURCE_ROOT; };
		BBB7ED2906933C6700E2B49B /* AGL.framework */ = {isa = PBXFileReference; lastKnownFileType = wrapper.framework; name = AGL.framework; path = /System/Library/Frameworks/AGL.framework; sourceTree = "<absolute>"; };
		BBB89ED30BE3DED10054838A /* vector1.cc */ = {isa = PBXFileReference; explicitFileType = sourcecode.cpp.cpp; fileEncoding = 30; name = vector1.cc; path = src/math/vector1.cc; sourceTree = SOURCE_ROOT; };
		BBB89ED40BE3DED10054838A /* vector1.h */ = {isa = PBXFileReference; explicitFileType = sourcecode.cpp.h; fileEncoding = 30; name = vector1.h; path = src/math/vector1.h; sourceTree = SOURCE_ROOT; };
		BBB89ED50BE3DED10054838A /* vector2.cc */ = {isa = PBXFileReference; explicitFileType = sourcecode.cpp.cpp; fileEncoding = 30; name = vector2.cc; path = src/math/vector2.cc; sourceTree = SOURCE_ROOT; };
		BBB89ED60BE3DED10054838A /* vector2.h */ = {isa = PBXFileReference; explicitFileType = sourcecode.cpp.h; fileEncoding = 30; name = vector2.h; path = src/math/vector2.h; sourceTree = SOURCE_ROOT; };
		BBB89ED70BE3DED10054838A /* vector3.cc */ = {isa = PBXFileReference; explicitFileType = sourcecode.cpp.cpp; fileEncoding = 30; name = vector3.cc; path = src/math/vector3.cc; sourceTree = SOURCE_ROOT; };
		BBB89ED80BE3DED10054838A /* vector3.h */ = {isa = PBXFileReference; explicitFileType = sourcecode.cpp.h; fileEncoding = 30; name = vector3.h; path = src/math/vector3.h; sourceTree = SOURCE_ROOT; };
		BBB9BAC40B4590D500E9FCD3 /* test_simd.cc */ = {isa = PBXFileReference; explicitFileType = sourcecode.cpp.cpp; fileEncoding = 4; name = test_simd.cc; path = src/test/test_simd.cc; sourceTree = SOURCE_ROOT; };
		BBB9BB870B45AFDD00E9FCD3 /* test_code.cc */ = {isa = PBXFileReference; explicitFileType = sourcecode.cpp.cpp; fileEncoding = 4; name = test_code.cc; path = src/test/test_code.cc; sourceTree = SOURCE_ROOT; };
		BBBD34DF1AABA5BE00819326 /* grid_base.h */ = {isa = PBXFileReference; fileEncoding = 4; lastKnownFileType = sourcecode.c.h; name = grid_base.h; path = src/math/grid_base.h; sourceTree = SOURCE_ROOT; };
		BBBD34E11AABA6C300819326 /* grid_base.cc */ = {isa = PBXFileReference; fileEncoding = 4; lastKnownFileType = sourcecode.cpp.cpp; name = grid_base.cc; path = src/math/grid_base.cc; sourceTree = SOURCE_ROOT; };
		BBC0E57110CABBBB008139D1 /* point_disp.cc */ = {isa = PBXFileReference; fileEncoding = 4; lastKnownFileType = sourcecode.cpp.cpp; path = point_disp.cc; sourceTree = "<group>"; };
		BBC0E57210CABBBB008139D1 /* point_disp.h */ = {isa = PBXFileReference; fileEncoding = 4; lastKnownFileType = sourcecode.c.h; path = point_disp.h; sourceTree = "<group>"; };
		BBCA9EF006AFCB4600638608 /* report */ = {isa = PBXFileReference; explicitFileType = "compiled.mach-o.executable"; includeInIndex = 0; path = report; sourceTree = BUILT_PRODUCTS_DIR; };
		BBCAA27B06B0539000638608 /* point_exact.cc */ = {isa = PBXFileReference; explicitFileType = sourcecode.cpp.cpp; fileEncoding = 30; name = point_exact.cc; path = src/sim/point_exact.cc; sourceTree = SOURCE_ROOT; };
		BBCAA27C06B0539000638608 /* point_exact.h */ = {isa = PBXFileReference; explicitFileType = sourcecode.cpp.h; fileEncoding = 30; name = point_exact.h; path = src/sim/point_exact.h; sourceTree = SOURCE_ROOT; };
		BBCAA27D06B0539000638608 /* point_interpolated.cc */ = {isa = PBXFileReference; explicitFileType = sourcecode.cpp.cpp; fileEncoding = 30; name = point_interpolated.cc; path = src/sim/point_interpolated.cc; sourceTree = SOURCE_ROOT; };
		BBCAA27E06B0539000638608 /* point_interpolated.h */ = {isa = PBXFileReference; explicitFileType = sourcecode.cpp.h; fileEncoding = 30; name = point_interpolated.h; path = src/sim/point_interpolated.h; sourceTree = SOURCE_ROOT; };
		BBCAA3E806B05D3C00638608 /* filament.cc */ = {isa = PBXFileReference; explicitFileType = sourcecode.cpp.cpp; fileEncoding = 30; name = filament.cc; path = src/sim/filament.cc; sourceTree = SOURCE_ROOT; };
		BBCAA3E906B05D3C00638608 /* filament.h */ = {isa = PBXFileReference; explicitFileType = sourcecode.cpp.h; fileEncoding = 30; name = filament.h; path = src/sim/filament.h; sourceTree = SOURCE_ROOT; };
		BBCAA49D06B0655A00638608 /* rigid_fiber_project.cc */ = {isa = PBXFileReference; explicitFileType = sourcecode.cpp.cpp; fileEncoding = 30; name = rigid_fiber_project.cc; path = src/sim/rigid_fiber_project.cc; sourceTree = SOURCE_ROOT; };
		BBCAA49E06B0655A00638608 /* rigid_fiber_projectmat.cc */ = {isa = PBXFileReference; explicitFileType = sourcecode.cpp.cpp; fileEncoding = 30; name = rigid_fiber_projectmat.cc; path = src/sim/rigid_fiber_projectmat.cc; sourceTree = SOURCE_ROOT; };
		BBCD0E910C5E84CC00B463EB /* test_sizeof.cc */ = {isa = PBXFileReference; explicitFileType = sourcecode.cpp.cpp; fileEncoding = 4; name = test_sizeof.cc; path = src/test/test_sizeof.cc; sourceTree = SOURCE_ROOT; };
		BBCD6993126F818F00D19DDF /* sieve.cc */ = {isa = PBXFileReference; fileEncoding = 4; lastKnownFileType = sourcecode.cpp.cpp; path = sieve.cc; sourceTree = "<group>"; };
		BBCEB7981E3E8E0200443F77 /* space_dynamic_sphere.cc */ = {isa = PBXFileReference; fileEncoding = 4; lastKnownFileType = sourcecode.cpp.cpp; name = space_dynamic_sphere.cc; path = src/sim/spaces/space_dynamic_sphere.cc; sourceTree = SOURCE_ROOT; };
		BBCEB7991E3E8E0200443F77 /* space_dynamic_sphere.h */ = {isa = PBXFileReference; fileEncoding = 4; lastKnownFileType = sourcecode.c.h; name = space_dynamic_sphere.h; path = src/sim/spaces/space_dynamic_sphere.h; sourceTree = SOURCE_ROOT; };
		BBD025DA1B28DF950002B9FE /* chewer_prop.cc */ = {isa = PBXFileReference; fileEncoding = 4; lastKnownFileType = sourcecode.cpp.cpp; name = chewer_prop.cc; path = hands/chewer_prop.cc; sourceTree = "<group>"; };
		BBD025DB1B28DF950002B9FE /* chewer_prop.h */ = {isa = PBXFileReference; fileEncoding = 4; lastKnownFileType = sourcecode.c.h; name = chewer_prop.h; path = hands/chewer_prop.h; sourceTree = "<group>"; };
		BBD025DC1B28DF950002B9FE /* chewer.cc */ = {isa = PBXFileReference; fileEncoding = 4; lastKnownFileType = sourcecode.cpp.cpp; name = chewer.cc; path = hands/chewer.cc; sourceTree = "<group>"; };
		BBD025DD1B28DF950002B9FE /* chewer.h */ = {isa = PBXFileReference; fileEncoding = 4; lastKnownFileType = sourcecode.c.h; name = chewer.h; path = hands/chewer.h; sourceTree = "<group>"; };
		BBD1B1EB18FFCE9A00E5D80A /* project_ellipse.cc */ = {isa = PBXFileReference; fileEncoding = 4; lastKnownFileType = sourcecode.cpp.cpp; name = project_ellipse.cc; path = src/math/project_ellipse.cc; sourceTree = SOURCE_ROOT; };
		BBD1B1EF18FFD97800E5D80A /* project_ellipse.h */ = {isa = PBXFileReference; fileEncoding = 4; lastKnownFileType = sourcecode.c.h; name = project_ellipse.h; path = src/math/project_ellipse.h; sourceTree = SOURCE_ROOT; };
		BBD4BB391007F2D300D00914 /* fiber_disp.cc */ = {isa = PBXFileReference; fileEncoding = 30; lastKnownFileType = sourcecode.cpp.cpp; path = fiber_disp.cc; sourceTree = "<group>"; };
		BBD4BB3A1007F2D300D00914 /* fiber_disp.h */ = {isa = PBXFileReference; fileEncoding = 30; lastKnownFileType = sourcecode.c.h; path = fiber_disp.h; sourceTree = "<group>"; };
		BBD5DA760FF7956C0010D08D /* organizer_set.cc */ = {isa = PBXFileReference; fileEncoding = 30; lastKnownFileType = sourcecode.cpp.cpp; name = organizer_set.cc; path = src/sim/organizer_set.cc; sourceTree = SOURCE_ROOT; };
		BBD5DA770FF7956C0010D08D /* organizer_set.h */ = {isa = PBXFileReference; fileEncoding = 30; lastKnownFileType = sourcecode.c.h; name = organizer_set.h; path = src/sim/organizer_set.h; sourceTree = SOURCE_ROOT; };
		BBD6F5BD12D9D16400A5F99B /* bundle_prop.cc */ = {isa = PBXFileReference; fileEncoding = 4; lastKnownFileType = sourcecode.cpp.cpp; name = bundle_prop.cc; path = organizers/bundle_prop.cc; sourceTree = "<group>"; };
		BBD6F5BE12D9D16400A5F99B /* bundle_prop.h */ = {isa = PBXFileReference; fileEncoding = 4; lastKnownFileType = sourcecode.c.h; name = bundle_prop.h; path = organizers/bundle_prop.h; sourceTree = "<group>"; };
		BBD6F5BF12D9D16400A5F99B /* bundle.cc */ = {isa = PBXFileReference; fileEncoding = 4; lastKnownFileType = sourcecode.cpp.cpp; name = bundle.cc; path = organizers/bundle.cc; sourceTree = "<group>"; };
		BBD6F5C012D9D16400A5F99B /* bundle.h */ = {isa = PBXFileReference; fileEncoding = 4; lastKnownFileType = sourcecode.c.h; name = bundle.h; path = organizers/bundle.h; sourceTree = "<group>"; };
		BBD6F5C512D9D17A00A5F99B /* aster_prop.cc */ = {isa = PBXFileReference; fileEncoding = 4; lastKnownFileType = sourcecode.cpp.cpp; name = aster_prop.cc; path = organizers/aster_prop.cc; sourceTree = "<group>"; };
		BBD6F5C612D9D17A00A5F99B /* aster_prop.h */ = {isa = PBXFileReference; fileEncoding = 4; lastKnownFileType = sourcecode.c.h; name = aster_prop.h; path = organizers/aster_prop.h; sourceTree = "<group>"; };
		BBD6F5C712D9D17A00A5F99B /* aster.cc */ = {isa = PBXFileReference; fileEncoding = 4; lastKnownFileType = sourcecode.cpp.cpp; name = aster.cc; path = organizers/aster.cc; sourceTree = "<group>"; };
		BBD6F5C812D9D17A00A5F99B /* aster.h */ = {isa = PBXFileReference; fileEncoding = 4; lastKnownFileType = sourcecode.c.h; name = aster.h; path = organizers/aster.h; sourceTree = "<group>"; };
		BBD6F5CD12D9D18D00A5F99B /* nucleus_prop.cc */ = {isa = PBXFileReference; fileEncoding = 4; lastKnownFileType = sourcecode.cpp.cpp; name = nucleus_prop.cc; path = organizers/nucleus_prop.cc; sourceTree = "<group>"; };
		BBD6F5CE12D9D18D00A5F99B /* nucleus_prop.h */ = {isa = PBXFileReference; fileEncoding = 4; lastKnownFileType = sourcecode.c.h; name = nucleus_prop.h; path = organizers/nucleus_prop.h; sourceTree = "<group>"; };
		BBD6F5CF12D9D18D00A5F99B /* nucleus.cc */ = {isa = PBXFileReference; fileEncoding = 4; lastKnownFileType = sourcecode.cpp.cpp; name = nucleus.cc; path = organizers/nucleus.cc; sourceTree = "<group>"; };
		BBD6F5D012D9D18D00A5F99B /* nucleus.h */ = {isa = PBXFileReference; fileEncoding = 4; lastKnownFileType = sourcecode.c.h; name = nucleus.h; path = organizers/nucleus.h; sourceTree = "<group>"; };
		BBD6F5F412D9D37800A5F99B /* fake_prop.cc */ = {isa = PBXFileReference; fileEncoding = 4; lastKnownFileType = sourcecode.cpp.cpp; name = fake_prop.cc; path = organizers/fake_prop.cc; sourceTree = "<group>"; };
		BBD6F5F512D9D37800A5F99B /* fake_prop.h */ = {isa = PBXFileReference; fileEncoding = 4; lastKnownFileType = sourcecode.c.h; name = fake_prop.h; path = organizers/fake_prop.h; sourceTree = "<group>"; };
		BBD6F5F612D9D37800A5F99B /* fake.cc */ = {isa = PBXFileReference; fileEncoding = 4; lastKnownFileType = sourcecode.cpp.cpp; name = fake.cc; path = organizers/fake.cc; sourceTree = "<group>"; };
		BBD6F5F712D9D37800A5F99B /* fake.h */ = {isa = PBXFileReference; fileEncoding = 4; lastKnownFileType = sourcecode.c.h; name = fake.h; path = organizers/fake.h; sourceTree = "<group>"; };
		BBD720D41C69C7AC008D9B4F /* regulator_prop.cc */ = {isa = PBXFileReference; fileEncoding = 4; lastKnownFileType = sourcecode.cpp.cpp; name = regulator_prop.cc; path = hands/regulator_prop.cc; sourceTree = "<group>"; };
		BBD720D51C69C7AC008D9B4F /* regulator_prop.h */ = {isa = PBXFileReference; fileEncoding = 4; lastKnownFileType = sourcecode.c.h; name = regulator_prop.h; path = hands/regulator_prop.h; sourceTree = "<group>"; };
		BBD720D61C69C7AC008D9B4F /* regulator.cc */ = {isa = PBXFileReference; fileEncoding = 4; lastKnownFileType = sourcecode.cpp.cpp; name = regulator.cc; path = hands/regulator.cc; sourceTree = "<group>"; };
		BBD720D71C69C7AC008D9B4F /* regulator.h */ = {isa = PBXFileReference; fileEncoding = 4; lastKnownFileType = sourcecode.c.h; name = regulator.h; path = hands/regulator.h; sourceTree = "<group>"; };
		BBD74E151366CA6500B50C62 /* fiber_locus.cc */ = {isa = PBXFileReference; fileEncoding = 4; lastKnownFileType = sourcecode.cpp.cpp; path = fiber_locus.cc; sourceTree = "<group>"; };
		BBD74E161366CA6500B50C62 /* fiber_locus.h */ = {isa = PBXFileReference; fileEncoding = 4; lastKnownFileType = sourcecode.c.h; path = fiber_locus.h; sourceTree = "<group>"; };
		BBD7A90115373A390056A06B /* duo.cc */ = {isa = PBXFileReference; fileEncoding = 4; lastKnownFileType = sourcecode.cpp.cpp; lineEnding = 0; name = duo.cc; path = couples/duo.cc; sourceTree = "<group>"; xcLanguageSpecificationIdentifier = xcode.lang.cpp; };
		BBD7A90215373A390056A06B /* duo.h */ = {isa = PBXFileReference; fileEncoding = 4; lastKnownFileType = sourcecode.c.h; name = duo.h; path = couples/duo.h; sourceTree = "<group>"; };
		BBD7A90515373A7A0056A06B /* duo_prop.cc */ = {isa = PBXFileReference; fileEncoding = 4; lastKnownFileType = sourcecode.cpp.cpp; name = duo_prop.cc; path = couples/duo_prop.cc; sourceTree = "<group>"; };
		BBD7A90615373A7A0056A06B /* duo_prop.h */ = {isa = PBXFileReference; fileEncoding = 4; lastKnownFileType = sourcecode.c.h; name = duo_prop.h; path = couples/duo_prop.h; sourceTree = "<group>"; };
		BBD852E90808699F00BB5949 /* mecable.cc */ = {isa = PBXFileReference; explicitFileType = sourcecode.cpp.cpp; fileEncoding = 30; path = mecable.cc; sourceTree = "<group>"; };
		BBD852EA0808699F00BB5949 /* mecable.h */ = {isa = PBXFileReference; explicitFileType = sourcecode.cpp.h; fileEncoding = 30; path = mecable.h; sourceTree = "<group>"; };
		BBD8A4A60FF25159005A6615 /* single_prop.h */ = {isa = PBXFileReference; fileEncoding = 4; lastKnownFileType = sourcecode.c.h; name = single_prop.h; path = src/sim/single_prop.h; sourceTree = SOURCE_ROOT; };
		BBD8A4A70FF25159005A6615 /* single_prop.cc */ = {isa = PBXFileReference; fileEncoding = 4; lastKnownFileType = sourcecode.cpp.cpp; name = single_prop.cc; path = src/sim/single_prop.cc; sourceTree = SOURCE_ROOT; };
		BBD8A4B70FF253B8005A6615 /* property_list.cc */ = {isa = PBXFileReference; fileEncoding = 30; lastKnownFileType = sourcecode.cpp.cpp; name = property_list.cc; path = src/base/property_list.cc; sourceTree = SOURCE_ROOT; };
		BBD8A4B80FF253B8005A6615 /* property_list.h */ = {isa = PBXFileReference; fileEncoding = 30; lastKnownFileType = sourcecode.c.h; name = property_list.h; path = src/base/property_list.h; sourceTree = SOURCE_ROOT; };
		BBDAA458152C648F0099FD2D /* test_gillespie.cc */ = {isa = PBXFileReference; fileEncoding = 4; lastKnownFileType = sourcecode.cpp.cpp; path = test_gillespie.cc; sourceTree = "<group>"; };
		BBDBF9D90FF74835003E94D0 /* solid_prop.cc */ = {isa = PBXFileReference; fileEncoding = 30; lastKnownFileType = sourcecode.cpp.cpp; name = solid_prop.cc; path = src/sim/solid_prop.cc; sourceTree = SOURCE_ROOT; };
		BBDBF9DA0FF74835003E94D0 /* solid_prop.h */ = {isa = PBXFileReference; fileEncoding = 30; lastKnownFileType = sourcecode.c.h; name = solid_prop.h; path = src/sim/solid_prop.h; sourceTree = SOURCE_ROOT; };
		BBDBF9EB0FF7515A003E94D0 /* organizer.cc */ = {isa = PBXFileReference; fileEncoding = 30; lastKnownFileType = sourcecode.cpp.cpp; path = organizer.cc; sourceTree = "<group>"; };
		BBDBF9EC0FF7515A003E94D0 /* organizer.h */ = {isa = PBXFileReference; fileEncoding = 30; lastKnownFileType = sourcecode.c.h; path = organizer.h; sourceTree = "<group>"; };
		BBDE7FF814E2609B00A23E0C /* picket_long.cc */ = {isa = PBXFileReference; fileEncoding = 4; lastKnownFileType = sourcecode.cpp.cpp; name = picket_long.cc; path = singles/picket_long.cc; sourceTree = "<group>"; };
		BBDE7FF914E2609B00A23E0C /* picket_long.h */ = {isa = PBXFileReference; fileEncoding = 4; lastKnownFileType = sourcecode.c.h; name = picket_long.h; path = singles/picket_long.h; sourceTree = "<group>"; };
		BBDE7FFC14E260B400A23E0C /* wrist_long.cc */ = {isa = PBXFileReference; fileEncoding = 4; lastKnownFileType = sourcecode.cpp.cpp; name = wrist_long.cc; path = singles/wrist_long.cc; sourceTree = "<group>"; };
		BBDE7FFD14E260B400A23E0C /* wrist_long.h */ = {isa = PBXFileReference; fileEncoding = 4; lastKnownFileType = sourcecode.c.h; name = wrist_long.h; path = singles/wrist_long.h; sourceTree = "<group>"; };
		BBDF72AD0B5C2327007CAD2A /* matsparsesymblk.cc */ = {isa = PBXFileReference; explicitFileType = sourcecode.cpp.cpp; fileEncoding = 30; name = matsparsesymblk.cc; path = src/math/matsparsesymblk.cc; sourceTree = SOURCE_ROOT; };
		BBDF72AE0B5C2327007CAD2A /* matsparsesymblk.h */ = {isa = PBXFileReference; explicitFileType = sourcecode.cpp.h; fileEncoding = 30; name = matsparsesymblk.h; path = src/math/matsparsesymblk.h; sourceTree = SOURCE_ROOT; };
		BBDF81771E677D620032906A /* space_disc.cc */ = {isa = PBXFileReference; fileEncoding = 4; lastKnownFileType = sourcecode.cpp.cpp; name = space_disc.cc; path = src/sim/spaces/space_disc.cc; sourceTree = SOURCE_ROOT; };
		BBDF81781E677D620032906A /* space_disc.h */ = {isa = PBXFileReference; fileEncoding = 4; lastKnownFileType = sourcecode.c.h; name = space_disc.h; path = src/sim/spaces/space_disc.h; sourceTree = SOURCE_ROOT; };
		BBDF817D1E677FDD0032906A /* space_dynamic_ellipse.cc */ = {isa = PBXFileReference; fileEncoding = 4; lastKnownFileType = sourcecode.cpp.cpp; name = space_dynamic_ellipse.cc; path = src/sim/spaces/space_dynamic_ellipse.cc; sourceTree = SOURCE_ROOT; };
		BBDF817E1E677FDD0032906A /* space_dynamic_ellipse.h */ = {isa = PBXFileReference; fileEncoding = 4; lastKnownFileType = sourcecode.c.h; name = space_dynamic_ellipse.h; path = src/sim/spaces/space_dynamic_ellipse.h; sourceTree = SOURCE_ROOT; };
		BBDFE3BD0C6A37FF00CD333A /* hand_monitor.h */ = {isa = PBXFileReference; explicitFileType = sourcecode.cpp.h; fileEncoding = 4; name = hand_monitor.h; path = src/sim/hand_monitor.h; sourceTree = SOURCE_ROOT; };
		BBDFE3BE0C6A37FF00CD333A /* hand_monitor.cc */ = {isa = PBXFileReference; explicitFileType = sourcecode.cpp.cpp; fileEncoding = 4; name = hand_monitor.cc; path = src/sim/hand_monitor.cc; sourceTree = SOURCE_ROOT; };
		BBE0993E0869D87F005FF210 /* libcytospace.a */ = {isa = PBXFileReference; explicitFileType = archive.ar; includeInIndex = 0; path = libcytospace.a; sourceTree = BUILT_PRODUCTS_DIR; };
		BBE13B800CD535DE008C212D /* test_thread.cc */ = {isa = PBXFileReference; explicitFileType = sourcecode.cpp.cpp; fileEncoding = 4; name = test_thread.cc; path = src/test/test_thread.cc; sourceTree = SOURCE_ROOT; };
		BBE151DF05E574F300F782A8 /* test_space.cc */ = {isa = PBXFileReference; explicitFileType = sourcecode.cpp.cpp; fileEncoding = 30; name = test_space.cc; path = src/test/test_space.cc; sourceTree = SOURCE_ROOT; };
		BBE15DA112CDF8DB007C3D44 /* allot.h */ = {isa = PBXFileReference; fileEncoding = 4; lastKnownFileType = sourcecode.c.h; path = allot.h; sourceTree = "<group>"; };
		BBE4269614437BA4003795C4 /* treadmilling_fiber_prop.cc */ = {isa = PBXFileReference; fileEncoding = 4; lastKnownFileType = sourcecode.cpp.cpp; name = treadmilling_fiber_prop.cc; path = fibers/treadmilling_fiber_prop.cc; sourceTree = "<group>"; };
		BBE4269714437BA4003795C4 /* treadmilling_fiber_prop.h */ = {isa = PBXFileReference; fileEncoding = 4; lastKnownFileType = sourcecode.c.h; name = treadmilling_fiber_prop.h; path = fibers/treadmilling_fiber_prop.h; sourceTree = "<group>"; };
		BBE4269814437BA4003795C4 /* treadmilling_fiber.cc */ = {isa = PBXFileReference; fileEncoding = 4; lastKnownFileType = sourcecode.cpp.cpp; name = treadmilling_fiber.cc; path = fibers/treadmilling_fiber.cc; sourceTree = "<group>"; };
		BBE4269914437BA4003795C4 /* treadmilling_fiber.h */ = {isa = PBXFileReference; fileEncoding = 4; lastKnownFileType = sourcecode.c.h; name = treadmilling_fiber.h; path = fibers/treadmilling_fiber.h; sourceTree = "<group>"; };
		BBE45C610D4FA5D100179E3C /* SFMT.c */ = {isa = PBXFileReference; fileEncoding = 30; lastKnownFileType = sourcecode.c.c; name = SFMT.c; path = src/SFMT/SFMT.c; sourceTree = SOURCE_ROOT; };
		BBE4B5E913E04D2400CBE163 /* space_periodic.cc */ = {isa = PBXFileReference; fileEncoding = 4; lastKnownFileType = sourcecode.cpp.cpp; name = space_periodic.cc; path = src/sim/spaces/space_periodic.cc; sourceTree = SOURCE_ROOT; };
		BBE4B5EA13E04D2400CBE163 /* space_periodic.h */ = {isa = PBXFileReference; fileEncoding = 4; lastKnownFileType = sourcecode.c.h; name = space_periodic.h; path = src/sim/spaces/space_periodic.h; sourceTree = SOURCE_ROOT; };
		BBE60B940EE9684000FFAB27 /* field_values.h */ = {isa = PBXFileReference; fileEncoding = 30; lastKnownFileType = sourcecode.c.h; name = field_values.h; path = src/sim/field_values.h; sourceTree = SOURCE_ROOT; };
		BBE60C250EE979ED00FFAB27 /* simul_step.cc */ = {isa = PBXFileReference; fileEncoding = 4; lastKnownFileType = sourcecode.cpp.cpp; name = simul_step.cc; path = src/sim/simul_step.cc; sourceTree = SOURCE_ROOT; };
		BBE87DFE0DD33655002B3A3C /* movable.cc */ = {isa = PBXFileReference; fileEncoding = 30; lastKnownFileType = sourcecode.cpp.cpp; name = movable.cc; path = src/sim/movable.cc; sourceTree = SOURCE_ROOT; };
		BBE87DFF0DD33655002B3A3C /* movable.h */ = {isa = PBXFileReference; fileEncoding = 30; lastKnownFileType = sourcecode.c.h; name = movable.h; path = src/sim/movable.h; sourceTree = SOURCE_ROOT; };
		BBE9D38B158500BA00FF944A /* space_ring.cc */ = {isa = PBXFileReference; fileEncoding = 4; lastKnownFileType = sourcecode.cpp.cpp; name = space_ring.cc; path = src/sim/spaces/space_ring.cc; sourceTree = SOURCE_ROOT; };
		BBE9D38C158500BA00FF944A /* space_ring.h */ = {isa = PBXFileReference; fileEncoding = 4; lastKnownFileType = sourcecode.c.h; name = space_ring.h; path = src/sim/spaces/space_ring.h; sourceTree = SOURCE_ROOT; };
		BBEB846212FF339500F9D717 /* fork.cc */ = {isa = PBXFileReference; fileEncoding = 4; lastKnownFileType = sourcecode.cpp.cpp; name = fork.cc; path = couples/fork.cc; sourceTree = "<group>"; };
		BBEB846312FF339500F9D717 /* fork.h */ = {isa = PBXFileReference; fileEncoding = 4; lastKnownFileType = sourcecode.c.h; name = fork.h; path = couples/fork.h; sourceTree = "<group>"; };
		BBEEC85B16E5D891006C1C6E /* micimage.cc */ = {isa = PBXFileReference; fileEncoding = 4; lastKnownFileType = sourcecode.cpp.cpp; path = micimage.cc; sourceTree = "<group>"; };
		BBEF3A85118318AE000F2EED /* backtrace.h */ = {isa = PBXFileReference; fileEncoding = 4; lastKnownFileType = sourcecode.c.h; path = backtrace.h; sourceTree = "<group>"; };
		BBEF3A86118318AE000F2EED /* backtrace.cc */ = {isa = PBXFileReference; fileEncoding = 4; lastKnownFileType = sourcecode.cpp.cpp; path = backtrace.cc; sourceTree = "<group>"; };
		BBF0385D18BCF207002E8568 /* splash.cc */ = {isa = PBXFileReference; fileEncoding = 4; lastKnownFileType = sourcecode.cpp.cpp; name = splash.cc; path = src/sim/splash.cc; sourceTree = SOURCE_ROOT; };
		BBF0385F18BCF7A3002E8568 /* splash.h */ = {isa = PBXFileReference; fileEncoding = 4; lastKnownFileType = sourcecode.c.h; name = splash.h; path = src/sim/splash.h; sourceTree = SOURCE_ROOT; };
		BBF080B412A4F7B1007113EC /* tubule_prop.cc */ = {isa = PBXFileReference; fileEncoding = 4; lastKnownFileType = sourcecode.cpp.cpp; name = tubule_prop.cc; path = fibers/tubule_prop.cc; sourceTree = "<group>"; };
		BBF080B512A4F7B1007113EC /* tubule_prop.h */ = {isa = PBXFileReference; fileEncoding = 4; lastKnownFileType = sourcecode.c.h; name = tubule_prop.h; path = fibers/tubule_prop.h; sourceTree = "<group>"; };
		BBF080B612A4F7B1007113EC /* tubule.cc */ = {isa = PBXFileReference; fileEncoding = 4; lastKnownFileType = sourcecode.cpp.cpp; name = tubule.cc; path = fibers/tubule.cc; sourceTree = "<group>"; };
		BBF080B712A4F7B1007113EC /* tubule.h */ = {isa = PBXFileReference; fileEncoding = 4; lastKnownFileType = sourcecode.c.h; name = tubule.h; path = fibers/tubule.h; sourceTree = "<group>"; };
		BBF767581341D70200CDBF82 /* doc */ = {isa = PBXFileReference; lastKnownFileType = folder; name = doc; path = src/doc; sourceTree = "<group>"; };
		BBF7BB1810CD44E00089F5B1 /* display2.cc */ = {isa = PBXFileReference; fileEncoding = 30; lastKnownFileType = sourcecode.cpp.cpp; name = display2.cc; path = src/play/display2.cc; sourceTree = SOURCE_ROOT; };
		BBF7BB1910CD44E00089F5B1 /* display2.h */ = {isa = PBXFileReference; fileEncoding = 30; lastKnownFileType = sourcecode.c.h; name = display2.h; path = src/play/display2.h; sourceTree = SOURCE_ROOT; };
		BBFC66B209C0C3D30031048A /* real.h */ = {isa = PBXFileReference; explicitFileType = sourcecode.cpp.h; fileEncoding = 30; name = real.h; path = src/math/real.h; sourceTree = SOURCE_ROOT; };
		BBFCC8D312C74C7700F62176 /* picket.cc */ = {isa = PBXFileReference; fileEncoding = 4; lastKnownFileType = sourcecode.cpp.cpp; name = picket.cc; path = singles/picket.cc; sourceTree = "<group>"; };
		BBFCC8D412C74C7700F62176 /* picket.h */ = {isa = PBXFileReference; fileEncoding = 4; lastKnownFileType = sourcecode.c.h; name = picket.h; path = singles/picket.h; sourceTree = "<group>"; };
		BBFDB4640FF2589B00C9541B /* couple_prop.cc */ = {isa = PBXFileReference; fileEncoding = 30; lastKnownFileType = sourcecode.cpp.cpp; lineEnding = 0; name = couple_prop.cc; path = src/sim/couple_prop.cc; sourceTree = SOURCE_ROOT; xcLanguageSpecificationIdentifier = xcode.lang.cpp; };
		BBFDB4650FF2589B00C9541B /* couple_prop.h */ = {isa = PBXFileReference; fileEncoding = 30; lastKnownFileType = sourcecode.c.h; name = couple_prop.h; path = src/sim/couple_prop.h; sourceTree = SOURCE_ROOT; };
		BBFDB9D70FF35FD200C9541B /* simul_prop.h */ = {isa = PBXFileReference; fileEncoding = 4; lastKnownFileType = sourcecode.c.h; name = simul_prop.h; path = src/sim/simul_prop.h; sourceTree = SOURCE_ROOT; };
		BBFDB9D80FF35FD200C9541B /* simul_prop.cc */ = {isa = PBXFileReference; fileEncoding = 4; lastKnownFileType = sourcecode.cpp.cpp; name = simul_prop.cc; path = src/sim/simul_prop.cc; sourceTree = SOURCE_ROOT; };
		BBFF313916F3583800C09B51 /* myosin_prop.cc */ = {isa = PBXFileReference; fileEncoding = 4; lastKnownFileType = sourcecode.cpp.cpp; name = myosin_prop.cc; path = hands/myosin_prop.cc; sourceTree = "<group>"; };
		BBFF313A16F3583800C09B51 /* myosin_prop.h */ = {isa = PBXFileReference; fileEncoding = 4; lastKnownFileType = sourcecode.c.h; name = myosin_prop.h; path = hands/myosin_prop.h; sourceTree = "<group>"; };
		BBFF313B16F3583800C09B51 /* myosin.cc */ = {isa = PBXFileReference; fileEncoding = 4; lastKnownFileType = sourcecode.cpp.cpp; name = myosin.cc; path = hands/myosin.cc; sourceTree = "<group>"; };
		BBFF313C16F3583800C09B51 /* myosin.h */ = {isa = PBXFileReference; fileEncoding = 4; lastKnownFileType = sourcecode.c.h; name = myosin.h; path = hands/myosin.h; sourceTree = "<group>"; };
		BBFF314316F364AD00C09B51 /* dynein_prop.cc */ = {isa = PBXFileReference; fileEncoding = 4; lastKnownFileType = sourcecode.cpp.cpp; name = dynein_prop.cc; path = hands/dynein_prop.cc; sourceTree = "<group>"; };
		BBFF314416F364AD00C09B51 /* dynein_prop.h */ = {isa = PBXFileReference; fileEncoding = 4; lastKnownFileType = sourcecode.c.h; name = dynein_prop.h; path = hands/dynein_prop.h; sourceTree = "<group>"; };
		BBFF314516F364AD00C09B51 /* dynein.cc */ = {isa = PBXFileReference; fileEncoding = 4; lastKnownFileType = sourcecode.cpp.cpp; name = dynein.cc; path = hands/dynein.cc; sourceTree = "<group>"; };
		BBFF314616F364AD00C09B51 /* dynein.h */ = {isa = PBXFileReference; fileEncoding = 4; lastKnownFileType = sourcecode.c.h; name = dynein.h; path = hands/dynein.h; sourceTree = "<group>"; };
		BBFF314B16F364C000C09B51 /* kinesin_prop.cc */ = {isa = PBXFileReference; fileEncoding = 4; lastKnownFileType = sourcecode.cpp.cpp; name = kinesin_prop.cc; path = hands/kinesin_prop.cc; sourceTree = "<group>"; };
		BBFF314C16F364C000C09B51 /* kinesin_prop.h */ = {isa = PBXFileReference; fileEncoding = 4; lastKnownFileType = sourcecode.c.h; name = kinesin_prop.h; path = hands/kinesin_prop.h; sourceTree = "<group>"; };
		BBFF314D16F364C000C09B51 /* kinesin.cc */ = {isa = PBXFileReference; fileEncoding = 4; lastKnownFileType = sourcecode.cpp.cpp; name = kinesin.cc; path = hands/kinesin.cc; sourceTree = "<group>"; };
		BBFF314E16F364C000C09B51 /* kinesin.h */ = {isa = PBXFileReference; fileEncoding = 4; lastKnownFileType = sourcecode.c.h; name = kinesin.h; path = hands/kinesin.h; sourceTree = "<group>"; };
		E2F6428715D01466009B7C31 /* space_cylinderP.cc */ = {isa = PBXFileReference; fileEncoding = 4; lastKnownFileType = sourcecode.cpp.cpp; name = space_cylinderP.cc; path = src/sim/spaces/space_cylinderP.cc; sourceTree = SOURCE_ROOT; };
		E2F6428815D01466009B7C31 /* space_cylinderP.h */ = {isa = PBXFileReference; fileEncoding = 4; lastKnownFileType = sourcecode.c.h; name = space_cylinderP.h; path = src/sim/spaces/space_cylinderP.h; sourceTree = SOURCE_ROOT; };
/* End PBXFileReference section */

/* Begin PBXFrameworksBuildPhase section */
		BB18BBB41DFD78F600567023 /* Frameworks */ = {
			isa = PBXFrameworksBuildPhase;
			buildActionMask = 2147483647;
			files = (
			);
			runOnlyForDeploymentPostprocessing = 0;
		};
		BB18BBC41DFD7E3400567023 /* Frameworks */ = {
			isa = PBXFrameworksBuildPhase;
			buildActionMask = 2147483647;
			files = (
			);
			runOnlyForDeploymentPostprocessing = 0;
		};
		BB3FFC36099FDB88004A79C6 /* Frameworks */ = {
			isa = PBXFrameworksBuildPhase;
			buildActionMask = 2147483647;
			files = (
				BB55C05A0A26098B003333C9 /* GLUT.framework in Frameworks */,
				BB55C05B0A260994003333C9 /* OpenGL.framework in Frameworks */,
				BB55C0E30A2613D5003333C9 /* libcytobase.a in Frameworks */,
				BB4DB5B20C69D6B2001E5E4F /* libcytodisp.a in Frameworks */,
				BBAEC50D0EF1D23000955B64 /* libcytomath.a in Frameworks */,
			);
			runOnlyForDeploymentPostprocessing = 0;
		};
		BB4DB5930C69D5A2001E5E4F /* Frameworks */ = {
			isa = PBXFrameworksBuildPhase;
			buildActionMask = 2147483647;
			files = (
			);
			runOnlyForDeploymentPostprocessing = 0;
		};
		BB4DB5CC0C69D7E9001E5E4F /* Frameworks */ = {
			isa = PBXFrameworksBuildPhase;
			buildActionMask = 2147483647;
			files = (
			);
			runOnlyForDeploymentPostprocessing = 0;
		};
		BB55C0A10A260E9C003333C9 /* Frameworks */ = {
			isa = PBXFrameworksBuildPhase;
			buildActionMask = 2147483647;
			files = (
				BB55C0A80A260F17003333C9 /* GLUT.framework in Frameworks */,
				BB55C0A90A260F19003333C9 /* OpenGL.framework in Frameworks */,
				BB55C0AB0A260F3F003333C9 /* libcytobase.a in Frameworks */,
				BBAEC5080EF1D22300955B64 /* libcytomath.a in Frameworks */,
				BB33E9E41003566600B44F1E /* libcytodisp.a in Frameworks */,
			);
			runOnlyForDeploymentPostprocessing = 0;
		};
		BB6403F305FBC2E800DF7BFF /* Frameworks */ = {
			isa = PBXFrameworksBuildPhase;
			buildActionMask = 2147483647;
			files = (
				BB786B1C0AF62D28005AF9A2 /* libcytospace.a in Frameworks */,
				BB6403F705FBC2F400DF7BFF /* libcytosim.a in Frameworks */,
				BB840882193490520088C07B /* Accelerate.framework in Frameworks */,
				BB6403FA05FBC2F900DF7BFF /* libcytobase.a in Frameworks */,
				BBAEC4F80EF1D1DD00955B64 /* libcytomath.a in Frameworks */,
			);
			runOnlyForDeploymentPostprocessing = 0;
		};
		BB64060F05FBDA0800DF7BFF /* Frameworks */ = {
			isa = PBXFrameworksBuildPhase;
			buildActionMask = 2147483647;
			files = (
				BB55C0CF0A26113A003333C9 /* OpenGL.framework in Frameworks */,
				BB8408841934905C0088C07B /* Accelerate.framework in Frameworks */,
				BB55C0D00A26113B003333C9 /* GLUT.framework in Frameworks */,
				BB55C0E50A2613E1003333C9 /* libcytospace.a in Frameworks */,
				BB55C0F00A26147A003333C9 /* libcytobase.a in Frameworks */,
				BBAEC50F0EF1D23400955B64 /* libcytomath.a in Frameworks */,
				BB33E9D9100355B500B44F1E /* libcytodisp.a in Frameworks */,
				BBE8E6D110C199F4006527D4 /* libcytosim.a in Frameworks */,
			);
			runOnlyForDeploymentPostprocessing = 0;
		};
		BB882AF60EE82C6000E29E5C /* Frameworks */ = {
			isa = PBXFrameworksBuildPhase;
			buildActionMask = 2147483647;
			files = (
				BB882B1B0EE82C9700E29E5C /* OpenGL.framework in Frameworks */,
				BB882B0A0EE82C9300E29E5C /* GLUT.framework in Frameworks */,
				BB882AF80EE82C8B00E29E5C /* libcytobase.a in Frameworks */,
				BBAEC50B0EF1D22B00955B64 /* libcytomath.a in Frameworks */,
				BB33E9E01003564400B44F1E /* libcytodisp.a in Frameworks */,
			);
			runOnlyForDeploymentPostprocessing = 0;
		};
		BB9D879D1E76BAE500DD0F00 /* Frameworks */ = {
			isa = PBXFrameworksBuildPhase;
			buildActionMask = 2147483647;
			files = (
			);
			runOnlyForDeploymentPostprocessing = 0;
		};
		BBA5790305FA6248009AE66E /* Frameworks */ = {
			isa = PBXFrameworksBuildPhase;
			buildActionMask = 2147483647;
			files = (
				BBA5790905FA6259009AE66E /* libcytosim.a in Frameworks */,
				BB55C13B0A261795003333C9 /* libcytospace.a in Frameworks */,
				BB8408801934902C0088C07B /* Accelerate.framework in Frameworks */,
				BBA5790C05FA625D009AE66E /* libcytobase.a in Frameworks */,
				D3CB8F8C1398E0F30003E45B /* libcytomath.a in Frameworks */,
			);
			runOnlyForDeploymentPostprocessing = 0;
		};
		BBA5795105FA651B009AE66E /* Frameworks */ = {
			isa = PBXFrameworksBuildPhase;
			buildActionMask = 2147483647;
			files = (
				BBA5795E05FA652D009AE66E /* libcytosim.a in Frameworks */,
				BB4DB5A50C69D625001E5E4F /* libcytodisp.a in Frameworks */,
				BB4DB6030C69D8CE001E5E4F /* libcytospaceGL.a in Frameworks */,
				BBA5795D05FA652D009AE66E /* libcytobase.a in Frameworks */,
				BB71926B0EF1D10600CED9E2 /* libcytomath.a in Frameworks */,
				BB9B6F6F06AC5230004A4D10 /* GLUT.framework in Frameworks */,
				BB840881193490300088C07B /* Accelerate.framework in Frameworks */,
				BB5CDDCA06AC4C4B008296B1 /* OpenGL.framework in Frameworks */,
				BB55C12D0A261725003333C9 /* AGL.framework in Frameworks */,
			);
			runOnlyForDeploymentPostprocessing = 0;
		};
		BBB1C6DC0CB2CAA300679ADC /* Frameworks */ = {
			isa = PBXFrameworksBuildPhase;
			buildActionMask = 2147483647;
			files = (
				BBB1C6DD0CB2CAA300679ADC /* GLUT.framework in Frameworks */,
				BBB1C6DE0CB2CAA300679ADC /* OpenGL.framework in Frameworks */,
				BB33E98C1003553000B44F1E /* libcytodisp.a in Frameworks */,
				BBA758B1139CFD3F0098FBAF /* libcytomath.a in Frameworks */,
				BBA758B2139CFD430098FBAF /* libcytobase.a in Frameworks */,
			);
			runOnlyForDeploymentPostprocessing = 0;
		};
		BBCA9EEE06AFCB4600638608 /* Frameworks */ = {
			isa = PBXFrameworksBuildPhase;
			buildActionMask = 2147483647;
			files = (
				BB786AF30AF62C90005AF9A2 /* libcytosim.a in Frameworks */,
				BB786AF20AF62C8B005AF9A2 /* libcytospace.a in Frameworks */,
				BB840883193490580088C07B /* Accelerate.framework in Frameworks */,
				BBCA9EEF06AFCB4600638608 /* libcytobase.a in Frameworks */,
				BBAEC4FE0EF1D20000955B64 /* libcytomath.a in Frameworks */,
			);
			runOnlyForDeploymentPostprocessing = 0;
		};
/* End PBXFrameworksBuildPhase section */

/* Begin PBXGroup section */
		320F1A6E2121D14C00BCF35D /* flipper */ = {
			isa = PBXGroup;
			children = (
				320F1A6F2121D15900BCF35D /* flipper.h */,
				320F1A732121D17100BCF35D /* flipper.cc */,
				320F1A772121E03300BCF35D /* flipper_prop.h */,
				320F1A792121E03E00BCF35D /* flipper_prop.cc */,
			);
			name = flipper;
			sourceTree = "<group>";
		};
		322C6A8C2139A14B00B7CB67 /* trapper */ = {
			isa = PBXGroup;
			children = (
				322C6A912139A16B00B7CB67 /* trapper_prop.h */,
				322C6A932139A17600B7CB67 /* trapper_prop.cc */,
				329CA692216E32580002BC54 /* trapper_long.h */,
				329CA694216E32630002BC54 /* trapper_long.cc */,
				32F4B35321B9526300340B44 /* trapper.h */,
				32F4B35521B9526C00340B44 /* trapper.cc */,
				32F4B35721B9527A00340B44 /* trapper2_prop.h */,
				32F4B35921B9528400340B44 /* trapper2_prop.cc */,
				32F4B35D21B97F8600340B44 /* trapper1.h */,
				32F4B35B21B97F7A00340B44 /* trapper1.cc */,
			);
			name = trapper;
			sourceTree = "<group>";
		};
		323711E01FD1AEB80067BFB7 /* AseWalker */ = {
			isa = PBXGroup;
			children = (
				323711E21FD1AEE10067BFB7 /* ase_walker_prop.h */,
				323711E11FD1AEE10067BFB7 /* ase_walker_prop.cc */,
				323711E41FD1AEE10067BFB7 /* ase_walker.h */,
				323711E31FD1AEE10067BFB7 /* ase_walker.cc */,
			);
			name = AseWalker;
			sourceTree = "<group>";
		};
		323E8010212CC12C002740AE /* swapper */ = {
			isa = PBXGroup;
			children = (
				323E8011212CC53F002740AE /* swapper.h */,
				323E8013212CC54B002740AE /* swapper.cc */,
				323E8015212CC558002740AE /* swapper_prop.h */,
				323E8017212CC564002740AE /* swapper_prop.cc */,
			);
			name = swapper;
			sourceTree = "<group>";
		};
		BB0C410E069A06EA00CF45A8 /* Rotation */ = {
			isa = PBXGroup;
			children = (
				BB8CE30705DFF9140031D3B4 /* isometry.h */,
				BB8CE30805DFF9F30031D3B4 /* matrixbase.h */,
				BB73588605B98DA3006956D5 /* matrix1.h */,
				BB8CE31205E020EB0031D3B4 /* matrix1.cc */,
				BB73588705B98DA3006956D5 /* matrix2.h */,
				BB8CE31305E020FC0031D3B4 /* matrix2.cc */,
				BB8CE30F05E016A70031D3B4 /* matrix3.h */,
				BB73588805B98DA3006956D5 /* matrix3.cc */,
			);
			name = Rotation;
			path = src/base;
			sourceTree = SOURCE_ROOT;
		};
		BB1749A307D798C300BC7BDC /* Lattice */ = {
			isa = PBXGroup;
			children = (
				BB1749A507D798E600BC7BDC /* lattice.h */,
				BB1749A407D798E600BC7BDC /* lattice.cc */,
			);
			name = Lattice;
			path = src/sim;
			sourceTree = SOURCE_ROOT;
		};
		BB1B723C05CD47BE0027A712 /* build */ = {
			isa = PBXGroup;
			children = (
				BBA578F005FA61DE009AE66E /* sim */,
				BBA5793405FA64A3009AE66E /* play */,
				BB64041505FBC58500DF7BFF /* frametool */,
				BB6403D805FBC28C00DF7BFF /* sieve */,
				BB7C2B7F05F93FB9002C69A9 /* test_rasterizer */,
				BB7C2BC105FA4EF8002C69A9 /* test_grid */,
				BB51BC2305FA534000D4869F /* test_glap */,
				BB66EA66068D95AD001934AF /* test_space */,
				BBCA9EF006AFCB4600638608 /* report */,
				BBB1C6E40CB2CAA300679ADC /* blank */,
				BB18BBB71DFD78F600567023 /* test_simd */,
				BB18BBC71DFD7E3400567023 /* test_code */,
				BB9D87A01E76BAE500DD0F00 /* test_matrix */,
			);
			name = build;
			sourceTree = SOURCE_ROOT;
		};
		BB1F2FC81AAD8FC9004A364D /* grid */ = {
			isa = PBXGroup;
			children = (
				BBBD34DF1AABA5BE00819326 /* grid_base.h */,
				BBBD34E11AABA6C300819326 /* grid_base.cc */,
				BB73588105B98DA3006956D5 /* grid.h */,
				BB73588005B98DA3006956D5 /* grid.cc */,
				BB1F2FC61AAD8D71004A364D /* grid_display.h */,
			);
			name = grid;
			sourceTree = "<group>";
		};
		BB21D1F017D9BDA8005F5A8E /* libs */ = {
			isa = PBXGroup;
			children = (
				BB73586F05B98DA3006956D5 /* cblas.h */,
				BB73587005B98DA3006956D5 /* clapack.h */,
			);
			name = libs;
			sourceTree = "<group>";
		};
		BB2415900B98DD9D00370A1E /* random */ = {
			isa = PBXGroup;
			children = (
				BB73589D05B98DA3006956D5 /* random.h */,
				BB73589C05B98DA3006956D5 /* random.cc */,
				BB0B73F10D4FA868006CECCA /* SFMT.h */,
				BBE45C610D4FA5D100179E3C /* SFMT.c */,
			);
			name = random;
			path = src/base;
			sourceTree = SOURCE_ROOT;
		};
		BB4ADEC10D47459400C2B1C9 /* Grids */ = {
			isa = PBXGroup;
			children = (
				BB60C69F0B6022FE00596D88 /* fiber_grid.h */,
				BB60C6A00B6022FE00596D88 /* fiber_grid.cc */,
				BB3AAF5806076A8B00508E18 /* fiber_grid2.cc */,
				BB53F5770DCB467000ED38EB /* point_grid.h */,
				BB53F5760DCB467000ED38EB /* point_grid.cc */,
				BB9CA2931A55C2C000302A6D /* point_grid2.cc */,
			);
			name = Grids;
			path = src/sim;
			sourceTree = SOURCE_ROOT;
		};
		BB4CFFDD130539570049C585 /* ClassicFiber */ = {
			isa = PBXGroup;
			children = (
				BB4CFFE2130539740049C585 /* classic_fiber.h */,
				BB4CFFE1130539740049C585 /* classic_fiber.cc */,
				BB4CFFE0130539740049C585 /* classic_fiber_prop.h */,
				BB4CFFDF130539740049C585 /* classic_fiber_prop.cc */,
			);
			name = ClassicFiber;
			sourceTree = "<group>";
		};
		BB500226126A06B2005E925C /* Motor */ = {
			isa = PBXGroup;
			children = (
				BB50FE861268FB00005E925C /* motor.h */,
				BB50FE851268FB00005E925C /* motor.cc */,
				BB50FE841268FB00005E925C /* motor_prop.h */,
				BB50FE831268FB00005E925C /* motor_prop.cc */,
			);
			name = Motor;
			sourceTree = "<group>";
		};
		BB500227126A06B9005E925C /* Slider */ = {
			isa = PBXGroup;
			children = (
				BB50020F126A066B005E925C /* slider.h */,
				BB50020E126A066B005E925C /* slider.cc */,
				BB50020D126A066B005E925C /* slider_prop.h */,
				BB50020C126A066B005E925C /* slider_prop.cc */,
			);
			name = Slider;
			sourceTree = "<group>";
		};
		BB500228126A06BE005E925C /* Nucleator */ = {
			isa = PBXGroup;
			children = (
				BB5000411269BDC9005E925C /* nucleator.h */,
				BB5000401269BDC9005E925C /* nucleator.cc */,
				BB50003F1269BDC9005E925C /* nucleator_prop.h */,
				BB50003E1269BDC9005E925C /* nucleator_prop.cc */,
			);
			name = Nucleator;
			sourceTree = "<group>";
		};
		BB500229126A06C6005E925C /* Tracker */ = {
			isa = PBXGroup;
			children = (
				BB500460126A332E005E925C /* tracker.h */,
				BB50045F126A332E005E925C /* tracker.cc */,
				BB50045E126A332E005E925C /* tracker_prop.h */,
				BB50045D126A332E005E925C /* tracker_prop.cc */,
			);
			name = Tracker;
			sourceTree = "<group>";
		};
		BB50DB170FFB821C00278580 /* property */ = {
			isa = PBXGroup;
			children = (
				BB50D6110FFAE51900278580 /* tokenizer.h */,
				BB50D6120FFAE51900278580 /* tokenizer.cc */,
				BB1F9C2B0FD5A9790047327F /* glossary.h */,
				BB1F9C2C0FD5A9790047327F /* glossary.cc */,
				BB3200680FD713A8001F91AC /* key_list.h */,
				BB3200690FD713A8001F91AC /* key_list.cc */,
				BB50D0D60FFA30CD00278580 /* property.h */,
				BB50D0D70FFA30CD00278580 /* property.cc */,
				BBD8A4B80FF253B8005A6615 /* property_list.h */,
				BBD8A4B70FF253B8005A6615 /* property_list.cc */,
			);
			name = property;
			path = src/base;
			sourceTree = SOURCE_ROOT;
		};
		BB50FE7C1268FA98005E925C /* Mighty */ = {
			isa = PBXGroup;
			children = (
				BB5001E51269FCE1005E925C /* mighty.h */,
				BB5001E41269FCE1005E925C /* mighty.cc */,
				BB5001E31269FCE1005E925C /* mighty_prop.h */,
				BB5001E21269FCE1005E925C /* mighty_prop.cc */,
			);
			name = Mighty;
			sourceTree = "<group>";
		};
		BB537E301113170E0059D9AA /* Field */ = {
			isa = PBXGroup;
			children = (
				BBE60B940EE9684000FFAB27 /* field_values.h */,
				BB9B5DDF15429BD300C0B9B6 /* field_base.h */,
				BB9B5DE215429BF400C0B9B6 /* field.h */,
				BB9B5E0C15429ED100C0B9B6 /* field.cc */,
				BB537E3411131B110059D9AA /* field_prop.h */,
				BB537E3311131B110059D9AA /* field_prop.cc */,
				BB537E3611131B110059D9AA /* field_set.h */,
				BB537E3511131B110059D9AA /* field_set.cc */,
			);
			name = Field;
			path = src/sim;
			sourceTree = SOURCE_ROOT;
		};
		BB614D9605BE8EF10048FA70 /* Tubule */ = {
			isa = PBXGroup;
			children = (
				BBF080B712A4F7B1007113EC /* tubule.h */,
				BBF080B612A4F7B1007113EC /* tubule.cc */,
				BBF080B512A4F7B1007113EC /* tubule_prop.h */,
				BBF080B412A4F7B1007113EC /* tubule_prop.cc */,
			);
			name = Tubule;
			sourceTree = "<group>";
		};
		BB614D9705BE8EFC0048FA70 /* Couples */ = {
			isa = PBXGroup;
			children = (
				322C6A8C2139A14B00B7CB67 /* trapper */,
				323E8010212CC12C002740AE /* swapper */,
				320F1A6E2121D14C00BCF35D /* flipper */,
				BB669A990FE2E79C00E5AC10 /* couple.h */,
				BB669A980FE2E79C00E5AC10 /* couple.cc */,
				BB8481B1158348E80076C8C2 /* couple_long.h */,
				BB8481B0158348E80076C8C2 /* couple_long.cc */,
				BB669A970FE2E79C00E5AC10 /* couple_set.h */,
				BB669A960FE2E79C00E5AC10 /* couple_set.cc */,
				BBFDB4650FF2589B00C9541B /* couple_prop.h */,
				BBFDB4640FF2589B00C9541B /* couple_prop.cc */,
				BB770BAC12FF408300D018A0 /* Crosslink */,
				BBA98695132246720031200B /* Bridge */,
				BBD7A90015373A070056A06B /* Duo */,
				BBEB846112FF338100F9D717 /* Fork */,
				BB770C0012FF44C100D018A0 /* Shackle */,
			);
			name = Couples;
			path = src/sim;
			sourceTree = SOURCE_ROOT;
		};
		BB614D9805BE8F030048FA70 /* Solid */ = {
			isa = PBXGroup;
			children = (
				BB73590305B98DA3006956D5 /* solid.h */,
				BB73590205B98DA3006956D5 /* solid.cc */,
				BB9402E70E236764007410D7 /* solid_set.h */,
				BB9402E60E236764007410D7 /* solid_set.cc */,
				BBDBF9DA0FF74835003E94D0 /* solid_prop.h */,
				BBDBF9D90FF74835003E94D0 /* solid_prop.cc */,
			);
			name = Solid;
			path = src/sim;
			sourceTree = SOURCE_ROOT;
		};
		BB614D9A05BE8F150048FA70 /* Singles */ = {
			isa = PBXGroup;
			children = (
				BB669ACA0FE2E9FA00E5AC10 /* single.h */,
				BB669AC90FE2E9FA00E5AC10 /* single.cc */,
				BB669AC80FE2E9FA00E5AC10 /* single_set.h */,
				BB669AC70FE2E9FA00E5AC10 /* single_set.cc */,
				BBD8A4A60FF25159005A6615 /* single_prop.h */,
				BBD8A4A70FF25159005A6615 /* single_prop.cc */,
				BBFCC8D112C74C4F00F62176 /* picket */,
				BBFCC8D212C74C5900F62176 /* wrist */,
			);
			name = Singles;
			path = src/sim;
			sourceTree = SOURCE_ROOT;
		};
		BB614D9B05BE8FA40048FA70 /* Simul */ = {
			isa = PBXGroup;
			children = (
				BB98FE900B35F66300796DAE /* meca.h */,
				BB98FE910B35F66300796DAE /* meca.cc */,
				BB01791906B1C05100240785 /* meca_inter.cc */,
				BB7358FC05B98DA3006956D5 /* simul.h */,
				BB7358FB05B98DA3006956D5 /* simul.cc */,
				BB7358FD05B98DA3006956D5 /* simul_file.cc */,
				BB19DAA206964B9900093FA2 /* simul_solve.cc */,
				BB40C87F0CC6044E00EC90F8 /* simul_solvex.cc */,
				BBAE3DD3155B102600BE1914 /* simul_solvef.cc */,
				BB3D8E1615F490D0001851E1 /* simul_report.cc */,
				BB5921D2112612EF00E0DDA0 /* simul_custom.cc */,
				BBE60C250EE979ED00FFAB27 /* simul_step.cc */,
				BBFDB9D70FF35FD200C9541B /* simul_prop.h */,
				BBFDB9D80FF35FD200C9541B /* simul_prop.cc */,
			);
			name = Simul;
			path = src/sim;
			sourceTree = SOURCE_ROOT;
		};
		BB614D9C05BE8FCC0048FA70 /* Matrices */ = {
			isa = PBXGroup;
			children = (
				BB73588505B98DA3006956D5 /* matrix.h */,
				BB0E75E505E1440E00BC9B7A /* matrix.cc */,
				BB73588405B98DA3006956D5 /* matblock.h */,
				BB0E75E805E14D9C00BC9B7A /* matblock.cc */,
				BB73589005B98DA3006956D5 /* matsym.h */,
				BB73588F05B98DA3006956D5 /* matsym.cc */,
				BB73588A05B98DA3006956D5 /* matsparse.h */,
				BB73588905B98DA3006956D5 /* matsparse.cc */,
				BB0C409F069A043600CF45A8 /* matsparsesym.h */,
				BB0C409E069A043600CF45A8 /* matsparsesym.cc */,
				BB66BF2E09A8DC2600E5C5BE /* matsparsesym1.h */,
				BB66BF2D09A8DC2600E5C5BE /* matsparsesym1.cc */,
				BBA331AF06CA7059002C3684 /* matsparsesym2.h */,
				BBA331AE06CA7059002C3684 /* matsparsesym2.cc */,
				BBDF72AE0B5C2327007CAD2A /* matsparsesymblk.h */,
				BBDF72AD0B5C2327007CAD2A /* matsparsesymblk.cc */,
				BBA5E4F10E8EB5980009F6D0 /* matsparsesym4.h */,
				BBA5E4F00E8EB5980009F6D0 /* matsparsesym4.cc */,
				BBA5E4F30E8EB5980009F6D0 /* matsparsesym5.h */,
				BBA5E4F20E8EB5980009F6D0 /* matsparsesym5.cc */,
				BB0C4092069A040D00CF45A8 /* matsparsebandsym.h */,
				BB0C4091069A040D00CF45A8 /* matsparsebandsym.cc */,
			);
			name = Matrices;
			path = src/base;
			sourceTree = SOURCE_ROOT;
		};
		BB614D9D05BE8FD30048FA70 /* vector */ = {
			isa = PBXGroup;
			children = (
				BB560C2F1813DC8800CB1BF5 /* vecprint.h */,
				BB318E260EE688610050C945 /* vector.h */,
				BBB89ED30BE3DED10054838A /* vector1.cc */,
				BBB89ED40BE3DED10054838A /* vector1.h */,
				BBB89ED50BE3DED10054838A /* vector2.cc */,
				BBB89ED60BE3DED10054838A /* vector2.h */,
				BBB89ED70BE3DED10054838A /* vector3.cc */,
				BBB89ED80BE3DED10054838A /* vector3.h */,
				BB0E4BD61002698100A96B34 /* random_vector.h */,
				BB0E4BD71002698100A96B34 /* random_vector.cc */,
			);
			name = vector;
			path = src/base;
			sourceTree = SOURCE_ROOT;
		};
		BB614D9E05BE8FDB0048FA70 /* solvers */ = {
			isa = PBXGroup;
			children = (
				BB1D4B5916B86B320087CC48 /* quartic_solver.h */,
				BB749D6017935DAC00B43298 /* quartic_solver.cc */,
				BB21854D0B40836900B75436 /* linear_solvers.h */,
				BB2185620B4084CC00B75436 /* linear_solvers.cc */,
				BB8CB8551523147900505E89 /* bicgstab.h */,
				BB8CB8541523147900505E89 /* bicgstab.cc */,
				BB73587205B98DA3006956D5 /* conjgradient.h */,
				BB73587105B98DA3006956D5 /* conjgradient.cc */,
			);
			name = solvers;
			path = src/base;
			sourceTree = SOURCE_ROOT;
		};
		BB614D9F05BE8FE40048FA70 /* io */ = {
			isa = PBXGroup;
			children = (
				BB7085E81285A2CA00D8D79A /* stream_func.h */,
				BB7085E71285A2CA00D8D79A /* stream_func.cc */,
				BB65DBEA11AD53AC005DD116 /* filepath.h */,
				BB65DBE911AD53AC005DD116 /* filepath.cc */,
				BB20484B0AF203A0004EDA21 /* filewrapper.h */,
				BB20484A0AF203A0004EDA21 /* filewrapper.cc */,
				BB73587A05B98DA3006956D5 /* messages.h */,
				BB73587905B98DA3006956D5 /* messages.cc */,
				BB73587D05B98DA3006956D5 /* iowrapper.h */,
				BB73587B05B98DA3006956D5 /* iowrapper.cc */,
			);
			name = io;
			path = src/base;
			sourceTree = SOURCE_ROOT;
		};
		BB614DA005BE8FF30048FA70 /* lists */ = {
			isa = PBXGroup;
			children = (
				BB6E52CE15D206DF00946BFF /* buddy.h */,
				BBE15DA112CDF8DB007C3D44 /* allot.h */,
				BB73586D05B98DA3006956D5 /* array.h */,
				BB73589505B98DA3006956D5 /* node.h */,
				BB73589405B98DA3006956D5 /* node.cc */,
				BB73589705B98DA3006956D5 /* node_list.h */,
				BB73589605B98DA3006956D5 /* node_list.cc */,
				BB19FEF312F352A400ACEA12 /* inventoried.h */,
				BB19FEF212F352A400ACEA12 /* inventoried.cc */,
				BB19FEF512F352A400ACEA12 /* inventory.h */,
				BB19FEF412F352A400ACEA12 /* inventory.cc */,
			);
			name = lists;
			path = src/base;
			sourceTree = SOURCE_ROOT;
		};
		BB614DA105BE90330048FA70 /* misc */ = {
			isa = PBXGroup;
			children = (
				BB7358A505B98DA3006956D5 /* smath.h */,
				BB7358A405B98DA3006956D5 /* smath.cc */,
				BB94965A0933B75B003A32FE /* quaternion.h */,
				BB73589A05B98DA3006956D5 /* pointsonsphere.h */,
				BB3D2ADA05C8396B0022ACE5 /* pointsonsphere.cc */,
				BB55BF390A25FB22003333C9 /* platonic.h */,
				BB55BF380A25FB22003333C9 /* platonic.cc */,
				BB73589F05B98DA3006956D5 /* rasterizer.h */,
				BB73589E05B98DA3006956D5 /* rasterizer.cc */,
				BBD1B1EF18FFD97800E5D80A /* project_ellipse.h */,
				BBD1B1EB18FFCE9A00E5D80A /* project_ellipse.cc */,
				BB749D651793645D00B43298 /* polygon.h */,
				BB749D641793645C00B43298 /* polygon.cc */,
			);
			name = misc;
			path = src/base;
			sourceTree = SOURCE_ROOT;
		};
		BB62247E12ABB215003D8C0F /* Mecable */ = {
			isa = PBXGroup;
			children = (
				BBD852EA0808699F00BB5949 /* mecable.h */,
				BBD852E90808699F00BB5949 /* mecable.cc */,
				BB7358F905B98DA3006956D5 /* point_set.h */,
				BB7358F805B98DA3006956D5 /* point_set.cc */,
			);
			name = Mecable;
			path = src/sim;
			sourceTree = SOURCE_ROOT;
		};
		BB650A95182E472800A7998B /* GrowingFiber */ = {
			isa = PBXGroup;
			children = (
				BB650A99182E475900A7998B /* growing_fiber.h */,
				BB650A98182E475900A7998B /* growing_fiber.cc */,
				BB650A97182E475900A7998B /* growing_fiber_prop.h */,
				BB650A96182E475900A7998B /* growing_fiber_prop.cc */,
			);
			name = GrowingFiber;
			sourceTree = "<group>";
		};
		BB6662D215A1A73D0028AA2E /* interface */ = {
			isa = PBXGroup;
			children = (
				BB6662D415A1A75A0028AA2E /* interface.h */,
				BB6662D315A1A75A0028AA2E /* interface.cc */,
				BB5D4CA012BCBE2900A1312F /* parser.h */,
				BB5D4C9F12BCBE2900A1312F /* parser.cc */,
			);
			name = interface;
			path = src/sim;
			sourceTree = SOURCE_ROOT;
		};
		BB6D1DDB1022F4BF00DB0AFD /* aster */ = {
			isa = PBXGroup;
			children = (
				BBD6F5C612D9D17A00A5F99B /* aster_prop.h */,
				BBD6F5C512D9D17A00A5F99B /* aster_prop.cc */,
				BBD6F5C812D9D17A00A5F99B /* aster.h */,
				BBD6F5C712D9D17A00A5F99B /* aster.cc */,
			);
			name = aster;
			sourceTree = "<group>";
		};
		BB6D1DDC1022F4CE00DB0AFD /* nucleus */ = {
			isa = PBXGroup;
			children = (
				BBD6F5CE12D9D18D00A5F99B /* nucleus_prop.h */,
				BBD6F5CD12D9D18D00A5F99B /* nucleus_prop.cc */,
				BBD6F5D012D9D18D00A5F99B /* nucleus.h */,
				BBD6F5CF12D9D18D00A5F99B /* nucleus.cc */,
			);
			name = nucleus;
			sourceTree = "<group>";
		};
		BB7020A60823C48900B2AA50 /* Sphere */ = {
			isa = PBXGroup;
			children = (
				BB7020AA0823C4B100B2AA50 /* sphere.h */,
				BB7020A90823C4B100B2AA50 /* sphere.cc */,
				BB9402EB0E236778007410D7 /* sphere_set.h */,
				BB9402EA0E236778007410D7 /* sphere_set.cc */,
				BB50CEF10FFA0AAD00278580 /* sphere_prop.h */,
				BB50CEF00FFA0AAD00278580 /* sphere_prop.cc */,
			);
			name = Sphere;
			path = src/sim;
			sourceTree = SOURCE_ROOT;
		};
		BB7190A20EF1C92E00CED9E2 /* math */ = {
			isa = PBXGroup;
			children = (
				BB55BF300A25FB13003333C9 /* dim.h */,
				BB7192360EF1CEEA00CED9E2 /* makefile.inc */,
				BBFC66B209C0C3D30031048A /* real.h */,
				BB21D1F017D9BDA8005F5A8E /* libs */,
				BB1F2FC81AAD8FC9004A364D /* grid */,
				BB614DA105BE90330048FA70 /* misc */,
				BB2415900B98DD9D00370A1E /* random */,
				BB614D9E05BE8FDB0048FA70 /* solvers */,
				BB614D9D05BE8FD30048FA70 /* vector */,
				BB0C410E069A06EA00CF45A8 /* Rotation */,
				BB614D9C05BE8FCC0048FA70 /* Matrices */,
			);
			name = math;
			path = src/base;
			sourceTree = SOURCE_ROOT;
		};
		BB7190A40EF1C9AE00CED9E2 /* misc */ = {
			isa = PBXGroup;
			children = (
				BB73587505B98DA3006956D5 /* exceptions.h */,
				BBB750830D15CFCA00B79171 /* exceptions.cc */,
				BBA5E5800E8EBA620009F6D0 /* tictoc.h */,
				BBA5E5810E8EBA620009F6D0 /* tictoc.cc */,
				BBEF3A85118318AE000F2EED /* backtrace.h */,
				BBEF3A86118318AE000F2EED /* backtrace.cc */,
				BB61B7EF19B7622800B1F4F6 /* ansi_colors.h */,
				BB61B7F119B7626A00B1F4F6 /* ansi_colors.cc */,
			);
			name = misc;
			path = src/base;
			sourceTree = SOURCE_ROOT;
		};
		BB73574B05B98A50006956D5 = {
			isa = PBXGroup;
			children = (
				BB4EDF01162CB0DA001C3FE8 /* config.cym */,
				BB73C3C90F836F210015E670 /* todo30.txt */,
				BB64CD940869C129004DD8FE /* makefile */,
				BB2BF8CD0E085BF30024546A /* makefile.inc */,
				BB73586C05B98DA3006956D5 /* base */,
				BB7190A20EF1C92E00CED9E2 /* math */,
				BB7358D205B98DA3006956D5 /* sim */,
				BB97114B1DECDA1300352630 /* disp */,
				BBADE80A091F4406007BB791 /* display */,
				BB7358BF05B98DA3006956D5 /* play */,
				BB73590605B98DA3006956D5 /* tests */,
				BB73591805B98DA3006956D5 /* tools */,
				BBF767581341D70200CDBF82 /* doc */,
				BB5020D51576514C007DCAA5 /* bash */,
				BB568CCA0BFCEAA300CB5335 /* cym */,
				BBAD0F610BF712D8005BFFFA /* python */,
				BBAD10240BF71465005BFFFA /* matlab */,
				BBB1C6170CB2BF8100679ADC /* blank */,
				BBAF37610748EB4600A29DB7 /* lib */,
				BBB7ED3A06933C7700E2B49B /* Frameworks */,
				BB1B723C05CD47BE0027A712 /* build */,
			);
			sourceTree = "<group>";
		};
		BB73586C05B98DA3006956D5 /* base */ = {
			isa = PBXGroup;
			children = (
				BB2BF8DA0E085C880024546A /* makefile.inc */,
				BB73586E05B98DA3006956D5 /* assert_macro.h */,
				BB614DA005BE8FF30048FA70 /* lists */,
				BB50DB170FFB821C00278580 /* property */,
				BB614D9F05BE8FE40048FA70 /* io */,
				BB7190A40EF1C9AE00CED9E2 /* misc */,
			);
			name = base;
			path = src/base;
			sourceTree = SOURCE_ROOT;
		};
		BB7358BF05B98DA3006956D5 /* play */ = {
			isa = PBXGroup;
			children = (
				BB2BF8D60E085C3C0024546A /* makefile.inc */,
				BB7662C410E923A200C93DF6 /* frame_reader.h */,
				BB7662C310E923A200C93DF6 /* frame_reader.cc */,
				BB0E885516FBC81400451517 /* sim_thread.h */,
				BB0E885416FBC81400451517 /* sim_thread.cc */,
				BB9CED2A07E21B0F00887531 /* player.h */,
				BB7358C805B98DA3006956D5 /* player.cc */,
				BB7358C305B98DA3006956D5 /* play.cc */,
				BB56FA7512D0A0BF008B2260 /* play_prop.h */,
				BB56FA7612D0A0BF008B2260 /* play_prop.cc */,
				BB7358C405B98DA3006956D5 /* player_disp.cc */,
				BB7358CA05B98DA3006956D5 /* player_keys.cc */,
				BB7358CB05B98DA3006956D5 /* player_menus.cc */,
				BB7358CC05B98DA3006956D5 /* player_mouse.cc */,
			);
			name = play;
			path = src/play;
			sourceTree = SOURCE_ROOT;
		};
		BB7358D205B98DA3006956D5 /* sim */ = {
			isa = PBXGroup;
			children = (
				BB2BF8D80E085C620024546A /* makefile.inc */,
				BB7D839510274A4500C1DC38 /* common.h */,
				BB5D4A9512BC035600A1312F /* common.cc */,
				BBF0385F18BCF7A3002E8568 /* splash.h */,
				BBF0385D18BCF207002E8568 /* splash.cc */,
				BBA8C0BD0E20CA8A009C7F93 /* Objects */,
				BB62247E12ABB215003D8C0F /* Mecable */,
				BB88388610B48E6900A4028F /* Space */,
				BBD8538008087D4800BB5949 /* Points */,
				BB1749A307D798C300BC7BDC /* Lattice */,
				BBCAA48F06B0653500638608 /* Fibers */,
				BBCAA7B806B07B6000638608 /* Hands */,
				BB614D9A05BE8F150048FA70 /* Singles */,
				BB614D9705BE8EFC0048FA70 /* Couples */,
				BB614D9805BE8F030048FA70 /* Solid */,
				BBA2954711A1C14000FDCD2E /* Bead */,
				BB7020A60823C48900B2AA50 /* Sphere */,
				BB8935510743D4A600CFE500 /* Organizers */,
				BB89A3ED1A6410BB00D724F4 /* Event */,
				BB537E301113170E0059D9AA /* Field */,
				BB4ADEC10D47459400C2B1C9 /* Grids */,
				BB614D9B05BE8FA40048FA70 /* Simul */,
				BB6662D215A1A73D0028AA2E /* interface */,
				BB2B25FD09FEAE6D008730C8 /* sim.h */,
				BB7358E505B98DA3006956D5 /* sim.cc */,
			);
			name = sim;
			path = src/sim;
			sourceTree = SOURCE_ROOT;
		};
		BB73590605B98DA3006956D5 /* tests */ = {
			isa = PBXGroup;
			children = (
				BB2BF8D50E085C270024546A /* makefile.inc */,
				BB882B400EE82D6A00E29E5C /* test.cc */,
				BB1227AE114FB8640042589A /* test_blas.cc */,
				BBB9BB870B45AFDD00E9FCD3 /* test_code.cc */,
				BB940AB8164BCDDF00542F06 /* test_cxx.cc */,
				BBDAA458152C648F0099FD2D /* test_gillespie.cc */,
				BB73590905B98DA3006956D5 /* test_glapp.cc */,
				BB73590C05B98DA3006956D5 /* test_grid.cc */,
				BB73590B05B98DA3006956D5 /* test_glut.cc */,
				BBA5E4E00E8EB4A60009F6D0 /* test_matrix.cc */,
				BB6F96A71465C788000240E2 /* test_math.cc */,
				BB73590A05B98DA3006956D5 /* test_opengl.cc */,
				BB9A56010A74E9E40069E362 /* test_platonic.cc */,
				BB73590D05B98DA3006956D5 /* test_param.cc */,
				BB73590E05B98DA3006956D5 /* test_param.h */,
				BB749D621793620500B43298 /* test_quartic.cc */,
				BB73590F05B98DA3006956D5 /* test_quaternion.cc */,
				BB73591005B98DA3006956D5 /* test_random.cc */,
				BB73591105B98DA3006956D5 /* test_rasterizer.cc */,
				BB73591405B98DA3006956D5 /* test_solve.cc */,
				BB73591705B98DA3006956D5 /* test_sphere.cc */,
				BBE151DF05E574F300F782A8 /* test_space.cc */,
				BBB9BAC40B4590D500E9FCD3 /* test_simd.cc */,
				BBCD0E910C5E84CC00B463EB /* test_sizeof.cc */,
				BBE13B800CD535DE008C212D /* test_thread.cc */,
				BB3F600D14964B740092690C /* test_vbo.cc */,
			);
			name = tests;
			path = src/test;
			sourceTree = SOURCE_ROOT;
		};
		BB73591805B98DA3006956D5 /* tools */ = {
			isa = PBXGroup;
			children = (
				BB2BF8D40E085C110024546A /* makefile.inc */,
				BB9BEB9C1C774BB30085E19F /* analyse.cc */,
				BBEEC85B16E5D891006C1C6E /* micimage.cc */,
				BB9771601F52D98200EB8C92 /* cymart.cc */,
				BB77D6FB05F12F16001C0596 /* frametool.cc */,
				BBCD6993126F818F00D19DDF /* sieve.cc */,
				BBAB0D36138FAEC6006DEAF9 /* reader.cc */,
				BBA721BB1462C3B900ACF26D /* report.cc */,
				BB30391F16FB42C700CDF586 /* reportF.cc */,
				BB73591A05B98DA3006956D5 /* analyse2.cc */,
				BB73591B05B98DA3006956D5 /* analyse3.cc */,
			);
			name = tools;
			path = src/tools;
			sourceTree = SOURCE_ROOT;
		};
		BB770BAC12FF408300D018A0 /* Crosslink */ = {
			isa = PBXGroup;
			children = (
				BBA98686132245DB0031200B /* crosslink.h */,
				BBA98685132245DB0031200B /* crosslink.cc */,
				BB06D6BC152F0A5300AD8355 /* crosslink_long.h */,
				BB06D6BB152F0A5300AD8355 /* crosslink_long.cc */,
				BBA98684132245DB0031200B /* crosslink_prop.h */,
				BBA98683132245DB0031200B /* crosslink_prop.cc */,
			);
			name = Crosslink;
			sourceTree = "<group>";
		};
		BB770C0012FF44C100D018A0 /* Shackle */ = {
			isa = PBXGroup;
			children = (
				BB770C0412FF44D100D018A0 /* shackle.h */,
				BB770C0312FF44D100D018A0 /* shackle.cc */,
				BB1121831549B72B0031CC48 /* shackle_long.h */,
				BB1121821549B72B0031CC48 /* shackle_long.cc */,
				BB770C0212FF44D100D018A0 /* shackle_prop.h */,
				BB770C0112FF44D100D018A0 /* shackle_prop.cc */,
			);
			name = Shackle;
			sourceTree = "<group>";
		};
		BB7D7CA41026FEA500C1DC38 /* bundle */ = {
			isa = PBXGroup;
			children = (
				BBD6F5BE12D9D16400A5F99B /* bundle_prop.h */,
				BBD6F5BD12D9D16400A5F99B /* bundle_prop.cc */,
				BBD6F5C012D9D16400A5F99B /* bundle.h */,
				BBD6F5BF12D9D16400A5F99B /* bundle.cc */,
			);
			name = bundle;
			sourceTree = "<group>";
		};
		BB872F44153D9E5300DE7058 /* display_prop */ = {
			isa = PBXGroup;
			children = (
				BB7F683F12D0F1B100F8FC84 /* display_prop.h */,
				BB7F683E12D0F1B100F8FC84 /* display_prop.cc */,
				BBC0E57210CABBBB008139D1 /* point_disp.h */,
				BBC0E57110CABBBB008139D1 /* point_disp.cc */,
				BBD4BB3A1007F2D300D00914 /* fiber_disp.h */,
				BBD4BB391007F2D300D00914 /* fiber_disp.cc */,
				BB1DCBF31421FE850061547C /* line_disp.h */,
				BB1DCBF21421FE850061547C /* line_disp.cc */,
			);
			name = display_prop;
			sourceTree = "<group>";
		};
		BB88388610B48E6900A4028F /* Space */ = {
			isa = PBXGroup;
			children = (
				BB88388810B48EC400A4028F /* modulo.h */,
				BB88388710B48EC400A4028F /* modulo.cc */,
				BB88388A10B48EC400A4028F /* space_prop.h */,
				BB88388910B48EC400A4028F /* space_prop.cc */,
				BB88388C10B48EC400A4028F /* space.h */,
				BB88388B10B48EC400A4028F /* space.cc */,
				BB955C4C116FBF4C000E70A6 /* space_set.h */,
				BB955C4B116FBF4C000E70A6 /* space_set.cc */,
				BB8838BE10B48EF900A4028F /* spaces */,
			);
			name = Space;
			path = src/sim;
			sourceTree = SOURCE_ROOT;
		};
		BB8838BE10B48EF900A4028F /* spaces */ = {
			isa = PBXGroup;
			children = (
				BBA0E42E10B4A7E90080783F /* makefile.inc */,
				BB48AB001B42BABD008540D1 /* space_banana.cc */,
				BB48AB011B42BABD008540D1 /* space_banana.h */,
				BB9B5CA91541C01800C0B9B6 /* space_beads.cc */,
				BB9B5CAA1541C01800C0B9B6 /* space_beads.h */,
				BB88394B10B4912A00A4028F /* space_capsule.cc */,
				BB88394C10B4912A00A4028F /* space_capsule.h */,
				BB8838BF10B48EF900A4028F /* space_combine.cc */,
				BB8838C010B48EF900A4028F /* space_combine.h */,
				BB8838C110B48EF900A4028F /* space_cylinder.cc */,
				BB8838C210B48EF900A4028F /* space_cylinder.h */,
				E2F6428715D01466009B7C31 /* space_cylinderP.cc */,
				E2F6428815D01466009B7C31 /* space_cylinderP.h */,
				BB8838C310B48EF900A4028F /* space_cylinderZ.cc */,
				BB8838C410B48EF900A4028F /* space_cylinderZ.h */,
				BB8838C610B48EF900A4028F /* space_dice.h */,
				BB8838C510B48EF900A4028F /* space_dice.cc */,
				BBDF81781E677D620032906A /* space_disc.h */,
				BBDF81771E677D620032906A /* space_disc.cc */,
				BBCEB7981E3E8E0200443F77 /* space_dynamic_sphere.cc */,
				BBCEB7991E3E8E0200443F77 /* space_dynamic_sphere.h */,
				BB8838C710B48EF900A4028F /* space_ellipse.cc */,
				BB8838C810B48EF900A4028F /* space_ellipse.h */,
				BBDF817D1E677FDD0032906A /* space_dynamic_ellipse.cc */,
				BBDF817E1E677FDD0032906A /* space_dynamic_ellipse.h */,
				BB5CF1F716DD2D5A00EF0FE3 /* space_force.cc */,
				BB5CF1F816DD2D5A00EF0FE3 /* space_force.h */,
				BB8838CB10B48EF900A4028F /* space_inflate.cc */,
				BB8838CC10B48EF900A4028F /* space_inflate.h */,
				BBE4B5E913E04D2400CBE163 /* space_periodic.cc */,
				BBE4B5EA13E04D2400CBE163 /* space_periodic.h */,
				BB8838CD10B48EF900A4028F /* space_polygon.cc */,
				BB8838CE10B48EF900A4028F /* space_polygon.h */,
				BB2BFFDC184640D800EBE4EC /* space_polygonZ.cc */,
				BB2BFFDD184640D800EBE4EC /* space_polygonZ.h */,
				BBE9D38B158500BA00FF944A /* space_ring.cc */,
				BBE9D38C158500BA00FF944A /* space_ring.h */,
				BB8838CF10B48EF900A4028F /* space_rotate.cc */,
				BB8838D010B48EF900A4028F /* space_rotate.h */,
				BB8838D110B48EF900A4028F /* space_sphere.cc */,
				BB8838D210B48EF900A4028F /* space_sphere.h */,
				BB8838D510B48EF900A4028F /* space_square.cc */,
				BB8838D610B48EF900A4028F /* space_square.h */,
				BB8838D710B48EF900A4028F /* space_strip.cc */,
				BB8838D810B48EF900A4028F /* space_strip.h */,
				BB8838DB10B48EF900A4028F /* space_torus.cc */,
				BB8838DC10B48EF900A4028F /* space_torus.h */,
				BB3A4ADF193512BF005CD868 /* space_twinspheres.cc */,
				BB3A4AE0193512BF005CD868 /* space_twinspheres.h */,
				BB3A4AE519351389005CD868 /* space_tee.cc */,
				BB3A4AE619351389005CD868 /* space_tee.h */,
			);
			name = spaces;
			path = src/sim/spaces;
			sourceTree = SOURCE_ROOT;
		};
		BB8935510743D4A600CFE500 /* Organizers */ = {
			isa = PBXGroup;
			children = (
				BBDBF9EC0FF7515A003E94D0 /* organizer.h */,
				BBDBF9EB0FF7515A003E94D0 /* organizer.cc */,
				BBD5DA770FF7956C0010D08D /* organizer_set.h */,
				BBD5DA760FF7956C0010D08D /* organizer_set.cc */,
				BB7D7CA41026FEA500C1DC38 /* bundle */,
				BB6D1DDB1022F4BF00DB0AFD /* aster */,
				BB6D1DDC1022F4CE00DB0AFD /* nucleus */,
				BBD6F5D512D9D1A200A5F99B /* fake */,
			);
			name = Organizers;
			path = src/sim;
			sourceTree = SOURCE_ROOT;
		};
		BB89A3ED1A6410BB00D724F4 /* Event */ = {
			isa = PBXGroup;
			children = (
				BB89A3EE1A6410CF00D724F4 /* event_prop.cc */,
				BB89A3EF1A6410CF00D724F4 /* event_prop.h */,
				BB89A3F01A6410CF00D724F4 /* event_set.cc */,
				BB89A3F11A6410CF00D724F4 /* event_set.h */,
				BB89A3F21A6410CF00D724F4 /* event.cc */,
				BB89A3F31A6410CF00D724F4 /* event.h */,
			);
			name = Event;
			path = src/sim;
			sourceTree = SOURCE_ROOT;
		};
		BB97114B1DECDA1300352630 /* disp */ = {
			isa = PBXGroup;
			children = (
				BB9711581DECDA1300352630 /* makefile.inc */,
				BB9711641DECDA2C00352630 /* colors */,
				BB9711651DECDA3600352630 /* extensions */,
				BB97114F1DECDA1300352630 /* glapp_prop.h */,
				BB97114E1DECDA1300352630 /* glapp_prop.cc */,
				BB97114D1DECDA1300352630 /* glapp.h */,
				BB97114C1DECDA1300352630 /* glapp.cc */,
				BB9711631DECDA1300352630 /* view_prop.h */,
				BB9711621DECDA1300352630 /* view_prop.cc */,
				BB9711611DECDA1300352630 /* view.h */,
				BB9711601DECDA1300352630 /* view.cc */,
			);
			name = disp;
			path = src/disp;
			sourceTree = SOURCE_ROOT;
		};
		BB9711641DECDA2C00352630 /* colors */ = {
			isa = PBXGroup;
			children = (
				BB9711521DECDA1300352630 /* gle_color.cc */,
				BB9711531DECDA1300352630 /* gle_color.h */,
				BB9711541DECDA1300352630 /* gle_color_list.cc */,
				BB9711551DECDA1300352630 /* gle_color_list.h */,
			);
			name = colors;
			sourceTree = "<group>";
		};
		BB9711651DECDA3600352630 /* extensions */ = {
			isa = PBXGroup;
			children = (
				BB9711571DECDA1300352630 /* glut.h */,
				BB97115D1DECDA1300352630 /* opengl.h */,
				BB9711501DECDA1300352630 /* gle.cc */,
				BB9711511DECDA1300352630 /* gle.h */,
				BB97115E1DECDA1300352630 /* saveimage.cc */,
				BB97115F1DECDA1300352630 /* saveimage.h */,
				BB9711591DECDA1300352630 /* offscreen.cc */,
				BB97115A1DECDA1300352630 /* offscreen.h */,
				BB97115B1DECDA1300352630 /* offscreen_fbo.cc */,
				BB97115C1DECDA1300352630 /* offscreen_glx.cc */,
				BB9711561DECDA1300352630 /* glu_unproject.cc */,
			);
			name = extensions;
			sourceTree = "<group>";
		};
		BBA005B2163495F70026FCB1 /* Digit */ = {
			isa = PBXGroup;
			children = (
				BBA005AF163495BF0026FCB1 /* digit.h */,
				BBA005AE163495BF0026FCB1 /* digit.cc */,
				BBA005B4163496170026FCB1 /* digit_prop.h */,
				BBA005B3163496170026FCB1 /* digit_prop.cc */,
			);
			name = Digit;
			sourceTree = "<group>";
		};
		BBA1014B126CC7BD00D28A55 /* Walker */ = {
			isa = PBXGroup;
			children = (
				BBA10150126CC7E600D28A55 /* walker.h */,
				BBA1014F126CC7E600D28A55 /* walker.cc */,
				BBA1014E126CC7E600D28A55 /* walker_prop.h */,
				BBA1014D126CC7E600D28A55 /* walker_prop.cc */,
			);
			name = Walker;
			sourceTree = "<group>";
		};
		BBA1014C126CC7CA00D28A55 /* Cutter */ = {
			isa = PBXGroup;
			children = (
				BBA10158126CC7FD00D28A55 /* cutter.h */,
				BBA10157126CC7FD00D28A55 /* cutter.cc */,
				BBA10156126CC7FD00D28A55 /* cutter_prop.h */,
				BBA10155126CC7FD00D28A55 /* cutter_prop.cc */,
			);
			name = Cutter;
			sourceTree = "<group>";
		};
		BBA2954711A1C14000FDCD2E /* Bead */ = {
			isa = PBXGroup;
			children = (
				BBA2954911A1C16600FDCD2E /* bead.h */,
				BBA2954811A1C16600FDCD2E /* bead.cc */,
				BBA295CD11A1CDEB00FDCD2E /* bead_set.h */,
				BBA295CC11A1CDEB00FDCD2E /* bead_set.cc */,
				BB2A470114F3D4AD008434C6 /* bead_prop.h */,
				BB2A470214F3D4AD008434C6 /* bead_prop.cc */,
			);
			name = Bead;
			path = src/sim;
			sourceTree = SOURCE_ROOT;
		};
		BBA49EE512FF51F2008A7D33 /* DynamicFiber */ = {
			isa = PBXGroup;
			children = (
				BBA49EFA12FF5331008A7D33 /* dynamic_fiber.h */,
				BBA49EF912FF5331008A7D33 /* dynamic_fiber.cc */,
				BBA49F1D12FF5589008A7D33 /* dynamic_fiber_prop.h */,
				BBA49F1C12FF5589008A7D33 /* dynamic_fiber_prop.cc */,
			);
			name = DynamicFiber;
			sourceTree = "<group>";
		};
		BBA8C0BD0E20CA8A009C7F93 /* Objects */ = {
			isa = PBXGroup;
			children = (
				BBE87DFF0DD33655002B3A3C /* movable.h */,
				BBE87DFE0DD33655002B3A3C /* movable.cc */,
				BBA938620FFEAAB200741444 /* object.h */,
				BBA938610FFEAAB200741444 /* object.cc */,
				BBA8BD720E1FBDE8009C7F93 /* object_set.h */,
				BBA8BD730E1FBDE8009C7F93 /* object_set.cc */,
			);
			name = Objects;
			path = src/sim;
			sourceTree = SOURCE_ROOT;
		};
		BBA8C45F15FB685700F52094 /* Rescuer */ = {
			isa = PBXGroup;
			children = (
				BBA8C47D15FB6AE000F52094 /* rescuer.h */,
				BBA8C47C15FB6AE000F52094 /* rescuer.cc */,
				BBA8C47B15FB6AE000F52094 /* rescuer_prop.h */,
				BBA8C47A15FB6AE000F52094 /* rescuer_prop.cc */,
			);
			name = Rescuer;
			sourceTree = "<group>";
		};
		BBA98695132246720031200B /* Bridge */ = {
			isa = PBXGroup;
			children = (
				BBA98699132246870031200B /* bridge.h */,
				BBA98698132246870031200B /* bridge.cc */,
				BBA98697132246870031200B /* bridge_prop.h */,
				BBA98696132246870031200B /* bridge_prop.cc */,
			);
			name = Bridge;
			sourceTree = "<group>";
		};
		BBADE80A091F4406007BB791 /* display */ = {
			isa = PBXGroup;
			children = (
				BB872F44153D9E5300DE7058 /* display_prop */,
				BBADE80E091F4427007BB791 /* display.h */,
				BBADE80D091F4427007BB791 /* display.cc */,
				BBADE810091F4427007BB791 /* display1.h */,
				BBADE80F091F4427007BB791 /* display1.cc */,
				BBF7BB1910CD44E00089F5B1 /* display2.h */,
				BBF7BB1810CD44E00089F5B1 /* display2.cc */,
				BBADE812091F4427007BB791 /* display3.h */,
				BBADE811091F4427007BB791 /* display3.cc */,
			);
			name = display;
			path = src/play;
			sourceTree = SOURCE_ROOT;
		};
		BBAF37610748EB4600A29DB7 /* lib */ = {
			isa = PBXGroup;
			children = (
				BB7191C50EF1CD9900CED9E2 /* libcytomath.a */,
				BB51BC5C05FA559800D4869F /* libcytobase.a */,
				BBE0993E0869D87F005FF210 /* libcytospace.a */,
				BB4DB5CE0C69D7E9001E5E4F /* libcytospaceGL.a */,
				BB51BD1405FA5FAA00D4869F /* libcytosim.a */,
				BB4DB5950C69D5A2001E5E4F /* libcytodisp.a */,
			);
			name = lib;
			path = build;
			sourceTree = SOURCE_ROOT;
		};
		BBB1C6170CB2BF8100679ADC /* blank */ = {
			isa = PBXGroup;
			children = (
				BB2BF8DB0E085D790024546A /* makefile */,
				BBB1C6160CB2BF7700679ADC /* thing.h */,
				BBB1C6150CB2BF7700679ADC /* thing.cc */,
				BBB1C6130CB2BF7700679ADC /* blank_param.h */,
				BBB1C6120CB2BF7700679ADC /* blank_param.cc */,
				BBB1C6140CB2BF7700679ADC /* blank.cc */,
			);
			name = blank;
			sourceTree = "<group>";
		};
		BBB1E478126DC6EB00B19D26 /* Actor */ = {
			isa = PBXGroup;
			children = (
				BBB1E47C126DC70B00B19D26 /* actor.h */,
				BBB1E47B126DC70B00B19D26 /* actor.cc */,
				BBB1E47A126DC70B00B19D26 /* actor_prop.h */,
				BBB1E479126DC70B00B19D26 /* actor_prop.cc */,
			);
			name = Actor;
			sourceTree = "<group>";
		};
		BBB7ED3A06933C7700E2B49B /* Frameworks */ = {
			isa = PBXGroup;
			children = (
				BB84087F193490130088C07B /* Accelerate.framework */,
				BB5CDD6A06AC4BE3008296B1 /* GLUT.framework */,
				BBB7ED2906933C6700E2B49B /* AGL.framework */,
				BB7C2B8D05FA4AC9002C69A9 /* OpenGL.framework */,
				BB9B6DC806AC5160004A4D10 /* Foundation.framework */,
			);
			name = Frameworks;
			sourceTree = SOURCE_ROOT;
		};
		BBCAA48F06B0653500638608 /* Fibers */ = {
			isa = PBXGroup;
			children = (
				BBCAA3E906B05D3C00638608 /* filament.h */,
				BBCAA3E806B05D3C00638608 /* filament.cc */,
				BB9D992608D6281100DBD2BF /* rigid_fiber.h */,
				BB9D992508D6281100DBD2BF /* rigid_fiber.cc */,
				BBCAA49D06B0655A00638608 /* rigid_fiber_project.cc */,
				BBCAA49E06B0655A00638608 /* rigid_fiber_projectmat.cc */,
				BB171C310B3DEBE700CFFC3B /* fiber.h */,
				BB171C320B3DEBE700CFFC3B /* fiber.cc */,
				BB07F48911627E2200A15828 /* fiber_prop.h */,
				BB07F48811627E2200A15828 /* fiber_prop.cc */,
				BB07F522116291E800A15828 /* fiber_set.h */,
				BB07F521116291E800A15828 /* fiber_set.cc */,
				BB650A95182E472800A7998B /* GrowingFiber */,
				BB4CFFDD130539570049C585 /* ClassicFiber */,
				BBA49EE512FF51F2008A7D33 /* DynamicFiber */,
				BBE426941443781A003795C4 /* TreadmillingFiber */,
				BB614D9605BE8EF10048FA70 /* Tubule */,
			);
			name = Fibers;
			path = src/sim;
			sourceTree = SOURCE_ROOT;
		};
		BBCAA7B806B07B6000638608 /* Hands */ = {
			isa = PBXGroup;
			children = (
				BB2EBF460FCF1F3F00CCA721 /* fiber_binder.h */,
				BB2EBF450FCF1F3F00CCA721 /* fiber_binder.cc */,
				BBDFE3BD0C6A37FF00CD333A /* hand_monitor.h */,
				BBDFE3BE0C6A37FF00CD333A /* hand_monitor.cc */,
				BB7358E205B98DA3006956D5 /* hand.h */,
				BB7358E105B98DA3006956D5 /* hand.cc */,
				BBAF2B2E0FD01048006E8E27 /* hand_prop.h */,
				BBAF2B2F0FD01048006E8E27 /* hand_prop.cc */,
				BB500226126A06B2005E925C /* Motor */,
				BBA005B2163495F70026FCB1 /* Digit */,
				323711E01FD1AEB80067BFB7 /* AseWalker */,
				BBA1014B126CC7BD00D28A55 /* Walker */,
				BBFF313816F3580500C09B51 /* Myosin */,
				BBFF314216F3648E00C09B51 /* Dynein */,
				BBFF314116F3648800C09B51 /* Kinesin */,
				BB500228126A06BE005E925C /* Nucleator */,
				BBA1014C126CC7CA00D28A55 /* Cutter */,
				BBD025D91B28DF220002B9FE /* Chewer */,
				BB500229126A06C6005E925C /* Tracker */,
				BBD720D31C69C774008D9B4F /* Regulator */,
				BBA8C45F15FB685700F52094 /* Rescuer */,
				BB500227126A06B9005E925C /* Slider */,
				BBB1E478126DC6EB00B19D26 /* Actor */,
				BB50FE7C1268FA98005E925C /* Mighty */,
			);
			name = Hands;
			path = src/sim;
			sourceTree = SOURCE_ROOT;
		};
		BBD025D91B28DF220002B9FE /* Chewer */ = {
			isa = PBXGroup;
			children = (
				BBD025DD1B28DF950002B9FE /* chewer.h */,
				BBD025DC1B28DF950002B9FE /* chewer.cc */,
				BBD025DB1B28DF950002B9FE /* chewer_prop.h */,
				BBD025DA1B28DF950002B9FE /* chewer_prop.cc */,
			);
			name = Chewer;
			sourceTree = "<group>";
		};
		BBD6F5D512D9D1A200A5F99B /* fake */ = {
			isa = PBXGroup;
			children = (
				BBD6F5F512D9D37800A5F99B /* fake_prop.h */,
				BBD6F5F412D9D37800A5F99B /* fake_prop.cc */,
				BBD6F5F712D9D37800A5F99B /* fake.h */,
				BBD6F5F612D9D37800A5F99B /* fake.cc */,
			);
			name = fake;
			sourceTree = "<group>";
		};
		BBD720D31C69C774008D9B4F /* Regulator */ = {
			isa = PBXGroup;
			children = (
				BBD720D41C69C7AC008D9B4F /* regulator_prop.cc */,
				BBD720D51C69C7AC008D9B4F /* regulator_prop.h */,
				BBD720D61C69C7AC008D9B4F /* regulator.cc */,
				BBD720D71C69C7AC008D9B4F /* regulator.h */,
			);
			name = Regulator;
			sourceTree = "<group>";
		};
		BBD7A90015373A070056A06B /* Duo */ = {
			isa = PBXGroup;
			children = (
				BBD7A90215373A390056A06B /* duo.h */,
				BBD7A90115373A390056A06B /* duo.cc */,
				BB39EC25153806070047768E /* duo_long.h */,
				BB39EC24153806070047768E /* duo_long.cc */,
				BBD7A90615373A7A0056A06B /* duo_prop.h */,
				BBD7A90515373A7A0056A06B /* duo_prop.cc */,
			);
			name = Duo;
			sourceTree = "<group>";
		};
		BBD8538008087D4800BB5949 /* Points */ = {
			isa = PBXGroup;
			children = (
				BBCAA27C06B0539000638608 /* point_exact.h */,
				BBCAA27B06B0539000638608 /* point_exact.cc */,
				BBCAA27E06B0539000638608 /* point_interpolated.h */,
				BBCAA27D06B0539000638608 /* point_interpolated.cc */,
				BBD74E161366CA6500B50C62 /* fiber_locus.h */,
				BBD74E151366CA6500B50C62 /* fiber_locus.cc */,
			);
			name = Points;
			path = src/sim;
			sourceTree = SOURCE_ROOT;
		};
		BBE426941443781A003795C4 /* TreadmillingFiber */ = {
			isa = PBXGroup;
			children = (
				BBE4269914437BA4003795C4 /* treadmilling_fiber.h */,
				BBE4269814437BA4003795C4 /* treadmilling_fiber.cc */,
				BBE4269714437BA4003795C4 /* treadmilling_fiber_prop.h */,
				BBE4269614437BA4003795C4 /* treadmilling_fiber_prop.cc */,
			);
			name = TreadmillingFiber;
			sourceTree = "<group>";
		};
		BBEB846112FF338100F9D717 /* Fork */ = {
			isa = PBXGroup;
			children = (
				BBEB846312FF339500F9D717 /* fork.h */,
				BBEB846212FF339500F9D717 /* fork.cc */,
				BB770B6D12FF3E1900D018A0 /* fork_prop.h */,
				BB770B6C12FF3E1900D018A0 /* fork_prop.cc */,
			);
			name = Fork;
			sourceTree = "<group>";
		};
		BBFCC8D112C74C4F00F62176 /* picket */ = {
			isa = PBXGroup;
			children = (
				BBFCC8D412C74C7700F62176 /* picket.h */,
				BBFCC8D312C74C7700F62176 /* picket.cc */,
				BBDE7FF914E2609B00A23E0C /* picket_long.h */,
				BBDE7FF814E2609B00A23E0C /* picket_long.cc */,
			);
			name = picket;
			sourceTree = "<group>";
		};
		BBFCC8D212C74C5900F62176 /* wrist */ = {
			isa = PBXGroup;
			children = (
				BB90E7ED12CA635C000DF711 /* wrist.h */,
				BB90E7EC12CA635C000DF711 /* wrist.cc */,
				BBDE7FFD14E260B400A23E0C /* wrist_long.h */,
				BBDE7FFC14E260B400A23E0C /* wrist_long.cc */,
			);
			name = wrist;
			sourceTree = "<group>";
		};
		BBFF313816F3580500C09B51 /* Myosin */ = {
			isa = PBXGroup;
			children = (
				BBFF313916F3583800C09B51 /* myosin_prop.cc */,
				BBFF313A16F3583800C09B51 /* myosin_prop.h */,
				BBFF313B16F3583800C09B51 /* myosin.cc */,
				BBFF313C16F3583800C09B51 /* myosin.h */,
			);
			name = Myosin;
			sourceTree = "<group>";
		};
		BBFF314116F3648800C09B51 /* Kinesin */ = {
			isa = PBXGroup;
			children = (
				BBFF314B16F364C000C09B51 /* kinesin_prop.cc */,
				BBFF314C16F364C000C09B51 /* kinesin_prop.h */,
				BBFF314D16F364C000C09B51 /* kinesin.cc */,
				BBFF314E16F364C000C09B51 /* kinesin.h */,
			);
			name = Kinesin;
			sourceTree = "<group>";
		};
		BBFF314216F3648E00C09B51 /* Dynein */ = {
			isa = PBXGroup;
			children = (
				BBFF314316F364AD00C09B51 /* dynein_prop.cc */,
				BBFF314416F364AD00C09B51 /* dynein_prop.h */,
				BBFF314516F364AD00C09B51 /* dynein.cc */,
				BBFF314616F364AD00C09B51 /* dynein.h */,
			);
			name = Dynein;
			sourceTree = "<group>";
		};
/* End PBXGroup section */

/* Begin PBXHeadersBuildPhase section */
		BB4DB5910C69D5A2001E5E4F /* Headers */ = {
			isa = PBXHeadersBuildPhase;
			buildActionMask = 2147483647;
			files = (
			);
			runOnlyForDeploymentPostprocessing = 0;
		};
		BB4DB5CA0C69D7E9001E5E4F /* Headers */ = {
			isa = PBXHeadersBuildPhase;
			buildActionMask = 2147483647;
			files = (
				BB88389410B48EC400A4028F /* modulo.h in Headers */,
				BB88389610B48EC400A4028F /* space_prop.h in Headers */,
				BBCEB79D1E3E8E0200443F77 /* space_dynamic_sphere.h in Headers */,
				BB8838FC10B48EF900A4028F /* space_combine.h in Headers */,
				BB2BFFE1184640D800EBE4EC /* space_polygonZ.h in Headers */,
				BB8838FE10B48EF900A4028F /* space_cylinder.h in Headers */,
				BB88390010B48EF900A4028F /* space_cylinderZ.h in Headers */,
				BB3A4AE4193512BF005CD868 /* space_twinspheres.h in Headers */,
				BB48AB051B42BABD008540D1 /* space_banana.h in Headers */,
				BB88390210B48EF900A4028F /* space_dice.h in Headers */,
				BB88390410B48EF900A4028F /* space_ellipse.h in Headers */,
				BB3A4AEA19351389005CD868 /* space_tee.h in Headers */,
				BB88390810B48EF900A4028F /* space_inflate.h in Headers */,
				BB88390A10B48EF900A4028F /* space_polygon.h in Headers */,
				BB88390C10B48EF900A4028F /* space_rotate.h in Headers */,
				BB88390E10B48EF900A4028F /* space_sphere.h in Headers */,
				BB88391210B48EF900A4028F /* space_square.h in Headers */,
				BB88391410B48EF900A4028F /* space_strip.h in Headers */,
				BB88391810B48EF900A4028F /* space_torus.h in Headers */,
				BB88395010B4912A00A4028F /* space_capsule.h in Headers */,
				BB955CF8116FCB40000E70A6 /* space_set.h in Headers */,
				BBE4B5EC13E04D2400CBE163 /* space_periodic.h in Headers */,
				BBDF81821E677FDD0032906A /* space_dynamic_ellipse.h in Headers */,
				BB9B5CAE1541C01800C0B9B6 /* space_beads.h in Headers */,
				BBDF817C1E677D620032906A /* space_disc.h in Headers */,
				BBE9D390158500BA00FF944A /* space_ring.h in Headers */,
				E2F6428C15D01466009B7C31 /* space_cylinderP.h in Headers */,
				BB5CF1FC16DD2D5A00EF0FE3 /* space_force.h in Headers */,
			);
			runOnlyForDeploymentPostprocessing = 0;
		};
		BB51BC2005FA534000D4869F /* Headers */ = {
			isa = PBXHeadersBuildPhase;
			buildActionMask = 2147483647;
			files = (
			);
			runOnlyForDeploymentPostprocessing = 0;
		};
		BB51BC5905FA559800D4869F /* Headers */ = {
			isa = PBXHeadersBuildPhase;
			buildActionMask = 2147483647;
			files = (
				BB1F0BBF0653D5F4003F4957 /* exceptions.h in Headers */,
				BB1F0BC20653D5F5003F4957 /* messages.h in Headers */,
				BB1F0BC80653D5F6003F4957 /* iowrapper.h in Headers */,
				BB55BF310A25FB13003333C9 /* dim.h in Headers */,
				BB55C2010A261F56003333C9 /* node.h in Headers */,
				BB55C20C0A261F64003333C9 /* node_list.h in Headers */,
				BB20484D0AF203A0004EDA21 /* filewrapper.h in Headers */,
				BB4DB5990C69D5F8001E5E4F /* array.h in Headers */,
				BBA5E5820E8EBA620009F6D0 /* tictoc.h in Headers */,
				BB1F9C2D0FD5A9790047327F /* glossary.h in Headers */,
				BB32006A0FD713A8001F91AC /* key_list.h in Headers */,
				BBD8A4BA0FF253B8005A6615 /* property_list.h in Headers */,
				BB50D0D80FFA30CD00278580 /* property.h in Headers */,
				BB50D6130FFAE51900278580 /* tokenizer.h in Headers */,
				BBEF3A87118318AE000F2EED /* backtrace.h in Headers */,
				BB65DBEC11AD53AC005DD116 /* filepath.h in Headers */,
				BB7085EA1285A2CA00D8D79A /* stream_func.h in Headers */,
				BB61B7F019B7622800B1F4F6 /* ansi_colors.h in Headers */,
				BBE15DA212CDF8DB007C3D44 /* allot.h in Headers */,
				BB19FEF712F352A400ACEA12 /* inventoried.h in Headers */,
				BB19FEF912F352A400ACEA12 /* inventory.h in Headers */,
				BB6E52CF15D206DF00946BFF /* buddy.h in Headers */,
			);
			runOnlyForDeploymentPostprocessing = 0;
		};
		BB51BD1105FA5FAA00D4869F /* Headers */ = {
			isa = PBXHeadersBuildPhase;
			buildActionMask = 2147483647;
			files = (
				BBCAA28006B0539000638608 /* point_exact.h in Headers */,
				BBCAA28206B0539000638608 /* point_interpolated.h in Headers */,
				BBCAA3EB06B05D3C00638608 /* filament.h in Headers */,
				BB1749A707D798E600BC7BDC /* lattice.h in Headers */,
				BBD852EC0808699F00BB5949 /* mecable.h in Headers */,
				BBD85307080876BB00BB5949 /* point_set.h in Headers */,
				BB7020AE0823C4B100B2AA50 /* sphere.h in Headers */,
				BB9D992A08D6281100DBD2BF /* rigid_fiber.h in Headers */,
				BB55C21D0A261FC1003333C9 /* solid.h in Headers */,
				BB55C2230A261FC8003333C9 /* simul.h in Headers */,
				BB55C2250A261FC9003333C9 /* hand.h in Headers */,
				BB98FE920B35F66300796DAE /* meca.h in Headers */,
				BB171C330B3DEBE700CFFC3B /* fiber.h in Headers */,
				BB60C6A10B6022FE00596D88 /* fiber_grid.h in Headers */,
				BBDFE3BF0C6A37FF00CD333A /* hand_monitor.h in Headers */,
				BB53F5790DCB467000ED38EB /* point_grid.h in Headers */,
				BBE87E010DD33655002B3A3C /* movable.h in Headers */,
				BB89A3FF1A6410E000D724F4 /* event.h in Headers */,
				BBA8BD740E1FBDE8009C7F93 /* object_set.h in Headers */,
				BB9402ED0E236778007410D7 /* sphere_set.h in Headers */,
				BBE60B950EE9684000FFAB27 /* field_values.h in Headers */,
				BBD025DF1B28DF950002B9FE /* chewer_prop.h in Headers */,
				BB2EBF480FCF1F3F00CCA721 /* fiber_binder.h in Headers */,
				BBAF2B300FD01048006E8E27 /* hand_prop.h in Headers */,
				BB669A9B0FE2E79C00E5AC10 /* couple_set.h in Headers */,
				BB669A9D0FE2E79C00E5AC10 /* couple.h in Headers */,
				BB669ACC0FE2E9FA00E5AC10 /* single_set.h in Headers */,
				BB669ACE0FE2E9FA00E5AC10 /* single.h in Headers */,
				BBD8A4A80FF25159005A6615 /* single_prop.h in Headers */,
				BBFDB4670FF2589B00C9541B /* couple_prop.h in Headers */,
				BBFDB9D90FF35FD200C9541B /* simul_prop.h in Headers */,
				BBDBF9DC0FF74835003E94D0 /* solid_prop.h in Headers */,
				BBDBF9EE0FF7515A003E94D0 /* organizer.h in Headers */,
				BBD5DA7B0FF7956C0010D08D /* organizer_set.h in Headers */,
				BB50CEF30FFA0AAD00278580 /* sphere_prop.h in Headers */,
				BBA938640FFEAAB200741444 /* object.h in Headers */,
				BB7D839610274A4500C1DC38 /* common.h in Headers */,
				BB537E3811131B110059D9AA /* field_prop.h in Headers */,
				BB07F48B11627E2200A15828 /* fiber_prop.h in Headers */,
				BB07F524116291E800A15828 /* fiber_set.h in Headers */,
				BB846BE5116FDEB900A0CD0E /* space_set.h in Headers */,
				BBA2954B11A1C16600FDCD2E /* bead.h in Headers */,
				BBA295CF11A1CDEB00FDCD2E /* bead_set.h in Headers */,
				BB50FE881268FB00005E925C /* motor_prop.h in Headers */,
				BB50FE8A1268FB00005E925C /* motor.h in Headers */,
				BB5000431269BDC9005E925C /* nucleator_prop.h in Headers */,
				BB5000451269BDC9005E925C /* nucleator.h in Headers */,
				BBD720D91C69C7AC008D9B4F /* regulator_prop.h in Headers */,
				BB5001E71269FCE1005E925C /* mighty_prop.h in Headers */,
				BB5001E91269FCE1005E925C /* mighty.h in Headers */,
				BB500211126A066B005E925C /* slider_prop.h in Headers */,
				BB500213126A066B005E925C /* slider.h in Headers */,
				BB500462126A332E005E925C /* tracker_prop.h in Headers */,
				BB500464126A332E005E925C /* tracker.h in Headers */,
				BBD025E11B28DF950002B9FE /* chewer.h in Headers */,
				BBA10152126CC7E600D28A55 /* walker_prop.h in Headers */,
				BBA10154126CC7E600D28A55 /* walker.h in Headers */,
				BBA1015A126CC7FD00D28A55 /* cutter_prop.h in Headers */,
				BBA1015C126CC7FD00D28A55 /* cutter.h in Headers */,
				BBB1E47E126DC70B00B19D26 /* actor_prop.h in Headers */,
				BBB1E480126DC70B00B19D26 /* actor.h in Headers */,
				BBF080B912A4F7B1007113EC /* tubule_prop.h in Headers */,
				BBF080BB12A4F7B1007113EC /* tubule.h in Headers */,
				BB5D4CA212BCBE2900A1312F /* parser.h in Headers */,
				BBFCC8D612C74C7700F62176 /* picket.h in Headers */,
				BB90E7EF12CA635C000DF711 /* wrist.h in Headers */,
				BBD6F5C212D9D16400A5F99B /* bundle_prop.h in Headers */,
				BBD6F5C412D9D16400A5F99B /* bundle.h in Headers */,
				BBD6F5CA12D9D17A00A5F99B /* aster_prop.h in Headers */,
				BBD6F5CC12D9D17A00A5F99B /* aster.h in Headers */,
				BBD6F5D212D9D18D00A5F99B /* nucleus_prop.h in Headers */,
				BBD6F5D412D9D18D00A5F99B /* nucleus.h in Headers */,
				BBD6F5F912D9D37800A5F99B /* fake_prop.h in Headers */,
				BBD6F5FB12D9D37800A5F99B /* fake.h in Headers */,
				BBEB846512FF339500F9D717 /* fork.h in Headers */,
				BB770B6F12FF3E1900D018A0 /* fork_prop.h in Headers */,
				BB770C0612FF44D100D018A0 /* shackle_prop.h in Headers */,
				BB770C0812FF44D100D018A0 /* shackle.h in Headers */,
				BBA49EFC12FF5331008A7D33 /* dynamic_fiber.h in Headers */,
				BBA49F1F12FF5589008A7D33 /* dynamic_fiber_prop.h in Headers */,
				BB4CFFE4130539740049C585 /* classic_fiber_prop.h in Headers */,
				BB4CFFE6130539740049C585 /* classic_fiber.h in Headers */,
				BB89A3FD1A6410E000D724F4 /* event_set.h in Headers */,
				BBA98688132245DB0031200B /* crosslink_prop.h in Headers */,
				BBA9868A132245DB0031200B /* crosslink.h in Headers */,
				BBA9869B132246870031200B /* bridge_prop.h in Headers */,
				BBA9869D132246870031200B /* bridge.h in Headers */,
				BBD74E181366CA6500B50C62 /* fiber_locus.h in Headers */,
				BBE4269B14437BA4003795C4 /* treadmilling_fiber_prop.h in Headers */,
				BBE4269D14437BA4003795C4 /* treadmilling_fiber.h in Headers */,
				BBDE7FFB14E2609B00A23E0C /* picket_long.h in Headers */,
				BBDE7FFF14E260B400A23E0C /* wrist_long.h in Headers */,
				BB2A470314F3D4AD008434C6 /* bead_prop.h in Headers */,
				BBD720DB1C69C7AC008D9B4F /* regulator.h in Headers */,
				BB06D6BE152F0A5300AD8355 /* crosslink_long.h in Headers */,
				BBD7A90415373A390056A06B /* duo.h in Headers */,
				BBD7A90815373A7A0056A06B /* duo_prop.h in Headers */,
				BB39EC27153806070047768E /* duo_long.h in Headers */,
				BB9B5DE115429BD300C0B9B6 /* field_base.h in Headers */,
				BB9B5DE315429BF400C0B9B6 /* field.h in Headers */,
				BB1121851549B72B0031CC48 /* shackle_long.h in Headers */,
				BB8481B3158348E80076C8C2 /* couple_long.h in Headers */,
				BB6662D615A1A75A0028AA2E /* interface.h in Headers */,
				BBA8C47F15FB6AE000F52094 /* rescuer_prop.h in Headers */,
				BBA8C48115FB6AE000F52094 /* rescuer.h in Headers */,
				BBA005B1163495BF0026FCB1 /* digit.h in Headers */,
				BBA005B6163496170026FCB1 /* digit_prop.h in Headers */,
				BBFF313E16F3583800C09B51 /* myosin_prop.h in Headers */,
				BBFF314016F3583800C09B51 /* myosin.h in Headers */,
				BB89A3FB1A6410DB00D724F4 /* event_prop.h in Headers */,
				BBFF314816F364AE00C09B51 /* dynein_prop.h in Headers */,
				BBFF314A16F364AE00C09B51 /* dynein.h in Headers */,
				BBF0386018BCF7A3002E8568 /* splash.h in Headers */,
				BBFF315016F364C000C09B51 /* kinesin_prop.h in Headers */,
				BBFF315216F364C000C09B51 /* kinesin.h in Headers */,
				BB650A9B182E475900A7998B /* growing_fiber_prop.h in Headers */,
				BB650A9D182E475900A7998B /* growing_fiber.h in Headers */,
			);
			runOnlyForDeploymentPostprocessing = 0;
		};
		BB6403D505FBC28C00DF7BFF /* Headers */ = {
			isa = PBXHeadersBuildPhase;
			buildActionMask = 2147483647;
			files = (
			);
			runOnlyForDeploymentPostprocessing = 0;
		};
		BB64041205FBC58500DF7BFF /* Headers */ = {
			isa = PBXHeadersBuildPhase;
			buildActionMask = 2147483647;
			files = (
			);
			runOnlyForDeploymentPostprocessing = 0;
		};
		BB6405F105FBD9CD00DF7BFF /* Headers */ = {
			isa = PBXHeadersBuildPhase;
			buildActionMask = 2147483647;
			files = (
			);
			runOnlyForDeploymentPostprocessing = 0;
		};
		BB7191640EF1CD9900CED9E2 /* Headers */ = {
			isa = PBXHeadersBuildPhase;
			buildActionMask = 2147483647;
			files = (
				BB71916A0EF1CD9900CED9E2 /* matsparsebandsym.h in Headers */,
				323E8012212CC53F002740AE /* swapper.h in Headers */,
				BB71916B0EF1CD9900CED9E2 /* matsparsesym.h in Headers */,
				BB71916C0EF1CD9900CED9E2 /* matsparsesym2.h in Headers */,
				BB71916E0EF1CD9900CED9E2 /* quaternion.h in Headers */,
				BB71916F0EF1CD9900CED9E2 /* matsparsesym1.h in Headers */,
				BB7191700EF1CD9900CED9E2 /* dim.h in Headers */,
				BB7191710EF1CD9900CED9E2 /* platonic.h in Headers */,
				BB7191720EF1CD9900CED9E2 /* matrix3.h in Headers */,
				BB7191730EF1CD9900CED9E2 /* matrix2.h in Headers */,
				BB7191740EF1CD9900CED9E2 /* matrixbase.h in Headers */,
				BB7191750EF1CD9900CED9E2 /* matrix1.h in Headers */,
				323711E81FD1AEE10067BFB7 /* ase_walker.h in Headers */,
				329CA693216E32580002BC54 /* trapper_long.h in Headers */,
				322C6A922139A16B00B7CB67 /* trapper_prop.h in Headers */,
				BB7191760EF1CD9900CED9E2 /* rasterizer.h in Headers */,
				32F4B35421B9526300340B44 /* trapper.h in Headers */,
				BB7191770EF1CD9900CED9E2 /* pointsonsphere.h in Headers */,
				BB1F2FC71AAD8D71004A364D /* grid_display.h in Headers */,
				BB7191780EF1CD9900CED9E2 /* conjgradient.h in Headers */,
				BB71917A0EF1CD9900CED9E2 /* smath.h in Headers */,
				BB71917B0EF1CD9900CED9E2 /* clapack.h in Headers */,
				BB71917D0EF1CD9900CED9E2 /* matblock.h in Headers */,
				BB71917E0EF1CD9900CED9E2 /* cblas.h in Headers */,
				BB71917F0EF1CD9900CED9E2 /* random.h in Headers */,
				BB7191800EF1CD9900CED9E2 /* matsparse.h in Headers */,
				BB7191820EF1CD9900CED9E2 /* real.h in Headers */,
				BB7191830EF1CD9900CED9E2 /* grid.h in Headers */,
				BB7191850EF1CD9900CED9E2 /* matsym.h in Headers */,
				BB7191860EF1CD9900CED9E2 /* isometry.h in Headers */,
				323711E61FD1AEE10067BFB7 /* ase_walker_prop.h in Headers */,
				BB7191870EF1CD9900CED9E2 /* matrix.h in Headers */,
				BB7191890EF1CD9900CED9E2 /* linear_solvers.h in Headers */,
				BB71918A0EF1CD9900CED9E2 /* matsparsesymblk.h in Headers */,
				BB71918B0EF1CD9900CED9E2 /* vector1.h in Headers */,
				BB71918C0EF1CD9900CED9E2 /* vector2.h in Headers */,
				BB71918D0EF1CD9900CED9E2 /* vector3.h in Headers */,
				32F4B35E21B97F8600340B44 /* trapper1.h in Headers */,
				BB7191910EF1CD9900CED9E2 /* SFMT.h in Headers */,
				BB7191930EF1CD9900CED9E2 /* matsparsesym4.h in Headers */,
				323E8016212CC558002740AE /* swapper_prop.h in Headers */,
				BB7191940EF1CD9900CED9E2 /* matsparsesym5.h in Headers */,
				BB7191960EF1CD9900CED9E2 /* vector.h in Headers */,
				32F4B35821B9527A00340B44 /* trapper2_prop.h in Headers */,
				BBD1B1F018FFD97800E5D80A /* project_ellipse.h in Headers */,
				BB0E4BD81002698100A96B34 /* random_vector.h in Headers */,
				BB10378310B8032E00CEC5C6 /* assert_macro.h in Headers */,
				BB8CB8571523147900505E89 /* bicgstab.h in Headers */,
				320F1A782121E03300BCF35D /* flipper_prop.h in Headers */,
				BB1D4B5A16B86B320087CC48 /* quartic_solver.h in Headers */,
				BB749D671793645D00B43298 /* polygon.h in Headers */,
				320F1A702121D15900BCF35D /* flipper.h in Headers */,
				BB560C301813DC8800CB1BF5 /* vecprint.h in Headers */,
				BBBD34E01AABA5BE00819326 /* grid_base.h in Headers */,
			);
			runOnlyForDeploymentPostprocessing = 0;
		};
		BB7C2B7C05F93FB9002C69A9 /* Headers */ = {
			isa = PBXHeadersBuildPhase;
			buildActionMask = 2147483647;
			files = (
				BB1037F810B8121300CEC5C6 /* rasterizer.h in Headers */,
			);
			runOnlyForDeploymentPostprocessing = 0;
		};
		BB7C2BBE05FA4EF8002C69A9 /* Headers */ = {
			isa = PBXHeadersBuildPhase;
			buildActionMask = 2147483647;
			files = (
				BB51BC0F05FA4F8E00D4869F /* grid.h in Headers */,
				BB51BC1705FA4FD100D4869F /* messages.h in Headers */,
			);
			runOnlyForDeploymentPostprocessing = 0;
		};
		BBA578ED05FA61DE009AE66E /* Headers */ = {
			isa = PBXHeadersBuildPhase;
			buildActionMask = 2147483647;
			files = (
			);
			runOnlyForDeploymentPostprocessing = 0;
		};
		BBA5793105FA64A3009AE66E /* Headers */ = {
			isa = PBXHeadersBuildPhase;
			buildActionMask = 2147483647;
			files = (
				BBD4BB3C1007F2D400D00914 /* fiber_disp.h in Headers */,
				BBC0E57410CABBBB008139D1 /* point_disp.h in Headers */,
				BBF7BB1B10CD44E00089F5B1 /* display2.h in Headers */,
				BB7662C610E923A200C93DF6 /* frame_reader.h in Headers */,
				BB56FA7712D0A0BF008B2260 /* play_prop.h in Headers */,
				BB7F684112D0F1B100F8FC84 /* display_prop.h in Headers */,
				BB1DCBF51421FE850061547C /* line_disp.h in Headers */,
				BB0E885716FBC81400451517 /* sim_thread.h in Headers */,
				BBCA7D081803EAF4000DFD95 /* player.h in Headers */,
			);
			runOnlyForDeploymentPostprocessing = 0;
		};
		BBCA9EEB06AFCB4600638608 /* Headers */ = {
			isa = PBXHeadersBuildPhase;
			buildActionMask = 2147483647;
			files = (
				BBA75887139CFC6F0098FBAF /* frame_reader.h in Headers */,
			);
			runOnlyForDeploymentPostprocessing = 0;
		};
		BBE0993A0869D87F005FF210 /* Headers */ = {
			isa = PBXHeadersBuildPhase;
			buildActionMask = 2147483647;
			files = (
				BB88388E10B48EC400A4028F /* modulo.h in Headers */,
				BB88389010B48EC400A4028F /* space_prop.h in Headers */,
				BBCEB79C1E3E8E0200443F77 /* space_dynamic_sphere.h in Headers */,
				BB8838DE10B48EF900A4028F /* space_combine.h in Headers */,
				BB2BFFE0184640D800EBE4EC /* space_polygonZ.h in Headers */,
				BB8838E010B48EF900A4028F /* space_cylinder.h in Headers */,
				BB8838E210B48EF900A4028F /* space_cylinderZ.h in Headers */,
				BB3A4AE3193512BF005CD868 /* space_twinspheres.h in Headers */,
				BB48AB041B42BABD008540D1 /* space_banana.h in Headers */,
				BB8838E410B48EF900A4028F /* space_dice.h in Headers */,
				BB8838E610B48EF900A4028F /* space_ellipse.h in Headers */,
				BB3A4AE919351389005CD868 /* space_tee.h in Headers */,
				BB8838EA10B48EF900A4028F /* space_inflate.h in Headers */,
				BB8838EC10B48EF900A4028F /* space_polygon.h in Headers */,
				BB8838EE10B48EF900A4028F /* space_rotate.h in Headers */,
				BB8838F010B48EF900A4028F /* space_sphere.h in Headers */,
				BB8838F410B48EF900A4028F /* space_square.h in Headers */,
				BB8838F610B48EF900A4028F /* space_strip.h in Headers */,
				BB8838FA10B48EF900A4028F /* space_torus.h in Headers */,
				BB88394E10B4912A00A4028F /* space_capsule.h in Headers */,
				BB955CF6116FCB39000E70A6 /* space_set.h in Headers */,
				BBE4B5EE13E04D2400CBE163 /* space_periodic.h in Headers */,
				BBDF81811E677FDD0032906A /* space_dynamic_ellipse.h in Headers */,
				BB9B5CAC1541C01800C0B9B6 /* space_beads.h in Headers */,
				BBDF817B1E677D620032906A /* space_disc.h in Headers */,
				BBE9D38E158500BA00FF944A /* space_ring.h in Headers */,
				E2F6428B15D01466009B7C31 /* space_cylinderP.h in Headers */,
				BB5CF1FB16DD2D5A00EF0FE3 /* space_force.h in Headers */,
			);
			runOnlyForDeploymentPostprocessing = 0;
		};
/* End PBXHeadersBuildPhase section */

/* Begin PBXNativeTarget section */
		BB18BBB61DFD78F600567023 /* test_simd */ = {
			isa = PBXNativeTarget;
			buildConfigurationList = BB18BBBB1DFD78F600567023 /* Build configuration list for PBXNativeTarget "test_simd" */;
			buildPhases = (
				BB18BBB31DFD78F600567023 /* Sources */,
				BB18BBB41DFD78F600567023 /* Frameworks */,
				BB18BBB51DFD78F600567023 /* CopyFiles */,
			);
			buildRules = (
			);
			dependencies = (
			);
			name = test_simd;
			productName = test_simd;
			productReference = BB18BBB71DFD78F600567023 /* test_simd */;
			productType = "com.apple.product-type.tool";
		};
		BB18BBC61DFD7E3400567023 /* test_code */ = {
			isa = PBXNativeTarget;
			buildConfigurationList = BB18BBCB1DFD7E3400567023 /* Build configuration list for PBXNativeTarget "test_code" */;
			buildPhases = (
				BB18BBC31DFD7E3400567023 /* Sources */,
				BB18BBC41DFD7E3400567023 /* Frameworks */,
				BB18BBC51DFD7E3400567023 /* CopyFiles */,
			);
			buildRules = (
			);
			dependencies = (
			);
			name = test_code;
			productName = test_code;
			productReference = BB18BBC71DFD7E3400567023 /* test_code */;
			productType = "com.apple.product-type.tool";
		};
		BB4DB5940C69D5A2001E5E4F /* cytodisp */ = {
			isa = PBXNativeTarget;
			buildConfigurationList = BB4DB5A70C69D643001E5E4F /* Build configuration list for PBXNativeTarget "cytodisp" */;
			buildPhases = (
				BB4DB5910C69D5A2001E5E4F /* Headers */,
				BB4DB5920C69D5A2001E5E4F /* Sources */,
				BB4DB5930C69D5A2001E5E4F /* Frameworks */,
			);
			buildRules = (
			);
			dependencies = (
				BBAF2FA7100B64700077A86B /* PBXTargetDependency */,
			);
			name = cytodisp;
			productName = glapp;
			productReference = BB4DB5950C69D5A2001E5E4F /* libcytodisp.a */;
			productType = "com.apple.product-type.library.static";
		};
		BB4DB5CD0C69D7E9001E5E4F /* cytospaceGL */ = {
			isa = PBXNativeTarget;
			buildConfigurationList = BB4DB5FA0C69D887001E5E4F /* Build configuration list for PBXNativeTarget "cytospaceGL" */;
			buildPhases = (
				BB4DB5CA0C69D7E9001E5E4F /* Headers */,
				BB4DB5CB0C69D7E9001E5E4F /* Sources */,
				BB4DB5CC0C69D7E9001E5E4F /* Frameworks */,
			);
			buildRules = (
			);
			dependencies = (
			);
			name = cytospaceGL;
			productName = cytospaceGL;
			productReference = BB4DB5CE0C69D7E9001E5E4F /* libcytospaceGL.a */;
			productType = "com.apple.product-type.library.static";
		};
		BB51BC2205FA534000D4869F /* test_glapp */ = {
			isa = PBXNativeTarget;
			buildConfigurationList = BB87B9C208CDC50600A05F58 /* Build configuration list for PBXNativeTarget "test_glapp" */;
			buildPhases = (
				BB51BC2005FA534000D4869F /* Headers */,
				BB51BC2105FA534000D4869F /* Sources */,
				BB3FFC36099FDB88004A79C6 /* Frameworks */,
			);
			buildRules = (
			);
			dependencies = (
				BB3417B90C329EB80016CF18 /* PBXTargetDependency */,
				BB4DB5B50C69D6F0001E5E4F /* PBXTargetDependency */,
				BB5C02E7100A1AE50073DC21 /* PBXTargetDependency */,
			);
			name = test_glapp;
			productName = test_glapp;
			productReference = BB51BC2305FA534000D4869F /* test_glap */;
			productType = "com.apple.product-type.tool";
		};
		BB51BC5B05FA559800D4869F /* cytobase */ = {
			isa = PBXNativeTarget;
			buildConfigurationList = BB87B94E08CDC50600A05F58 /* Build configuration list for PBXNativeTarget "cytobase" */;
			buildPhases = (
				BB51BC5905FA559800D4869F /* Headers */,
				BB51BC5A05FA559800D4869F /* Sources */,
			);
			buildRules = (
			);
			dependencies = (
			);
			name = cytobase;
			productName = cytobase;
			productReference = BB51BC5C05FA559800D4869F /* libcytobase.a */;
			productType = "com.apple.product-type.library.static";
		};
		BB51BD1305FA5FAA00D4869F /* cytosim */ = {
			isa = PBXNativeTarget;
			buildConfigurationList = BB87B95A08CDC50600A05F58 /* Build configuration list for PBXNativeTarget "cytosim" */;
			buildPhases = (
				BB51BD1105FA5FAA00D4869F /* Headers */,
				BB51BD1205FA5FAA00D4869F /* Sources */,
			);
			buildRules = (
			);
			dependencies = (
			);
			name = cytosim;
			productName = cytosim;
			productReference = BB51BD1405FA5FAA00D4869F /* libcytosim.a */;
			productType = "com.apple.product-type.library.static";
		};
		BB6403D705FBC28C00DF7BFF /* sieve */ = {
			isa = PBXNativeTarget;
			buildConfigurationList = BB87B96608CDC50600A05F58 /* Build configuration list for PBXNativeTarget "sieve" */;
			buildPhases = (
				BB6403D505FBC28C00DF7BFF /* Headers */,
				BB6403D605FBC28C00DF7BFF /* Sources */,
				BB6403F305FBC2E800DF7BFF /* Frameworks */,
			);
			buildRules = (
			);
			dependencies = (
				BBB86ACE0B7283AC0060EE7D /* PBXTargetDependency */,
				BB6403FE05FBC31E00DF7BFF /* PBXTargetDependency */,
				BBA7586B139CFC080098FBAF /* PBXTargetDependency */,
				BB64040005FBC32200DF7BFF /* PBXTargetDependency */,
			);
			name = sieve;
			productName = sieve;
			productReference = BB6403D805FBC28C00DF7BFF /* sieve */;
			productType = "com.apple.product-type.tool";
		};
		BB64041405FBC58500DF7BFF /* frametool */ = {
			isa = PBXNativeTarget;
			buildConfigurationList = BB87B96A08CDC50600A05F58 /* Build configuration list for PBXNativeTarget "frametool" */;
			buildPhases = (
				BB64041205FBC58500DF7BFF /* Headers */,
				BB64041305FBC58500DF7BFF /* Sources */,
			);
			buildRules = (
			);
			dependencies = (
			);
			name = frametool;
			productName = frametool;
			productReference = BB64041505FBC58500DF7BFF /* frametool */;
			productType = "com.apple.product-type.tool";
		};
		BB6405F005FBD9CD00DF7BFF /* test_space */ = {
			isa = PBXNativeTarget;
			buildConfigurationList = BB87B9CA08CDC50600A05F58 /* Build configuration list for PBXNativeTarget "test_space" */;
			buildPhases = (
				BB6405F105FBD9CD00DF7BFF /* Headers */,
				BB6405F705FBD9CD00DF7BFF /* Sources */,
				BB64060F05FBDA0800DF7BFF /* Frameworks */,
			);
			buildRules = (
			);
			dependencies = (
				BB64061805FBDA1C00DF7BFF /* PBXTargetDependency */,
				BB55C0E80A261402003333C9 /* PBXTargetDependency */,
				BBAF2F78100B611E0077A86B /* PBXTargetDependency */,
				BBE8E6CE10C199E1006527D4 /* PBXTargetDependency */,
				BBE8E6D010C199EA006527D4 /* PBXTargetDependency */,
			);
			name = test_space;
			productName = test_space;
			productReference = BB66EA66068D95AD001934AF /* test_space */;
			productType = "com.apple.product-type.tool";
		};
		BB7191630EF1CD9900CED9E2 /* cytomath */ = {
			isa = PBXNativeTarget;
			buildConfigurationList = BB7191C10EF1CD9900CED9E2 /* Build configuration list for PBXNativeTarget "cytomath" */;
			buildPhases = (
				BB7191640EF1CD9900CED9E2 /* Headers */,
				BB7191980EF1CD9900CED9E2 /* Sources */,
			);
			buildRules = (
			);
			dependencies = (
			);
			name = cytomath;
			productName = cytobase;
			productReference = BB7191C50EF1CD9900CED9E2 /* libcytomath.a */;
			productType = "com.apple.product-type.library.static";
		};
		BB7C2B7E05F93FB9002C69A9 /* test_rasterizer */ = {
			isa = PBXNativeTarget;
			buildConfigurationList = BB87B9BA08CDC50600A05F58 /* Build configuration list for PBXNativeTarget "test_rasterizer" */;
			buildPhases = (
				BB7C2B7C05F93FB9002C69A9 /* Headers */,
				BB7C2B7D05F93FB9002C69A9 /* Sources */,
				BB55C0A10A260E9C003333C9 /* Frameworks */,
			);
			buildRules = (
			);
			dependencies = (
				BB3416DE0C328F6E0016CF18 /* PBXTargetDependency */,
				BBF7B9FB10CD34F50089F5B1 /* PBXTargetDependency */,
				BBF7B9FE10CD350F0089F5B1 /* PBXTargetDependency */,
			);
			name = test_rasterizer;
			productName = testrasterizer;
			productReference = BB7C2B7F05F93FB9002C69A9 /* test_rasterizer */;
			productType = "com.apple.product-type.tool";
		};
		BB7C2BC005FA4EF8002C69A9 /* test_grid */ = {
			isa = PBXNativeTarget;
			buildConfigurationList = BB87B9BE08CDC50600A05F58 /* Build configuration list for PBXNativeTarget "test_grid" */;
			buildPhases = (
				BB7C2BBE05FA4EF8002C69A9 /* Headers */,
				BB7C2BBF05FA4EF8002C69A9 /* Sources */,
				BB882AF60EE82C6000E29E5C /* Frameworks */,
			);
			buildRules = (
			);
			dependencies = (
				BB34175A0C3294350016CF18 /* PBXTargetDependency */,
				BBAF2F75100B61050077A86B /* PBXTargetDependency */,
			);
			name = test_grid;
			productName = testmap;
			productReference = BB7C2BC105FA4EF8002C69A9 /* test_grid */;
			productType = "com.apple.product-type.tool";
		};
		BB9D879F1E76BAE500DD0F00 /* test_matrix */ = {
			isa = PBXNativeTarget;
			buildConfigurationList = BB9D87A71E76BAE500DD0F00 /* Build configuration list for PBXNativeTarget "test_matrix" */;
			buildPhases = (
				BB9D879C1E76BAE500DD0F00 /* Sources */,
				BB9D879D1E76BAE500DD0F00 /* Frameworks */,
				BB9D879E1E76BAE500DD0F00 /* CopyFiles */,
			);
			buildRules = (
			);
			dependencies = (
			);
			name = test_matrix;
			productName = test_matrix;
			productReference = BB9D87A01E76BAE500DD0F00 /* test_matrix */;
			productType = "com.apple.product-type.tool";
		};
		BBA578EF05FA61DE009AE66E /* sim */ = {
			isa = PBXNativeTarget;
			buildConfigurationList = BB87B95E08CDC50600A05F58 /* Build configuration list for PBXNativeTarget "sim" */;
			buildPhases = (
				BBA578ED05FA61DE009AE66E /* Headers */,
				BBA578EE05FA61DE009AE66E /* Sources */,
				BBA5790305FA6248009AE66E /* Frameworks */,
			);
			buildRules = (
			);
			dependencies = (
				BBA579B705FA68B2009AE66E /* PBXTargetDependency */,
				BBA579B905FA68B8009AE66E /* PBXTargetDependency */,
				BB965BB10879AF6500998931 /* PBXTargetDependency */,
				BB7192670EF1D0EB00CED9E2 /* PBXTargetDependency */,
			);
			name = sim;
			productName = sim;
			productReference = BBA578F005FA61DE009AE66E /* sim */;
			productType = "com.apple.product-type.tool";
		};
		BBA5793305FA64A3009AE66E /* play */ = {
			isa = PBXNativeTarget;
			buildConfigurationList = BB87B96208CDC50600A05F58 /* Build configuration list for PBXNativeTarget "play" */;
			buildPhases = (
				BBA5793105FA64A3009AE66E /* Headers */,
				BBA5793205FA64A3009AE66E /* Sources */,
				BBA5795105FA651B009AE66E /* Frameworks */,
			);
			buildRules = (
				BBA0215C0C5CE76E00E8407C /* PBXBuildRule */,
			);
			dependencies = (
				BB7192690EF1D0F400CED9E2 /* PBXTargetDependency */,
				BBA579BF05FA6907009AE66E /* PBXTargetDependency */,
				BBA579C105FA690C009AE66E /* PBXTargetDependency */,
				BB4DB5C10C69D725001E5E4F /* PBXTargetDependency */,
				BB4DB6020C69D8C6001E5E4F /* PBXTargetDependency */,
			);
			name = play;
			productName = play;
			productReference = BBA5793405FA64A3009AE66E /* play */;
			productType = "com.apple.product-type.tool";
		};
		BBB1C6C70CB2CAA300679ADC /* blank */ = {
			isa = PBXNativeTarget;
			buildConfigurationList = BBB1C6E00CB2CAA300679ADC /* Build configuration list for PBXNativeTarget "blank" */;
			buildPhases = (
				BBB1C6C80CB2CAA300679ADC /* Sources */,
				BBB1C6DC0CB2CAA300679ADC /* Frameworks */,
			);
			buildRules = (
				BBB1C6DF0CB2CAA300679ADC /* PBXBuildRule */,
			);
			dependencies = (
				BB398064124133E400104264 /* PBXTargetDependency */,
				BBA758AA139CFD2D0098FBAF /* PBXTargetDependency */,
				BBA758AE139CFD330098FBAF /* PBXTargetDependency */,
			);
			name = blank;
			productName = swim;
			productReference = BBB1C6E40CB2CAA300679ADC /* blank */;
			productType = "com.apple.product-type.tool";
		};
		BBCA9EEA06AFCB4600638608 /* report */ = {
			isa = PBXNativeTarget;
			buildConfigurationList = BB87B9B208CDC50600A05F58 /* Build configuration list for PBXNativeTarget "report" */;
			buildPhases = (
				BBCA9EEB06AFCB4600638608 /* Headers */,
				BBCA9EEC06AFCB4600638608 /* Sources */,
				BBCA9EEE06AFCB4600638608 /* Frameworks */,
			);
			buildRules = (
			);
			dependencies = (
				BB1707130F30F76000E5DE24 /* PBXTargetDependency */,
				BB1707150F30F76400E5DE24 /* PBXTargetDependency */,
				BB1707170F30F76800E5DE24 /* PBXTargetDependency */,
				BB1707190F30F76C00E5DE24 /* PBXTargetDependency */,
			);
			name = report;
			productName = datagen1;
			productReference = BBCA9EF006AFCB4600638608 /* report */;
			productType = "com.apple.product-type.tool";
		};
		BBE0993D0869D87F005FF210 /* cytospace */ = {
			isa = PBXNativeTarget;
			buildConfigurationList = BB87B95208CDC50600A05F58 /* Build configuration list for PBXNativeTarget "cytospace" */;
			buildPhases = (
				BBE0993A0869D87F005FF210 /* Headers */,
				BBE0993B0869D87F005FF210 /* Sources */,
			);
			buildRules = (
			);
			dependencies = (
				BB17070F0F30F74800E5DE24 /* PBXTargetDependency */,
				BB1707110F30F74E00E5DE24 /* PBXTargetDependency */,
			);
			name = cytospace;
			productName = cytospace;
			productReference = BBE0993E0869D87F005FF210 /* libcytospace.a */;
			productType = "com.apple.product-type.library.static";
		};
/* End PBXNativeTarget section */

/* Begin PBXProject section */
		BB73574F05B98A51006956D5 /* Project object */ = {
			isa = PBXProject;
			attributes = {
				LastUpgradeCheck = 0720;
				ORGANIZATIONNAME = EMBL;
				TargetAttributes = {
					BB18BBB61DFD78F600567023 = {
						CreatedOnToolsVersion = 7.2;
					};
					BB18BBC61DFD7E3400567023 = {
						CreatedOnToolsVersion = 7.2;
					};
					BB9D879F1E76BAE500DD0F00 = {
						CreatedOnToolsVersion = 7.2;
					};
				};
			};
			buildConfigurationList = BB87B9D608CDC50600A05F58 /* Build configuration list for PBXProject "cytosim" */;
			compatibilityVersion = "Xcode 3.2";
			developmentRegion = English;
			hasScannedForEncodings = 1;
			knownRegions = (
				English,
				Japanese,
				French,
				German,
			);
			mainGroup = BB73574B05B98A50006956D5;
			productRefGroup = BB1B723C05CD47BE0027A712 /* build */;
			projectDirPath = "";
			projectRoot = "";
			targets = (
				BB7191630EF1CD9900CED9E2 /* cytomath */,
				BB51BC5B05FA559800D4869F /* cytobase */,
				BBE0993D0869D87F005FF210 /* cytospace */,
				BB4DB5CD0C69D7E9001E5E4F /* cytospaceGL */,
				BB51BD1305FA5FAA00D4869F /* cytosim */,
				BB4DB5940C69D5A2001E5E4F /* cytodisp */,
				BBA578EF05FA61DE009AE66E /* sim */,
				BBA5793305FA64A3009AE66E /* play */,
				BB6403E605FBC2AC00DF7BFF /* tools */,
				BB6403D705FBC28C00DF7BFF /* sieve */,
				BB64041405FBC58500DF7BFF /* frametool */,
				BBCA9EEA06AFCB4600638608 /* report */,
				BB6403B505FBC0E200DF7BFF /* test */,
				BB51BC2205FA534000D4869F /* test_glapp */,
				BB7C2B7E05F93FB9002C69A9 /* test_rasterizer */,
				BB7C2BC005FA4EF8002C69A9 /* test_grid */,
				BB6405F005FBD9CD00DF7BFF /* test_space */,
				BBB1C6C70CB2CAA300679ADC /* blank */,
				BB18BBB61DFD78F600567023 /* test_simd */,
				BB18BBC61DFD7E3400567023 /* test_code */,
				BB9D879F1E76BAE500DD0F00 /* test_matrix */,
			);
		};
/* End PBXProject section */

/* Begin PBXSourcesBuildPhase section */
		BB18BBB31DFD78F600567023 /* Sources */ = {
			isa = PBXSourcesBuildPhase;
			buildActionMask = 2147483647;
			files = (
				BB18BBC21DFD7DD900567023 /* test_simd.cc in Sources */,
				BB18BBC11DFD7C0E00567023 /* tictoc.cc in Sources */,
			);
			runOnlyForDeploymentPostprocessing = 0;
		};
		BB18BBC31DFD7E3400567023 /* Sources */ = {
			isa = PBXSourcesBuildPhase;
			buildActionMask = 2147483647;
			files = (
				BB18BBCF1DFD7E4A00567023 /* test_code.cc in Sources */,
				BB04E2771E1A4E9D000BDBC9 /* SFMT.c in Sources */,
				BB04E2761E1A4E89000BDBC9 /* random.cc in Sources */,
				BB04E2751E1A4E7B000BDBC9 /* tictoc.cc in Sources */,
			);
			runOnlyForDeploymentPostprocessing = 0;
		};
		BB4DB5920C69D5A2001E5E4F /* Sources */ = {
			isa = PBXSourcesBuildPhase;
			buildActionMask = 2147483647;
			files = (
				BB9711671DECDB7E00352630 /* glapp.cc in Sources */,
				BB97116B1DECDB9500352630 /* offscreen.cc in Sources */,
				BB97116A1DECDB8F00352630 /* saveimage.cc in Sources */,
				BB97116C1DECDBA000352630 /* gle_color.cc in Sources */,
				BB9711661DECDB7A00352630 /* glapp_prop.cc in Sources */,
				BB9711691DECDB8500352630 /* view.cc in Sources */,
				BB97116D1DECDBA300352630 /* gle_color_list.cc in Sources */,
				BB9711681DECDB8200352630 /* view_prop.cc in Sources */,
				BB97116E1DECDBE500352630 /* gle.cc in Sources */,
			);
			runOnlyForDeploymentPostprocessing = 0;
		};
		BB4DB5CB0C69D7E9001E5E4F /* Sources */ = {
			isa = PBXSourcesBuildPhase;
			buildActionMask = 2147483647;
			files = (
				BB88389310B48EC400A4028F /* modulo.cc in Sources */,
				BB88389510B48EC400A4028F /* space_prop.cc in Sources */,
				BB48AB031B42BABD008540D1 /* space_banana.cc in Sources */,
				BB2BFFDF184640D800EBE4EC /* space_polygonZ.cc in Sources */,
				BB88389710B48EC400A4028F /* space.cc in Sources */,
				BBCEB79B1E3E8E0200443F77 /* space_dynamic_sphere.cc in Sources */,
				BB8838FB10B48EF900A4028F /* space_combine.cc in Sources */,
				BBDF817A1E677D620032906A /* space_disc.cc in Sources */,
				BB8838FD10B48EF900A4028F /* space_cylinder.cc in Sources */,
				BB8838FF10B48EF900A4028F /* space_cylinderZ.cc in Sources */,
				BB88390110B48EF900A4028F /* space_dice.cc in Sources */,
				BB88390310B48EF900A4028F /* space_ellipse.cc in Sources */,
				BB88390710B48EF900A4028F /* space_inflate.cc in Sources */,
				BB3A4AE819351389005CD868 /* space_tee.cc in Sources */,
				BB3A4AE2193512BF005CD868 /* space_twinspheres.cc in Sources */,
				BB88390910B48EF900A4028F /* space_polygon.cc in Sources */,
				BB88390B10B48EF900A4028F /* space_rotate.cc in Sources */,
				BB88390D10B48EF900A4028F /* space_sphere.cc in Sources */,
				BB88391110B48EF900A4028F /* space_square.cc in Sources */,
				BB88391310B48EF900A4028F /* space_strip.cc in Sources */,
				BB88391710B48EF900A4028F /* space_torus.cc in Sources */,
				BBDF81801E677FDD0032906A /* space_dynamic_ellipse.cc in Sources */,
				BB88394F10B4912A00A4028F /* space_capsule.cc in Sources */,
				BBE4B5EB13E04D2400CBE163 /* space_periodic.cc in Sources */,
				BB9B5CAD1541C01800C0B9B6 /* space_beads.cc in Sources */,
				BBE9D38F158500BA00FF944A /* space_ring.cc in Sources */,
				E2F6428A15D01466009B7C31 /* space_cylinderP.cc in Sources */,
				BB5CF1FA16DD2D5A00EF0FE3 /* space_force.cc in Sources */,
			);
			runOnlyForDeploymentPostprocessing = 0;
		};
		BB51BC2105FA534000D4869F /* Sources */ = {
			isa = PBXSourcesBuildPhase;
			buildActionMask = 2147483647;
			files = (
				BB51BC2805FA539B00D4869F /* test_glapp.cc in Sources */,
			);
			runOnlyForDeploymentPostprocessing = 0;
		};
		BB51BC5A05FA559800D4869F /* Sources */ = {
			isa = PBXSourcesBuildPhase;
			buildActionMask = 2147483647;
			files = (
				BB51BC5D05FA565C00D4869F /* messages.cc in Sources */,
				BB51BC5E05FA566000D4869F /* iowrapper.cc in Sources */,
				BB51BC6F05FA587900D4869F /* node.cc in Sources */,
				BB51BC7105FA587F00D4869F /* node_list.cc in Sources */,
				BB20484C0AF203A0004EDA21 /* filewrapper.cc in Sources */,
				BB1F9C2E0FD5A9790047327F /* glossary.cc in Sources */,
				BB32006B0FD713A8001F91AC /* key_list.cc in Sources */,
				BBD8A4B90FF253B8005A6615 /* property_list.cc in Sources */,
				BB50D0D90FFA30CD00278580 /* property.cc in Sources */,
				BB50D6140FFAE51900278580 /* tokenizer.cc in Sources */,
				BBE8E70310C19D1B006527D4 /* exceptions.cc in Sources */,
				BB61B7F219B7626A00B1F4F6 /* ansi_colors.cc in Sources */,
				BBEF3A88118318AE000F2EED /* backtrace.cc in Sources */,
				BB65DBEB11AD53AC005DD116 /* filepath.cc in Sources */,
				BB7085E91285A2CA00D8D79A /* stream_func.cc in Sources */,
				BB19FEF612F352A400ACEA12 /* inventoried.cc in Sources */,
				BB19FEF812F352A400ACEA12 /* inventory.cc in Sources */,
				BB18BBC01DFD7C0C00567023 /* tictoc.cc in Sources */,
			);
			runOnlyForDeploymentPostprocessing = 0;
		};
		BB51BD1205FA5FAA00D4869F /* Sources */ = {
			isa = PBXSourcesBuildPhase;
			buildActionMask = 2147483647;
			files = (
				BBA578B705FA60C2009AE66E /* point_set.cc in Sources */,
				BBCAA27F06B0539000638608 /* point_exact.cc in Sources */,
				BBCAA28106B0539000638608 /* point_interpolated.cc in Sources */,
				BBCAA3EA06B05D3C00638608 /* filament.cc in Sources */,
				BBA5788D05FA60B0009AE66E /* hand.cc in Sources */,
				BBA578C305FA60C9009AE66E /* solid.cc in Sources */,
				BBA578BD05FA60C4009AE66E /* simul.cc in Sources */,
				BBD852EB0808699F00BB5949 /* mecable.cc in Sources */,
				BB7020AD0823C4B100B2AA50 /* sphere.cc in Sources */,
				BB9D992908D6281100DBD2BF /* rigid_fiber.cc in Sources */,
				BB98FE930B35F66300796DAE /* meca.cc in Sources */,
				BB171C340B3DEBE700CFFC3B /* fiber.cc in Sources */,
				BB60C86C0B60353300596D88 /* fiber_grid.cc in Sources */,
				BBDFE3C00C6A37FF00CD333A /* hand_monitor.cc in Sources */,
				BB40C8800CC6044E00EC90F8 /* simul_solvex.cc in Sources */,
				BB0DF4810D93F11F006CB71A /* lattice.cc in Sources */,
				BB53F5780DCB467000ED38EB /* point_grid.cc in Sources */,
				BBE87E000DD33655002B3A3C /* movable.cc in Sources */,
				BBA8BD750E1FBDE8009C7F93 /* object_set.cc in Sources */,
				BB9402E80E236764007410D7 /* solid_set.cc in Sources */,
				BBF0385E18BCF207002E8568 /* splash.cc in Sources */,
				BB9402EC0E236778007410D7 /* sphere_set.cc in Sources */,
				BB2EBF470FCF1F3F00CCA721 /* fiber_binder.cc in Sources */,
				BBAF2B310FD01048006E8E27 /* hand_prop.cc in Sources */,
				BBD720D81C69C7AC008D9B4F /* regulator_prop.cc in Sources */,
				BB669A9A0FE2E79C00E5AC10 /* couple_set.cc in Sources */,
				BB669A9C0FE2E79C00E5AC10 /* couple.cc in Sources */,
				BB669ACB0FE2E9FA00E5AC10 /* single_set.cc in Sources */,
				BB669ACD0FE2E9FA00E5AC10 /* single.cc in Sources */,
				BBD8A4A90FF25159005A6615 /* single_prop.cc in Sources */,
				BBFDB4660FF2589B00C9541B /* couple_prop.cc in Sources */,
				BBFDB9DA0FF35FD200C9541B /* simul_prop.cc in Sources */,
				BBDBF9DB0FF74835003E94D0 /* solid_prop.cc in Sources */,
				BBDBF9ED0FF7515A003E94D0 /* organizer.cc in Sources */,
				BB89A3FA1A6410D800D724F4 /* event_prop.cc in Sources */,
				BBD5DA7A0FF7956C0010D08D /* organizer_set.cc in Sources */,
				BB50CEF20FFA0AAD00278580 /* sphere_prop.cc in Sources */,
				BBD025E01B28DF950002B9FE /* chewer.cc in Sources */,
				BBA938630FFEAAB200741444 /* object.cc in Sources */,
				BB537E3711131B110059D9AA /* field_prop.cc in Sources */,
				BB07F48A11627E2200A15828 /* fiber_prop.cc in Sources */,
				BB07F523116291E800A15828 /* fiber_set.cc in Sources */,
				BBFAB112116F20CD0009FD97 /* field_set.cc in Sources */,
				BB846BE4116FDEB400A0CD0E /* space_set.cc in Sources */,
				BBA2954A11A1C16600FDCD2E /* bead.cc in Sources */,
				BB89A3FC1A6410E000D724F4 /* event_set.cc in Sources */,
				BBA295CE11A1CDEB00FDCD2E /* bead_set.cc in Sources */,
				BB50FE871268FB00005E925C /* motor_prop.cc in Sources */,
				BB50FE891268FB00005E925C /* motor.cc in Sources */,
				BB5000421269BDC9005E925C /* nucleator_prop.cc in Sources */,
				BB5000441269BDC9005E925C /* nucleator.cc in Sources */,
				BB5001E61269FCE1005E925C /* mighty_prop.cc in Sources */,
				BB5001E81269FCE1005E925C /* mighty.cc in Sources */,
				BB500210126A066B005E925C /* slider_prop.cc in Sources */,
				BB500212126A066B005E925C /* slider.cc in Sources */,
				BB500461126A332E005E925C /* tracker_prop.cc in Sources */,
				BB500463126A332E005E925C /* tracker.cc in Sources */,
				BBA10151126CC7E600D28A55 /* walker_prop.cc in Sources */,
				BBA10153126CC7E600D28A55 /* walker.cc in Sources */,
				BBA10159126CC7FD00D28A55 /* cutter_prop.cc in Sources */,
				BBA1015B126CC7FD00D28A55 /* cutter.cc in Sources */,
				BBB1E47D126DC70B00B19D26 /* actor_prop.cc in Sources */,
				BBB1E47F126DC70B00B19D26 /* actor.cc in Sources */,
				BBF080B812A4F7B1007113EC /* tubule_prop.cc in Sources */,
				BBF080BA12A4F7B1007113EC /* tubule.cc in Sources */,
				BB5D4A9612BC035600A1312F /* common.cc in Sources */,
				BB5D4CA112BCBE2900A1312F /* parser.cc in Sources */,
				BBFCC8D512C74C7700F62176 /* picket.cc in Sources */,
				BB90E7EE12CA635C000DF711 /* wrist.cc in Sources */,
				BBD6F5C112D9D16400A5F99B /* bundle_prop.cc in Sources */,
				BBD6F5C312D9D16400A5F99B /* bundle.cc in Sources */,
				BBD6F5C912D9D17A00A5F99B /* aster_prop.cc in Sources */,
				BBD6F5CB12D9D17A00A5F99B /* aster.cc in Sources */,
				BBD720DA1C69C7AC008D9B4F /* regulator.cc in Sources */,
				BBD6F5D112D9D18D00A5F99B /* nucleus_prop.cc in Sources */,
				BBD6F5D312D9D18D00A5F99B /* nucleus.cc in Sources */,
				BBD6F5F812D9D37800A5F99B /* fake_prop.cc in Sources */,
				BBD6F5FA12D9D37800A5F99B /* fake.cc in Sources */,
				BBEB846412FF339500F9D717 /* fork.cc in Sources */,
				BB770B6E12FF3E1900D018A0 /* fork_prop.cc in Sources */,
				BB770C0512FF44D100D018A0 /* shackle_prop.cc in Sources */,
				BB770C0712FF44D100D018A0 /* shackle.cc in Sources */,
				BBA49EFB12FF5331008A7D33 /* dynamic_fiber.cc in Sources */,
				BBA49F1E12FF5589008A7D33 /* dynamic_fiber_prop.cc in Sources */,
				BB4CFFE3130539740049C585 /* classic_fiber_prop.cc in Sources */,
				BB4CFFE5130539740049C585 /* classic_fiber.cc in Sources */,
				BBA98687132245DB0031200B /* crosslink_prop.cc in Sources */,
				BBA98689132245DB0031200B /* crosslink.cc in Sources */,
				BBA9869A132246870031200B /* bridge_prop.cc in Sources */,
				BBA9869C132246870031200B /* bridge.cc in Sources */,
				BBD74E171366CA6500B50C62 /* fiber_locus.cc in Sources */,
				BBD025DE1B28DF950002B9FE /* chewer_prop.cc in Sources */,
				BBE4269A14437BA4003795C4 /* treadmilling_fiber_prop.cc in Sources */,
				BBE4269C14437BA4003795C4 /* treadmilling_fiber.cc in Sources */,
				BBDE7FFA14E2609B00A23E0C /* picket_long.cc in Sources */,
				BBDE7FFE14E260B400A23E0C /* wrist_long.cc in Sources */,
				BB2A470414F3D4AD008434C6 /* bead_prop.cc in Sources */,
				BB06D6BD152F0A5300AD8355 /* crosslink_long.cc in Sources */,
				BBD7A90315373A390056A06B /* duo.cc in Sources */,
				BBD7A90715373A7A0056A06B /* duo_prop.cc in Sources */,
				BB89A3FE1A6410E000D724F4 /* event.cc in Sources */,
				BB39EC26153806070047768E /* duo_long.cc in Sources */,
				BB9B5E0D15429ED100C0B9B6 /* field.cc in Sources */,
				BB1121841549B72B0031CC48 /* shackle_long.cc in Sources */,
				BBAE3DD4155B102600BE1914 /* simul_solvef.cc in Sources */,
				BB8481B2158348E80076C8C2 /* couple_long.cc in Sources */,
				BB6662D515A1A75A0028AA2E /* interface.cc in Sources */,
				BBA8C47E15FB6AE000F52094 /* rescuer_prop.cc in Sources */,
				BBA8C48015FB6AE000F52094 /* rescuer.cc in Sources */,
				BBA005B0163495BF0026FCB1 /* digit.cc in Sources */,
				BBA005B5163496170026FCB1 /* digit_prop.cc in Sources */,
				BBFF313D16F3583800C09B51 /* myosin_prop.cc in Sources */,
				BBFF313F16F3583800C09B51 /* myosin.cc in Sources */,
				BBFF314716F364AD00C09B51 /* dynein_prop.cc in Sources */,
				BBFF314916F364AE00C09B51 /* dynein.cc in Sources */,
				BBFF314F16F364C000C09B51 /* kinesin_prop.cc in Sources */,
				BBFF315116F364C000C09B51 /* kinesin.cc in Sources */,
				BB650A9A182E475900A7998B /* growing_fiber_prop.cc in Sources */,
				BB650A9C182E475900A7998B /* growing_fiber.cc in Sources */,
			);
			runOnlyForDeploymentPostprocessing = 0;
		};
		BB6403D605FBC28C00DF7BFF /* Sources */ = {
			isa = PBXSourcesBuildPhase;
			buildActionMask = 2147483647;
			files = (
				BBA75855139CFBA40098FBAF /* sieve.cc in Sources */,
			);
			runOnlyForDeploymentPostprocessing = 0;
		};
		BB64041305FBC58500DF7BFF /* Sources */ = {
			isa = PBXSourcesBuildPhase;
			buildActionMask = 2147483647;
			files = (
				BB64041A05FBC59200DF7BFF /* frametool.cc in Sources */,
			);
			runOnlyForDeploymentPostprocessing = 0;
		};
		BB6405F705FBD9CD00DF7BFF /* Sources */ = {
			isa = PBXSourcesBuildPhase;
			buildActionMask = 2147483647;
			files = (
				BB64060605FBD9EA00DF7BFF /* test_space.cc in Sources */,
			);
			runOnlyForDeploymentPostprocessing = 0;
		};
		BB7191980EF1CD9900CED9E2 /* Sources */ = {
			isa = PBXSourcesBuildPhase;
			buildActionMask = 2147483647;
			files = (
				323711E51FD1AEE10067BFB7 /* ase_walker_prop.cc in Sources */,
				BB71919E0EF1CD9900CED9E2 /* conjgradient.cc in Sources */,
				BB71919F0EF1CD9900CED9E2 /* matrix1.cc in Sources */,
				BB7191A00EF1CD9900CED9E2 /* matsparse.cc in Sources */,
				BB7191A10EF1CD9900CED9E2 /* matrix3.cc in Sources */,
				BB7191A20EF1CD9900CED9E2 /* matrix.cc in Sources */,
				BB7191A30EF1CD9900CED9E2 /* matblock.cc in Sources */,
				323711E71FD1AEE10067BFB7 /* ase_walker.cc in Sources */,
				BB7191A40EF1CD9900CED9E2 /* matrix2.cc in Sources */,
				BB7191A90EF1CD9900CED9E2 /* pointsonsphere.cc in Sources */,
				BBBD34E21AABA6C300819326 /* grid_base.cc in Sources */,
				BB7191AA0EF1CD9900CED9E2 /* random.cc in Sources */,
				322C6A942139A17600B7CB67 /* trapper_prop.cc in Sources */,
				BBBD34DE1AAB444000819326 /* grid.cc in Sources */,
				BB9D87B01E76BBB800DD0F00 /* matsparsesym2.cc in Sources */,
				323E8018212CC564002740AE /* swapper_prop.cc in Sources */,
				32F4B35621B9526C00340B44 /* trapper.cc in Sources */,
				323E8014212CC54B002740AE /* swapper.cc in Sources */,
				BB9BEB9D1C774BB30085E19F /* analyse.cc in Sources */,
				BB7191AB0EF1CD9900CED9E2 /* rasterizer.cc in Sources */,
				BB7191AC0EF1CD9900CED9E2 /* smath.cc in Sources */,
				BB7191AE0EF1CD9900CED9E2 /* matsym.cc in Sources */,
				BB7191AF0EF1CD9900CED9E2 /* matsparsebandsym.cc in Sources */,
				BB7191B00EF1CD9900CED9E2 /* matsparsesym.cc in Sources */,
				BB7191B40EF1CD9900CED9E2 /* matsparsesym1.cc in Sources */,
				BB7191B50EF1CD9900CED9E2 /* platonic.cc in Sources */,
				BB7191B80EF1CD9900CED9E2 /* matsparsesymblk.cc in Sources */,
				BBD1B1EE18FFD5DA00E5D80A /* project_ellipse.cc in Sources */,
				BB7191B90EF1CD9900CED9E2 /* vector1.cc in Sources */,
				BB7191BA0EF1CD9900CED9E2 /* vector2.cc in Sources */,
				BB7191BB0EF1CD9900CED9E2 /* vector3.cc in Sources */,
				320F1A7A2121E03E00BCF35D /* flipper_prop.cc in Sources */,
				BB7191BC0EF1CD9900CED9E2 /* SFMT.c in Sources */,
				32F4B35C21B97F7A00340B44 /* trapper1.cc in Sources */,
				320F1A742121D17100BCF35D /* flipper.cc in Sources */,
				BB7191BE0EF1CD9900CED9E2 /* matsparsesym4.cc in Sources */,
				BB7191BF0EF1CD9900CED9E2 /* matsparsesym5.cc in Sources */,
				BB0E4BD91002698100A96B34 /* random_vector.cc in Sources */,
				BB8CB85C152314AB00505E89 /* bicgstab.cc in Sources */,
				BB61CA8416D6310100A0F6A5 /* linear_solvers.cc in Sources */,
				32F4B35A21B9528400340B44 /* trapper2_prop.cc in Sources */,
				BB749D6117935DAC00B43298 /* quartic_solver.cc in Sources */,
				329CA695216E32630002BC54 /* trapper_long.cc in Sources */,
				BB749D661793645D00B43298 /* polygon.cc in Sources */,
			);
			runOnlyForDeploymentPostprocessing = 0;
		};
		BB7C2B7D05F93FB9002C69A9 /* Sources */ = {
			isa = PBXSourcesBuildPhase;
			buildActionMask = 2147483647;
			files = (
				BB7C2B8105F93FC3002C69A9 /* rasterizer.cc in Sources */,
				BB7C2B8505F94000002C69A9 /* test_rasterizer.cc in Sources */,
			);
			runOnlyForDeploymentPostprocessing = 0;
		};
		BB7C2BBF05FA4EF8002C69A9 /* Sources */ = {
			isa = PBXSourcesBuildPhase;
			buildActionMask = 2147483647;
			files = (
				BB51BC0D05FA4F8200D4869F /* test_grid.cc in Sources */,
				BB51BC0E05FA4F8E00D4869F /* grid.cc in Sources */,
				BB51BC1005FA4F9A00D4869F /* random.cc in Sources */,
				BB51BC1605FA4FD100D4869F /* messages.cc in Sources */,
				BB3417660C3294B40016CF18 /* filewrapper.cc in Sources */,
			);
			runOnlyForDeploymentPostprocessing = 0;
		};
		BB9D879C1E76BAE500DD0F00 /* Sources */ = {
			isa = PBXSourcesBuildPhase;
			buildActionMask = 2147483647;
			files = (
				BB9D87B41E76BBF100DD0F00 /* backtrace.cc in Sources */,
				BB9D87AF1E76BBAE00DD0F00 /* matsparsesymblk.cc in Sources */,
				BB9D87AD1E76BBA700DD0F00 /* matsparsesym1.cc in Sources */,
				BB9D87B51E76BBFB00DD0F00 /* SFMT.c in Sources */,
				BB9D87AC1E76BBA400DD0F00 /* matsparsesym.cc in Sources */,
				BB9D87A81E76BB0000DD0F00 /* test_matrix.cc in Sources */,
				BB9D87A91E76BB7000DD0F00 /* random.cc in Sources */,
				BB9D87AA1E76BB9B00DD0F00 /* matrix.cc in Sources */,
				BB9D87B21E76BBCB00DD0F00 /* matsparsesym5.cc in Sources */,
				BB9D87AB1E76BBA100DD0F00 /* matsparse.cc in Sources */,
				BB9D87B11E76BBC600DD0F00 /* matsparsesym4.cc in Sources */,
				BB9D87AE1E76BBAB00DD0F00 /* matsparsesym2.cc in Sources */,
				BB9D87B31E76BBDD00DD0F00 /* tictoc.cc in Sources */,
			);
			runOnlyForDeploymentPostprocessing = 0;
		};
		BBA578EE05FA61DE009AE66E /* Sources */ = {
			isa = PBXSourcesBuildPhase;
			buildActionMask = 2147483647;
			files = (
				BBA578FA05FA61F8009AE66E /* sim.cc in Sources */,
			);
			runOnlyForDeploymentPostprocessing = 0;
		};
		BBA5793205FA64A3009AE66E /* Sources */ = {
			isa = PBXSourcesBuildPhase;
			buildActionMask = 2147483647;
			files = (
				BB217A881AAA67AA006DD82E /* play.cc in Sources */,
				BBADE815091F4427007BB791 /* display.cc in Sources */,
				BBADE817091F4427007BB791 /* display1.cc in Sources */,
				BBADE819091F4427007BB791 /* display3.cc in Sources */,
				BBD4BB3B1007F2D300D00914 /* fiber_disp.cc in Sources */,
				BBC0E57310CABBBB008139D1 /* point_disp.cc in Sources */,
				BBF7BB1A10CD44E00089F5B1 /* display2.cc in Sources */,
				BB7662C510E923A200C93DF6 /* frame_reader.cc in Sources */,
				BB56FA7812D0A0BF008B2260 /* play_prop.cc in Sources */,
				BB7F684012D0F1B100F8FC84 /* display_prop.cc in Sources */,
				BB1DCBF41421FE850061547C /* line_disp.cc in Sources */,
				BB0E885616FBC81400451517 /* sim_thread.cc in Sources */,
			);
			runOnlyForDeploymentPostprocessing = 0;
		};
		BBB1C6C80CB2CAA300679ADC /* Sources */ = {
			isa = PBXSourcesBuildPhase;
			buildActionMask = 2147483647;
			files = (
				BBB1C6D20CB2CAA300679ADC /* messages.cc in Sources */,
				BBB1C6D30CB2CAA300679ADC /* iowrapper.cc in Sources */,
				BBB1C6D40CB2CAA300679ADC /* filewrapper.cc in Sources */,
				BBB1C6D50CB2CAA300679ADC /* random.cc in Sources */,
				BBB1C6D70CB2CAA300679ADC /* platonic.cc in Sources */,
				BBB1C6D90CB2CAA300679ADC /* vector3.cc in Sources */,
				BBB1C6E60CB2CAC100679ADC /* thing.cc in Sources */,
				BBB1C6E70CB2CAC100679ADC /* blank_param.cc in Sources */,
				BBB1C6E80CB2CAC200679ADC /* blank.cc in Sources */,
				BB0398FF0D7610BF00C2AA28 /* SFMT.c in Sources */,
				BB92D7D4110E0D0500727008 /* property_list.cc in Sources */,
				BB92D7D5110E0D0600727008 /* property.cc in Sources */,
				BB92D7D8110E0D1000727008 /* glossary.cc in Sources */,
				BB92D7DB110E0D1C00727008 /* tokenizer.cc in Sources */,
				BB4A635E12CCA83C001FD45D /* stream_func.cc in Sources */,
				BB548E5912CE560800C0F172 /* random_vector.cc in Sources */,
			);
			runOnlyForDeploymentPostprocessing = 0;
		};
		BBCA9EEC06AFCB4600638608 /* Sources */ = {
			isa = PBXSourcesBuildPhase;
			buildActionMask = 2147483647;
			files = (
				BBA75888139CFC700098FBAF /* frame_reader.cc in Sources */,
				BB0F033114C5FDF2002FA598 /* report.cc in Sources */,
			);
			runOnlyForDeploymentPostprocessing = 0;
		};
		BBE0993B0869D87F005FF210 /* Sources */ = {
			isa = PBXSourcesBuildPhase;
			buildActionMask = 2147483647;
			files = (
				BBB750840D15CFCA00B79171 /* exceptions.cc in Sources */,
				BB88388D10B48EC400A4028F /* modulo.cc in Sources */,
				BB88388F10B48EC400A4028F /* space_prop.cc in Sources */,
				BB88389110B48EC400A4028F /* space.cc in Sources */,
				BB8838DD10B48EF900A4028F /* space_combine.cc in Sources */,
				BB8838DF10B48EF900A4028F /* space_cylinder.cc in Sources */,
				BB8838E110B48EF900A4028F /* space_cylinderZ.cc in Sources */,
				BBDF817F1E677FDD0032906A /* space_dynamic_ellipse.cc in Sources */,
				BBDF81791E677D620032906A /* space_disc.cc in Sources */,
				BBCEB79A1E3E8E0200443F77 /* space_dynamic_sphere.cc in Sources */,
				BB8838E310B48EF900A4028F /* space_dice.cc in Sources */,
				BB8838E510B48EF900A4028F /* space_ellipse.cc in Sources */,
				BB3A4AE719351389005CD868 /* space_tee.cc in Sources */,
				BB8838E910B48EF900A4028F /* space_inflate.cc in Sources */,
				BB8838EB10B48EF900A4028F /* space_polygon.cc in Sources */,
				BB8838ED10B48EF900A4028F /* space_rotate.cc in Sources */,
				BB2BFFDE184640D800EBE4EC /* space_polygonZ.cc in Sources */,
				BB8838EF10B48EF900A4028F /* space_sphere.cc in Sources */,
				BB8838F310B48EF900A4028F /* space_square.cc in Sources */,
				BB8838F510B48EF900A4028F /* space_strip.cc in Sources */,
				BB8838F910B48EF900A4028F /* space_torus.cc in Sources */,
				BB88394D10B4912A00A4028F /* space_capsule.cc in Sources */,
				BB48AB021B42BABD008540D1 /* space_banana.cc in Sources */,
				BBE4B5ED13E04D2400CBE163 /* space_periodic.cc in Sources */,
				BB3A4AE1193512BF005CD868 /* space_twinspheres.cc in Sources */,
				BB9B5CAB1541C01800C0B9B6 /* space_beads.cc in Sources */,
				BBE9D38D158500BA00FF944A /* space_ring.cc in Sources */,
				E2F6428915D01466009B7C31 /* space_cylinderP.cc in Sources */,
				BB5CF1F916DD2D5A00EF0FE3 /* space_force.cc in Sources */,
			);
			runOnlyForDeploymentPostprocessing = 0;
		};
/* End PBXSourcesBuildPhase section */

/* Begin PBXTargetDependency section */
		BB17070F0F30F74800E5DE24 /* PBXTargetDependency */ = {
			isa = PBXTargetDependency;
			target = BB51BC5B05FA559800D4869F /* cytobase */;
			targetProxy = BB17070E0F30F74800E5DE24 /* PBXContainerItemProxy */;
		};
		BB1707110F30F74E00E5DE24 /* PBXTargetDependency */ = {
			isa = PBXTargetDependency;
			target = BB7191630EF1CD9900CED9E2 /* cytomath */;
			targetProxy = BB1707100F30F74E00E5DE24 /* PBXContainerItemProxy */;
		};
		BB1707130F30F76000E5DE24 /* PBXTargetDependency */ = {
			isa = PBXTargetDependency;
			target = BBE0993D0869D87F005FF210 /* cytospace */;
			targetProxy = BB1707120F30F76000E5DE24 /* PBXContainerItemProxy */;
		};
		BB1707150F30F76400E5DE24 /* PBXTargetDependency */ = {
			isa = PBXTargetDependency;
			target = BB51BD1305FA5FAA00D4869F /* cytosim */;
			targetProxy = BB1707140F30F76400E5DE24 /* PBXContainerItemProxy */;
		};
		BB1707170F30F76800E5DE24 /* PBXTargetDependency */ = {
			isa = PBXTargetDependency;
			target = BB51BC5B05FA559800D4869F /* cytobase */;
			targetProxy = BB1707160F30F76800E5DE24 /* PBXContainerItemProxy */;
		};
		BB1707190F30F76C00E5DE24 /* PBXTargetDependency */ = {
			isa = PBXTargetDependency;
			target = BB7191630EF1CD9900CED9E2 /* cytomath */;
			targetProxy = BB1707180F30F76C00E5DE24 /* PBXContainerItemProxy */;
		};
		BB3416DE0C328F6E0016CF18 /* PBXTargetDependency */ = {
			isa = PBXTargetDependency;
			target = BB51BC5B05FA559800D4869F /* cytobase */;
			targetProxy = BB3416DD0C328F6E0016CF18 /* PBXContainerItemProxy */;
		};
		BB34175A0C3294350016CF18 /* PBXTargetDependency */ = {
			isa = PBXTargetDependency;
			target = BB51BC5B05FA559800D4869F /* cytobase */;
			targetProxy = BB3417590C3294350016CF18 /* PBXContainerItemProxy */;
		};
		BB3417B90C329EB80016CF18 /* PBXTargetDependency */ = {
			isa = PBXTargetDependency;
			target = BB51BC5B05FA559800D4869F /* cytobase */;
			targetProxy = BB3417B80C329EB80016CF18 /* PBXContainerItemProxy */;
		};
		BB398064124133E400104264 /* PBXTargetDependency */ = {
			isa = PBXTargetDependency;
			target = BB4DB5940C69D5A2001E5E4F /* cytodisp */;
			targetProxy = BB398063124133E400104264 /* PBXContainerItemProxy */;
		};
		BB4DB5B50C69D6F0001E5E4F /* PBXTargetDependency */ = {
			isa = PBXTargetDependency;
			target = BB4DB5940C69D5A2001E5E4F /* cytodisp */;
			targetProxy = BB4DB5B40C69D6F0001E5E4F /* PBXContainerItemProxy */;
		};
		BB4DB5C10C69D725001E5E4F /* PBXTargetDependency */ = {
			isa = PBXTargetDependency;
			target = BB4DB5940C69D5A2001E5E4F /* cytodisp */;
			targetProxy = BB4DB5C00C69D725001E5E4F /* PBXContainerItemProxy */;
		};
		BB4DB6020C69D8C6001E5E4F /* PBXTargetDependency */ = {
			isa = PBXTargetDependency;
			target = BB4DB5CD0C69D7E9001E5E4F /* cytospaceGL */;
			targetProxy = BB4DB6010C69D8C6001E5E4F /* PBXContainerItemProxy */;
		};
		BB55C0E80A261402003333C9 /* PBXTargetDependency */ = {
			isa = PBXTargetDependency;
			target = BBE0993D0869D87F005FF210 /* cytospace */;
			targetProxy = BB55C0E70A261402003333C9 /* PBXContainerItemProxy */;
		};
		BB5C02E7100A1AE50073DC21 /* PBXTargetDependency */ = {
			isa = PBXTargetDependency;
			target = BB7191630EF1CD9900CED9E2 /* cytomath */;
			targetProxy = BB5C02E6100A1AE50073DC21 /* PBXContainerItemProxy */;
		};
		BB6403C405FBC10900DF7BFF /* PBXTargetDependency */ = {
			isa = PBXTargetDependency;
			target = BB7C2B7E05F93FB9002C69A9 /* test_rasterizer */;
			targetProxy = BB6403C305FBC10900DF7BFF /* PBXContainerItemProxy */;
		};
		BB6403C605FBC10E00DF7BFF /* PBXTargetDependency */ = {
			isa = PBXTargetDependency;
			target = BB7C2BC005FA4EF8002C69A9 /* test_grid */;
			targetProxy = BB6403C505FBC10E00DF7BFF /* PBXContainerItemProxy */;
		};
		BB6403C805FBC11400DF7BFF /* PBXTargetDependency */ = {
			isa = PBXTargetDependency;
			target = BB51BC2205FA534000D4869F /* test_glapp */;
			targetProxy = BBA3E72F13B8BD760015867F /* PBXContainerItemProxy */;
		};
		BB6403EA05FBC2BC00DF7BFF /* PBXTargetDependency */ = {
			isa = PBXTargetDependency;
			target = BB6403D705FBC28C00DF7BFF /* sieve */;
			targetProxy = BBECEC1D13B8BC2C001BC98B /* PBXContainerItemProxy */;
		};
		BB6403FE05FBC31E00DF7BFF /* PBXTargetDependency */ = {
			isa = PBXTargetDependency;
			target = BB51BC5B05FA559800D4869F /* cytobase */;
			targetProxy = BB6403FD05FBC31E00DF7BFF /* PBXContainerItemProxy */;
		};
		BB64040005FBC32200DF7BFF /* PBXTargetDependency */ = {
			isa = PBXTargetDependency;
			target = BB51BD1305FA5FAA00D4869F /* cytosim */;
			targetProxy = BB6403FF05FBC32200DF7BFF /* PBXContainerItemProxy */;
		};
		BB6404E005FBD79C00DF7BFF /* PBXTargetDependency */ = {
			isa = PBXTargetDependency;
			target = BB64041405FBC58500DF7BFF /* frametool */;
			targetProxy = BB6404DF05FBD79C00DF7BFF /* PBXContainerItemProxy */;
		};
		BB64061805FBDA1C00DF7BFF /* PBXTargetDependency */ = {
			isa = PBXTargetDependency;
			target = BB51BC5B05FA559800D4869F /* cytobase */;
			targetProxy = BB64061705FBDA1C00DF7BFF /* PBXContainerItemProxy */;
		};
		BB7192670EF1D0EB00CED9E2 /* PBXTargetDependency */ = {
			isa = PBXTargetDependency;
			target = BB7191630EF1CD9900CED9E2 /* cytomath */;
			targetProxy = BB7192660EF1D0EB00CED9E2 /* PBXContainerItemProxy */;
		};
		BB7192690EF1D0F400CED9E2 /* PBXTargetDependency */ = {
			isa = PBXTargetDependency;
			target = BB7191630EF1CD9900CED9E2 /* cytomath */;
			targetProxy = BB7192680EF1D0F400CED9E2 /* PBXContainerItemProxy */;
		};
		BB965BB10879AF6500998931 /* PBXTargetDependency */ = {
			isa = PBXTargetDependency;
			target = BBE0993D0869D87F005FF210 /* cytospace */;
			targetProxy = BB965BB00879AF6500998931 /* PBXContainerItemProxy */;
		};
		BB9979FC05FBDD9800C93CD0 /* PBXTargetDependency */ = {
			isa = PBXTargetDependency;
			target = BB6405F005FBD9CD00DF7BFF /* test_space */;
			targetProxy = BBA3E72E13B8BD760015867F /* PBXContainerItemProxy */;
		};
		BBA579B705FA68B2009AE66E /* PBXTargetDependency */ = {
			isa = PBXTargetDependency;
			target = BB51BD1305FA5FAA00D4869F /* cytosim */;
			targetProxy = BB5F878113B8BCB800E118EA /* PBXContainerItemProxy */;
		};
		BBA579B905FA68B8009AE66E /* PBXTargetDependency */ = {
			isa = PBXTargetDependency;
			target = BB51BC5B05FA559800D4869F /* cytobase */;
			targetProxy = BBA3E72B13B8BD760015867F /* PBXContainerItemProxy */;
		};
		BBA579BF05FA6907009AE66E /* PBXTargetDependency */ = {
			isa = PBXTargetDependency;
			target = BB51BC5B05FA559800D4869F /* cytobase */;
			targetProxy = BBA3E72C13B8BD760015867F /* PBXContainerItemProxy */;
		};
		BBA579C105FA690C009AE66E /* PBXTargetDependency */ = {
			isa = PBXTargetDependency;
			target = BB51BD1305FA5FAA00D4869F /* cytosim */;
			targetProxy = BB5F878213B8BCB800E118EA /* PBXContainerItemProxy */;
		};
		BBA7586B139CFC080098FBAF /* PBXTargetDependency */ = {
			isa = PBXTargetDependency;
			target = BB7191630EF1CD9900CED9E2 /* cytomath */;
			targetProxy = BBA3E72D13B8BD760015867F /* PBXContainerItemProxy */;
		};
		BBA758AA139CFD2D0098FBAF /* PBXTargetDependency */ = {
			isa = PBXTargetDependency;
			target = BB7191630EF1CD9900CED9E2 /* cytomath */;
			targetProxy = BBA758A9139CFD2D0098FBAF /* PBXContainerItemProxy */;
		};
		BBA758AE139CFD330098FBAF /* PBXTargetDependency */ = {
			isa = PBXTargetDependency;
			target = BB51BC5B05FA559800D4869F /* cytobase */;
			targetProxy = BBA758AD139CFD330098FBAF /* PBXContainerItemProxy */;
		};
		BBAF2F75100B61050077A86B /* PBXTargetDependency */ = {
			isa = PBXTargetDependency;
			target = BB4DB5940C69D5A2001E5E4F /* cytodisp */;
			targetProxy = BBAF2F74100B61050077A86B /* PBXContainerItemProxy */;
		};
		BBAF2F78100B611E0077A86B /* PBXTargetDependency */ = {
			isa = PBXTargetDependency;
			target = BB4DB5940C69D5A2001E5E4F /* cytodisp */;
			targetProxy = BBAF2F77100B611E0077A86B /* PBXContainerItemProxy */;
		};
		BBAF2FA7100B64700077A86B /* PBXTargetDependency */ = {
			isa = PBXTargetDependency;
			target = BB7191630EF1CD9900CED9E2 /* cytomath */;
			targetProxy = BBAF2FA6100B64700077A86B /* PBXContainerItemProxy */;
		};
		BBB86ACE0B7283AC0060EE7D /* PBXTargetDependency */ = {
			isa = PBXTargetDependency;
			target = BBE0993D0869D87F005FF210 /* cytospace */;
			targetProxy = BBB86ACD0B7283AC0060EE7D /* PBXContainerItemProxy */;
		};
		BBE8E6CE10C199E1006527D4 /* PBXTargetDependency */ = {
			isa = PBXTargetDependency;
			target = BB7191630EF1CD9900CED9E2 /* cytomath */;
			targetProxy = BBE8E6CD10C199E1006527D4 /* PBXContainerItemProxy */;
		};
		BBE8E6D010C199EA006527D4 /* PBXTargetDependency */ = {
			isa = PBXTargetDependency;
			target = BB51BD1305FA5FAA00D4869F /* cytosim */;
			targetProxy = BBE8E6CF10C199EA006527D4 /* PBXContainerItemProxy */;
		};
		BBF7B9FB10CD34F50089F5B1 /* PBXTargetDependency */ = {
			isa = PBXTargetDependency;
			target = BB7191630EF1CD9900CED9E2 /* cytomath */;
			targetProxy = BBF7B9FA10CD34F50089F5B1 /* PBXContainerItemProxy */;
		};
		BBF7B9FE10CD350F0089F5B1 /* PBXTargetDependency */ = {
			isa = PBXTargetDependency;
			target = BB4DB5940C69D5A2001E5E4F /* cytodisp */;
			targetProxy = BBF7B9FD10CD350F0089F5B1 /* PBXContainerItemProxy */;
		};
/* End PBXTargetDependency section */

/* Begin XCBuildConfiguration section */
		BB18BBBC1DFD78F600567023 /* Development */ = {
			isa = XCBuildConfiguration;
			buildSettings = {
				ALWAYS_SEARCH_USER_PATHS = NO;
				CLANG_CXX_LANGUAGE_STANDARD = "gnu++0x";
				CLANG_CXX_LIBRARY = "libc++";
				CLANG_ENABLE_MODULES = YES;
				CLANG_ENABLE_OBJC_ARC = YES;
				CLANG_WARN_BOOL_CONVERSION = YES;
				CLANG_WARN_CONSTANT_CONVERSION = YES;
				CLANG_WARN_DIRECT_OBJC_ISA_USAGE = YES_ERROR;
				CLANG_WARN_EMPTY_BODY = YES;
				CLANG_WARN_ENUM_CONVERSION = YES;
				CLANG_WARN_INT_CONVERSION = YES;
				CLANG_WARN_OBJC_ROOT_CLASS = YES_ERROR;
				CLANG_WARN_UNREACHABLE_CODE = YES;
				CLANG_WARN__DUPLICATE_METHOD_MATCH = YES;
				CODE_SIGN_IDENTITY = "-";
				COPY_PHASE_STRIP = NO;
				DEBUG_INFORMATION_FORMAT = dwarf;
				ENABLE_STRICT_OBJC_MSGSEND = YES;
				ENABLE_TESTABILITY = YES;
				GCC_C_LANGUAGE_STANDARD = gnu99;
				GCC_DYNAMIC_NO_PIC = NO;
				GCC_NO_COMMON_BLOCKS = YES;
				GCC_OPTIMIZATION_LEVEL = 0;
				GCC_PREPROCESSOR_DEFINITIONS = (
					"DEBUG=1",
					"$(inherited)",
				);
				GCC_WARN_64_TO_32_BIT_CONVERSION = YES;
				GCC_WARN_ABOUT_RETURN_TYPE = YES_ERROR;
				GCC_WARN_UNDECLARED_SELECTOR = YES;
				GCC_WARN_UNINITIALIZED_AUTOS = YES_AGGRESSIVE;
				GCC_WARN_UNUSED_FUNCTION = YES;
				GCC_WARN_UNUSED_VARIABLE = YES;
				MACOSX_DEPLOYMENT_TARGET = 10.10;
				MTL_ENABLE_DEBUG_INFO = YES;
				ONLY_ACTIVE_ARCH = YES;
				PRODUCT_NAME = "$(TARGET_NAME)";
				SDKROOT = macosx;
			};
			name = Development;
		};
		BB18BBBD1DFD78F600567023 /* Deployment */ = {
			isa = XCBuildConfiguration;
			buildSettings = {
				ALWAYS_SEARCH_USER_PATHS = NO;
				CLANG_CXX_LANGUAGE_STANDARD = "gnu++0x";
				CLANG_CXX_LIBRARY = "libc++";
				CLANG_ENABLE_MODULES = YES;
				CLANG_ENABLE_OBJC_ARC = YES;
				CLANG_WARN_BOOL_CONVERSION = YES;
				CLANG_WARN_CONSTANT_CONVERSION = YES;
				CLANG_WARN_DIRECT_OBJC_ISA_USAGE = YES_ERROR;
				CLANG_WARN_EMPTY_BODY = YES;
				CLANG_WARN_ENUM_CONVERSION = YES;
				CLANG_WARN_INT_CONVERSION = YES;
				CLANG_WARN_OBJC_ROOT_CLASS = YES_ERROR;
				CLANG_WARN_UNREACHABLE_CODE = YES;
				CLANG_WARN__DUPLICATE_METHOD_MATCH = YES;
				CODE_SIGN_IDENTITY = "-";
				COPY_PHASE_STRIP = NO;
				DEBUG_INFORMATION_FORMAT = "dwarf-with-dsym";
				ENABLE_NS_ASSERTIONS = NO;
				ENABLE_STRICT_OBJC_MSGSEND = YES;
				GCC_C_LANGUAGE_STANDARD = gnu99;
				GCC_NO_COMMON_BLOCKS = YES;
				GCC_WARN_64_TO_32_BIT_CONVERSION = YES;
				GCC_WARN_ABOUT_RETURN_TYPE = YES_ERROR;
				GCC_WARN_UNDECLARED_SELECTOR = YES;
				GCC_WARN_UNINITIALIZED_AUTOS = YES_AGGRESSIVE;
				GCC_WARN_UNUSED_FUNCTION = YES;
				GCC_WARN_UNUSED_VARIABLE = YES;
				MACOSX_DEPLOYMENT_TARGET = 10.10;
				MTL_ENABLE_DEBUG_INFO = NO;
				PRODUCT_NAME = "$(TARGET_NAME)";
				SDKROOT = macosx;
			};
			name = Deployment;
		};
		BB18BBBE1DFD78F600567023 /* Default */ = {
			isa = XCBuildConfiguration;
			buildSettings = {
				ALWAYS_SEARCH_USER_PATHS = NO;
				CLANG_CXX_LANGUAGE_STANDARD = "gnu++0x";
				CLANG_CXX_LIBRARY = "libc++";
				CLANG_ENABLE_MODULES = YES;
				CLANG_ENABLE_OBJC_ARC = YES;
				CLANG_WARN_BOOL_CONVERSION = YES;
				CLANG_WARN_CONSTANT_CONVERSION = YES;
				CLANG_WARN_DIRECT_OBJC_ISA_USAGE = YES_ERROR;
				CLANG_WARN_EMPTY_BODY = YES;
				CLANG_WARN_ENUM_CONVERSION = YES;
				CLANG_WARN_INT_CONVERSION = YES;
				CLANG_WARN_OBJC_ROOT_CLASS = YES_ERROR;
				CLANG_WARN_UNREACHABLE_CODE = YES;
				CLANG_WARN__DUPLICATE_METHOD_MATCH = YES;
				CODE_SIGN_IDENTITY = "-";
				COPY_PHASE_STRIP = NO;
				DEBUG_INFORMATION_FORMAT = "dwarf-with-dsym";
				ENABLE_NS_ASSERTIONS = NO;
				ENABLE_STRICT_OBJC_MSGSEND = YES;
				GCC_C_LANGUAGE_STANDARD = gnu99;
				GCC_NO_COMMON_BLOCKS = YES;
				GCC_WARN_64_TO_32_BIT_CONVERSION = YES;
				GCC_WARN_ABOUT_RETURN_TYPE = YES_ERROR;
				GCC_WARN_UNDECLARED_SELECTOR = YES;
				GCC_WARN_UNINITIALIZED_AUTOS = YES_AGGRESSIVE;
				GCC_WARN_UNUSED_FUNCTION = YES;
				GCC_WARN_UNUSED_VARIABLE = YES;
				MACOSX_DEPLOYMENT_TARGET = 10.10;
				MTL_ENABLE_DEBUG_INFO = NO;
				PRODUCT_NAME = "$(TARGET_NAME)";
				SDKROOT = macosx;
			};
			name = Default;
		};
		BB18BBCC1DFD7E3400567023 /* Development */ = {
			isa = XCBuildConfiguration;
			buildSettings = {
				ALWAYS_SEARCH_USER_PATHS = NO;
				CLANG_CXX_LANGUAGE_STANDARD = "gnu++0x";
				CLANG_CXX_LIBRARY = "libc++";
				CLANG_ENABLE_MODULES = YES;
				CLANG_ENABLE_OBJC_ARC = YES;
				CLANG_WARN_BOOL_CONVERSION = YES;
				CLANG_WARN_CONSTANT_CONVERSION = YES;
				CLANG_WARN_DIRECT_OBJC_ISA_USAGE = YES_ERROR;
				CLANG_WARN_EMPTY_BODY = YES;
				CLANG_WARN_ENUM_CONVERSION = YES;
				CLANG_WARN_INT_CONVERSION = YES;
				CLANG_WARN_OBJC_ROOT_CLASS = YES_ERROR;
				CLANG_WARN_UNREACHABLE_CODE = YES;
				CLANG_WARN__DUPLICATE_METHOD_MATCH = YES;
				CODE_SIGN_IDENTITY = "-";
				COPY_PHASE_STRIP = NO;
				DEBUG_INFORMATION_FORMAT = dwarf;
				ENABLE_STRICT_OBJC_MSGSEND = YES;
				ENABLE_TESTABILITY = YES;
				GCC_C_LANGUAGE_STANDARD = gnu99;
				GCC_DYNAMIC_NO_PIC = NO;
				GCC_NO_COMMON_BLOCKS = YES;
				GCC_OPTIMIZATION_LEVEL = 0;
				GCC_PREPROCESSOR_DEFINITIONS = (
					"DEBUG=1",
					"$(inherited)",
				);
				GCC_WARN_64_TO_32_BIT_CONVERSION = YES;
				GCC_WARN_ABOUT_RETURN_TYPE = YES_ERROR;
				GCC_WARN_UNDECLARED_SELECTOR = YES;
				GCC_WARN_UNINITIALIZED_AUTOS = YES_AGGRESSIVE;
				GCC_WARN_UNUSED_FUNCTION = YES;
				GCC_WARN_UNUSED_VARIABLE = YES;
				MACOSX_DEPLOYMENT_TARGET = 10.10;
				MTL_ENABLE_DEBUG_INFO = YES;
				ONLY_ACTIVE_ARCH = YES;
				PRODUCT_NAME = "$(TARGET_NAME)";
				SDKROOT = macosx;
			};
			name = Development;
		};
		BB18BBCD1DFD7E3400567023 /* Deployment */ = {
			isa = XCBuildConfiguration;
			buildSettings = {
				ALWAYS_SEARCH_USER_PATHS = NO;
				CLANG_CXX_LANGUAGE_STANDARD = "gnu++0x";
				CLANG_CXX_LIBRARY = "libc++";
				CLANG_ENABLE_MODULES = YES;
				CLANG_ENABLE_OBJC_ARC = YES;
				CLANG_WARN_BOOL_CONVERSION = YES;
				CLANG_WARN_CONSTANT_CONVERSION = YES;
				CLANG_WARN_DIRECT_OBJC_ISA_USAGE = YES_ERROR;
				CLANG_WARN_EMPTY_BODY = YES;
				CLANG_WARN_ENUM_CONVERSION = YES;
				CLANG_WARN_INT_CONVERSION = YES;
				CLANG_WARN_OBJC_ROOT_CLASS = YES_ERROR;
				CLANG_WARN_UNREACHABLE_CODE = YES;
				CLANG_WARN__DUPLICATE_METHOD_MATCH = YES;
				CODE_SIGN_IDENTITY = "-";
				COPY_PHASE_STRIP = NO;
				DEBUG_INFORMATION_FORMAT = "dwarf-with-dsym";
				ENABLE_NS_ASSERTIONS = NO;
				ENABLE_STRICT_OBJC_MSGSEND = YES;
				GCC_C_LANGUAGE_STANDARD = gnu99;
				GCC_NO_COMMON_BLOCKS = YES;
				GCC_WARN_64_TO_32_BIT_CONVERSION = YES;
				GCC_WARN_ABOUT_RETURN_TYPE = YES_ERROR;
				GCC_WARN_UNDECLARED_SELECTOR = YES;
				GCC_WARN_UNINITIALIZED_AUTOS = YES_AGGRESSIVE;
				GCC_WARN_UNUSED_FUNCTION = YES;
				GCC_WARN_UNUSED_VARIABLE = YES;
				MACOSX_DEPLOYMENT_TARGET = 10.10;
				MTL_ENABLE_DEBUG_INFO = NO;
				PRODUCT_NAME = "$(TARGET_NAME)";
				SDKROOT = macosx;
			};
			name = Deployment;
		};
		BB18BBCE1DFD7E3400567023 /* Default */ = {
			isa = XCBuildConfiguration;
			buildSettings = {
				ALWAYS_SEARCH_USER_PATHS = NO;
				CLANG_CXX_LANGUAGE_STANDARD = "gnu++0x";
				CLANG_CXX_LIBRARY = "libc++";
				CLANG_ENABLE_MODULES = YES;
				CLANG_ENABLE_OBJC_ARC = YES;
				CLANG_WARN_BOOL_CONVERSION = YES;
				CLANG_WARN_CONSTANT_CONVERSION = YES;
				CLANG_WARN_DIRECT_OBJC_ISA_USAGE = YES_ERROR;
				CLANG_WARN_EMPTY_BODY = YES;
				CLANG_WARN_ENUM_CONVERSION = YES;
				CLANG_WARN_INT_CONVERSION = YES;
				CLANG_WARN_OBJC_ROOT_CLASS = YES_ERROR;
				CLANG_WARN_UNREACHABLE_CODE = YES;
				CLANG_WARN__DUPLICATE_METHOD_MATCH = YES;
				CODE_SIGN_IDENTITY = "-";
				COPY_PHASE_STRIP = NO;
				DEBUG_INFORMATION_FORMAT = "dwarf-with-dsym";
				ENABLE_NS_ASSERTIONS = NO;
				ENABLE_STRICT_OBJC_MSGSEND = YES;
				GCC_C_LANGUAGE_STANDARD = gnu99;
				GCC_NO_COMMON_BLOCKS = YES;
				GCC_WARN_64_TO_32_BIT_CONVERSION = YES;
				GCC_WARN_ABOUT_RETURN_TYPE = YES_ERROR;
				GCC_WARN_UNDECLARED_SELECTOR = YES;
				GCC_WARN_UNINITIALIZED_AUTOS = YES_AGGRESSIVE;
				GCC_WARN_UNUSED_FUNCTION = YES;
				GCC_WARN_UNUSED_VARIABLE = YES;
				MACOSX_DEPLOYMENT_TARGET = 10.10;
				MTL_ENABLE_DEBUG_INFO = NO;
				PRODUCT_NAME = "$(TARGET_NAME)";
				SDKROOT = macosx;
			};
			name = Default;
		};
		BB4DB5A80C69D643001E5E4F /* Development */ = {
			isa = XCBuildConfiguration;
			buildSettings = {
				CLANG_USE_OPTIMIZATION_PROFILE = NO;
				COMBINE_HIDPI_IMAGES = YES;
				COPY_PHASE_STRIP = NO;
				GCC_DYNAMIC_NO_PIC = NO;
				GCC_GENERATE_DEBUGGING_SYMBOLS = YES;
				GCC_MODEL_TUNING = G5;
				GCC_OPTIMIZATION_LEVEL = 0;
				INSTALL_PATH = /usr/local/lib;
				PRODUCT_NAME = cytodisp;
				ZERO_LINK = YES;
			};
			name = Development;
		};
		BB4DB5A90C69D643001E5E4F /* Deployment */ = {
			isa = XCBuildConfiguration;
			buildSettings = {
				CLANG_USE_OPTIMIZATION_PROFILE = NO;
				COMBINE_HIDPI_IMAGES = YES;
				GCC_GENERATE_DEBUGGING_SYMBOLS = NO;
				INSTALL_PATH = /usr/local/lib;
				PRODUCT_NAME = cytodisp;
			};
			name = Deployment;
		};
		BB4DB5AA0C69D643001E5E4F /* Default */ = {
			isa = XCBuildConfiguration;
			buildSettings = {
				CLANG_USE_OPTIMIZATION_PROFILE = NO;
				COMBINE_HIDPI_IMAGES = YES;
				GCC_MODEL_TUNING = G5;
				INSTALL_PATH = /usr/local/lib;
				PRODUCT_NAME = cytodisp;
				ZERO_LINK = YES;
			};
			name = Default;
		};
		BB4DB5FB0C69D887001E5E4F /* Development */ = {
			isa = XCBuildConfiguration;
			buildSettings = {
				CLANG_USE_OPTIMIZATION_PROFILE = NO;
				COMBINE_HIDPI_IMAGES = YES;
				COPY_PHASE_STRIP = NO;
				GCC_DYNAMIC_NO_PIC = NO;
				GCC_GENERATE_DEBUGGING_SYMBOLS = YES;
				GCC_MODEL_TUNING = G5;
				GCC_OPTIMIZATION_LEVEL = 0;
				INSTALL_PATH = /usr/local/lib;
				OTHER_CPLUSPLUSFLAGS = (
					"$(inherited)",
					"-DDISPLAY",
				);
				PRODUCT_NAME = cytospaceGL;
				ZERO_LINK = YES;
			};
			name = Development;
		};
		BB4DB5FC0C69D887001E5E4F /* Deployment */ = {
			isa = XCBuildConfiguration;
			buildSettings = {
				CLANG_USE_OPTIMIZATION_PROFILE = NO;
				COMBINE_HIDPI_IMAGES = YES;
				COPY_PHASE_STRIP = YES;
				GCC_GENERATE_DEBUGGING_SYMBOLS = NO;
				INSTALL_PATH = /usr/local/lib;
				OTHER_CPLUSPLUSFLAGS = (
					"$(inherited)",
					"-DDISPLAY",
				);
				PRODUCT_NAME = cytospaceGL;
				ZERO_LINK = NO;
			};
			name = Deployment;
		};
		BB4DB5FD0C69D887001E5E4F /* Default */ = {
			isa = XCBuildConfiguration;
			buildSettings = {
				CLANG_USE_OPTIMIZATION_PROFILE = NO;
				COMBINE_HIDPI_IMAGES = YES;
				GCC_MODEL_TUNING = G5;
				INSTALL_PATH = /usr/local/lib;
				OTHER_CPLUSPLUSFLAGS = (
					"$(inherited)",
					"-DDISPLAY",
				);
				PRODUCT_NAME = cytospaceGL;
				ZERO_LINK = YES;
			};
			name = Default;
		};
		BB7191C20EF1CD9900CED9E2 /* Development */ = {
			isa = XCBuildConfiguration;
			buildSettings = {
				CLANG_USE_OPTIMIZATION_PROFILE = NO;
				COMBINE_HIDPI_IMAGES = YES;
				GCC_ENABLE_SSE3_EXTENSIONS = NO;
				GCC_ENABLE_SSE41_EXTENSIONS = NO;
				GCC_VERSION = com.apple.compilers.llvm.clang.1_0;
				GCC_WARN_ABOUT_DEPRECATED_FUNCTIONS = NO;
				LIBRARY_STYLE = STATIC;
				PRODUCT_NAME = cytomath;
				SDKROOT = macosx;
				WARNING_CFLAGS = "-Wall";
			};
			name = Development;
		};
		BB7191C30EF1CD9900CED9E2 /* Deployment */ = {
			isa = XCBuildConfiguration;
			buildSettings = {
				CLANG_USE_OPTIMIZATION_PROFILE = NO;
				COMBINE_HIDPI_IMAGES = YES;
				GCC_ENABLE_SSE3_EXTENSIONS = NO;
				GCC_ENABLE_SSE41_EXTENSIONS = NO;
				GCC_VERSION = com.apple.compilers.llvm.clang.1_0;
				GCC_WARN_ABOUT_DEPRECATED_FUNCTIONS = NO;
				LIBRARY_STYLE = STATIC;
				PRODUCT_NAME = cytomath;
				SDKROOT = macosx;
			};
			name = Deployment;
		};
		BB7191C40EF1CD9900CED9E2 /* Default */ = {
			isa = XCBuildConfiguration;
			buildSettings = {
				CLANG_USE_OPTIMIZATION_PROFILE = NO;
				COMBINE_HIDPI_IMAGES = YES;
				GCC_ENABLE_SSE3_EXTENSIONS = NO;
				GCC_VERSION = com.apple.compilers.llvm.clang.1_0;
				GCC_WARN_ABOUT_DEPRECATED_FUNCTIONS = NO;
				LIBRARY_STYLE = STATIC;
				PRODUCT_NAME = cytobase;
				SDKROOT = macosx;
			};
			name = Default;
		};
		BB87B94F08CDC50600A05F58 /* Development */ = {
			isa = XCBuildConfiguration;
			buildSettings = {
				CLANG_USE_OPTIMIZATION_PROFILE = NO;
				COMBINE_HIDPI_IMAGES = YES;
				LIBRARY_STYLE = STATIC;
				PRODUCT_NAME = cytobase;
			};
			name = Development;
		};
		BB87B95008CDC50600A05F58 /* Deployment */ = {
			isa = XCBuildConfiguration;
			buildSettings = {
				CLANG_USE_OPTIMIZATION_PROFILE = NO;
				COMBINE_HIDPI_IMAGES = YES;
				LIBRARY_STYLE = STATIC;
				PRODUCT_NAME = cytobase;
			};
			name = Deployment;
		};
		BB87B95108CDC50600A05F58 /* Default */ = {
			isa = XCBuildConfiguration;
			buildSettings = {
				CLANG_USE_OPTIMIZATION_PROFILE = NO;
				COMBINE_HIDPI_IMAGES = YES;
				LIBRARY_STYLE = STATIC;
				PRODUCT_NAME = cytobase;
			};
			name = Default;
		};
		BB87B95308CDC50600A05F58 /* Development */ = {
			isa = XCBuildConfiguration;
			buildSettings = {
				COMBINE_HIDPI_IMAGES = YES;
				LIBRARY_STYLE = STATIC;
				PRODUCT_NAME = cytospace;
			};
			name = Development;
		};
		BB87B95408CDC50600A05F58 /* Deployment */ = {
			isa = XCBuildConfiguration;
			buildSettings = {
				COMBINE_HIDPI_IMAGES = YES;
				LIBRARY_STYLE = STATIC;
				PRODUCT_NAME = cytospace;
			};
			name = Deployment;
		};
		BB87B95508CDC50600A05F58 /* Default */ = {
			isa = XCBuildConfiguration;
			buildSettings = {
				COMBINE_HIDPI_IMAGES = YES;
				LIBRARY_STYLE = STATIC;
				PRODUCT_NAME = cytospace;
			};
			name = Default;
		};
		BB87B95B08CDC50600A05F58 /* Development */ = {
			isa = XCBuildConfiguration;
			buildSettings = {
				CLANG_USE_OPTIMIZATION_PROFILE = NO;
				COMBINE_HIDPI_IMAGES = YES;
				LIBRARY_STYLE = STATIC;
				PRODUCT_NAME = cytosim;
			};
			name = Development;
		};
		BB87B95C08CDC50600A05F58 /* Deployment */ = {
			isa = XCBuildConfiguration;
			buildSettings = {
				CLANG_USE_OPTIMIZATION_PROFILE = NO;
				COMBINE_HIDPI_IMAGES = YES;
				LIBRARY_STYLE = STATIC;
				PRODUCT_NAME = cytosim;
			};
			name = Deployment;
		};
		BB87B95D08CDC50600A05F58 /* Default */ = {
			isa = XCBuildConfiguration;
			buildSettings = {
				CLANG_USE_OPTIMIZATION_PROFILE = NO;
				COMBINE_HIDPI_IMAGES = YES;
				LIBRARY_STYLE = STATIC;
				PRODUCT_NAME = cytosim;
			};
			name = Default;
		};
		BB87B95F08CDC50600A05F58 /* Development */ = {
			isa = XCBuildConfiguration;
			buildSettings = {
				LIBRARY_SEARCH_PATHS = (
					"$(inherited)",
					"$(LIBRARY_SEARCH_PATHS_QUOTED_FOR_TARGET_1)",
				);
				LIBRARY_SEARCH_PATHS_QUOTED_FOR_TARGET_1 = "\"$(SRCROOT)/build/Development\"";
				PRODUCT_NAME = sim;
			};
			name = Development;
		};
		BB87B96008CDC50600A05F58 /* Deployment */ = {
			isa = XCBuildConfiguration;
			buildSettings = {
				LIBRARY_SEARCH_PATHS = (
					"$(inherited)",
					"$(LIBRARY_SEARCH_PATHS_QUOTED_FOR_TARGET_1)",
				);
				LIBRARY_SEARCH_PATHS_QUOTED_FOR_TARGET_1 = "\"$(SRCROOT)/build/Development\"";
				PRODUCT_NAME = sim;
			};
			name = Deployment;
		};
		BB87B96108CDC50600A05F58 /* Default */ = {
			isa = XCBuildConfiguration;
			buildSettings = {
				LIBRARY_SEARCH_PATHS = (
					"$(inherited)",
					"$(LIBRARY_SEARCH_PATHS_QUOTED_FOR_TARGET_1)",
				);
				LIBRARY_SEARCH_PATHS_QUOTED_FOR_TARGET_1 = "\"$(SRCROOT)/build/Development\"";
				PRODUCT_NAME = sim;
			};
			name = Default;
		};
		BB87B96308CDC50600A05F58 /* Development */ = {
			isa = XCBuildConfiguration;
			buildSettings = {
				CLANG_USE_OPTIMIZATION_PROFILE = NO;
				GCC_ONE_BYTE_BOOL = NO;
				GCC_VERSION = com.apple.compilers.llvm.clang.1_0;
				GCC_WARN_SHADOW = NO;
				LIBRARY_SEARCH_PATHS = (
					"$(inherited)",
					"$(LIBRARY_SEARCH_PATHS_QUOTED_1)",
				);
				LIBRARY_SEARCH_PATHS_QUOTED_1 = "\"$(SRCROOT)/build/Development\"";
				PRODUCT_NAME = play;
			};
			name = Development;
		};
		BB87B96408CDC50600A05F58 /* Deployment */ = {
			isa = XCBuildConfiguration;
			buildSettings = {
				CLANG_USE_OPTIMIZATION_PROFILE = NO;
				GCC_VERSION = com.apple.compilers.llvm.clang.1_0;
				LIBRARY_SEARCH_PATHS = (
					"$(inherited)",
					"$(LIBRARY_SEARCH_PATHS_QUOTED_1)",
				);
				LIBRARY_SEARCH_PATHS_QUOTED_1 = "\"$(SRCROOT)/build/Development\"";
				PRODUCT_NAME = play;
			};
			name = Deployment;
		};
		BB87B96508CDC50600A05F58 /* Default */ = {
			isa = XCBuildConfiguration;
			buildSettings = {
				CLANG_USE_OPTIMIZATION_PROFILE = NO;
				GCC_VERSION = com.apple.compilers.llvm.clang.1_0;
				LIBRARY_SEARCH_PATHS = (
					"$(inherited)",
					"$(LIBRARY_SEARCH_PATHS_QUOTED_1)",
				);
				LIBRARY_SEARCH_PATHS_QUOTED_1 = "\"$(SRCROOT)/build/Development\"";
				PRODUCT_NAME = play;
			};
			name = Default;
		};
		BB87B96708CDC50600A05F58 /* Development */ = {
			isa = XCBuildConfiguration;
			buildSettings = {
				PRODUCT_NAME = sieve;
			};
			name = Development;
		};
		BB87B96808CDC50600A05F58 /* Deployment */ = {
			isa = XCBuildConfiguration;
			buildSettings = {
				PRODUCT_NAME = sieve;
			};
			name = Deployment;
		};
		BB87B96908CDC50600A05F58 /* Default */ = {
			isa = XCBuildConfiguration;
			buildSettings = {
				PRODUCT_NAME = sieve;
			};
			name = Default;
		};
		BB87B96B08CDC50600A05F58 /* Development */ = {
			isa = XCBuildConfiguration;
			buildSettings = {
				PRODUCT_NAME = frametool;
			};
			name = Development;
		};
		BB87B96C08CDC50600A05F58 /* Deployment */ = {
			isa = XCBuildConfiguration;
			buildSettings = {
				PRODUCT_NAME = frametool;
			};
			name = Deployment;
		};
		BB87B96D08CDC50600A05F58 /* Default */ = {
			isa = XCBuildConfiguration;
			buildSettings = {
				PRODUCT_NAME = frametool;
			};
			name = Default;
		};
		BB87B9AB08CDC50600A05F58 /* Development */ = {
			isa = XCBuildConfiguration;
			buildSettings = {
				COMBINE_HIDPI_IMAGES = YES;
				COPY_PHASE_STRIP = NO;
				OTHER_CFLAGS = "";
				OTHER_LDFLAGS = "";
				OTHER_REZFLAGS = "";
				PRODUCT_NAME = tools;
				SECTORDER_FLAGS = "";
				WARNING_CFLAGS = (
					"-Wmost",
					"-Wno-four-char-constants",
					"-Wno-unknown-pragmas",
				);
			};
			name = Development;
		};
		BB87B9AC08CDC50600A05F58 /* Deployment */ = {
			isa = XCBuildConfiguration;
			buildSettings = {
				COMBINE_HIDPI_IMAGES = YES;
				COPY_PHASE_STRIP = YES;
				OTHER_CFLAGS = "";
				OTHER_LDFLAGS = "";
				OTHER_REZFLAGS = "";
				PRODUCT_NAME = tools;
				SECTORDER_FLAGS = "";
				WARNING_CFLAGS = (
					"-Wmost",
					"-Wno-four-char-constants",
					"-Wno-unknown-pragmas",
				);
			};
			name = Deployment;
		};
		BB87B9AD08CDC50600A05F58 /* Default */ = {
			isa = XCBuildConfiguration;
			buildSettings = {
				COMBINE_HIDPI_IMAGES = YES;
				OTHER_CFLAGS = "";
				OTHER_LDFLAGS = "";
				OTHER_REZFLAGS = "";
				PRODUCT_NAME = tools;
				SECTORDER_FLAGS = "";
				WARNING_CFLAGS = (
					"-Wmost",
					"-Wno-four-char-constants",
					"-Wno-unknown-pragmas",
				);
			};
			name = Default;
		};
		BB87B9B308CDC50600A05F58 /* Development */ = {
			isa = XCBuildConfiguration;
			buildSettings = {
				PRODUCT_NAME = report;
			};
			name = Development;
		};
		BB87B9B408CDC50600A05F58 /* Deployment */ = {
			isa = XCBuildConfiguration;
			buildSettings = {
				PRODUCT_NAME = report;
			};
			name = Deployment;
		};
		BB87B9B508CDC50600A05F58 /* Default */ = {
			isa = XCBuildConfiguration;
			buildSettings = {
				PRODUCT_NAME = report;
			};
			name = Default;
		};
		BB87B9BB08CDC50600A05F58 /* Development */ = {
			isa = XCBuildConfiguration;
			buildSettings = {
				PRODUCT_NAME = test_rasterizer;
			};
			name = Development;
		};
		BB87B9BC08CDC50600A05F58 /* Deployment */ = {
			isa = XCBuildConfiguration;
			buildSettings = {
				PRODUCT_NAME = test_rasterizer;
			};
			name = Deployment;
		};
		BB87B9BD08CDC50600A05F58 /* Default */ = {
			isa = XCBuildConfiguration;
			buildSettings = {
				PRODUCT_NAME = testrasterizer;
			};
			name = Default;
		};
		BB87B9BF08CDC50600A05F58 /* Development */ = {
			isa = XCBuildConfiguration;
			buildSettings = {
				PRODUCT_NAME = test_grid;
			};
			name = Development;
		};
		BB87B9C008CDC50600A05F58 /* Deployment */ = {
			isa = XCBuildConfiguration;
			buildSettings = {
				PRODUCT_NAME = test_grid;
			};
			name = Deployment;
		};
		BB87B9C108CDC50600A05F58 /* Default */ = {
			isa = XCBuildConfiguration;
			buildSettings = {
				PRODUCT_NAME = test_grid;
			};
			name = Default;
		};
		BB87B9C308CDC50600A05F58 /* Development */ = {
			isa = XCBuildConfiguration;
			buildSettings = {
				LIBRARY_SEARCH_PATHS = (
					"$(inherited)",
					"$(LIBRARY_SEARCH_PATHS_QUOTED_1)",
				);
				LIBRARY_SEARCH_PATHS_QUOTED_1 = "\"$(SRCROOT)/build/Development\"";
				PRODUCT_NAME = test_glap;
			};
			name = Development;
		};
		BB87B9C408CDC50600A05F58 /* Deployment */ = {
			isa = XCBuildConfiguration;
			buildSettings = {
				LIBRARY_SEARCH_PATHS = (
					"$(inherited)",
					"$(LIBRARY_SEARCH_PATHS_QUOTED_1)",
				);
				LIBRARY_SEARCH_PATHS_QUOTED_1 = "\"$(SRCROOT)/build/Development\"";
				PRODUCT_NAME = test_glap;
			};
			name = Deployment;
		};
		BB87B9C508CDC50600A05F58 /* Default */ = {
			isa = XCBuildConfiguration;
			buildSettings = {
				LIBRARY_SEARCH_PATHS = (
					"$(inherited)",
					"$(LIBRARY_SEARCH_PATHS_QUOTED_1)",
				);
				LIBRARY_SEARCH_PATHS_QUOTED_1 = "\"$(SRCROOT)/build/Development\"";
				PRODUCT_NAME = testglap;
			};
			name = Default;
		};
		BB87B9CB08CDC50600A05F58 /* Development */ = {
			isa = XCBuildConfiguration;
			buildSettings = {
				PRODUCT_NAME = test_space;
			};
			name = Development;
		};
		BB87B9CC08CDC50600A05F58 /* Deployment */ = {
			isa = XCBuildConfiguration;
			buildSettings = {
				PRODUCT_NAME = test_space;
			};
			name = Deployment;
		};
		BB87B9CD08CDC50600A05F58 /* Default */ = {
			isa = XCBuildConfiguration;
			buildSettings = {
				PRODUCT_NAME = test_space;
			};
			name = Default;
		};
		BB87B9D308CDC50600A05F58 /* Development */ = {
			isa = XCBuildConfiguration;
			buildSettings = {
				COMBINE_HIDPI_IMAGES = YES;
				COPY_PHASE_STRIP = NO;
				OTHER_CFLAGS = "";
				OTHER_LDFLAGS = "";
				OTHER_REZFLAGS = "";
				PRODUCT_NAME = test;
				SECTORDER_FLAGS = "";
				WARNING_CFLAGS = (
					"-Wmost",
					"-Wno-four-char-constants",
					"-Wno-unknown-pragmas",
				);
			};
			name = Development;
		};
		BB87B9D408CDC50600A05F58 /* Deployment */ = {
			isa = XCBuildConfiguration;
			buildSettings = {
				COMBINE_HIDPI_IMAGES = YES;
				COPY_PHASE_STRIP = YES;
				OTHER_CFLAGS = "";
				OTHER_LDFLAGS = "";
				OTHER_REZFLAGS = "";
				PRODUCT_NAME = test;
				SECTORDER_FLAGS = "";
				WARNING_CFLAGS = (
					"-Wmost",
					"-Wno-four-char-constants",
					"-Wno-unknown-pragmas",
				);
			};
			name = Deployment;
		};
		BB87B9D508CDC50600A05F58 /* Default */ = {
			isa = XCBuildConfiguration;
			buildSettings = {
				COMBINE_HIDPI_IMAGES = YES;
				OTHER_CFLAGS = "";
				OTHER_LDFLAGS = "";
				OTHER_REZFLAGS = "";
				PRODUCT_NAME = test;
				SECTORDER_FLAGS = "";
				WARNING_CFLAGS = (
					"-Wmost",
					"-Wno-four-char-constants",
					"-Wno-unknown-pragmas",
				);
			};
			name = Default;
		};
		BB87B9D708CDC50600A05F58 /* Development */ = {
			isa = XCBuildConfiguration;
			buildSettings = {
				CLANG_OPTIMIZATION_PROFILE_FILE = "";
				CLANG_X86_VECTOR_INSTRUCTIONS = default;
				ENABLE_TESTABILITY = YES;
				GCC_DEBUGGING_SYMBOLS = full;
				GCC_DYNAMIC_NO_PIC = YES;
				GCC_ENABLE_ASM_KEYWORD = YES;
				GCC_ENABLE_CPP_RTTI = NO;
				GCC_FAST_MATH = YES;
				GCC_GENERATE_DEBUGGING_SYMBOLS = YES;
				GCC_INLINES_ARE_PRIVATE_EXTERN = YES;
				GCC_ONE_BYTE_BOOL = YES;
				GCC_OPTIMIZATION_LEVEL = 0;
				GCC_SYMBOLS_PRIVATE_EXTERN = NO;
				GCC_UNROLL_LOOPS = YES;
				GCC_VERSION = "";
				GCC_WARN_ABOUT_DEPRECATED_FUNCTIONS = NO;
				GCC_WARN_ABOUT_MISSING_NEWLINE = YES;
				GCC_WARN_ABOUT_RETURN_TYPE = YES;
				GCC_WARN_EFFECTIVE_CPLUSPLUS_VIOLATIONS = NO;
				GLUT_WARNING = "-Wno-1478";
				ICC_FP_CHKSTK = YES;
				MACOSX_DEPLOYMENT_TARGET = 10.10;
				ONLY_ACTIVE_ARCH = YES;
				PRECOMPS_INCLUDE_HEADERS_FROM_BUILT_PRODUCTS_DIR = NO;
				SDKROOT = macosx;
				WARNING_CFLAGS = "-Wall";
			};
			name = Development;
		};
		BB87B9D808CDC50600A05F58 /* Deployment */ = {
			isa = XCBuildConfiguration;
			buildSettings = {
				CLANG_OPTIMIZATION_PROFILE_FILE = "";
				GCC_DYNAMIC_NO_PIC = YES;
				GCC_ENABLE_CPP_RTTI = NO;
				GCC_FAST_MATH = YES;
				GCC_GENERATE_DEBUGGING_SYMBOLS = NO;
				GCC_INLINES_ARE_PRIVATE_EXTERN = YES;
				GCC_ONE_BYTE_BOOL = YES;
				GCC_OPTIMIZATION_LEVEL = 3;
				GCC_SYMBOLS_PRIVATE_EXTERN = YES;
				GCC_UNROLL_LOOPS = YES;
				GCC_VERSION = "";
				GCC_WARN_ABOUT_DEPRECATED_FUNCTIONS = NO;
				GLUT_WARNING = "-Wno-1478";
				ICC_FP_CHKSTK = YES;
				MACOSX_DEPLOYMENT_TARGET = 10.10;
				ONLY_ACTIVE_ARCH = YES;
				SDKROOT = macosx;
			};
			name = Deployment;
		};
		BB87B9D908CDC50600A05F58 /* Default */ = {
			isa = XCBuildConfiguration;
			buildSettings = {
				CLANG_OPTIMIZATION_PROFILE_FILE = "";
				CLANG_X86_VECTOR_INSTRUCTIONS = default;
				GCC_ENABLE_CPP_RTTI = NO;
				GCC_FAST_MATH = YES;
				GCC_GENERATE_DEBUGGING_SYMBOLS = NO;
				GCC_INLINES_ARE_PRIVATE_EXTERN = YES;
				GCC_ONE_BYTE_BOOL = YES;
				GCC_OPTIMIZATION_LEVEL = 3;
				GCC_SYMBOLS_PRIVATE_EXTERN = YES;
				GCC_VERSION = "";
				GCC_WARN_ABOUT_DEPRECATED_FUNCTIONS = NO;
				GLUT_WARNING = "-Wno-1478";
				ICC_FP_CHKSTK = YES;
				MACOSX_DEPLOYMENT_TARGET = 10.10;
				ONLY_ACTIVE_ARCH = YES;
				SDKROOT = macosx;
			};
			name = Default;
		};
		BB9D87A41E76BAE500DD0F00 /* Development */ = {
			isa = XCBuildConfiguration;
			buildSettings = {
				ALWAYS_SEARCH_USER_PATHS = NO;
				CLANG_CXX_LANGUAGE_STANDARD = "gnu++0x";
				CLANG_CXX_LIBRARY = "libc++";
				CLANG_ENABLE_MODULES = YES;
				CLANG_ENABLE_OBJC_ARC = YES;
				CLANG_WARN_BOOL_CONVERSION = YES;
				CLANG_WARN_CONSTANT_CONVERSION = YES;
				CLANG_WARN_DIRECT_OBJC_ISA_USAGE = YES_ERROR;
				CLANG_WARN_EMPTY_BODY = YES;
				CLANG_WARN_ENUM_CONVERSION = YES;
				CLANG_WARN_INT_CONVERSION = YES;
				CLANG_WARN_OBJC_ROOT_CLASS = YES_ERROR;
				CLANG_WARN_UNREACHABLE_CODE = YES;
				CLANG_WARN__DUPLICATE_METHOD_MATCH = YES;
				CODE_SIGN_IDENTITY = "-";
				COPY_PHASE_STRIP = NO;
				DEBUG_INFORMATION_FORMAT = dwarf;
				ENABLE_STRICT_OBJC_MSGSEND = YES;
				ENABLE_TESTABILITY = YES;
				GCC_C_LANGUAGE_STANDARD = gnu99;
				GCC_DYNAMIC_NO_PIC = NO;
				GCC_NO_COMMON_BLOCKS = YES;
				GCC_OPTIMIZATION_LEVEL = 0;
				GCC_PREPROCESSOR_DEFINITIONS = (
					"DEBUG=1",
					"$(inherited)",
				);
				GCC_WARN_64_TO_32_BIT_CONVERSION = YES;
				GCC_WARN_ABOUT_RETURN_TYPE = YES_ERROR;
				GCC_WARN_UNDECLARED_SELECTOR = YES;
				GCC_WARN_UNINITIALIZED_AUTOS = YES_AGGRESSIVE;
				GCC_WARN_UNUSED_FUNCTION = YES;
				GCC_WARN_UNUSED_VARIABLE = YES;
				MACOSX_DEPLOYMENT_TARGET = 10.10;
				MTL_ENABLE_DEBUG_INFO = YES;
				ONLY_ACTIVE_ARCH = YES;
				PRODUCT_NAME = "$(TARGET_NAME)";
				SDKROOT = macosx;
			};
			name = Development;
		};
		BB9D87A51E76BAE500DD0F00 /* Deployment */ = {
			isa = XCBuildConfiguration;
			buildSettings = {
				ALWAYS_SEARCH_USER_PATHS = NO;
				CLANG_CXX_LANGUAGE_STANDARD = "gnu++0x";
				CLANG_CXX_LIBRARY = "libc++";
				CLANG_ENABLE_MODULES = YES;
				CLANG_ENABLE_OBJC_ARC = YES;
				CLANG_WARN_BOOL_CONVERSION = YES;
				CLANG_WARN_CONSTANT_CONVERSION = YES;
				CLANG_WARN_DIRECT_OBJC_ISA_USAGE = YES_ERROR;
				CLANG_WARN_EMPTY_BODY = YES;
				CLANG_WARN_ENUM_CONVERSION = YES;
				CLANG_WARN_INT_CONVERSION = YES;
				CLANG_WARN_OBJC_ROOT_CLASS = YES_ERROR;
				CLANG_WARN_UNREACHABLE_CODE = YES;
				CLANG_WARN__DUPLICATE_METHOD_MATCH = YES;
				CODE_SIGN_IDENTITY = "-";
				COPY_PHASE_STRIP = NO;
				DEBUG_INFORMATION_FORMAT = "dwarf-with-dsym";
				ENABLE_NS_ASSERTIONS = NO;
				ENABLE_STRICT_OBJC_MSGSEND = YES;
				GCC_C_LANGUAGE_STANDARD = gnu99;
				GCC_NO_COMMON_BLOCKS = YES;
				GCC_WARN_64_TO_32_BIT_CONVERSION = YES;
				GCC_WARN_ABOUT_RETURN_TYPE = YES_ERROR;
				GCC_WARN_UNDECLARED_SELECTOR = YES;
				GCC_WARN_UNINITIALIZED_AUTOS = YES_AGGRESSIVE;
				GCC_WARN_UNUSED_FUNCTION = YES;
				GCC_WARN_UNUSED_VARIABLE = YES;
				MACOSX_DEPLOYMENT_TARGET = 10.10;
				MTL_ENABLE_DEBUG_INFO = NO;
				PRODUCT_NAME = "$(TARGET_NAME)";
				SDKROOT = macosx;
			};
			name = Deployment;
		};
		BB9D87A61E76BAE500DD0F00 /* Default */ = {
			isa = XCBuildConfiguration;
			buildSettings = {
				ALWAYS_SEARCH_USER_PATHS = NO;
				CLANG_CXX_LANGUAGE_STANDARD = "gnu++0x";
				CLANG_CXX_LIBRARY = "libc++";
				CLANG_ENABLE_MODULES = YES;
				CLANG_ENABLE_OBJC_ARC = YES;
				CLANG_WARN_BOOL_CONVERSION = YES;
				CLANG_WARN_CONSTANT_CONVERSION = YES;
				CLANG_WARN_DIRECT_OBJC_ISA_USAGE = YES_ERROR;
				CLANG_WARN_EMPTY_BODY = YES;
				CLANG_WARN_ENUM_CONVERSION = YES;
				CLANG_WARN_INT_CONVERSION = YES;
				CLANG_WARN_OBJC_ROOT_CLASS = YES_ERROR;
				CLANG_WARN_UNREACHABLE_CODE = YES;
				CLANG_WARN__DUPLICATE_METHOD_MATCH = YES;
				CODE_SIGN_IDENTITY = "-";
				COPY_PHASE_STRIP = NO;
				DEBUG_INFORMATION_FORMAT = "dwarf-with-dsym";
				ENABLE_NS_ASSERTIONS = NO;
				ENABLE_STRICT_OBJC_MSGSEND = YES;
				GCC_C_LANGUAGE_STANDARD = gnu99;
				GCC_NO_COMMON_BLOCKS = YES;
				GCC_WARN_64_TO_32_BIT_CONVERSION = YES;
				GCC_WARN_ABOUT_RETURN_TYPE = YES_ERROR;
				GCC_WARN_UNDECLARED_SELECTOR = YES;
				GCC_WARN_UNINITIALIZED_AUTOS = YES_AGGRESSIVE;
				GCC_WARN_UNUSED_FUNCTION = YES;
				GCC_WARN_UNUSED_VARIABLE = YES;
				MACOSX_DEPLOYMENT_TARGET = 10.10;
				MTL_ENABLE_DEBUG_INFO = NO;
				PRODUCT_NAME = "$(TARGET_NAME)";
				SDKROOT = macosx;
			};
			name = Default;
		};
		BBB1C6E10CB2CAA300679ADC /* Development */ = {
			isa = XCBuildConfiguration;
			buildSettings = {
				GCC_DYNAMIC_NO_PIC = NO;
				GCC_GENERATE_DEBUGGING_SYMBOLS = YES;
				GCC_OPTIMIZATION_LEVEL = 0;
				PRODUCT_NAME = blank;
			};
			name = Development;
		};
		BBB1C6E20CB2CAA300679ADC /* Deployment */ = {
			isa = XCBuildConfiguration;
			buildSettings = {
				GCC_GENERATE_DEBUGGING_SYMBOLS = YES;
				GCC_OPTIMIZATION_LEVEL = 0;
				PRODUCT_NAME = blank;
			};
			name = Deployment;
		};
		BBB1C6E30CB2CAA300679ADC /* Default */ = {
			isa = XCBuildConfiguration;
			buildSettings = {
				GCC_GENERATE_DEBUGGING_SYMBOLS = YES;
				GCC_OPTIMIZATION_LEVEL = 0;
				PRODUCT_NAME = swim;
			};
			name = Default;
		};
/* End XCBuildConfiguration section */

/* Begin XCConfigurationList section */
		BB18BBBB1DFD78F600567023 /* Build configuration list for PBXNativeTarget "test_simd" */ = {
			isa = XCConfigurationList;
			buildConfigurations = (
				BB18BBBC1DFD78F600567023 /* Development */,
				BB18BBBD1DFD78F600567023 /* Deployment */,
				BB18BBBE1DFD78F600567023 /* Default */,
			);
			defaultConfigurationIsVisible = 0;
			defaultConfigurationName = Default;
		};
		BB18BBCB1DFD7E3400567023 /* Build configuration list for PBXNativeTarget "test_code" */ = {
			isa = XCConfigurationList;
			buildConfigurations = (
				BB18BBCC1DFD7E3400567023 /* Development */,
				BB18BBCD1DFD7E3400567023 /* Deployment */,
				BB18BBCE1DFD7E3400567023 /* Default */,
			);
			defaultConfigurationIsVisible = 0;
			defaultConfigurationName = Default;
		};
		BB4DB5A70C69D643001E5E4F /* Build configuration list for PBXNativeTarget "cytodisp" */ = {
			isa = XCConfigurationList;
			buildConfigurations = (
				BB4DB5A80C69D643001E5E4F /* Development */,
				BB4DB5A90C69D643001E5E4F /* Deployment */,
				BB4DB5AA0C69D643001E5E4F /* Default */,
			);
			defaultConfigurationIsVisible = 0;
			defaultConfigurationName = Default;
		};
		BB4DB5FA0C69D887001E5E4F /* Build configuration list for PBXNativeTarget "cytospaceGL" */ = {
			isa = XCConfigurationList;
			buildConfigurations = (
				BB4DB5FB0C69D887001E5E4F /* Development */,
				BB4DB5FC0C69D887001E5E4F /* Deployment */,
				BB4DB5FD0C69D887001E5E4F /* Default */,
			);
			defaultConfigurationIsVisible = 0;
			defaultConfigurationName = Default;
		};
		BB7191C10EF1CD9900CED9E2 /* Build configuration list for PBXNativeTarget "cytomath" */ = {
			isa = XCConfigurationList;
			buildConfigurations = (
				BB7191C20EF1CD9900CED9E2 /* Development */,
				BB7191C30EF1CD9900CED9E2 /* Deployment */,
				BB7191C40EF1CD9900CED9E2 /* Default */,
			);
			defaultConfigurationIsVisible = 0;
			defaultConfigurationName = Default;
		};
		BB87B94E08CDC50600A05F58 /* Build configuration list for PBXNativeTarget "cytobase" */ = {
			isa = XCConfigurationList;
			buildConfigurations = (
				BB87B94F08CDC50600A05F58 /* Development */,
				BB87B95008CDC50600A05F58 /* Deployment */,
				BB87B95108CDC50600A05F58 /* Default */,
			);
			defaultConfigurationIsVisible = 0;
			defaultConfigurationName = Default;
		};
		BB87B95208CDC50600A05F58 /* Build configuration list for PBXNativeTarget "cytospace" */ = {
			isa = XCConfigurationList;
			buildConfigurations = (
				BB87B95308CDC50600A05F58 /* Development */,
				BB87B95408CDC50600A05F58 /* Deployment */,
				BB87B95508CDC50600A05F58 /* Default */,
			);
			defaultConfigurationIsVisible = 0;
			defaultConfigurationName = Default;
		};
		BB87B95A08CDC50600A05F58 /* Build configuration list for PBXNativeTarget "cytosim" */ = {
			isa = XCConfigurationList;
			buildConfigurations = (
				BB87B95B08CDC50600A05F58 /* Development */,
				BB87B95C08CDC50600A05F58 /* Deployment */,
				BB87B95D08CDC50600A05F58 /* Default */,
			);
			defaultConfigurationIsVisible = 0;
			defaultConfigurationName = Default;
		};
		BB87B95E08CDC50600A05F58 /* Build configuration list for PBXNativeTarget "sim" */ = {
			isa = XCConfigurationList;
			buildConfigurations = (
				BB87B95F08CDC50600A05F58 /* Development */,
				BB87B96008CDC50600A05F58 /* Deployment */,
				BB87B96108CDC50600A05F58 /* Default */,
			);
			defaultConfigurationIsVisible = 0;
			defaultConfigurationName = Default;
		};
		BB87B96208CDC50600A05F58 /* Build configuration list for PBXNativeTarget "play" */ = {
			isa = XCConfigurationList;
			buildConfigurations = (
				BB87B96308CDC50600A05F58 /* Development */,
				BB87B96408CDC50600A05F58 /* Deployment */,
				BB87B96508CDC50600A05F58 /* Default */,
			);
			defaultConfigurationIsVisible = 0;
			defaultConfigurationName = Default;
		};
		BB87B96608CDC50600A05F58 /* Build configuration list for PBXNativeTarget "sieve" */ = {
			isa = XCConfigurationList;
			buildConfigurations = (
				BB87B96708CDC50600A05F58 /* Development */,
				BB87B96808CDC50600A05F58 /* Deployment */,
				BB87B96908CDC50600A05F58 /* Default */,
			);
			defaultConfigurationIsVisible = 0;
			defaultConfigurationName = Default;
		};
		BB87B96A08CDC50600A05F58 /* Build configuration list for PBXNativeTarget "frametool" */ = {
			isa = XCConfigurationList;
			buildConfigurations = (
				BB87B96B08CDC50600A05F58 /* Development */,
				BB87B96C08CDC50600A05F58 /* Deployment */,
				BB87B96D08CDC50600A05F58 /* Default */,
			);
			defaultConfigurationIsVisible = 0;
			defaultConfigurationName = Default;
		};
		BB87B9AA08CDC50600A05F58 /* Build configuration list for PBXAggregateTarget "tools" */ = {
			isa = XCConfigurationList;
			buildConfigurations = (
				BB87B9AB08CDC50600A05F58 /* Development */,
				BB87B9AC08CDC50600A05F58 /* Deployment */,
				BB87B9AD08CDC50600A05F58 /* Default */,
			);
			defaultConfigurationIsVisible = 0;
			defaultConfigurationName = Default;
		};
		BB87B9B208CDC50600A05F58 /* Build configuration list for PBXNativeTarget "report" */ = {
			isa = XCConfigurationList;
			buildConfigurations = (
				BB87B9B308CDC50600A05F58 /* Development */,
				BB87B9B408CDC50600A05F58 /* Deployment */,
				BB87B9B508CDC50600A05F58 /* Default */,
			);
			defaultConfigurationIsVisible = 0;
			defaultConfigurationName = Default;
		};
		BB87B9BA08CDC50600A05F58 /* Build configuration list for PBXNativeTarget "test_rasterizer" */ = {
			isa = XCConfigurationList;
			buildConfigurations = (
				BB87B9BB08CDC50600A05F58 /* Development */,
				BB87B9BC08CDC50600A05F58 /* Deployment */,
				BB87B9BD08CDC50600A05F58 /* Default */,
			);
			defaultConfigurationIsVisible = 0;
			defaultConfigurationName = Default;
		};
		BB87B9BE08CDC50600A05F58 /* Build configuration list for PBXNativeTarget "test_grid" */ = {
			isa = XCConfigurationList;
			buildConfigurations = (
				BB87B9BF08CDC50600A05F58 /* Development */,
				BB87B9C008CDC50600A05F58 /* Deployment */,
				BB87B9C108CDC50600A05F58 /* Default */,
			);
			defaultConfigurationIsVisible = 0;
			defaultConfigurationName = Default;
		};
		BB87B9C208CDC50600A05F58 /* Build configuration list for PBXNativeTarget "test_glapp" */ = {
			isa = XCConfigurationList;
			buildConfigurations = (
				BB87B9C308CDC50600A05F58 /* Development */,
				BB87B9C408CDC50600A05F58 /* Deployment */,
				BB87B9C508CDC50600A05F58 /* Default */,
			);
			defaultConfigurationIsVisible = 0;
			defaultConfigurationName = Default;
		};
		BB87B9CA08CDC50600A05F58 /* Build configuration list for PBXNativeTarget "test_space" */ = {
			isa = XCConfigurationList;
			buildConfigurations = (
				BB87B9CB08CDC50600A05F58 /* Development */,
				BB87B9CC08CDC50600A05F58 /* Deployment */,
				BB87B9CD08CDC50600A05F58 /* Default */,
			);
			defaultConfigurationIsVisible = 0;
			defaultConfigurationName = Default;
		};
		BB87B9D208CDC50600A05F58 /* Build configuration list for PBXAggregateTarget "test" */ = {
			isa = XCConfigurationList;
			buildConfigurations = (
				BB87B9D308CDC50600A05F58 /* Development */,
				BB87B9D408CDC50600A05F58 /* Deployment */,
				BB87B9D508CDC50600A05F58 /* Default */,
			);
			defaultConfigurationIsVisible = 0;
			defaultConfigurationName = Default;
		};
		BB87B9D608CDC50600A05F58 /* Build configuration list for PBXProject "cytosim" */ = {
			isa = XCConfigurationList;
			buildConfigurations = (
				BB87B9D708CDC50600A05F58 /* Development */,
				BB87B9D808CDC50600A05F58 /* Deployment */,
				BB87B9D908CDC50600A05F58 /* Default */,
			);
			defaultConfigurationIsVisible = 0;
			defaultConfigurationName = Default;
		};
		BB9D87A71E76BAE500DD0F00 /* Build configuration list for PBXNativeTarget "test_matrix" */ = {
			isa = XCConfigurationList;
			buildConfigurations = (
				BB9D87A41E76BAE500DD0F00 /* Development */,
				BB9D87A51E76BAE500DD0F00 /* Deployment */,
				BB9D87A61E76BAE500DD0F00 /* Default */,
			);
			defaultConfigurationIsVisible = 0;
			defaultConfigurationName = Default;
		};
		BBB1C6E00CB2CAA300679ADC /* Build configuration list for PBXNativeTarget "blank" */ = {
			isa = XCConfigurationList;
			buildConfigurations = (
				BBB1C6E10CB2CAA300679ADC /* Development */,
				BBB1C6E20CB2CAA300679ADC /* Deployment */,
				BBB1C6E30CB2CAA300679ADC /* Default */,
			);
			defaultConfigurationIsVisible = 0;
			defaultConfigurationName = Default;
		};
/* End XCConfigurationList section */
	};
	rootObject = BB73574F05B98A51006956D5 /* Project object */;
}
