# Supplementary material for: Self-Organization of Minimal Anaphase Spindle Midzone Bundles
Source: Curr Biol. 2019 Jul 8;29(13):2120–2130.e7. doi: 10.1016/j.cub.2019.05.049 (PMC6616649; doi:10.1016/j.cub.2019.05.049)
Supplement: Data S1. Simulation Files, Related to STAR Methods — This ZIP contains the source code of Cytosim used for this study, and all the configuration files needed to reproduce the simulation figures. Please, refer to the README file included in the package. [file mmc8.zip › Hannabuss2019_simulation_files_fixed/code/cytosim/makefile]

# Cytosim was created by Francois Nedelec. Copyright 2007-2017 EMBL.

# THIS FILE SHOULD NOT BE EDITED
# ONLY EDIT FILE makefile.inc 

#include the compiler-specifications
include makefile.inc

#-----------------check the compilers and the compiler-flags--------------------

ifndef CXX
   $(error No compiler defined for $$(MACHINE)=$(MACHINE))
endif

ifndef Flags$(MODE)
   $(warning No compiler options defined for $$(MACHINE)=$(MACHINE) in mode $(MODE))
endif

ifndef LINK
  $(error No linkage-options defined for $$(MACHINE)=$(MACHINE))
endif

#command to invoke compiler:
CXXFLAGS := $(CXX) $(Flags$(MODE))

SRCDIR1 := $(addprefix src/, math base sim disp play)
SRCDIR2 := $(addprefix src/sim/, spaces hands fibers singles couples organizers)
SRCDIR  := $(SRCDIR1) $(SRCDIR2)


#command used to build the dependencies files automatically
MAKEDEP := gcc -MM $(addprefix -I, $(SRCDIR) src/SFMT)

#-----------------------SVN revision number-------------------------------------

CODE_VERSION = -D'CODE_VERSION="$(shell svnversion -n . || echo unknown)"'

COMPILER_VERSION = -D'COMPILER_VERSION="$(shell $(word 1, $(CXX)) --version | head -1)"'

#----------------------------paths----------------------------------------------

vpath %.h     $(SRCDIR)
vpath %.cc    $(SRCDIR)
vpath %.o     build/
vpath lib%.a  build/
vpath %.dep   dep/
vpath SFMT%   src/SFMT/

#----------------------------targets--------------------------------------------

# calling 'make' without arguments will make sim and play:

.PHONY: simplay
simplay: sim report play


include src/sim/makefile.inc
include src/base/makefile.inc
include src/math/makefile.inc
include src/sim/spaces/makefile.inc
include src/disp/makefile.inc
include src/play/makefile.inc

-include src/tools/makefile.inc
-include src/test/makefile.inc


# Attention: Mersenne-Twister is coded in C-language,
# and we must tell the compiler with '-x c':
SFMT.o: SFMT.c SFMT.h
	$(CXXFLAGS) -x c -DNDEBUG -DSFMT_MEXP=19937 -c $< -o build/$@


.PHONY: all bin1 bin2 bin3 alldim doc

all: sim play tools tests

alldim: bin1 bin2 bin3

bin1:
	if ! test -d bin1; then mkdir bin1; fi
	make bin1/sim bin1/play bin1/report

bin2:
	if ! test -d bin2; then mkdir bin2; fi
	make bin2/sim bin2/play bin2/report

bin3:
	if ! test -d bin3; then mkdir bin3; fi
	make bin3/sim bin3/play bin3/report

doc:
	if test -d html; then rm -rf html; fi
	mkdir html;
	doxygen src/doc/doxygen.cfg > log.txt 2> /dev/null

#------------------------------- archive ---------------------------------------
.PHONY: cytosim.tar cytosim_src.tar tar pack


cytosim.tar:
	tar cf cytosim.tar --exclude \*.cmo --exclude \*tar\* \
        --exclude bin/\* --exclude build/\*  *


cytosim.tar.bz2: cytosim.tar
	rm -f cytosim.tar.bz2;
	bzip2 cytosim.tar;


cytosim_src.tar:
	if ! test -f config.cym; then cp cym/fiber.cym config.cym; fi
	COPYFILE_DISABLE=1 tar cf cytosim_src.tar --exclude "*.o" --exclude ".*" \
	--exclude ".svn" --exclude "*~" src makefile makefile.inc *.cym cym matlab python


tar: cytosim_src.tar cytosim.tar.bz2


pack: sterile tar

#---------------------------- maintenance --------------------------------------
.PHONY: bin build clean cleaner sterile

bin:
	if ! test -d bin; then mkdir bin; fi

build:
	if ! test -d build; then mkdir build; fi


clean:
	rm -f build/*.o build/*.a


cleaner:
	rm -f *.cmo build/*.o build/*.a dep/*.dep;


sterile:
	rm -rf build/*
	rm -f  dep/*.dep
	rm -rf bin/*.dSYM
	rm -f  bin/*
	rm -f  bin1/*
	rm -f  bin2/*
	rm -f  bin3/*
	rm -f *.cmo
	rm -f log.txt;
	svn cleanup


#---------------------------- dependencies -------------------------------------
.PHONY: dep

dep:
	if ! test -d dep; then mkdir dep; else rm -f dep/*; fi
	$(foreach file, $(wildcard src/base/*.cc),  $(MAKEDEP) $(file) >> dep/part0.dep; )
	$(foreach file, $(wildcard src/math/*.cc),  $(MAKEDEP) $(file) >> dep/part1.dep; )
	$(foreach file, $(wildcard src/sim/*.cc),   $(MAKEDEP) $(file) >> dep/part2.dep; )
	$(foreach file, $(wildcard src/sim/*/*.cc), $(MAKEDEP) $(file) >> dep/part3.dep; )
	$(foreach file, $(wildcard src/disp/*.cc),  $(MAKEDEP) $(file) >> dep/part4.dep; )
	$(foreach file, $(wildcard src/play/*.cc),  $(MAKEDEP) $(file) >> dep/part5.dep; )
	$(foreach file, $(wildcard src/tools/*.cc), $(MAKEDEP) $(file) >> dep/part6.dep; )
	$(foreach file, $(wildcard src/test/*.cc),  $(MAKEDEP) $(file) >> dep/part7.dep; )


-include dep/part?.dep
