# Supplementary material for: Self-Organization of Minimal Anaphase Spindle Midzone Bundles
Source: Curr Biol. 2019 Jul 8;29(13):2120–2130.e7. doi: 10.1016/j.cub.2019.05.049 (PMC6616649; doi:10.1016/j.cub.2019.05.049)
Supplement: Data S1. Simulation Files, Related to STAR Methods — This ZIP contains the source code of Cytosim used for this study, and all the configuration files needed to reproduce the simulation figures. Please, refer to the README file included in the package. [file mmc8.zip › Hannabuss2019_simulation_files_fixed/code/cytosim/src/mechoui/mesh.arec]

1215
0.492031 0.289336 0.426743
-0.00824795 0.613612 0.329298
0.360867 0.216106 0.37399
-0.0291796 0.623431 0.624741
0.0174849 0.402195 0.28761
0.414562 0.223385 0.57199
0.402791 0.232623 0.381953
0.0912804 0.351038 0.74769
0.352877 0.326433 0.239102
-0.0171206 0.335588 0.398262
0.310633 0.178888 0.544446
0.317203 0.750711 0.29655
0.465714 0.740001 0.432399
-0.0439303 0.371405 0.423843
0.195981 0.725352 0.265383
-0.0517025 0.630627 0.525559
0.177159 0.687568 0.761262
0.394846 0.654696 0.247292
0.0372255 0.314248 0.32981
-0.0329475 0.669325 0.499957
0.193861 0.777744 0.331314
0.338392 0.715112 0.266154
0.000983493 0.656362 0.649243
0.244139 0.362662 0.799762
0.353149 0.674512 0.760162
0.0604367 0.239227 0.430696
0.352959 0.189654 0.542966
-0.0351156 0.461412 0.338889
0.20255 0.426888 0.181964
0.21869 0.800991 0.368909
0.121882 0.22231 0.623374
0.177526 0.687463 0.238557
0.0866385 0.783856 0.538463
-0.0289114 0.668191 0.551495
-0.0761748 0.499977 0.45156
0.0771397 0.756792 0.613648
0.339708 0.229929 0.333329
0.0836244 0.398538 0.766007
0.218613 0.756894 0.704398
0.222037 0.300323 0.239058
0.246078 0.499376 0.170261
0.144689 0.765684 0.664518
0.172767 0.81748 0.455283
0.0837067 0.601464 0.766058
0.169995 0.207198 0.371121
0.322328 0.646745 0.786369
0.492292 0.324147 0.637566
0.495274 0.657872 0.658255
0.32103 0.353725 0.786941
0.329811 0.550802 0.815932
0.241938 0.182616 0.589279
0.194525 0.812745 0.588685
0.0791775 0.499842 0.217954
0.419365 0.681444 0.717229
-0.0685222 0.544494 0.572817
0.0148445 0.449998 0.274307
0.409213 0.497576 0.211177
0.309275 0.310471 0.763333
0.0148129 0.549855 0.274307
-0.0516716 0.369317 0.474363
0.102804 0.216255 0.419001
-0.0120965 0.430872 0.687796
0.432116 0.368406 0.25971
0.195111 0.187239 0.411031
0.0776753 0.288953 0.685756
0.379084 0.208149 0.416812
0.0780381 0.711115 0.313987
-0.0658061 0.499973 0.405123
0.448301 0.760614 0.459918
0.360762 0.784626 0.375529
0.501435 0.663034 0.364819
0.447485 0.241248 0.553359
0.169557 0.747953 0.701978
0.48809 0.727749 0.5076
0.377363 0.300667 0.729814
-0.0120911 0.569106 0.687812
0.417271 0.321872 0.278515
0.420668 0.261158 0.650301
0.404969 0.721727 0.688705
0.449484 0.342681 0.710074
0.471895 0.383777 0.28364
0.43375 0.582323 0.761237
0.280832 0.338265 0.785772
0.122887 0.26764 0.303569
-0.0288826 0.668212 0.448415
0.362586 0.628168 0.782272
0.369476 0.526421 0.806293
0.0521248 0.375498 0.732543
0.244803 0.637461 0.799711
-0.0757076 0.545207 0.524546
0.437424 0.527698 0.770005
-0.0761814 0.499982 0.548396
0.21885 0.199018 0.368859
0.202869 0.381459 0.804101
0.361265 0.372669 0.78318
0.292749 0.220344 0.330521
0.16123 0.598175 0.197969
0.0467673 0.576231 0.748238
0.122358 0.77775 0.376289
0.0160783 0.696055 0.375203
0.0446671 0.525712 0.756742
0.203749 0.618231 0.19565
0.335979 0.80642 0.413505
0.0467339 0.423759 0.748207
0.438128 0.300249 0.316822
0.0448729 0.525632 0.243085
0.0622518 0.330239 0.71136
0.110084 0.201379 0.499799
0.0469546 0.576193 0.251597
0.177874 0.312267 0.238659
0.0802284 0.551326 0.222015
0.128036 0.196573 0.542549
0.370443 0.806958 0.501523
0.363859 0.627012 0.217722
0.476683 0.262559 0.534357
-0.067434 0.410686 0.499967
0.478032 0.446703 0.266022
0.435807 0.581368 0.239939
-0.0685185 0.455473 0.572813
0.328624 0.598965 0.195377
-0.00795081 0.703797 0.474185
0.196229 0.825374 0.499875
0.359175 0.261672 0.700126
0.217527 0.198971 0.630737
0.17256 0.817466 0.544466
0.400295 0.278475 0.692655
0.122056 0.7777 0.623517
0.354469 0.190313 0.455942
0.393439 0.205814 0.459707
0.370813 0.193183 0.499328
0.220511 0.300439 0.760875
0.242852 0.269033 0.735302
0.357951 0.214904 0.625835
0.0181039 0.265558 0.499896
0.0488147 0.239836 0.476054
0.0487439 0.239867 0.523685
0.428398 0.63489 0.742421
0.482535 0.58752 0.718315
0.457172 0.610546 0.731404
0.0360853 0.731144 0.597729
0.0369651 0.685588 0.670042
0.0159687 0.696007 0.624668
0.12268 0.732226 0.303544
0.017425 0.597667 0.287612
0.14928 0.71189 0.268263
0.459379 0.72329 0.377289
0.43816 0.753556 0.40456
0.416507 0.776988 0.434061
0.145272 0.234184 0.335329
0.219348 0.174837 0.454345
0.268181 0.757826 0.704851
0.399441 0.394605 0.774488
0.242569 0.829709 0.499925
-0.0306647 0.499959 0.326902
0.128212 0.803442 0.457086
0.245089 0.672946 0.219258
0.084101 0.398325 0.233776
0.0867977 0.216088 0.461279
0.22129 0.699624 0.760909
0.243849 0.326789 0.780561
0.402271 0.605567 0.227145
0.218046 0.800972 0.631
0.244712 0.500034 0.829731
0.0749438 0.779451 0.4999
0.400333 0.606669 0.773508
0.0749877 0.220521 0.499844
0.244679 0.673317 0.780505
0.0839648 0.601403 0.233758
-0.0307199 0.499986 0.673008
0.405817 0.39392 0.229376
0.402926 0.792141 0.50428
0.242515 0.170295 0.499597
0.33628 0.194002 0.412325
0.403443 0.2081 0.499369
0.172836 0.182522 0.455166
0.245565 0.326701 0.219475
0.339204 0.770431 0.666372
0.500565 0.357484 0.662881
-0.0172281 0.335674 0.601595
0.145075 0.765731 0.335314
0.340286 0.770278 0.333981
0.483441 0.306361 0.367852
0.337251 0.229188 0.66679
-0.0172299 0.664304 0.601625
0.499799 0.616015 0.68327
-0.0171698 0.66434 0.398275
0.144373 0.234331 0.664354
0.500527 0.568448 0.697975
0.484775 0.715772 0.414241
0.169066 0.252067 0.70182
-0.0797507 0.49998 0.499979
0.484967 0.285629 0.588215
0.426427 0.222348 0.5245
0.26681 0.242099 0.704871
0.463569 0.723577 0.627448
0.244836 0.595017 0.815744
0.329453 0.449519 0.816085
0.462879 0.556647 0.745328
0.244378 0.405095 0.815772
0.102499 0.783658 0.580752
0.405625 0.500267 0.790798
0.383746 0.75599 0.659161
0.166356 0.644373 0.215574
0.158325 0.450116 0.8128
0.375264 0.793518 0.583147
0.425317 0.758967 0.605045
0.463765 0.445806 0.744954
0.245539 0.594384 0.18406
-0.0291271 0.62346 0.375171
0.165653 0.355488 0.784155
0.331551 0.549498 0.18431
0.159157 0.449793 0.187017
0.158433 0.549894 0.812828
-0.0685104 0.544497 0.427133
0.165977 0.644543 0.784227
0.166715 0.355232 0.215672
0.462968 0.318644 0.674616
0.0146754 0.450098 0.725539
0.000577378 0.298303 0.423561
0.158989 0.549589 0.186966
0.0146857 0.549884 0.725554
0.458463 0.390164 0.730432
-0.0288456 0.331732 0.4484
0.0788445 0.499995 0.781844
0.246114 0.404786 0.184305
0.332506 0.44873 0.18485
0.323069 0.645813 0.213348
0.323398 0.353931 0.213563
0.462694 0.552635 0.253518
0.133297 0.329752 0.757176
0.243609 0.782475 0.329945
0.289345 0.815029 0.589276
0.122089 0.267839 0.696162
0.331595 0.819532 0.500466
0.378293 0.793027 0.419703
0.151345 0.814675 0.499866
0.292542 0.726793 0.264381
0.337082 0.284743 0.2658
0.242916 0.782492 0.670021
0.331698 0.180498 0.499397
0.291997 0.727162 0.735376
0.395503 0.347143 0.246632
0.0770635 0.243215 0.61355
0.195563 0.72541 0.734464
0.0603478 0.760716 0.430724
0.290487 0.814949 0.410976
0.102692 0.783697 0.419038
0.0979788 0.252686 0.656403
0.0773373 0.756845 0.386173
0.19498 0.812768 0.411126
0.290646 0.185206 0.410498
0.151355 0.185323 0.499742
0.243709 0.217517 0.329958
0.292227 0.273071 0.264457
-0.0636469 0.411378 0.449979
0.196251 0.274482 0.265485
0.266156 0.826242 0.454566
0.485608 0.631637 0.309763
0.102429 0.216341 0.580642
-0.0349868 0.419157 0.355147
0.354122 0.810071 0.457828
0.194264 0.187234 0.588447
0.500116 0.682386 0.620065
0.376057 0.20665 0.582541
0.452132 0.245116 0.446047
0.502545 0.51137 0.282647
0.194903 0.274623 0.734353
0.480269 0.26399 0.472956
0.288972 0.184815 0.588878
0.499274 0.699112 0.417721
0.292015 0.779791 0.669458
0.242009 0.217419 0.669827
0.489897 0.626086 0.688294
0.499954 0.510696 0.723249
0.3165 0.751011 0.703333
0.290318 0.272893 0.735722
0.448968 0.749272 0.580665
0.499901 0.305117 0.591895
0.482017 0.362377 0.691627
-0.0658223 0.499984 0.594823
0.456642 0.280677 0.633851
0.0229664 0.733885 0.549877
-0.0350581 0.419223 0.64475
0.436222 0.297358 0.68175
-0.0636649 0.411402 0.549951
-0.0636734 0.588563 0.54996
0.0229804 0.266091 0.54983
0.380506 0.700014 0.727454
0.439957 0.25186 0.394569
0.0230892 0.266032 0.449955
0.452559 0.662057 0.703718
-0.0329212 0.330631 0.499938
0.383417 0.244786 0.339292
0.397987 0.770298 0.617523
-0.0636622 0.588572 0.449986
0.361256 0.262351 0.300233
0.0230254 0.733912 0.44998
-0.0350583 0.580752 0.644763
-0.0350118 0.580767 0.355154
0.426763 0.738714 0.641051
0.0244536 0.643155 0.693303
0.054805 0.723809 0.643313
0.104242 0.692941 0.724183
0.330371 0.500124 0.819878
0.104045 0.307083 0.724083
-0.00819985 0.38629 0.329291
0.422872 0.263353 0.3487
0.0547368 0.276198 0.643231
0.367456 0.578312 0.798071
0.134152 0.329512 0.242607
0.0244171 0.35684 0.693256
0.378685 0.300991 0.270651
0.0487548 0.760121 0.476091
0.0246743 0.356686 0.306558
0.488093 0.534521 0.725054
0.381897 0.698891 0.27238
0.0551028 0.276037 0.356522
-0.0526589 0.58614 0.598571
0.404296 0.553997 0.786459
0.104726 0.306858 0.275675
0.458283 0.659894 0.300447
0.148551 0.288134 0.731451
0.104523 0.692959 0.27565
-0.0526333 0.586156 0.401364
0.44961 0.341085 0.291084
0.0549849 0.723866 0.356531
0.0172774 0.402324 0.712223
-0.043959 0.628536 0.423854
0.02459 0.643187 0.306562
0.42492 0.7393 0.35536
0.366848 0.422346 0.798487
0.286064 0.619443 0.805285
0.24457 0.451566 0.826154
0.434149 0.418812 0.76134
-0.0498518 0.499985 0.637205
0.437538 0.47314 0.770016
0.326724 0.400361 0.804904
-0.0351746 0.46146 0.661018
0.281913 0.661967 0.785514
0.369343 0.473983 0.806381
0.288364 0.524782 0.826602
0.244802 0.548518 0.826144
0.194051 0.222205 0.331343
0.404194 0.446681 0.786642
0.492511 0.469698 0.721907
0.466893 0.500488 0.748416
0.219292 0.243058 0.295573
0.285268 0.380813 0.805489
0.267998 0.299787 0.238559
0.327534 0.60009 0.804539
0.28776 0.573351 0.819306
0.495437 0.427388 0.702591
0.244539 0.269031 0.264673
0.288213 0.47537 0.826644
0.287291 0.426857 0.819421
0.206719 0.339098 0.784571
0.20131 0.427252 0.81794
0.200739 0.475473 0.825135
0.124372 0.624407 0.221654
0.12387 0.375502 0.778084
0.0867234 0.783875 0.461328
0.0142226 0.49999 0.730543
0.119022 0.424059 0.792936
0.245825 0.547814 0.173747
0.219293 0.825189 0.454554
0.160573 0.401599 0.801769
0.124044 0.624513 0.778153
0.0984135 0.747386 0.343306
0.201552 0.572788 0.817965
0.117067 0.525536 0.800698
0.0799041 0.448558 0.777765
0.207264 0.660961 0.784611
0.0362046 0.731191 0.402121
0.245298 0.636958 0.200051
0.200821 0.524556 0.825146
-0.0114294 0.523796 0.699565
0.392752 0.795115 0.464062
0.203263 0.618593 0.804135
0.456582 0.284908 0.359496
-0.0114311 0.47618 0.69956
0.160786 0.598421 0.801823
0.315512 0.796155 0.370546
0.4021 0.279627 0.307453
0.119123 0.575944 0.792978
0.0446564 0.474273 0.756732
0.0799439 0.551436 0.77779
0.15771 0.500004 0.816591
0.117033 0.474462 0.800683
0.207663 0.660701 0.215177
0.0360642 0.268848 0.597665
0.201818 0.475026 0.174743
0.202205 0.572338 0.181838
0.0159486 0.303984 0.624616
0.201689 0.524074 0.174694
0.124607 0.375249 0.221703
0.119494 0.575782 0.206817
-0.0113464 0.523769 0.300324
0.315562 0.204083 0.37002
0.204211 0.381185 0.195811
0.0143647 0.499925 0.269313
0.20813 0.338899 0.215339
0.128289 0.196537 0.457012
0.00114357 0.343503 0.350631
0.245883 0.362498 0.200295
0.267828 0.198063 0.368533
0.24619 0.451064 0.173909
0.161525 0.401305 0.198054
0.0918507 0.350811 0.252083
0.243136 0.182756 0.41014
0.119655 0.423806 0.206852
-0.0113357 0.476123 0.300323
0.0470252 0.423604 0.251602
0.0803022 0.44837 0.222027
0.0448975 0.474153 0.243087
0.372066 0.524663 0.194599
0.11751 0.525326 0.199092
0.470637 0.271192 0.410789
0.290005 0.523801 0.173534
0.117568 0.474221 0.199105
0.332938 0.498841 0.180803
0.462936 0.262611 0.584098
0.158405 0.499672 0.183215
0.37096 0.421763 0.203332
-0.00790863 0.296153 0.474163
0.287478 0.380712 0.194834
0.443084 0.469 0.234489
0.286763 0.618634 0.194484
0.290311 0.474589 0.173698
-0.0516869 0.369334 0.525545
0.445179 0.417768 0.247311
0.282839 0.338306 0.214441
0.282402 0.661346 0.214194
-0.0546897 0.45725 0.618646
0.289582 0.426437 0.180976
0.0180633 0.734402 0.49993
0.288863 0.572395 0.180615
0.329635 0.400233 0.19591
-0.0757026 0.454755 0.524542
0.0487165 0.760107 0.523737
0.364254 0.372976 0.217892
0.369079 0.576966 0.202234
0.463879 0.499403 0.249114
0.41024 0.444287 0.21717
0.484811 0.51391 0.268147
0.438044 0.525838 0.230291
0.351097 0.32615 0.761416
0.128076 0.803423 0.542669
0.373237 0.472272 0.195338
0.390749 0.34542 0.755092
0.406125 0.552531 0.214275
0.33411 0.806655 0.587494
0.352642 0.810314 0.543953
0.110051 0.798605 0.499881
0.314402 0.248843 0.703824
0.265621 0.826271 0.545436
0.169378 0.792724 0.628682
0.390579 0.795407 0.541328
0.290641 0.219984 0.669419
0.435304 0.247883 0.604336
0.31071 0.821015 0.545055
0.48011 0.685891 0.352688
0.31404 0.796274 0.629941
0.358361 0.784929 0.625859
0.415845 0.320185 0.721244
0.288353 0.827556 0.500078
0.147541 0.801377 0.586173
0.218959 0.825188 0.545254
0.243949 0.731 0.7353
0.267389 0.70037 0.761375
0.193342 0.777715 0.668561
0.268795 0.757696 0.295058
0.242309 0.817304 0.589604
0.266757 0.802042 0.631389
0.219126 0.756859 0.295486
0.147836 0.801412 0.413605
0.292894 0.779707 0.330645
0.311613 0.82091 0.455435
0.243011 0.817298 0.410341
0.169823 0.792767 0.371142
0.221691 0.699433 0.238902
0.16998 0.74797 0.297875
0.267822 0.699986 0.238372
0.244412 0.730829 0.264533
0.267717 0.802016 0.3687
0.266216 0.173818 0.454165
0.288327 0.172442 0.49951
0.311753 0.179237 0.45459
0.147963 0.198561 0.41355
0.265434 0.173667 0.545026
0.1962 0.174631 0.499676
0.122513 0.222186 0.376273
0.147386 0.198623 0.586007
0.268701 0.242246 0.295127
0.391454 0.204699 0.539131
0.17021 0.251914 0.297931
0.313244 0.203464 0.62973
0.3165 0.249241 0.296379
0.0866384 0.216132 0.538382
0.334054 0.193201 0.587039
0.172458 0.182532 0.544281
0.169059 0.20727 0.628481
0.218793 0.174792 0.544978
0.266185 0.299751 0.761547
0.217765 0.243097 0.704261
0.192779 0.222269 0.668357
0.266037 0.1978 0.631108
0.472358 0.743155 0.495273
0.482785 0.723366 0.571186
0.495078 0.554254 0.287471
0.484652 0.728509 0.462317
0.499984 0.714825 0.53179
0.498035 0.60448 0.309548
0.428515 0.774827 0.536573
0.427383 0.777718 0.484205
0.455954 0.756638 0.524441
0.497484 0.405447 0.306131
0.491047 0.352379 0.322569
0.478015 0.311553 0.644411
-0.0526137 0.413784 0.401357
0.455369 0.241917 0.500598
0.428308 0.223633 0.474624
-0.0546569 0.457215 0.381282
-0.0290898 0.376465 0.375161
-0.0685024 0.455452 0.427129
0.499632 0.293813 0.436286
-0.0291791 0.376546 0.624719
-0.0498202 0.499967 0.362726
-0.0439787 0.371456 0.576055
-0.052654 0.41383 0.59856
-0.0756978 0.454748 0.475408
-0.0288962 0.331776 0.551471
0.000459859 0.298382 0.576264
-0.00794639 0.29618 0.525673
-0.0546671 0.542723 0.381286
0.310924 0.68982 0.762743
-0.0757041 0.545209 0.475411
-0.0351282 0.538509 0.338892
-0.0516935 0.630635 0.474375
-0.0351747 0.538513 0.661024
0.392888 0.655893 0.753104
-0.0439876 0.628514 0.576072
0.337648 0.715808 0.733499
-0.0546918 0.542721 0.618651
0.000518441 0.70163 0.423578
0.362302 0.738188 0.698556
-0.00797187 0.703784 0.525702
-0.0674457 0.589272 0.499975
0.000454182 0.701596 0.576303
0.476242 0.68376 0.652048
0.413797 0.776413 0.574305
0.473586 0.637772 0.698864
0.442762 0.702452 0.674742
0.122355 0.732187 0.696291
0.426845 0.367443 0.744825
0.482057 0.415965 0.721146
0.13356 0.670275 0.75727
0.335253 0.284395 0.734572
0.148928 0.7119 0.731572
0.380913 0.24353 0.660781
0.0981419 0.747329 0.656521
0.399198 0.230513 0.617836
0.0521844 0.624501 0.732595
0.0914143 0.648976 0.747765
-0.00833135 0.613586 0.670593
0.0172995 0.597662 0.712253
0.0602324 0.760679 0.569098
0.0623438 0.669771 0.711434
0.176687 0.312474 0.761173
0.0778034 0.711065 0.685853
0.000968046 0.343626 0.649204
0.0626847 0.33004 0.288416
0.0602171 0.239312 0.569024
-0.0083414 0.386397 0.670566
0.0161571 0.303859 0.37519
0.036912 0.314414 0.669978
0.0781932 0.288754 0.313992
0.0524802 0.375316 0.267252
0.0916705 0.648959 0.25206
-0.0119827 0.430789 0.312076
0.149545 0.287924 0.268321
0.0362929 0.268735 0.402104
0.0985744 0.252514 0.343306
0.0774598 0.24308 0.386156
0.133883 0.670225 0.242552
0.0523715 0.624501 0.267247
0.00107892 0.656403 0.350641
-0.0120128 0.569109 0.31208
0.0625476 0.669802 0.28841
0.311498 0.689139 0.236916
0.311219 0.310674 0.236977
0.0371214 0.685638 0.329816
0.467326 0.327978 0.322881
0.363165 0.737652 0.301308
0.418361 0.225854 0.427337
0.402278 0.769453 0.386029
0.480921 0.576236 0.277036
0.384685 0.755973 0.341534
0.461433 0.609255 0.271647
0.354139 0.67348 0.239556
0.431672 0.633747 0.259408
0.445238 0.702559 0.327877
0.406045 0.720885 0.31121
0.422337 0.680117 0.284034
1.00835 0.386393 0.67055
1.02885 0.331748 0.448383
0.877453 0.222141 0.376346
0.538643 0.387482 0.27382
0.939757 0.239299 0.569047
0.922534 0.243068 0.386173
0.610215 0.344994 0.755362
0.865769 0.329443 0.242616
1.04393 0.371421 0.42382
1.07571 0.5452 0.524532
0.514559 0.295679 0.391906
0.827417 0.182525 0.544422
0.830547 0.747723 0.297774
0.999553 0.701548 0.423595
0.708824 0.726543 0.263888
0.50837 0.707856 0.580102
0.69112 0.689227 0.763651
0.908441 0.648775 0.252021
0.558769 0.296867 0.324113
0.51355 0.729502 0.521009
1.05171 0.630602 0.525549
0.708529 0.779549 0.330016
0.85108 0.711642 0.268189
0.536464 0.680133 0.676284
0.756184 0.362665 0.799759
0.86677 0.670222 0.757163
0.582007 0.224262 0.432584
0.871886 0.196554 0.542623
0.710912 0.426103 0.180978
1.00827 0.613532 0.329282
0.733368 0.801868 0.368209
0.64272 0.21524 0.627156
0.689828 0.688868 0.236401
0.610268 0.795905 0.540657
0.519707 0.723922 0.576746
1.02893 0.668159 0.551483
0.602367 0.769315 0.620179
0.854674 0.234106 0.335428
0.602224 0.393401 0.774918
0.733339 0.757798 0.705009
0.731753 0.299293 0.238962
0.754119 0.49928 0.170256
0.663361 0.770603 0.667449
0.689477 0.820994 0.454552
0.601906 0.604377 0.775608
0.684035 0.203602 0.37133
0.834471 0.644466 0.784141
1.05266 0.413834 0.598546
1.05267 0.586131 0.598548
0.834434 0.355475 0.784122
1.00795 0.296186 0.525672
0.841891 0.549827 0.812745
0.757939 0.182693 0.589565
0.711334 0.815175 0.589055
0.593391 0.498869 0.209745
0.937784 0.669737 0.711347
0.534929 0.440482 0.257664
0.920739 0.499758 0.217904
0.823362 0.312478 0.761158
0.539574 0.557635 0.252732
0.620817 0.207325 0.41985
0.520764 0.416792 0.720547
0.94746 0.375312 0.267204
0.709076 0.184958 0.41151
0.600512 0.279044 0.693928
0.897172 0.216229 0.419054
0.598572 0.721137 0.307778
0.97707 0.733823 0.450001
0.878006 0.77758 0.376273
1.06851 0.54448 0.427118
1.06365 0.411389 0.449959
0.977015 0.266089 0.54984
0.685992 0.750923 0.70424
1.03297 0.669283 0.499956
1.044 0.628495 0.576052
0.895944 0.307066 0.724076
0.518431 0.569068 0.726217
0.937275 0.330039 0.288381
0.945239 0.276183 0.643241
0.922351 0.711021 0.685761
0.975588 0.356829 0.693242
1.01195 0.430787 0.31203
0.953325 0.576213 0.748168
0.793426 0.339103 0.784549
0.63751 0.261415 0.302039
0.510122 0.722043 0.454367
0.876229 0.624464 0.778054
0.883123 0.525498 0.800619
0.57409 0.366243 0.744816
0.756153 0.637204 0.799818
0.95541 0.525697 0.756682
0.731898 0.19777 0.369265
0.715338 0.380781 0.805544
1.04398 0.371462 0.576045
0.876191 0.375482 0.778048
0.805828 0.222039 0.331582
0.672227 0.598866 0.195123
0.568311 0.579375 0.763596
0.640968 0.784471 0.373676
0.544416 0.720379 0.366319
0.566655 0.524659 0.773075
0.713777 0.618422 0.194336
0.852585 0.801261 0.413559
0.568675 0.416453 0.762515
0.962759 0.314259 0.329779
0.563377 0.527176 0.229412
0.584583 0.320223 0.721581
0.629436 0.193089 0.501826
0.566182 0.583123 0.239062
0.688302 0.309917 0.237644
0.595287 0.553317 0.213649
0.647299 0.189812 0.544687
0.890168 0.798505 0.499869
0.875709 0.624209 0.2216
1.0289 0.331783 0.551466
1.0113 0.476103 0.300278
0.953035 0.576082 0.251555
0.83882 0.597979 0.197919
0.528976 0.743871 0.478617
0.712439 0.827648 0.499571
0.877873 0.267828 0.69617
0.73396 0.197931 0.631409
0.689961 0.821194 0.544671
0.9223 0.288936 0.685759
0.642868 0.784978 0.626798
1.07571 0.545197 0.475399
0.871656 0.196504 0.457104
0.913183 0.216073 0.461319
0.889868 0.201359 0.499861
0.734116 0.299797 0.761606
0.757298 0.26909 0.735352
0.878046 0.222297 0.623414
1.03509 0.461407 0.338852
1.0757 0.454753 0.475391
1.05465 0.457216 0.381253
0.548752 0.238831 0.507877
0.573383 0.222101 0.479979
0.575738 0.221478 0.529551
0.947924 0.624476 0.732516
1.01212 0.569099 0.687769
0.982761 0.597648 0.712194
0.566972 0.751504 0.609606
0.565605 0.700322 0.686047
0.548788 0.718483 0.64376
0.639745 0.737704 0.299724
0.541339 0.614188 0.271548
0.663767 0.714962 0.2652
0.984018 0.695949 0.375217
0.963929 0.731077 0.402144
0.939822 0.7606 0.430748
0.659614 0.229179 0.334915
0.733544 0.173732 0.454878
0.782284 0.756855 0.70431
0.916424 0.398518 0.765971
0.758052 0.829692 0.499635
0.647273 0.810292 0.456084
0.755417 0.672652 0.219081
0.597981 0.393028 0.227547
0.607002 0.205117 0.463256
0.734037 0.700105 0.761677
1.03074 0.499985 0.672978
0.756388 0.326813 0.78057
0.916057 0.601248 0.233712
0.734118 0.802151 0.631233
0.755892 0.499901 0.829727
0.598999 0.793169 0.500684
0.916454 0.601433 0.76597
0.59747 0.207642 0.50316
0.756359 0.673094 0.780627
1.03064 0.499937 0.326867
0.599842 0.605731 0.22604
0.503678 0.506218 0.71854
0.91581 0.398295 0.233733
0.925204 0.779361 0.499907
0.757279 0.170291 0.50006
0.851971 0.198505 0.413681
0.924993 0.22051 0.499876
0.688014 0.179098 0.455876
0.754331 0.326317 0.219711
0.855647 0.765638 0.664387
1.06852 0.455477 0.572798
0.520772 0.29299 0.616159
0.661717 0.77021 0.332776
1.03519 0.46146 0.660994
0.855377 0.765524 0.335261
1.01712 0.335607 0.398235
0.85556 0.234328 0.664386
0.521265 0.693395 0.63544
1.06853 0.54449 0.5728
1.07975 0.499979 0.499965
0.663318 0.229468 0.667535
1.03519 0.53851 0.660993
1.00792 0.296165 0.474155
1.01722 0.664267 0.398281
0.686033 0.249037 0.704198
1.01723 0.335674 0.60159
0.951246 0.239861 0.523703
0.782262 0.243143 0.704315
1.01726 0.664278 0.601597
0.756008 0.594768 0.815812
0.841875 0.45008 0.812734
0.985367 0.549874 0.725501
0.756038 0.405068 0.815762
0.62505 0.793456 0.583834
0.921263 0.499972 0.781779
0.902049 0.747281 0.656429
0.67803 0.645554 0.212938
0.671714 0.449174 0.816316
0.897671 0.783591 0.580701
0.963986 0.731094 0.597693
0.985357 0.450089 0.725504
0.754698 0.594205 0.184008
0.516563 0.643226 0.315616
0.679732 0.353654 0.787096
0.840981 0.549436 0.186931
0.668683 0.448552 0.184557
0.671588 0.550179 0.816392
0.985102 0.449978 0.274255
0.679538 0.64591 0.787276
0.676627 0.353026 0.214025
0.999033 0.34362 0.649197
0.540655 0.441605 0.748157
0.53037 0.265471 0.426381
0.669304 0.549651 0.184113
0.541588 0.550527 0.750269
0.982742 0.402315 0.712198
0.509902 0.277503 0.454367
0.597206 0.498524 0.792281
0.753998 0.404495 0.184386
0.840754 0.449687 0.187005
0.833815 0.644135 0.215502
0.833199 0.355111 0.215707
0.985163 0.549782 0.274266
0.64975 0.326106 0.761716
0.757378 0.78226 0.329618
0.805879 0.812719 0.588519
0.641571 0.261978 0.700889
0.848979 0.814575 0.499809
0.897586 0.783559 0.419044
0.669362 0.819773 0.499626
0.804585 0.725069 0.265235
0.850382 0.287831 0.268379
0.758067 0.782525 0.669908
0.848551 0.185296 0.499865
0.80515 0.725336 0.734376
0.90808 0.350788 0.252052
0.602157 0.230832 0.620226
0.709943 0.726915 0.735955
0.584949 0.776364 0.428163
0.805627 0.812621 0.410974
0.623246 0.792888 0.416855
0.620334 0.243849 0.662288
0.599455 0.768841 0.382361
0.710619 0.814895 0.410272
0.80476 0.187141 0.411309
0.668185 0.180525 0.500914
0.756059 0.217223 0.330446
0.803622 0.274279 0.265656
0.500302 0.336799 0.35774
0.707278 0.272481 0.26512
0.781342 0.825097 0.454326
1.03502 0.580719 0.355136
0.624733 0.206917 0.584651
0.872098 0.80332 0.457066
0.710984 0.18498 0.589448
1.06368 0.58855 0.549945
1.05264 0.58612 0.401354
0.897512 0.216324 0.580684
0.976919 0.26604 0.449953
1.0658 0.499965 0.405101
0.710033 0.272992 0.735878
1.04398 0.628489 0.423853
1.03293 0.330644 0.499929
0.805604 0.187253 0.588595
1.06367 0.588546 0.449978
0.807248 0.777696 0.6684
0.758007 0.217503 0.669966
1.07618 0.499983 0.54838
1.03508 0.580744 0.64473
1.06583 0.499985 0.594804
0.830953 0.747906 0.701842
1.0292 0.623415 0.624709
0.805129 0.274644 0.734363
0.977094 0.733828 0.549866
1.03497 0.419164 0.35511
1.06367 0.411409 0.549938
1.03507 0.419224 0.644732
0.984044 0.303977 0.624618
0.556119 0.760087 0.560023
0.963079 0.314401 0.669976
0.556138 0.240136 0.560101
0.895991 0.692897 0.724077
0.963712 0.268742 0.402096
0.548889 0.242233 0.455586
0.975616 0.643132 0.693239
0.901405 0.252487 0.34333
0.922989 0.756734 0.613589
0.877069 0.267588 0.303606
0.552633 0.759254 0.44837
0.520605 0.632251 0.696016
0.984084 0.695971 0.624625
0.982469 0.402194 0.287559
0.945296 0.723762 0.643248
0.551025 0.654797 0.71267
0.582058 0.738206 0.654311
0.623438 0.698394 0.731085
0.842551 0.499951 0.816515
0.623353 0.300845 0.73037
0.520361 0.357687 0.311437
0.944892 0.27604 0.356511
0.581439 0.261354 0.652957
0.881108 0.575901 0.792889
0.646227 0.325435 0.240133
0.549496 0.342065 0.708814
0.895223 0.306827 0.275669
0.575697 0.779047 0.476117
0.546924 0.33874 0.296174
1.01146 0.523792 0.699526
0.895697 0.692754 0.275616
0.575788 0.260838 0.354259
0.507945 0.656604 0.659417
0.920191 0.551409 0.777713
0.619452 0.299985 0.272584
0.975472 0.64307 0.306548
0.66538 0.28454 0.734942
0.621536 0.698866 0.270392
0.975294 0.356696 0.306514
0.578645 0.738792 0.350357
0.542859 0.389291 0.73166
0.514839 0.698498 0.378618
0.548456 0.660332 0.294037
0.945189 0.723723 0.356544
0.881081 0.424033 0.792884
0.797355 0.618456 0.804099
0.755937 0.451494 0.82614
0.953306 0.423744 0.74817
0.955403 0.474259 0.756683
0.839569 0.401575 0.80172
0.793441 0.660828 0.784586
0.883113 0.47443 0.800617
0.799624 0.524458 0.825085
0.755918 0.548316 0.826167
0.706827 0.219869 0.331421
0.920174 0.448536 0.777714
1.01146 0.476176 0.699527
0.985821 0.499981 0.730498
0.730943 0.241809 0.295713
1.0757 0.45476 0.524527
0.797343 0.381447 0.804062
0.777817 0.30003 0.239268
0.839598 0.598345 0.801736
0.798981 0.572661 0.817915
1.0547 0.457252 0.618627
0.755219 0.268659 0.265034
0.799622 0.47541 0.825076
0.798975 0.427219 0.817889
0.719629 0.338284 0.785837
0.713439 0.426755 0.819479
0.712623 0.475183 0.826722
0.637785 0.626838 0.216988
0.639911 0.372273 0.783458
0.609156 0.795514 0.460268
0.540536 0.494374 0.754609
0.634733 0.421624 0.798908
0.754368 0.54771 0.173728
0.734691 0.82622 0.454106
0.674258 0.400143 0.805076
0.639604 0.626706 0.783807
0.618075 0.75592 0.339154
0.713344 0.572938 0.81954
0.632379 0.525469 0.807092
0.598376 0.444989 0.78768
0.719517 0.661531 0.785934
0.562603 0.751261 0.397313
0.755055 0.636704 0.199936
0.712587 0.524485 0.826744
0.521378 0.518107 0.737612
0.913478 0.783764 0.46134
0.715219 0.618964 0.805635
0.983843 0.303874 0.375166
0.517012 0.465629 0.730261
0.674068 0.599286 0.805219
0.830723 0.792582 0.37105
0.921783 0.288745 0.31398
0.63444 0.5771 0.799132
0.566788 0.469799 0.772578
0.598076 0.552303 0.788037
0.670913 0.499664 0.82019
0.63251 0.473121 0.807017
0.718317 0.661056 0.213944
0.566484 0.248228 0.608144
0.710268 0.474507 0.173614
0.711595 0.572323 0.180537
0.547915 0.279333 0.63861
0.710509 0.523819 0.17346
0.636245 0.3717 0.218262
0.632146 0.577132 0.201787
0.518151 0.532633 0.26759
0.82992 0.207098 0.371302
0.712757 0.380162 0.195014
0.536722 0.499408 0.248512
0.717091 0.337709 0.214794
0.645466 0.190026 0.458142
0.754116 0.362133 0.200458
0.780984 0.198838 0.369238
0.753992 0.450888 0.173929
0.671115 0.399522 0.195936
0.606265 0.34426 0.247291
0.75665 0.182604 0.410684
0.630998 0.421169 0.202681
0.515094 0.472027 0.269543
0.563697 0.416206 0.240983
0.593989 0.444933 0.214683
0.561816 0.470544 0.230686
0.882416 0.525204 0.199049
0.629422 0.525268 0.19405
0.99943 0.298319 0.423545
0.79833 0.523945 0.174686
0.628998 0.472756 0.194384
0.841522 0.499552 0.183191
0.999539 0.298382 0.576266
0.668184 0.499061 0.180504
0.88024 0.423739 0.206822
0.522495 0.261067 0.49226
0.795748 0.380987 0.195881
0.95503 0.474105 0.243034
0.796412 0.618006 0.195586
0.798182 0.474899 0.174751
0.952902 0.423583 0.251549
0.791794 0.338667 0.215459
0.792644 0.66043 0.215067
0.797434 0.42673 0.181997
0.550888 0.763041 0.504174
0.797862 0.57217 0.181808
0.838385 0.401198 0.19806
0.576823 0.7794 0.527619
0.8753 0.37519 0.221685
0.880493 0.575621 0.206769
0.985588 0.499879 0.269264
0.919602 0.448318 0.221978
1.01132 0.523727 0.300285
0.955075 0.525552 0.243036
0.866725 0.329738 0.757157
0.648037 0.810594 0.543553
0.88233 0.474132 0.199067
0.908738 0.351019 0.747669
0.919728 0.551206 0.221966
0.852731 0.801317 0.586074
0.872155 0.803342 0.542622
0.630794 0.807442 0.499944
0.830901 0.252076 0.70184
0.781514 0.825167 0.54505
0.687135 0.796473 0.630061
0.913511 0.783775 0.538446
0.807165 0.222297 0.66842
0.96392 0.268838 0.597677
0.827786 0.817398 0.544354
1.02915 0.623398 0.375165
0.830995 0.79269 0.628536
0.87817 0.777644 0.623422
0.937745 0.330223 0.71135
1.07617 0.499973 0.451543
0.804236 0.825297 0.499726
0.666555 0.806833 0.587508
0.734987 0.826341 0.545118
0.757267 0.73088 0.73538
0.779609 0.699489 0.760915
0.70961 0.779915 0.669646
0.781672 0.756596 0.295269
0.758261 0.817352 0.589364
0.782551 0.800989 0.630803
0.732418 0.757459 0.294642
0.665397 0.806409 0.412115
0.806816 0.777519 0.331162
0.827685 0.817359 0.455193
0.757831 0.817183 0.409992
0.685922 0.79606 0.369594
0.733043 0.699688 0.238076
0.684652 0.750572 0.295762
0.778863 0.699131 0.238726
0.756465 0.730538 0.264261
0.782095 0.800811 0.368674
0.780476 0.174772 0.454722
0.803648 0.17461 0.499915
0.827054 0.182472 0.455357
0.663427 0.193578 0.414104
0.781036 0.174814 0.545252
0.711464 0.172466 0.50036
0.638664 0.215269 0.376292
0.666219 0.19344 0.588134
0.780531 0.242799 0.295874
0.913323 0.216116 0.538421
0.68283 0.248578 0.297418
0.830844 0.207278 0.628554
0.829703 0.251783 0.298062
0.609481 0.204683 0.54217
0.852515 0.198615 0.586084
0.689281 0.179039 0.54542
0.687006 0.203685 0.630353
0.7344 0.173744 0.545543
0.779612 0.300466 0.760881
0.733368 0.242201 0.705014
0.709592 0.220148 0.669744
0.782387 0.199024 0.630879
1.008 0.703734 0.474196
1.0547 0.542717 0.618627
1.04986 0.499986 0.637181
1.00801 0.703736 0.5257
1.03512 0.538475 0.338864
1.02892 0.668156 0.448421
1.04981 0.499953 0.362697
1.06745 0.589253 0.499965
1.05466 0.542698 0.381266
0.95138 0.760033 0.523737
1.05171 0.630601 0.474372
0.951365 0.76003 0.47611
0.999585 0.701555 0.576282
0.982006 0.734333 0.499939
1.0685 0.455455 0.427107
1.05261 0.413794 0.401329
1.02908 0.376481 0.375128
1.02918 0.376547 0.624708
0.981901 0.265563 0.4999
0.951185 0.239834 0.476068
0.510053 0.406718 0.290697
1.05168 0.369331 0.474347
0.527134 0.315957 0.340982
1.05169 0.369345 0.525534
1.06744 0.410696 0.499952
0.51135 0.32662 0.646842
0.51437 0.277232 0.557491
0.536897 0.264496 0.589588
0.532197 0.255037 0.540778
0.823395 0.687485 0.761176
0.507592 0.575758 0.289526
0.507405 0.566475 0.706748
0.908777 0.648939 0.747668
0.851486 0.711842 0.731455
0.531554 0.733191 0.418095
0.877932 0.732139 0.696175
0.532656 0.744806 0.538652
0.538045 0.733584 0.596997
0.999059 0.656338 0.649197
0.939869 0.760613 0.569072
1.00837 0.613571 0.670547
0.963117 0.685554 0.669977
0.641627 0.737811 0.701187
0.947894 0.375483 0.732519
1.01211 0.430869 0.687771
0.649523 0.673232 0.76208
0.851441 0.28813 0.731449
0.665262 0.715168 0.735176
0.901973 0.25267 0.656421
0.620497 0.756104 0.662512
0.922896 0.243198 0.613573
0.573895 0.630497 0.746462
0.610054 0.653416 0.756245
0.54215 0.605025 0.733474
0.587583 0.777046 0.575106
0.585136 0.677988 0.723445
0.691272 0.310517 0.763494
0.601094 0.720395 0.695025
0.532578 0.317497 0.668153
0.580717 0.318833 0.282508
0.587359 0.223297 0.575829
0.518937 0.368295 0.694217
0.54173 0.278934 0.371483
0.563815 0.298285 0.68279
0.595874 0.27814 0.310782
0.569948 0.365262 0.258696
0.608242 0.654549 0.24545
0.661966 0.283919 0.266912
0.559977 0.248578 0.402554
0.615559 0.243543 0.342107
0.596796 0.231045 0.386068
0.647931 0.673255 0.238573
0.572166 0.634195 0.256801
0.533265 0.685113 0.334304
0.522106 0.588702 0.27876
0.582844 0.68016 0.280026
0.822818 0.687192 0.238455
0.822031 0.312114 0.238745
0.562406 0.702985 0.320012
0.99898 0.656309 0.350641
0.998845 0.343521 0.350595
0.877659 0.732013 0.303507
0.939563 0.239223 0.43071
0.922892 0.7567 0.386189
1.00818 0.386301 0.329248
1.01201 0.569047 0.312051
0.901877 0.747209 0.343301
0.982589 0.597571 0.287582
0.866323 0.669995 0.242491
0.947679 0.624363 0.267215
0.962995 0.685505 0.329817
0.922168 0.710941 0.31398
0.937577 0.669642 0.288392
0.500018 0.583385 0.484925
0.500553 0.591328 0.599308
0.501196 0.463083 0.490378
0.498545 0.359317 0.536609
0.499249 0.48906 0.599594
0.499977 0.285823 0.51638
0.497714 0.383342 0.408259
0.500003 0.49418 0.39201
0.501126 0.416485 0.573939
0.500155 0.552535 0.371607
0.500851 0.476868 0.288017
0.499875 0.436272 0.398616
0.499605 0.601479 0.388294
0.499669 0.710778 0.483791
0.500238 0.37477 0.469156
2442
166 88 338 1 0
331 88 195 1 0
45 338 331 1 0
338 88 331 1 0
341 162 340 1 0
350 340 49 1 0
195 341 350 1 0
340 350 341 1 0
308 164 85 1 0
45 349 85 1 0
49 308 349 1 0
308 85 349 1 0
45 331 349 1 0
331 195 350 1 0
350 49 349 1 0
349 331 350 1 0
82 23 159 1 0
48 347 82 1 0
198 23 347 1 0
23 82 347 1 0
151 330 94 1 0
330 196 336 1 0
336 48 94 1 0
94 330 336 1 0
332 353 162 1 0
354 332 198 1 0
353 354 196 1 0
354 353 332 1 0
336 347 48 1 0
196 354 336 1 0
198 347 354 1 0
347 336 354 1 0
197 345 314 1 0
344 345 206 1 0
345 344 314 1 0
318 81 164 1 0
200 90 318 1 0
197 81 90 1 0
81 318 90 1 0
343 151 333 1 0
206 335 333 1 0
335 200 343 1 0
343 333 335 1 0
206 345 335 1 0
345 197 90 1 0
200 335 90 1 0
90 335 345 1 0
318 86 200 1 0
164 308 318 1 0
308 49 86 1 0
86 318 308 1 0
353 196 303 1 0
49 340 303 1 0
340 162 353 1 0
340 353 303 1 0
196 330 339 1 0
330 151 343 1 0
343 200 339 1 0
339 330 343 1 0
200 86 339 1 0
303 86 49 1 0
339 303 196 1 0
86 303 339 1 0
159 23 355 1 0
93 23 198 1 0
355 93 209 1 0
93 355 23 1 0
198 332 356 1 0
332 162 357 1 0
357 203 356 1 0
356 332 357 1 0
37 359 362 1 0
209 365 359 1 0
203 362 365 1 0
362 359 365 1 0
209 93 365 1 0
93 198 356 1 0
356 203 365 1 0
365 93 356 1 0
162 341 374 1 0
341 195 368 1 0
374 368 212 1 0
368 374 341 1 0
195 88 377 1 0
88 166 371 1 0
377 371 214 1 0
371 377 88 1 0
43 383 366 1 0
383 212 380 1 0
214 366 380 1 0
380 366 383 1 0
212 368 380 1 0
368 195 377 1 0
214 380 377 1 0
380 368 377 1 0
379 375 168 1 0
217 361 379 1 0
375 361 220 1 0
375 379 361 1 0
37 370 103 1 0
223 384 370 1 0
217 103 384 1 0
103 370 384 1 0
43 97 385 1 0
220 100 97 1 0
385 100 223 1 0
100 385 97 1 0
220 361 100 1 0
361 217 384 1 0
384 223 100 1 0
100 361 384 1 0
37 362 370 1 0
362 203 387 1 0
223 370 387 1 0
370 362 387 1 0
203 357 386 1 0
357 162 374 1 0
374 212 386 1 0
386 357 374 1 0
212 383 369 1 0
383 43 385 1 0
385 223 369 1 0
369 383 385 1 0
223 387 369 1 0
387 203 386 1 0
369 386 212 1 0
369 387 386 1 0
155 373 388 1 0
207 101 373 1 0
202 388 101 1 0
388 373 101 1 0
40 393 363 1 0
391 393 219 1 0
207 363 391 1 0
393 391 363 1 0
167 358 395 1 0
96 358 202 1 0
219 395 96 1 0
358 96 395 1 0
202 101 96 1 0
101 207 391 1 0
96 391 219 1 0
391 96 101 1 0
175 400 403 1 0
215 398 400 1 0
403 398 224 1 0
398 403 400 1 0
156 409 394 1 0
406 409 211 1 0
215 394 406 1 0
409 406 394 1 0
40 405 390 1 0
28 405 224 1 0
211 390 28 1 0
405 28 390 1 0
398 28 224 1 0
406 398 215 1 0
406 211 28 1 0
398 406 28 1 0
153 396 410 1 0
396 58 399 1 0
410 399 55 1 0
399 410 396 1 0
167 110 108 1 0
110 52 105 1 0
58 108 105 1 0
108 110 105 1 0
412 156 411 1 0
55 413 411 1 0
52 412 413 1 0
412 411 413 1 0
55 399 413 1 0
399 58 105 1 0
105 52 413 1 0
105 413 399 1 0
167 395 110 1 0
395 219 415 1 0
52 110 415 1 0
110 395 415 1 0
219 393 421 1 0
393 40 390 1 0
390 211 421 1 0
421 393 390 1 0
211 409 418 1 0
156 412 409 1 0
412 52 418 1 0
418 409 412 1 0
52 415 418 1 0
415 219 421 1 0
418 421 211 1 0
421 418 415 1 0
175 403 430 1 0
403 224 424 1 0
424 227 430 1 0
430 403 424 1 0
224 405 433 1 0
405 40 427 1 0
427 225 433 1 0
433 405 427 1 0
169 439 422 1 0
227 436 439 1 0
422 436 225 1 0
422 439 436 1 0
227 424 436 1 0
224 433 424 1 0
225 436 433 1 0
436 424 433 1 0
40 363 417 1 0
363 207 435 1 0
210 417 435 1 0
363 435 417 1 0
207 373 426 1 0
373 155 431 1 0
226 426 431 1 0
426 373 431 1 0
160 440 113 1 0
440 210 119 1 0
113 119 226 1 0
119 113 440 1 0
210 435 119 1 0
435 207 426 1 0
426 226 119 1 0
119 435 426 1 0
228 443 441 1 0
443 116 441 1 0
429 169 442 1 0
425 442 56 1 0
442 425 429 1 0
160 117 449 1 0
228 444 117 1 0
56 449 444 1 0
449 117 444 1 0
228 441 444 1 0
425 56 444 1 0
425 444 441 1 0
169 422 442 1 0
422 225 447 1 0
56 442 447 1 0
447 442 422 1 0
225 427 419 1 0
427 40 417 1 0
417 210 419 1 0
417 419 427 1 0
210 440 414 1 0
440 160 449 1 0
449 56 414 1 0
414 440 449 1 0
447 414 56 1 0
419 447 225 1 0
419 210 414 1 0
447 419 414 1 0
170 112 456 1 0
112 233 451 1 0
204 456 451 1 0
112 451 456 1 0
464 152 454 1 0
459 454 231 1 0
233 464 459 1 0
454 459 464 1 0
461 176 462 1 0
204 450 462 1 0
450 231 461 1 0
450 461 462 1 0
450 204 451 1 0
451 233 459 1 0
231 450 459 1 0
450 451 459 1 0
163 32 452 1 0
32 199 446 1 0
235 452 446 1 0
446 452 32 1 0
41 455 126 1 0
51 465 455 1 0
465 199 126 1 0
455 465 126 1 0
152 121 466 1 0
235 124 121 1 0
466 124 51 1 0
124 466 121 1 0
235 446 124 1 0
199 465 446 1 0
465 51 124 1 0
124 446 465 1 0
166 468 158 1 0
240 467 468 1 0
243 158 467 1 0
158 468 467 1 0
176 270 274 1 0
150 270 238 1 0
240 274 150 1 0
270 150 274 1 0
41 72 469 1 0
38 72 243 1 0
238 469 38 1 0
72 38 469 1 0
243 467 38 1 0
467 240 150 1 0
38 150 238 1 0
150 38 467 1 0
176 461 270 1 0
461 231 472 1 0
238 270 472 1 0
270 461 472 1 0
231 454 471 1 0
454 152 466 1 0
466 51 471 1 0
454 466 471 1 0
51 455 161 1 0
455 41 469 1 0
469 238 161 1 0
161 455 469 1 0
472 161 238 1 0
472 231 471 1 0
471 51 161 1 0
161 472 471 1 0
163 452 360 1 0
452 235 154 1 0
246 360 154 1 0
360 452 154 1 0
235 121 42 1 0
121 152 364 1 0
364 249 42 1 0
42 121 364 1 0
98 478 179 1 0
246 474 98 1 0
249 478 474 1 0
478 98 474 1 0
246 154 474 1 0
154 235 42 1 0
42 249 474 1 0
474 154 42 1 0
152 464 256 1 0
464 233 476 1 0
256 476 245 1 0
476 256 464 1 0
233 112 260 1 0
112 170 376 1 0
234 260 376 1 0
260 112 376 1 0
180 381 69 1 0
245 102 381 1 0
234 69 102 1 0
69 381 102 1 0
245 476 102 1 0
233 260 476 1 0
260 234 102 1 0
260 102 476 1 0
479 481 155 1 0
14 482 479 1 0
236 481 482 1 0
482 481 479 1 0
179 20 480 1 0
20 230 473 1 0
14 480 473 1 0
20 473 480 1 0
475 180 11 1 0
236 470 11 1 0
230 475 470 1 0
11 470 475 1 0
236 482 470 1 0
482 14 473 1 0
470 473 230 1 0
473 470 482 1 0
179 478 20 1 0
478 249 29 1 0
230 20 29 1 0
20 478 29 1 0
249 364 477 1 0
364 152 256 1 0
256 245 477 1 0
364 256 477 1 0
483 245 381 1 0
180 475 381 1 0
475 230 483 1 0
381 475 483 1 0
230 29 483 1 0
249 477 29 1 0
245 483 477 1 0
483 29 477 1 0
129 128 173 1 0
239 127 129 1 0
65 128 127 1 0
128 129 127 1 0
484 485 171 1 0
250 486 484 1 0
485 486 239 1 0
486 485 484 1 0
36 2 397 1 0
2 65 172 1 0
397 172 250 1 0
172 397 2 1 0
65 127 172 1 0
127 239 486 1 0
486 250 172 1 0
172 127 486 1 0
165 157 107 1 0
60 401 157 1 0
251 107 401 1 0
107 157 401 1 0
490 148 44 1 0
487 44 63 1 0
60 490 487 1 0
44 487 490 1 0
149 171 489 1 0
174 489 251 1 0
63 149 174 1 0
489 174 149 1 0
401 174 251 1 0
487 401 60 1 0
174 487 63 1 0
401 487 174 1 0
175 348 39 1 0
348 253 352 1 0
255 39 352 1 0
348 352 39 1 0
496 36 95 1 0
492 95 252 1 0
253 496 492 1 0
95 492 496 1 0
148 494 342 1 0
255 346 494 1 0
252 342 346 1 0
342 494 346 1 0
255 352 346 1 0
352 253 492 1 0
492 252 346 1 0
492 346 352 1 0
36 397 95 1 0
397 250 404 1 0
252 95 404 1 0
404 95 397 1 0
250 484 408 1 0
171 149 484 1 0
149 63 408 1 0
408 484 149 1 0
63 44 92 1 0
44 148 342 1 0
342 252 92 1 0
92 44 342 1 0
252 404 92 1 0
404 250 408 1 0
408 63 92 1 0
408 92 404 1 0
165 107 497 1 0
107 251 111 1 0
258 497 111 1 0
107 111 497 1 0
251 489 499 1 0
489 171 501 1 0
261 499 501 1 0
499 489 501 1 0
186 30 500 1 0
30 258 491 1 0
500 491 261 1 0
491 500 30 1 0
258 111 491 1 0
111 251 499 1 0
499 261 491 1 0
491 111 499 1 0
171 485 488 1 0
485 239 10 1 0
268 488 10 1 0
488 485 10 1 0
239 129 26 1 0
129 173 493 1 0
263 26 493 1 0
26 129 493 1 0
495 132 182 1 0
268 498 495 1 0
132 498 263 1 0
132 495 498 1 0
498 268 10 1 0
239 26 10 1 0
26 263 498 1 0
498 10 26 1 0
159 130 502 1 0
131 130 266 1 0
275 502 131 1 0
130 131 502 1 0
504 189 186 1 0
271 503 504 1 0
503 266 189 1 0
189 504 503 1 0
453 457 182 1 0
275 193 453 1 0
193 271 457 1 0
457 453 193 1 0
131 193 275 1 0
131 266 503 1 0
271 193 503 1 0
193 131 503 1 0
504 186 500 1 0
123 500 261 1 0
271 504 123 1 0
500 123 504 1 0
261 501 50 1 0
501 171 488 1 0
488 268 50 1 0
488 50 501 1 0
268 495 505 1 0
495 182 457 1 0
457 271 505 1 0
495 457 505 1 0
271 123 505 1 0
123 261 50 1 0
268 505 50 1 0
505 123 50 1 0
262 47 184 1 0
257 511 508 1 0
512 513 170 1 0
276 514 512 1 0
68 513 514 1 0
513 512 514 1 0
12 509 188 1 0
68 506 12 1 0
73 509 506 1 0
509 12 506 1 0
68 514 506 1 0
514 276 507 1 0
507 73 506 1 0
506 514 507 1 0
278 517 46 1 0
277 177 46 1 0
173 520 192 1 0
264 519 520 1 0
192 519 71 1 0
519 192 520 1 0
181 0 416 1 0
191 420 114 1 0
334 337 168 1 0
279 432 334 1 0
337 432 282 1 0
337 334 432 1 0
190 437 91 1 0
284 118 437 1 0
91 118 279 1 0
118 91 437 1 0
178 525 527 1 0
525 282 528 1 0
284 527 528 1 0
527 525 528 1 0
282 432 528 1 0
279 118 432 1 0
528 118 284 1 0
432 118 528 1 0
153 27 526 1 0
27 259 521 1 0
67 526 521 1 0
521 526 27 1 0
9 13 522 1 0
254 518 13 1 0
518 259 522 1 0
13 518 522 1 0
190 34 529 1 0
67 523 34 1 0
529 523 254 1 0
529 34 523 1 0
67 521 523 1 0
259 518 521 1 0
518 254 523 1 0
518 523 521 1 0
135 134 165 1 0
286 133 135 1 0
133 289 134 1 0
134 135 133 1 0
530 531 178 1 0
291 532 530 1 0
531 532 286 1 0
531 530 532 1 0
222 9 218 1 0
289 423 218 1 0
222 423 291 1 0
423 222 218 1 0
289 133 423 1 0
133 286 532 1 0
532 291 423 1 0
423 133 532 1 0
530 178 527 1 0
527 284 428 1 0
428 291 530 1 0
530 527 428 1 0
284 437 115 1 0
190 529 437 1 0
529 254 115 1 0
115 437 529 1 0
59 254 13 1 0
9 222 13 1 0
291 59 222 1 0
13 222 59 1 0
291 428 59 1 0
284 115 428 1 0
254 59 115 1 0
59 428 115 1 0
153 526 536 1 0
526 67 533 1 0
298 536 533 1 0
536 526 533 1 0
67 34 213 1 0
34 190 535 1 0
294 213 535 1 0
213 34 535 1 0
327 185 208 1 0
323 208 298 1 0
294 327 323 1 0
208 323 327 1 0
533 323 298 1 0
213 533 67 1 0
213 294 323 1 0
533 213 323 1 0
190 91 89 1 0
279 54 91 1 0
285 89 54 1 0
91 54 89 1 0
279 334 542 1 0
334 168 538 1 0
297 542 538 1 0
542 334 538 1 0
3 183 540 1 0
285 317 540 1 0
317 297 3 1 0
317 3 540 1 0
317 285 54 1 0
542 54 279 1 0
297 317 542 1 0
317 54 542 1 0
438 163 312 1 0
296 434 312 1 0
438 434 281 1 0
434 438 312 1 0
185 84 543 1 0
19 120 84 1 0
543 120 296 1 0
120 543 84 1 0
183 547 33 1 0
545 547 281 1 0
19 33 545 1 0
547 545 33 1 0
545 281 434 1 0
296 120 434 1 0
545 120 19 1 0
120 545 434 1 0
185 327 84 1 0
327 294 537 1 0
19 84 537 1 0
537 84 327 1 0
294 535 546 1 0
535 190 89 1 0
89 285 546 1 0
546 535 89 1 0
285 540 15 1 0
33 540 183 1 0
33 19 15 1 0
540 33 15 1 0
15 19 537 1 0
294 546 537 1 0
546 285 15 1 0
15 537 546 1 0
166 338 468 1 0
338 45 534 1 0
240 468 534 1 0
338 534 468 1 0
45 85 24 1 0
85 164 539 1 0
287 24 539 1 0
85 539 24 1 0
176 274 544 1 0
274 240 541 1 0
544 541 287 1 0
541 544 274 1 0
240 534 541 1 0
534 45 24 1 0
24 287 541 1 0
541 534 24 1 0
164 81 136 1 0
81 197 138 1 0
290 136 138 1 0
81 138 136 1 0
197 314 137 1 0
272 137 187 1 0
314 187 137 1 0
290 550 548 1 0
290 138 550 1 0
138 197 137 1 0
137 272 550 1 0
137 550 138 1 0
170 456 512 1 0
456 204 549 1 0
276 512 549 1 0
512 456 549 1 0
293 204 462 1 0
176 201 462 1 0
201 299 293 1 0
293 462 201 1 0
205 276 549 1 0
204 293 549 1 0
299 205 293 1 0
205 549 293 1 0
201 176 544 1 0
544 287 78 1 0
299 201 78 1 0
78 201 544 1 0
287 539 53 1 0
539 164 136 1 0
136 290 53 1 0
53 539 136 1 0
548 551 290 1 0
78 551 299 1 0
53 78 287 1 0
290 551 53 1 0
78 53 551 1 0
344 206 554 1 0
206 333 221 1 0
333 151 553 1 0
553 79 221 1 0
221 333 553 1 0
221 554 206 1 0
151 94 448 1 0
94 48 445 1 0
74 448 445 1 0
94 445 448 1 0
48 82 57 1 0
82 159 502 1 0
502 275 57 1 0
502 57 82 1 0
275 453 556 1 0
453 182 122 1 0
556 122 74 1 0
556 453 122 1 0
74 445 556 1 0
445 48 57 1 0
57 275 556 1 0
556 445 57 1 0
182 132 558 1 0
132 263 560 1 0
77 558 560 1 0
560 558 132 1 0
493 5 263 1 0
493 173 192 1 0
5 192 71 1 0
192 5 493 1 0
420 458 71 1 0
420 191 280 1 0
77 458 280 1 0
458 420 280 1 0
77 560 458 1 0
560 263 5 1 0
5 71 458 1 0
5 458 560 1 0
216 79 283 1 0
280 283 77 1 0
216 283 280 1 0
79 553 463 1 0
553 151 448 1 0
74 463 448 1 0
448 463 553 1 0
74 122 125 1 0
122 182 558 1 0
558 77 125 1 0
558 125 122 1 0
125 77 283 1 0
463 283 79 1 0
463 74 125 1 0
125 283 463 1 0
168 375 538 1 0
375 220 75 1 0
538 75 297 1 0
75 538 375 1 0
220 97 564 1 0
97 43 561 1 0
300 564 561 1 0
561 564 97 1 0
183 3 22 1 0
3 297 563 1 0
300 22 563 1 0
563 22 3 1 0
75 563 297 1 0
75 220 564 1 0
300 563 564 1 0
563 75 564 1 0
43 366 562 1 0
366 214 555 1 0
555 302 562 1 0
562 366 555 1 0
214 371 16 1 0
371 166 158 1 0
158 243 16 1 0
16 371 158 1 0
243 72 557 1 0
72 41 552 1 0
302 557 552 1 0
72 552 557 1 0
302 555 557 1 0
555 214 16 1 0
243 557 16 1 0
555 16 557 1 0
41 126 559 1 0
126 199 35 1 0
35 301 559 1 0
35 559 126 1 0
199 32 565 1 0
32 163 438 1 0
438 281 565 1 0
565 32 438 1 0
281 547 139 1 0
547 183 141 1 0
301 139 141 1 0
139 547 141 1 0
301 35 139 1 0
199 565 35 1 0
281 139 565 1 0
565 139 35 1 0
183 22 141 1 0
22 300 140 1 0
301 141 140 1 0
141 22 140 1 0
566 300 561 1 0
43 562 561 1 0
302 566 562 1 0
561 562 566 1 0
302 552 568 1 0
552 41 559 1 0
568 559 301 1 0
559 568 552 1 0
568 301 140 1 0
300 566 140 1 0
566 302 568 1 0
568 140 566 1 0
159 355 130 1 0
355 209 567 1 0
266 130 567 1 0
130 355 567 1 0
209 359 229 1 0
359 37 7 1 0
304 229 7 1 0
229 359 7 1 0
186 189 232 1 0
266 321 189 1 0
304 232 321 1 0
189 321 232 1 0
567 321 266 1 0
229 567 209 1 0
321 229 304 1 0
567 229 321 1 0
37 103 87 1 0
103 217 326 1 0
87 326 310 1 0
87 103 326 1 0
217 379 61 1 0
379 168 337 1 0
337 282 61 1 0
337 61 379 1 0
282 525 572 1 0
525 178 569 1 0
569 310 572 1 0
572 525 569 1 0
326 572 310 1 0
326 217 61 1 0
282 572 61 1 0
572 326 61 1 0
165 497 135 1 0
571 497 258 1 0
135 571 286 1 0
497 571 135 1 0
258 30 242 1 0
30 186 247 1 0
307 242 247 1 0
30 247 242 1 0
178 531 392 1 0
531 286 389 1 0
307 392 389 1 0
531 389 392 1 0
286 571 389 1 0
571 258 242 1 0
242 307 389 1 0
389 571 242 1 0
232 247 186 1 0
64 232 304 1 0
307 247 64 1 0
247 232 64 1 0
304 7 106 1 0
7 37 87 1 0
87 310 106 1 0
7 87 106 1 0
310 569 574 1 0
569 178 392 1 0
574 392 307 1 0
574 569 392 1 0
64 574 307 1 0
106 64 304 1 0
106 310 574 1 0
574 64 106 1 0
153 410 27 1 0
410 55 578 1 0
259 27 578 1 0
578 27 410 1 0
55 411 4 1 0
411 156 576 1 0
313 4 576 1 0
4 411 576 1 0
522 402 9 1 0
259 305 522 1 0
313 402 305 1 0
402 522 305 1 0
305 259 578 1 0
4 578 55 1 0
4 313 305 1 0
578 4 305 1 0
156 394 407 1 0
394 215 309 1 0
319 407 309 1 0
394 309 407 1 0
215 400 109 1 0
400 175 39 1 0
39 255 109 1 0
400 39 109 1 0
255 494 579 1 0
494 148 83 1 0
319 579 83 1 0
83 579 494 1 0
579 319 309 1 0
309 215 109 1 0
579 109 255 1 0
109 579 309 1 0
490 581 148 1 0
490 60 582 1 0
582 316 581 1 0
581 490 582 1 0
60 157 25 1 0
157 165 134 1 0
134 289 25 1 0
25 157 134 1 0
289 218 580 1 0
218 9 573 1 0
316 580 573 1 0
218 573 580 1 0
316 582 580 1 0
25 582 60 1 0
580 25 289 1 0
582 25 580 1 0
402 573 9 1 0
313 18 402 1 0
316 573 18 1 0
573 402 18 1 0
570 313 576 1 0
576 156 407 1 0
407 319 570 1 0
570 576 407 1 0
83 575 319 1 0
148 581 83 1 0
581 316 575 1 0
575 83 581 1 0
316 18 575 1 0
313 570 18 1 0
319 575 570 1 0
570 575 18 1 0
155 388 479 1 0
388 202 31 1 0
14 479 31 1 0
479 388 31 1 0
202 358 583 1 0
358 167 577 1 0
322 583 577 1 0
358 577 583 1 0
179 480 142 1 0
480 14 144 1 0
322 142 144 1 0
480 144 142 1 0
144 14 31 1 0
202 583 31 1 0
144 583 322 1 0
583 144 31 1 0
167 108 584 1 0
108 58 143 1 0
584 143 328 1 0
584 108 143 1 0
58 396 586 1 0
396 153 536 1 0
536 298 586 1 0
586 396 536 1 0
298 208 1 1 0
185 585 208 1 0
328 1 585 1 0
208 585 1 1 0
1 328 143 1 0
58 586 143 1 0
1 586 298 1 0
586 1 143 1 0
360 312 163 1 0
360 246 244 1 0
244 296 312 1 0
312 360 244 1 0
246 98 248 1 0
98 179 367 1 0
367 325 248 1 0
248 98 367 1 0
185 543 99 1 0
543 296 372 1 0
372 325 99 1 0
99 543 372 1 0
244 372 296 1 0
244 246 248 1 0
325 372 248 1 0
372 244 248 1 0
179 142 367 1 0
66 142 322 1 0
367 66 325 1 0
142 66 367 1 0
322 577 587 1 0
577 167 584 1 0
587 584 328 1 0
584 587 577 1 0
328 585 590 1 0
585 185 99 1 0
99 325 590 1 0
590 585 99 1 0
325 66 590 1 0
66 322 587 1 0
587 328 590 1 0
590 66 587 1 0
175 430 348 1 0
430 227 589 1 0
589 253 348 1 0
348 430 589 1 0
227 439 8 1 0
439 169 241 1 0
241 311 8 1 0
8 439 241 1 0
496 295 36 1 0
496 253 237 1 0
311 295 237 1 0
295 496 237 1 0
253 589 237 1 0
227 8 589 1 0
8 311 237 1 0
8 237 589 1 0
169 429 62 1 0
173 128 520 1 0
128 65 593 1 0
264 520 593 1 0
520 128 593 1 0
65 2 6 1 0
2 36 292 1 0
306 6 292 1 0
292 6 2 1 0
181 416 378 1 0
416 264 288 1 0
306 378 288 1 0
288 378 416 1 0
593 288 264 1 0
593 65 6 1 0
306 288 6 1 0
288 593 6 1 0
36 295 292 1 0
382 295 311 1 0
306 292 382 1 0
295 382 292 1 0
311 241 76 1 0
62 241 169 1 0
62 324 76 1 0
241 62 76 1 0
324 591 104 1 0
591 181 378 1 0
378 306 104 1 0
378 104 591 1 0
104 306 382 1 0
382 311 76 1 0
324 104 76 1 0
104 382 76 1 0
595 443 228 1 0
508 595 257 1 0
443 595 508 1 0
228 117 597 1 0
599 117 160 1 0
320 597 599 1 0
117 599 597 1 0
595 228 597 1 0
160 113 17 1 0
113 226 598 1 0
598 315 17 1 0
17 113 598 1 0
226 431 588 1 0
431 155 481 1 0
588 481 236 1 0
481 588 431 1 0
11 21 236 1 0
11 180 592 1 0
592 315 21 1 0
21 11 592 1 0
315 598 21 1 0
598 226 588 1 0
236 21 588 1 0
21 598 588 1 0
180 69 596 1 0
69 234 594 1 0
329 596 594 1 0
69 594 596 1 0
234 376 147 1 0
376 170 513 1 0
513 68 147 1 0
513 147 376 1 0
68 12 146 1 0
12 188 145 1 0
145 329 146 1 0
145 146 12 1 0
594 146 329 1 0
147 594 234 1 0
147 68 146 1 0
146 594 147 1 0
329 145 600 1 0
320 599 602 1 0
599 160 17 1 0
17 315 602 1 0
602 599 17 1 0
315 592 601 1 0
592 180 596 1 0
596 329 601 1 0
592 596 601 1 0
329 600 601 1 0
600 320 602 1 0
315 601 602 1 0
601 600 602 1 0
771 692 941 2 0
936 692 802 2 0
649 941 936 2 0
941 692 936 2 0
944 767 943 2 0
954 943 654 2 0
802 944 954 2 0
943 954 944 2 0
914 769 689 2 0
649 953 689 2 0
654 914 953 2 0
914 689 953 2 0
649 936 953 2 0
936 802 954 2 0
954 654 953 2 0
953 936 954 2 0
686 627 764 2 0
652 951 686 2 0
805 627 951 2 0
627 686 951 2 0
756 935 697 2 0
935 803 940 2 0
940 652 697 2 0
697 935 940 2 0
937 957 767 2 0
958 937 805 2 0
957 958 803 2 0
958 957 937 2 0
940 951 652 2 0
803 958 940 2 0
805 951 958 2 0
951 940 958 2 0
763 920 947 2 0
804 948 920 2 0
947 948 813 2 0
948 947 920 2 0
924 685 769 2 0
807 693 924 2 0
804 685 693 2 0
685 924 693 2 0
946 756 938 2 0
813 939 938 2 0
939 807 946 2 0
946 938 939 2 0
813 948 939 2 0
948 804 693 2 0
807 939 693 2 0
693 939 948 2 0
924 690 807 2 0
769 914 924 2 0
914 654 690 2 0
690 924 914 2 0
957 803 909 2 0
654 943 909 2 0
943 767 957 2 0
943 957 909 2 0
803 935 942 2 0
935 756 946 2 0
946 807 942 2 0
942 935 946 2 0
807 690 942 2 0
909 690 654 2 0
942 909 803 2 0
690 909 942 2 0
764 627 959 2 0
695 627 805 2 0
959 695 816 2 0
695 959 627 2 0
805 937 960 2 0
937 767 961 2 0
961 810 960 2 0
960 937 961 2 0
641 963 966 2 0
816 969 963 2 0
810 966 969 2 0
966 963 969 2 0
816 695 969 2 0
695 805 960 2 0
960 810 969 2 0
969 695 960 2 0
767 944 978 2 0
944 802 972 2 0
978 972 819 2 0
972 978 944 2 0
802 692 981 2 0
692 771 975 2 0
981 975 821 2 0
975 981 692 2 0
647 987 970 2 0
987 819 984 2 0
821 970 984 2 0
984 970 987 2 0
819 972 984 2 0
972 802 981 2 0
821 984 981 2 0
984 972 981 2 0
983 979 774 2 0
824 965 983 2 0
979 965 827 2 0
979 983 965 2 0
641 974 706 2 0
830 988 974 2 0
824 706 988 2 0
706 974 988 2 0
647 700 989 2 0
827 703 700 2 0
989 703 830 2 0
703 989 700 2 0
827 965 703 2 0
965 824 988 2 0
988 830 703 2 0
703 965 988 2 0
641 966 974 2 0
966 810 991 2 0
830 974 991 2 0
974 966 991 2 0
810 961 990 2 0
961 767 978 2 0
978 819 990 2 0
990 961 978 2 0
819 987 973 2 0
987 647 989 2 0
989 830 973 2 0
973 987 989 2 0
830 991 973 2 0
991 810 990 2 0
973 990 819 2 0
973 991 990 2 0
759 977 992 2 0
814 704 977 2 0
809 992 704 2 0
992 977 704 2 0
644 997 967 2 0
995 997 826 2 0
814 967 995 2 0
997 995 967 2 0
773 962 999 2 0
699 962 809 2 0
826 999 699 2 0
962 699 999 2 0
809 704 699 2 0
704 814 995 2 0
699 995 826 2 0
995 699 704 2 0
781 1004 1006 2 0
822 1002 1004 2 0
1006 1002 831 2 0
1002 1006 1004 2 0
760 1012 998 2 0
1009 1012 818 2 0
822 998 1009 2 0
1012 1009 998 2 0
644 1008 994 2 0
631 1008 831 2 0
818 994 631 2 0
1008 631 994 2 0
1002 631 831 2 0
1009 1002 822 2 0
1009 818 631 2 0
1002 1009 631 2 0
1000 662 1003 2 0
1013 1003 659 2 0
1003 1013 1000 2 0
773 713 711 2 0
713 657 708 2 0
662 711 708 2 0
711 713 708 2 0
1015 760 1014 2 0
659 1016 1014 2 0
657 1015 1016 2 0
1015 1014 1016 2 0
659 1003 1016 2 0
1003 662 708 2 0
708 657 1016 2 0
708 1016 1003 2 0
773 999 713 2 0
999 826 1018 2 0
657 713 1018 2 0
713 999 1018 2 0
826 997 1024 2 0
997 644 994 2 0
994 818 1024 2 0
1024 997 994 2 0
818 1012 1021 2 0
760 1015 1012 2 0
1015 657 1021 2 0
1021 1012 1015 2 0
657 1018 1021 2 0
1018 826 1024 2 0
1021 1024 818 2 0
1024 1021 1018 2 0
781 1006 1032 2 0
1006 831 1027 2 0
1027 834 1032 2 0
1032 1006 1027 2 0
831 1008 1034 2 0
1008 644 1030 2 0
1030 832 1034 2 0
1034 1008 1030 2 0
775 1039 1025 2 0
834 1037 1039 2 0
1025 1037 832 2 0
1025 1039 1037 2 0
834 1027 1037 2 0
831 1034 1027 2 0
832 1037 1034 2 0
1037 1027 1034 2 0
644 967 1020 2 0
967 814 1036 2 0
817 1020 1036 2 0
967 1036 1020 2 0
814 977 1029 2 0
977 759 1033 2 0
833 1029 1033 2 0
1029 977 1033 2 0
765 1040 716 2 0
1040 817 720 2 0
716 720 833 2 0
720 716 1040 2 0
817 1036 720 2 0
1036 814 1029 2 0
1029 833 720 2 0
720 1036 1029 2 0
772 718 1043 2 0
820 1041 718 2 0
835 1043 1041 2 0
1043 718 1041 2 0
1031 775 1042 2 0
1028 1042 660 2 0
820 1031 1028 2 0
1042 1028 1031 2 0
765 719 1049 2 0
835 1044 719 2 0
660 1049 1044 2 0
1049 719 1044 2 0
835 1041 1044 2 0
1041 820 1028 2 0
1028 660 1044 2 0
1028 1044 1041 2 0
775 1025 1042 2 0
1025 832 1047 2 0
660 1042 1047 2 0
1047 1042 1025 2 0
832 1030 1022 2 0
1030 644 1020 2 0
1020 817 1022 2 0
1020 1022 1030 2 0
817 1040 1017 2 0
1040 765 1049 2 0
1049 660 1017 2 0
1017 1040 1049 2 0
1047 1017 660 2 0
1022 1047 832 2 0
1022 817 1017 2 0
1047 1022 1017 2 0
776 715 1056 2 0
715 840 1051 2 0
811 1056 1051 2 0
715 1051 1056 2 0
1065 757 1054 2 0
1059 1054 838 2 0
840 1065 1059 2 0
1054 1059 1065 2 0
1061 782 1062 2 0
811 1050 1062 2 0
1050 838 1061 2 0
1050 1061 1062 2 0
1050 811 1051 2 0
1051 840 1059 2 0
838 1050 1059 2 0
1050 1051 1059 2 0
768 636 1052 2 0
636 806 1046 2 0
842 1052 1046 2 0
1046 1052 636 2 0
645 1055 727 2 0
656 1066 1055 2 0
1066 806 727 2 0
1055 1066 727 2 0
757 722 1067 2 0
842 725 722 2 0
1067 725 656 2 0
725 1067 722 2 0
842 1046 725 2 0
806 1066 1046 2 0
1066 656 725 2 0
725 1046 1066 2 0
771 1069 762 2 0
847 1068 1069 2 0
850 762 1068 2 0
762 1069 1068 2 0
782 878 883 2 0
755 878 845 2 0
847 883 755 2 0
878 755 883 2 0
645 675 1070 2 0
642 675 850 2 0
845 1070 642 2 0
675 642 1070 2 0
850 1068 642 2 0
1068 847 755 2 0
642 755 845 2 0
755 642 1068 2 0
782 1061 878 2 0
1061 838 1073 2 0
845 878 1073 2 0
878 1061 1073 2 0
838 1054 1072 2 0
1054 757 1067 2 0
1067 656 1072 2 0
1054 1067 1072 2 0
656 1055 766 2 0
1055 645 1070 2 0
1070 845 766 2 0
766 1055 1070 2 0
1073 766 845 2 0
1073 838 1072 2 0
1072 656 766 2 0
766 1073 1072 2 0
768 1052 964 2 0
1052 842 758 2 0
853 964 758 2 0
964 1052 758 2 0
842 722 646 2 0
722 757 968 2 0
968 856 646 2 0
646 722 968 2 0
701 1079 785 2 0
853 1075 701 2 0
856 1079 1075 2 0
1079 701 1075 2 0
853 758 1075 2 0
758 842 646 2 0
646 856 1075 2 0
1075 758 646 2 0
757 1065 863 2 0
1065 840 1077 2 0
863 1077 852 2 0
1077 863 1065 2 0
840 715 866 2 0
715 776 980 2 0
841 866 980 2 0
866 715 980 2 0
787 985 671 2 0
852 705 985 2 0
841 671 705 2 0
671 985 705 2 0
852 1077 705 2 0
840 866 1077 2 0
866 841 705 2 0
866 705 1077 2 0
1080 1082 759 2 0
617 1083 1080 2 0
843 1082 1083 2 0
1083 1082 1080 2 0
785 624 1081 2 0
624 837 1074 2 0
617 1081 1074 2 0
624 1074 1081 2 0
1076 787 615 2 0
843 1071 615 2 0
837 1076 1071 2 0
615 1071 1076 2 0
843 1083 1071 2 0
1083 617 1074 2 0
1071 1074 837 2 0
1074 1071 1083 2 0
785 1079 624 2 0
1079 856 633 2 0
837 624 633 2 0
624 1079 633 2 0
856 968 1078 2 0
968 757 863 2 0
863 852 1078 2 0
968 863 1078 2 0
1084 852 985 2 0
787 1076 985 2 0
1076 837 1084 2 0
985 1076 1084 2 0
837 633 1084 2 0
856 1078 633 2 0
852 1084 1078 2 0
1084 633 1078 2 0
731 730 779 2 0
846 729 731 2 0
668 730 729 2 0
730 731 729 2 0
1085 1086 777 2 0
857 1087 1085 2 0
1086 1087 846 2 0
1087 1086 1085 2 0
640 605 1001 2 0
605 668 778 2 0
1001 778 857 2 0
778 1001 605 2 0
668 729 778 2 0
729 846 1087 2 0
1087 857 778 2 0
778 729 1087 2 0
770 761 710 2 0
663 1005 761 2 0
858 710 1005 2 0
710 761 1005 2 0
1091 753 648 2 0
1088 648 666 2 0
663 1091 1088 2 0
648 1088 1091 2 0
754 777 1090 2 0
780 1090 858 2 0
666 754 780 2 0
1090 780 754 2 0
1005 780 858 2 0
1088 1005 663 2 0
780 1088 666 2 0
1005 1088 780 2 0
781 952 643 2 0
952 860 956 2 0
862 643 956 2 0
952 956 643 2 0
1097 640 698 2 0
1093 698 859 2 0
860 1097 1093 2 0
698 1093 1097 2 0
753 1095 945 2 0
862 949 1095 2 0
859 945 949 2 0
945 1095 949 2 0
862 956 949 2 0
956 860 1093 2 0
1093 859 949 2 0
1093 949 956 2 0
640 1001 698 2 0
1001 857 1007 2 0
859 698 1007 2 0
1007 698 1001 2 0
857 1085 1011 2 0
777 754 1085 2 0
754 666 1011 2 0
1011 1085 754 2 0
666 648 694 2 0
648 753 945 2 0
945 859 694 2 0
694 648 945 2 0
859 1007 694 2 0
1007 857 1011 2 0
1011 666 694 2 0
1011 694 1007 2 0
770 710 1098 2 0
710 858 714 2 0
865 1098 714 2 0
710 714 1098 2 0
858 1090 1100 2 0
1090 777 1102 2 0
867 1100 1102 2 0
1100 1090 1102 2 0
793 634 1101 2 0
634 865 1092 2 0
1101 1092 867 2 0
1092 1101 634 2 0
865 714 1092 2 0
714 858 1100 2 0
1100 867 1092 2 0
1092 714 1100 2 0
777 1086 1089 2 0
1086 846 614 2 0
876 1089 614 2 0
1089 1086 614 2 0
846 731 630 2 0
731 779 1094 2 0
870 630 1094 2 0
630 731 1094 2 0
1096 734 789 2 0
876 1099 1096 2 0
734 1099 870 2 0
734 1096 1099 2 0
1099 876 614 2 0
846 630 614 2 0
630 870 1099 2 0
1099 614 630 2 0
764 732 1103 2 0
733 732 873 2 0
885 1103 733 2 0
732 733 1103 2 0
1105 797 793 2 0
879 1104 1105 2 0
1104 873 797 2 0
797 1105 1104 2 0
1053 1057 789 2 0
885 800 1053 2 0
800 879 1057 2 0
1057 1053 800 2 0
733 800 885 2 0
733 873 1104 2 0
879 800 1104 2 0
800 733 1104 2 0
1105 793 1101 2 0
724 1101 867 2 0
879 1105 724 2 0
1101 724 1105 2 0
867 1102 655 2 0
1102 777 1089 2 0
1089 876 655 2 0
1089 655 1102 2 0
876 1096 1106 2 0
1096 789 1057 2 0
1057 879 1106 2 0
1096 1057 1106 2 0
879 724 1106 2 0
724 867 655 2 0
876 1106 655 2 0
1106 724 655 2 0
763 1109 794 2 0
882 1108 1109 2 0
881 794 1108 2 0
794 1109 1108 2 0
880 792 612 2 0
791 612 868 2 0
882 880 791 2 0
612 791 880 2 0
801 884 677 2 0
881 651 884 2 0
651 868 677 2 0
651 677 884 2 0
1108 651 881 2 0
791 1108 882 2 0
868 651 791 2 0
651 1108 791 2 0
1113 772 1111 2 0
864 1115 1111 2 0
872 1113 1115 2 0
1111 1115 1113 2 0
1060 796 874 2 0
877 869 874 2 0
864 1060 869 2 0
874 869 1060 2 0
792 1064 728 2 0
872 672 1064 2 0
877 728 672 2 0
728 1064 672 2 0
872 1115 672 2 0
1115 864 869 2 0
869 877 672 2 0
869 672 1115 2 0
1116 1118 776 2 0
886 1120 1116 2 0
670 1118 1120 2 0
1118 1116 1120 2 0
801 638 1119 2 0
676 1110 638 2 0
1110 886 1119 2 0
1119 638 1110 2 0
616 1112 796 2 0
670 1107 616 2 0
676 1112 1107 2 0
1112 616 1107 2 0
670 1120 1107 2 0
1120 886 1110 2 0
1110 676 1107 2 0
1107 1120 1110 2 0
801 677 638 2 0
677 868 623 2 0
676 638 623 2 0
623 638 677 2 0
868 612 1114 2 0
612 792 728 2 0
728 877 1114 2 0
1114 612 728 2 0
877 874 1117 2 0
874 796 1112 2 0
1117 1112 676 2 0
874 1112 1117 2 0
1117 676 623 2 0
868 1114 623 2 0
1114 877 1117 2 0
1117 623 1114 2 0
772 1113 735 2 0
1113 872 737 2 0
887 735 737 2 0
1113 737 735 2 0
872 1064 1121 2 0
1064 792 736 2 0
673 1121 736 2 0
1064 736 1121 2 0
1123 611 788 2 0
887 1122 1123 2 0
673 611 1122 2 0
611 1123 1122 2 0
1122 887 737 2 0
737 872 1121 2 0
1122 1121 673 2 0
737 1121 1122 2 0
792 880 950 2 0
880 882 783 2 0
888 950 783 2 0
880 783 950 2 0
882 1109 955 2 0
1109 763 786 2 0
786 889 955 2 0
955 1109 786 2 0
798 696 1124 2 0
888 650 696 2 0
889 1124 650 2 0
650 1124 696 2 0
888 783 650 2 0
783 882 955 2 0
650 955 889 2 0
955 650 783 2 0
779 1126 799 2 0
871 1125 1126 2 0
799 1125 674 2 0
1125 799 1126 2 0
788 604 1019 2 0
875 795 604 2 0
871 1019 795 2 0
1019 604 795 2 0
798 1023 717 2 0
674 653 1023 2 0
717 653 875 2 0
653 717 1023 2 0
674 1125 653 2 0
1125 871 795 2 0
795 875 653 2 0
653 1125 795 2 0
788 611 604 2 0
611 673 1128 2 0
1128 875 604 2 0
604 611 1128 2 0
673 736 1131 2 0
736 792 950 2 0
950 888 1131 2 0
1131 736 950 2 0
1130 888 696 2 0
696 798 717 2 0
875 1130 717 2 0
696 717 1130 2 0
875 1128 1130 2 0
673 1131 1128 2 0
888 1130 1131 2 0
1130 1128 1131 2 0
740 739 770 2 0
893 738 740 2 0
738 896 739 2 0
739 740 738 2 0
1133 1134 784 2 0
1134 1135 893 2 0
1134 1133 1135 2 0
829 613 825 2 0
896 1026 825 2 0
1026 829 825 2 0
896 738 1026 2 0
738 893 1135 2 0
1026 738 1135 2 0
1038 768 918 2 0
901 1035 918 2 0
1038 1035 891 2 0
1035 1038 918 2 0
622 721 688 2 0
1141 721 901 2 0
721 1141 688 2 0
790 1144 637 2 0
1143 1144 891 2 0
622 637 1143 2 0
1144 1143 637 2 0
1143 891 1035 2 0
901 721 1035 2 0
1143 721 622 2 0
721 1143 1035 2 0
637 622 618 2 0
771 941 1069 2 0
941 649 1136 2 0
847 1069 1136 2 0
941 1136 1069 2 0
649 689 628 2 0
689 769 1139 2 0
894 628 1139 2 0
689 1139 628 2 0
782 883 1142 2 0
883 847 1140 2 0
1142 1140 894 2 0
1140 1142 883 2 0
847 1136 1140 2 0
1136 649 628 2 0
628 894 1140 2 0
1140 1136 628 2 0
769 685 741 2 0
685 804 743 2 0
897 741 743 2 0
685 743 741 2 0
804 920 742 2 0
920 763 794 2 0
881 742 794 2 0
920 794 742 2 0
881 884 1147 2 0
884 801 1145 2 0
897 1147 1145 2 0
884 1145 1147 2 0
897 743 1147 2 0
743 804 742 2 0
742 881 1147 2 0
742 1147 743 2 0
776 1056 1116 2 0
1056 811 1146 2 0
886 1116 1146 2 0
1116 1056 1146 2 0
899 811 1062 2 0
782 808 1062 2 0
808 905 899 2 0
899 1062 808 2 0
1119 903 801 2 0
886 812 1119 2 0
812 905 903 2 0
903 1119 812 2 0
812 886 1146 2 0
811 899 1146 2 0
905 812 899 2 0
812 1146 899 2 0
808 782 1142 2 0
1142 894 682 2 0
905 808 682 2 0
682 808 1142 2 0
894 1139 658 2 0
1139 769 741 2 0
741 897 658 2 0
658 1139 741 2 0
1145 1148 897 2 0
801 903 1145 2 0
903 905 1148 2 0
1148 1145 903 2 0
682 1148 905 2 0
658 682 894 2 0
897 1148 658 2 0
682 658 1148 2 0
763 947 786 2 0
947 813 1151 2 0
889 786 1151 2 0
786 947 1151 2 0
813 938 828 2 0
938 756 1150 2 0
1150 683 828 2 0
828 938 1150 2 0
798 1124 823 2 0
1124 889 603 2 0
603 683 823 2 0
823 1124 603 2 0
889 1151 603 2 0
828 1151 813 2 0
683 603 828 2 0
1151 828 603 2 0
756 697 1048 2 0
697 652 1045 2 0
678 1048 1045 2 0
697 1045 1048 2 0
652 686 661 2 0
686 764 1103 2 0
1103 885 661 2 0
1103 661 686 2 0
885 1053 1153 2 0
1053 789 723 2 0
1153 723 678 2 0
1153 1053 723 2 0
678 1045 1153 2 0
1045 652 661 2 0
661 885 1153 2 0
1153 1045 661 2 0
789 734 1155 2 0
734 870 1157 2 0
681 1155 1157 2 0
1157 1155 734 2 0
1094 607 870 2 0
1094 779 799 2 0
607 799 674 2 0
799 607 1094 2 0
1023 1058 674 2 0
1023 798 890 2 0
681 1058 890 2 0
1058 1023 890 2 0
681 1157 1058 2 0
1157 870 607 2 0
607 674 1058 2 0
607 1058 1157 2 0
798 823 890 2 0
823 683 892 2 0
890 892 681 2 0
823 892 890 2 0
683 1150 1063 2 0
1150 756 1048 2 0
678 1063 1048 2 0
1048 1063 1150 2 0
678 723 726 2 0
723 789 1155 2 0
1155 681 726 2 0
1155 726 723 2 0
726 681 892 2 0
1063 892 683 2 0
1063 678 726 2 0
726 892 1063 2 0
979 827 679 2 0
1138 679 902 2 0
827 700 1160 2 0
700 647 1158 2 0
906 1160 1158 2 0
1158 1160 700 2 0
679 827 1160 2 0
647 970 1159 2 0
970 821 1152 2 0
1152 908 1159 2 0
1159 970 1152 2 0
821 975 619 2 0
975 771 762 2 0
762 850 619 2 0
619 975 762 2 0
850 675 1154 2 0
675 645 1149 2 0
908 1154 1149 2 0
675 1149 1154 2 0
908 1152 1154 2 0
1152 821 619 2 0
850 1154 619 2 0
1152 619 1154 2 0
645 727 1156 2 0
727 806 639 2 0
639 907 1156 2 0
639 1156 727 2 0
806 636 1161 2 0
636 768 1038 2 0
1038 891 1161 2 0
1161 636 1038 2 0
891 1144 744 2 0
1144 790 746 2 0
907 744 746 2 0
744 1144 746 2 0
907 639 744 2 0
806 1161 639 2 0
891 744 1161 2 0
1161 744 639 2 0
790 626 746 2 0
626 906 745 2 0
907 746 745 2 0
746 626 745 2 0
1162 906 1158 2 0
647 1159 1158 2 0
908 1162 1159 2 0
1158 1159 1162 2 0
908 1149 1164 2 0
1149 645 1156 2 0
1164 1156 907 2 0
1156 1164 1149 2 0
1164 907 745 2 0
906 1162 745 2 0
1162 908 1164 2 0
1164 745 1162 2 0
764 959 732 2 0
959 816 1163 2 0
873 732 1163 2 0
732 959 1163 2 0
816 963 836 2 0
963 641 609 2 0
910 836 609 2 0
836 963 609 2 0
793 797 839 2 0
873 927 797 2 0
910 839 927 2 0
797 927 839 2 0
1163 927 873 2 0
836 1163 816 2 0
927 836 910 2 0
1163 836 927 2 0
641 706 691 2 0
706 824 931 2 0
691 931 916 2 0
691 706 931 2 0
824 983 664 2 0
1132 784 1165 2 0
1165 916 1168 2 0
1168 1132 1165 2 0
931 1168 916 2 0
931 824 664 2 0
1168 931 664 2 0
770 1098 740 2 0
1167 1098 865 2 0
740 1167 893 2 0
1098 1167 740 2 0
865 634 849 2 0
634 793 854 2 0
913 849 854 2 0
634 854 849 2 0
784 1134 996 2 0
1134 893 993 2 0
913 996 993 2 0
1134 993 996 2 0
893 1167 993 2 0
1167 865 849 2 0
849 913 993 2 0
993 1167 849 2 0
839 854 793 2 0
667 839 910 2 0
913 854 667 2 0
854 839 667 2 0
910 609 709 2 0
609 641 691 2 0
691 916 709 2 0
609 691 709 2 0
916 1165 1170 2 0
1165 784 996 2 0
1170 996 913 2 0
1170 1165 996 2 0
667 1170 913 2 0
709 667 910 2 0
709 916 1170 2 0
1170 667 709 2 0
659 1014 606 2 0
1014 760 1172 2 0
919 606 1172 2 0
606 1014 1172 2 0
606 919 911 2 0
760 998 1010 2 0
998 822 915 2 0
925 1010 915 2 0
998 915 1010 2 0
822 1004 712 2 0
1004 781 643 2 0
643 862 712 2 0
1004 643 712 2 0
862 1095 1174 2 0
1095 753 687 2 0
925 1174 687 2 0
687 1174 1095 2 0
1174 925 915 2 0
915 822 712 2 0
1174 712 862 2 0
712 1174 915 2 0
1091 1176 753 2 0
1091 663 1177 2 0
1177 922 1176 2 0
1176 1091 1177 2 0
663 761 629 2 0
761 770 739 2 0
739 896 629 2 0
629 761 739 2 0
896 825 1175 2 0
825 613 1169 2 0
922 1175 1169 2 0
825 1169 1175 2 0
922 1177 1175 2 0
629 1177 663 2 0
1175 629 896 2 0
1177 629 1175 2 0
922 1169 621 2 0
1166 919 1172 2 0
1172 760 1010 2 0
1010 925 1166 2 0
1166 1172 1010 2 0
687 1171 925 2 0
753 1176 687 2 0
1176 922 1171 2 0
1171 687 1176 2 0
922 621 1171 2 0
919 1166 621 2 0
925 1171 1166 2 0
1166 1171 621 2 0
759 992 1080 2 0
992 809 635 2 0
617 1080 635 2 0
1080 992 635 2 0
809 962 1178 2 0
962 773 1173 2 0
928 1178 1173 2 0
962 1173 1178 2 0
785 1081 747 2 0
1081 617 749 2 0
928 747 749 2 0
1081 749 747 2 0
749 617 635 2 0
809 1178 635 2 0
749 1178 928 2 0
1178 749 635 2 0
773 711 1179 2 0
711 662 748 2 0
1179 748 933 2 0
1179 711 748 2 0
662 1000 1181 2 0
1181 1000 1137 2 0
662 1181 748 2 0
964 918 768 2 0
964 853 851 2 0
851 901 918 2 0
918 964 851 2 0
853 701 855 2 0
701 785 971 2 0
971 930 855 2 0
855 701 971 2 0
1141 901 976 2 0
976 930 702 2 0
702 1141 976 2 0
851 976 901 2 0
851 853 855 2 0
930 976 855 2 0
976 851 855 2 0
785 747 971 2 0
669 747 928 2 0
971 669 930 2 0
747 669 971 2 0
928 1173 1182 2 0
1173 773 1179 2 0
1182 1179 933 2 0
1179 1182 1173 2 0
933 1180 1185 2 0
702 930 1185 2 0
1185 1180 702 2 0
930 669 1185 2 0
669 928 1182 2 0
1182 933 1185 2 0
1185 669 1182 2 0
781 1032 952 2 0
1032 834 1184 2 0
1184 860 952 2 0
952 1032 1184 2 0
834 1039 610 2 0
1039 775 848 2 0
848 917 610 2 0
610 1039 848 2 0
1097 900 640 2 0
1097 860 844 2 0
917 900 844 2 0
900 1097 844 2 0
860 1184 844 2 0
834 610 1184 2 0
610 917 844 2 0
610 844 1184 2 0
775 1031 665 2 0
1031 820 904 2 0
929 665 904 2 0
1031 904 665 2 0
820 718 684 2 0
718 772 735 2 0
735 887 684 2 0
718 735 684 2 0
887 1123 1191 2 0
1123 788 1187 2 0
929 1191 1187 2 0
1123 1187 1191 2 0
1191 929 904 2 0
820 684 904 2 0
684 887 1191 2 0
1191 904 684 2 0
779 730 1126 2 0
730 668 1189 2 0
871 1126 1189 2 0
1126 730 1189 2 0
668 605 608 2 0
605 640 898 2 0
912 608 898 2 0
898 608 605 2 0
788 1019 982 2 0
1019 871 895 2 0
912 982 895 2 0
895 982 1019 2 0
1189 895 871 2 0
1189 668 608 2 0
912 895 608 2 0
895 1189 608 2 0
640 900 898 2 0
986 900 917 2 0
912 898 986 2 0
900 986 898 2 0
917 848 680 2 0
665 848 775 2 0
665 929 680 2 0
848 665 680 2 0
929 1187 707 2 0
1187 788 982 2 0
982 912 707 2 0
982 707 1187 2 0
707 912 986 2 0
986 917 680 2 0
929 707 680 2 0
707 986 680 2 0
772 1043 1111 2 0
1192 1043 835 2 0
1111 1192 864 2 0
1043 1192 1111 2 0
835 719 1194 2 0
1196 719 765 2 0
926 1194 1196 2 0
719 1196 1194 2 0
796 1060 1186 2 0
632 1060 864 2 0
926 1186 632 2 0
1060 632 1186 2 0
632 864 1192 2 0
1192 835 1194 2 0
1194 926 632 2 0
1194 632 1192 2 0
765 716 620 2 0
716 833 1195 2 0
1195 921 620 2 0
620 716 1195 2 0
833 1033 1183 2 0
1033 759 1082 2 0
1183 1082 843 2 0
1082 1183 1033 2 0
615 625 843 2 0
615 787 1188 2 0
1188 921 625 2 0
625 615 1188 2 0
921 1195 625 2 0
1195 833 1183 2 0
843 625 1183 2 0
625 1195 1183 2 0
787 671 1193 2 0
671 841 1190 2 0
934 1193 1190 2 0
671 1190 1193 2 0
841 980 752 2 0
980 776 1118 2 0
1118 670 752 2 0
1118 752 980 2 0
670 616 751 2 0
616 796 750 2 0
750 934 751 2 0
750 751 616 2 0
1190 751 934 2 0
752 1190 841 2 0
752 670 751 2 0
751 1190 752 2 0
796 1186 750 2 0
1186 926 1197 2 0
934 750 1197 2 0
1197 750 1186 2 0
926 1196 1199 2 0
1196 765 620 2 0
620 921 1199 2 0
1199 1196 620 2 0
921 1188 1198 2 0
1188 787 1193 2 0
1193 934 1198 2 0
1188 1193 1198 2 0
934 1197 1198 2 0
1197 926 1199 2 0
921 1198 1199 2 0
1198 1197 1199 2 0
1127 861 515 2 0
923 262 184 2 0
510 262 618 2 0
273 774 1138 2 0
278 351 554 1 0
351 344 554 1 0
510 1200 1201 2 1
1200 269 70 2 1
262 1201 184 2 1
1201 262 510 2 1
277 177 1203 2 1
1013 659 1127 2 0
606 1127 659 2 0
1127 606 911 2 0
273 1201 1204 2 1
1201 1200 1204 2 1
1137 265 511 2 0
516 181 591 1 0
177 351 1204 2 1
1204 351 273 2 1
524 1205 1203 2 1
1203 1205 277 2 1
267 1205 114 1 0
267 0 1205 1 0
1205 0 524 1 0
815 70 932 2 0
269 932 70 2 0
902 184 1138 2 0
902 923 184 2 0
460 269 70 1 0
269 460 188 1 0
278 177 351 1 0
177 278 46 1 0
508 511 265 1 0
790 637 618 2 0
262 923 790 2 0
262 790 618 2 0
515 1206 861 1 2
265 1000 1013 2 0
1000 265 1137 2 0
1202 1204 1200 2 1
515 861 516 1 0
116 515 80 1 0
272 187 184 1 0
184 47 272 1 0
1026 1135 1133 2 0
1205 1026 1133 2 0
272 47 548 1 0
272 548 550 1 0
181 861 0 1 0
861 181 516 1 0
784 1132 277 2 0
1133 784 277 2 0
1133 277 1205 2 0
983 774 351 2 0
351 664 983 2 0
273 351 774 2 0
1132 177 277 2 0
273 1138 1201 2 1
1201 1138 184 2 1
273 1138 187 1 0
187 1138 184 1 0
116 429 425 1 0
441 116 425 1 0
47 262 548 1 0
622 510 618 2 0
932 688 1141 2 0
932 1180 815 2 0
932 1141 702 2 0
1180 932 702 2 0
262 510 507 1 0
194 548 507 1 0
548 262 507 1 0
932 269 688 2 0
688 510 622 2 0
1202 1200 1207 2 1
273 314 344 1 0
314 273 187 1 0
273 344 351 1 0
278 79 216 1 0
216 517 278 1 0
79 278 221 1 0
554 221 278 1 0
177 1208 1203 2 1
1203 1208 1202 2 1
177 1204 1208 2 1
1204 1202 1208 2 1
933 815 1180 2 0
815 933 748 2 0
1181 815 748 2 0
265 1209 511 2 1
265 1207 1209 2 1
1207 1200 1209 2 1
1205 829 1026 2 0
906 626 902 2 0
906 902 1160 2 0
902 679 1160 2 0
1137 815 1181 2 0
815 1137 511 2 0
511 70 815 2 0
790 902 626 2 0
923 902 790 2 0
194 551 548 1 0
80 429 116 1 0
257 70 511 1 0
70 257 460 1 0
324 80 591 1 0
516 591 80 1 0
515 516 80 1 0
524 861 613 2 0
613 829 524 2 0
829 1205 524 2 0
0 861 524 1 0
1206 524 861 1 2
774 679 1138 2 0
679 774 979 2 0
188 460 145 1 0
460 320 600 1 0
600 145 460 1 0
264 416 267 1 0
416 0 267 1 0
519 264 267 1 0
515 1210 1127 2 0
515 1207 1210 2 1
1207 265 1210 2 1
265 1013 1210 2 0
1013 1127 1210 2 0
1210 116 443 1 0
116 1210 515 1 0
277 46 191 1 0
46 517 191 1 0
1205 277 191 1 0
191 114 1205 1 0
551 194 299 1 0
597 320 257 1 0
597 257 595 1 0
320 460 257 1 0
517 280 191 1 0
280 517 216 1 0
919 1129 911 2 0
1129 1169 613 2 0
919 621 1129 2 0
1169 1129 621 2 0
1202 1211 1206 2 1
1206 1211 515 2 1
1202 1207 1211 2 1
1207 515 1211 2 1
613 861 1129 2 0
861 911 1129 2 0
911 861 1127 2 0
351 1168 664 2 0
351 177 1168 2 0
177 1132 1168 2 0
511 1212 70 2 1
70 1212 1200 2 1
511 1209 1212 2 1
1209 1200 1212 2 1
71 114 420 1 0
71 519 114 1 0
114 519 267 1 0
510 1213 1200 2 1
1200 1213 269 2 1
510 688 1213 2 0
688 269 1213 2 0
1213 509 73 1 0
269 188 1213 1 0
188 509 1213 1 0
1213 73 507 1 0
1213 507 510 1 0
1202 1214 1203 2 1
1203 1214 524 2 1
1202 1206 1214 2 1
1206 524 1214 2 1
429 80 62 1 0
80 324 62 1 0
194 507 276 1 0
276 299 194 1 0
299 276 205 1 0
508 265 443 1 0
443 265 1210 1 0
