# Supplementary material for: Self-Organization of Minimal Anaphase Spindle Midzone Bundles
Source: Curr Biol. 2019 Jul 8;29(13):2120–2130.e7. doi: 10.1016/j.cub.2019.05.049 (PMC6616649; doi:10.1016/j.cub.2019.05.049)
Supplement: Data S1. Simulation Files, Related to STAR Methods — This ZIP contains the source code of Cytosim used for this study, and all the configuration files needed to reproduce the simulation figures. Please, refer to the README file included in the package. [file mmc8.zip › Hannabuss2019_simulation_files_fixed/code/cytosim/src/mechoui/makefile]

# Blanksim 0.1 - F. Nedelec, Copyright EMBL 2007-2015
# makefile  Francois Nedelec 2015.

#-------------------include compiler-specifications-----------------------------

include makefile.inc

#-------------------check compiler and compiler-flags---------------------------

ifeq ($CXX,)
   $(error No compiler defined for $$(MACHINE)=$(MACHINE))
endif

ifeq ($(Flags$(MODE)),)
   $(error No compiler-options defined for $$(MACHINE)=$(MACHINE) in mode $(MODE))
endif

CXXFLAGS=$(CXX) $(Flags$(MODE))

ifneq ($(HAS_PNG), 0)
    IMAGE_DEF = -DHAS_PNG $(INC_PNG)
    IMAGE_LIB = $(LIB_PNG)
endif

#----------------------------objects--------------------------------------------

INCDIR=$(addprefix ../, SFMT base math gl)

vpath %.h  $(INCDIR) .
vpath %.cc $(INCDIR) .
vpath %.c  $(INCDIR)
vpath %.o  build

OBJ=exceptions.o vector3.o glossary.o property.o backtrace.o offscreen.o\
    tokenizer.o stream_func.o ansi_colors.o view.o view_prop.o platonic.o\
    gle.o gle_color.o gle_color_list.o glapp.o glapp_prop.o tictoc.o filepath.o\
    mesh.o mechoui_param.o mechoui.o

#----------------------------targets--------------------------------------------

mechoui: $(OBJ) SFMT.o saveimage.o
	$(CXXFLAGS) $(addprefix build/, $(notdir $^)) $(LINKGL) $(IMAGE_LIB) -o $@
	@printf "\x1B[35m >>>>>> made %s\x1B[0m\n" $@
vpath mechoui .

.PHONY: clean
clean:
	rm -f mechoui build/*

.PHONY: tar
tar: clean
	tar -cf mechoui.tar --dereference * 

#----------------------------rules----------------------------------------------

INCLUDE=$(addprefix -I, $(INCDIR))

$(OBJ): %.o: %.cc
	$(CXXFLAGS) -c $(INCLUDE) $< -o build/$@

build/saveimage.o: saveimage.cc saveimage.h
	$(CXXFLAGS) -c $(IMAGE_DEF) $< -o $@

# Attention: Mersenne-Twister is coded in C-language,
# and we must provide this with '-x c' to the compiler:
SFMT.o: SFMT.c SFMT.h
	$(CXXFLAGS) -x c -DNDEBUG -DSFMT_MEXP=19937 -c $< -o build/$@

#----------------------------makedep--------------------------------------------

MAKEDEP=gcc -MM
SRC=$(patsubst %.o,%.cc, $(OBJ))
FILES=$(findfile $(SRC), $(INCDIR))

build/dependencies: $(SRC)
	$(MAKEDEP) $(INCLUDE) $(filter %.cc, $^) > $@

-include build/dependencies
