# Supplementary material for: Self-Organization of Minimal Anaphase Spindle Midzone Bundles
Source: Curr Biol. 2019 Jul 8;29(13):2120–2130.e7. doi: 10.1016/j.cub.2019.05.049 (PMC6616649; doi:10.1016/j.cub.2019.05.049)
Supplement: Data S1. Simulation Files, Related to STAR Methods — This ZIP contains the source code of Cytosim used for this study, and all the configuration files needed to reproduce the simulation figures. Please, refer to the README file included in the package. [file mmc8.zip › Hannabuss2019_simulation_files_fixed/code/cytosim/src/mechoui/mesh.h]

// Cytosim 3.0 -  Copyright Francois Nedelec et al.  EMBL 2015

#include "vector3.h"
class MechouiParam;

/// something in 3D
class Mesh
{
    
    /// name of OpenGL buffer
    mutable unsigned buffer;
    
private:

    /// number of points
    unsigned   n_points;
    
    /// number of faces
    unsigned   n_faces;
    
    /// coordinates of points
    float    * points;
    
    /// indices of points in the faces
    unsigned * faces;
    
    /// info on the faces
    int * labels;
    
public:
    
    /// constructor
    Mesh();
    
    /// desctructor
    ~Mesh();
    
    /// number of points
    unsigned nbPoints() { return n_points; }
    
    /// release memory
    void release();
    
    /// read from file
    int read(char const* filename);
    
    /// read from file
    int read_ascii(FILE * file);
    
    /// read from file
    int read_binary(FILE * file);
    
    /// OpenGL picking function
    unsigned pick() const;
    
    /// display using OpenGL
    void display(MechouiParam const&) const;

};
