# Supplementary material for: Self-Organization of Minimal Anaphase Spindle Midzone Bundles
Source: Curr Biol. 2019 Jul 8;29(13):2120–2130.e7. doi: 10.1016/j.cub.2019.05.049 (PMC6616649; doi:10.1016/j.cub.2019.05.049)
Supplement: Data S1. Simulation Files, Related to STAR Methods — This ZIP contains the source code of Cytosim used for this study, and all the configuration files needed to reproduce the simulation figures. Please, refer to the README file included in the package. [file mmc8.zip › Hannabuss2019_simulation_files_fixed/code/cytosim/src/mechoui/mesh.cc]

// Cytosim 3.0 -  Copyright Francois Nedelec et al.  EMBL 2015

#include "mesh.h"
#include <stdlib.h>
#include "opengl.h"
#include "mechoui_param.h"
#include "gle_color_list.h"


Mesh::Mesh()
{
    n_points = 0;
    n_faces = 0;
    points = 0;
    faces = 0;
    labels = 0;
    buffer = 0;
}


Mesh::~Mesh()
{
    release();
}


void Mesh::release()
{
    if ( points ) delete(points);
    if ( faces ) delete(faces);
    if ( labels ) delete(labels);
    points = 0;
    faces = 0;
    labels = 0;
    if ( buffer )
        glDeleteBuffers(1, &buffer);
}


int Mesh::read_ascii(FILE * file)
{
    char str[1024], * ptr;
    
    release();
    
    // read vertices:
    if ( 0 == fgets(str, sizeof(str), file) )
        return 1;
    n_points = strtol(str, 0, 10);
    points = new float[3*n_points];
    
    for ( unsigned n = 0; n < n_points; ++n )
    {
        if ( 0 == fgets(str, sizeof(str), file) )
            return 1;
        points[3*n  ] = strtof(str, &ptr);
        points[3*n+1] = strtof(ptr, &ptr);
        points[3*n+2] = strtof(ptr, &ptr);
    }
    
    // read faces:
    if ( 0 == fgets(str, sizeof(str), file) )
        return 1;
    n_faces = strtol(str, 0, 10);
    faces = new unsigned[3*n_faces];
    labels = new int[2*n_faces];

    for ( unsigned n = 0; n < n_faces; ++n )
    {
        if ( 0 == fgets(str, sizeof(str), file) )
            return 1;
        faces[3*n  ] = strtol(str, &ptr, 10);
        faces[3*n+1] = strtol(ptr, &ptr, 10);
        faces[3*n+2] = strtol(ptr, &ptr, 10);
        labels[2*n  ] = strtol(ptr, &ptr, 10);
        labels[2*n+1] = strtol(ptr, &ptr, 10);
    }

    return 0;
}


int Mesh::read_binary(FILE * file)
{
    double d[3];
    size_t s[3];
    int i[2];
    
    release();
    
    // read vertices:
    if ( 1 != fread(s, sizeof(size_t), 1, file) )
        return 1;
    
    n_points = s[0];
    points = new float[3*n_points];
    
    for ( unsigned n = 0; n < n_points; ++n )
    {
        if ( 3 != fread(d, sizeof(double), 3, file) )
            return 2;
        points[3*n  ] = d[0];
        points[3*n+1] = d[1];
        points[3*n+2] = d[2];
    }
    
    // read faces:
    if ( 1 != fread(s, sizeof(size_t), 1, file) )
        return 3;
    
    n_faces = s[0];
    faces = new unsigned[3*n_faces];
    labels = new int[2*n_faces];
    
    for ( unsigned n = 0; n < n_faces; ++n )
    {
        fread(s, sizeof(size_t), 3, file);
        if ( 2 != fread(i, sizeof(int), 2, file) )
            return 4;
        faces[3*n  ]  = s[0];
        faces[3*n+1]  = s[1];
        faces[3*n+2]  = s[2];
        labels[2*n  ] = i[0];
        labels[2*n+1] = i[1];
    }
    
    return 0;
}


int Mesh::read(char const* filename)
{
    FILE * f = fopen(filename, "r");
    if ( f )
    {
        if ( ferror(f) )
        {
            fclose(f);
            return 2;
        }
/*
        std::clog << " Reading `" << filename << "':";
*/
        bool binary = false;
        std::string str(filename);
        size_t pos = str.find(".");
        if ( pos != std::string::npos )
            binary = ( "rec" == str.substr(pos+1) );

        int res = binary?read_binary(f):read_ascii(f);
        fclose(f);
/*
        if ( res )
            std::clog << "   error " << res << std::endl;
        else
            std::clog << "   " << n_points << " points" << " and " << n_faces << " faces" << std::endl;
*/
        return res;
    }
    std::clog << " Cannot read `" << filename << std::endl;
    return 1;
}


/// structure to depth-sort triangles
struct Triangle
{
public:
    unsigned a, b, c;
    float z;
};


/// function to sort Triangles according to their 'z'
static int closer(const void * ap, const void * bp)
{
    Triangle const* a = static_cast<const Triangle*>(ap);
    Triangle const* b = static_cast<const Triangle*>(bp);
    
    if ( a->z > b->z ) return  1;
    if ( a->z < b->z ) return -1;
    return 0;
}


/// OpenGL display function
void Mesh::display(MechouiParam const& pam) const
{
    glEnable(GL_NORMALIZE);
    glEnableClientState(GL_VERTEX_ARRAY);
    
    //Create one buffer
    if ( buffer == 0 )
        glGenBuffers(1, &buffer);
    
    //Make the new VBO active
    glBindBuffer(GL_ARRAY_BUFFER, buffer);
    
    //Upload vertex data to the video device
    glBufferData(GL_ARRAY_BUFFER, 3*n_points*sizeof(float), points, GL_STREAM_DRAW);

    glVertexPointer(3, GL_FLOAT, 0, 0);

    if ( pam.point_style )
    {
        glPointSize(pam.point_size);
        pam.point_color.load();
        glDrawArrays(GL_POINTS, 0, n_points);
    }
    
    // get current modelview transformation:
    GLfloat mat[16];
    glGetFloatv(GL_MODELVIEW_MATRIX, mat);
    
    // extract axis corresponding to vertical direction:
    GLfloat ver[] = { mat[2], mat[6], mat[10] };

    glEnable(GL_LIGHTING);
    glDisable(GL_CULL_FACE);
    glDepthMask(GL_TRUE);
    glMateriali (GL_FRONT_AND_BACK, GL_SHININESS, 64);

    Triangle * tris = new Triangle[n_faces];
    unsigned n_tris = 0;
    
    for ( unsigned n = 0; n < n_faces; ++n )
    {
        float * a = points+3*faces[3*n  ];
        float * b = points+3*faces[3*n+1];
        float * c = points+3*faces[3*n+2];
        
        int cell = labels[2*n];
        int boundary = labels[2*n+1];
        
        bool transparent = boundary > 0;
        
        // if one cell is selected, all the other ones are transparent:
        if ( pam.selected )
        {
            transparent = ( cell != pam.selected && boundary != pam.selected );
            cell = pam.selected;
        }
       
        if ( transparent )
        {
            // this is an internal triangle, store in 'tris'
            GLfloat g[] = { a[0]+b[0]+c[0], a[1]+b[1]+c[1], a[2]+b[2]+c[2] };
            tris[n_tris].a = faces[3*n  ];
            tris[n_tris].b = faces[3*n+1];
            tris[n_tris].c = faces[3*n+2];
            tris[n_tris].z = g[0] * ver[0] + g[1] * ver[1] + g[2] * ver[2];
            ++n_tris;
        }
        else
        {
            // set identical back and front material properties
            gle_color col = gle::bright_color(cell);
            glMaterialfv(GL_FRONT_AND_BACK, GL_AMBIENT_AND_DIFFUSE, col.data());
            glMaterialfv(GL_FRONT_AND_BACK, GL_SPECULAR, col.data());

            // calculate the normal to the triangle:
            GLfloat ab[] = { b[0]-a[0], b[1]-a[1], b[2]-a[2] };
            GLfloat ac[] = { c[0]-a[0], c[1]-a[1], c[2]-a[2] };
            GLfloat ns[] = { ab[1]*ac[2]-ab[2]*ac[1], ab[2]*ac[0]-ab[0]*ac[2], ab[0]*ac[1]-ab[1]*ac[0] };
            
            glNormal3fv(ns);
            glDrawElements(GL_TRIANGLES, 3, GL_UNSIGNED_INT, faces+3*n);
        }
    }
    
    // prepare for transparency
    if ( pam.face_color.transparent() )
        glDepthMask(GL_FALSE);

    // set identical back and front material properties
    glMaterialfv(GL_FRONT_AND_BACK, GL_AMBIENT_AND_DIFFUSE, pam.face_color.data());
    glMaterialfv(GL_FRONT_AND_BACK, GL_SPECULAR, pam.face_color.data());
    glMateriali (GL_FRONT_AND_BACK, GL_SHININESS, 64);
    
    // depth-sort triangles:
    qsort(tris, n_tris, sizeof(Triangle), &closer);
    
    // render transparent triangles
    for ( unsigned i = 0; i < n_tris; ++i )
    {
        float * a = points + 3*tris[i].a;
        float * b = points + 3*tris[i].b;
        float * c = points + 3*tris[i].c;
        
        GLfloat ab[] = { b[0]-a[0], b[1]-a[1], b[2]-a[2] };
        GLfloat ac[] = { c[0]-a[0], c[1]-a[1], c[2]-a[2] };
        GLfloat ns[] = { ab[1]*ac[2]-ab[2]*ac[1], ab[2]*ac[0]-ab[0]*ac[2], ab[0]*ac[1]-ab[1]*ac[0] };
        
        glNormal3fv(ns);
        glDrawElements(GL_TRIANGLES, 3, GL_UNSIGNED_INT, tris+i);
    }
    
    delete[] tris;
    glDepthMask(GL_TRUE);
    glBindBuffer(GL_ARRAY_BUFFER, 0);
    glDisableClientState(GL_VERTEX_ARRAY);
}


/// return index of cell on which the mouse-click occurred
unsigned Mesh::pick() const
{
    const GLsizei buf_size = 1024;
    GLuint buf[buf_size] = { 0 };

    glEnableClientState(GL_VERTEX_ARRAY);
    glVertexPointer(3, GL_FLOAT, 0, points);

    glDisable(GL_CULL_FACE);

    glSelectBuffer(buf_size, buf);
    glRenderMode(GL_SELECT);
    glInitNames();
    glPushName(0);
    
    for ( unsigned n = 0; n < n_faces; ++n )
    {
        glLoadName(labels[2*n]);
        glDrawElements(GL_TRIANGLES, 3, GL_UNSIGNED_INT, faces+3*n);
    }
    
    glDisableClientState(GL_VERTEX_ARRAY);
    glPopName();
    
    GLint n_hits = glRenderMode(GL_RENDER);
    GLuint z_min = buf[1];
    GLuint hit = buf[3];
    for ( unsigned i=0; i < n_hits && 4*i < buf_size; ++i )
    {
        GLuint z = buf[4*i+1];
        if ( z < z_min )
        {
            z_min = z;
            hit = buf[4*i+3];
        }
    }
    return hit;
}
