# Supplementary material for: Self-Organization of Minimal Anaphase Spindle Midzone Bundles
Source: Curr Biol. 2019 Jul 8;29(13):2120–2130.e7. doi: 10.1016/j.cub.2019.05.049 (PMC6616649; doi:10.1016/j.cub.2019.05.049)
Supplement: Data S1. Simulation Files, Related to STAR Methods — This ZIP contains the source code of Cytosim used for this study, and all the configuration files needed to reproduce the simulation figures. Please, refer to the README file included in the package. [file mmc8.zip › Hannabuss2019_simulation_files_fixed/code/cytosim/src/mechoui/mechoui_param.h]

// Cytosim 3.0 -  Copyright Francois Nedelec et al.  EMBL 2015

#ifndef MECHOUI_PARAM_H
#define MECHOUI_PARAM_H

#include "real.h"
#include <string>
#include "gle_color.h"

class Glossary;

/// set of parameters for Mechoui
class MechouiParam
{
public:
    
    /// color of background
    gle_color    back_color;
    
    /// color of faces
    gle_color    face_color;
    
    /// color of points
    gle_color    point_color;
    
    /// size of points
    float        point_size;
    
    /// flag to display points
    int          point_style;
    
    /// selected cell
    int          selected;
    
    /// input file containing mesh
    std::string  file;
    
    /// patter for files
    std::string  dir;
    
    /// parameter
    std::string  config;
    
    /// refresh speed in milliseconds
    unsigned int delay;

    //----------------------------------------------------------
    
    /// constructor
    MechouiParam()  { clear(); }
    
    /// destructor
    ~MechouiParam() {}
    
    /// set default values
    void clear();
    
    /// read
    void read(Glossary& glos);

    /// write all values
    void write(std::ostream &) const;
};

#endif
