# Supplementary material for: Self-Organization of Minimal Anaphase Spindle Midzone Bundles
Source: Curr Biol. 2019 Jul 8;29(13):2120–2130.e7. doi: 10.1016/j.cub.2019.05.049 (PMC6616649; doi:10.1016/j.cub.2019.05.049)
Supplement: Data S1. Simulation Files, Related to STAR Methods — This ZIP contains the source code of Cytosim used for this study, and all the configuration files needed to reproduce the simulation figures. Please, refer to the README file included in the package. [file mmc8.zip › Hannabuss2019_simulation_files_fixed/code/cytosim/src/mechoui/mechoui.cc]

// Cytosim 3.0 -  Copyright Francois Nedelec et al.  EMBL 2015
//------------------------------------------------------------------------------
//      Basic Mesh display - October 28 2015
//

#include "gle.h"
#include "glut.h"
#include "glapp.h"
#include "glossary.h"
#include "filepath.h"
#include "mechoui_param.h"
#include "mesh.h"


MechouiParam pam;

Mesh mesh;

bool animate = false;
unsigned file_index = 0;
std::vector<std::string> file_list;

//------------------------------------------------------------------------------

void load(unsigned index)
{
    if ( index < file_list.size() )
    {
        file_index = index;
        if ( pam.dir != "." )
            pam.file = pam.dir + "/" + file_list[index];
        else
            pam.file = file_list[index];
        mesh.read(pam.file.c_str());
        glApp::flashText("%s: %i points", pam.file.c_str(), mesh.nbPoints());
        glApp::postRedisplay();
    }
    else
        animate = false;
}


/// callback for keyboard
void processNormalKey(unsigned char c, int x, int y)
{
    switch (c)
    {
        case ' ':
            animate = ! animate;
            break;
        case 'c':
            pam.selected = ( pam.selected + 1 ) % 17;
            break;
        case 'p':
        {
            const unsigned int minDelay = 2;
            if ( pam.delay < 6 )
                pam.delay = 3;
            else
                pam.delay /= 2;
            glApp::flashText("delay %i ms", pam.delay);
        } break;
        case 'o':
            pam.delay = ( pam.delay < 1024 ) ? 2*pam.delay : 2048;
            glApp::flashText("delay %i ms", pam.delay);
            break;
        case ',':
        case '<':
            load(file_index-1);
            break;
        case '.':
        case '>':
            load(file_index+1);
            break;
        case 'z':
            glApp::resetView();
            glApp::flashText("Reset view");
            break;
        case 'Z':
            load(0);
            break;
        case 'R':
            pam.write(std::cout);
            break;
        case 'P':
            pam.point_style = ! pam.point_style;
        default:
            glApp::processNormalKey(c,x,y);
            return;
    }

    glutPostRedisplay();
}

/// callback for shift-click, with unprojected mouse position
void  processMouseClick(int mx, int my, const Vector3 & a, int)
{
    glApp::flashText("click %i %i", mx, my);
    GLint viewport[4];
    glGetIntegerv(GL_VIEWPORT, viewport);

    View& view = glApp::currentView();
    glMatrixMode(GL_PROJECTION);
    glLoadIdentity();
    gluPickMatrix(mx, my, 2, 2, viewport);
    view.makeProjection();
    pam.selected = mesh.pick();
    view.setProjection();
    glMatrixMode(GL_MODELVIEW);

}

/// callback for shift-drag, with unprojected mouse positions
void  processMouseDrag(int, int, Vector3 & a, const Vector3 & b, int)
{
    glApp::flashText("drag %.1f %.1f %.1f", b.XX, b.YY, b.ZZ);
    glApp::postRedisplay();
}

/// timer callback
void timer(int value)
{
    if ( animate )
        load(file_index+1);
    glutTimerFunc(pam.delay, timer, 1);
}


void display()
{
    pam.back_color.load_clear();
    glClear(GL_COLOR_BUFFER_BIT | GL_DEPTH_BUFFER_BIT );
    mesh.display(pam);
}

//------------------------------------------------------------------------------

void help()
{
    printf("Simple mesh viewer by Francois Nedelec, Copyright EMBL 2015\n"
           "Command-line options:\n"
           "   parameters  display list of parameters\n"
           "   help        display this help\n"
           "   keys        display list of keyboard controls\n"
           "   size=###    set window size\n"
           "   P=###       set value of parameter `P'\n");
}

void help_keys()
{
    printf("Keyboard commands:\n"
           "   SPACE   reset view\n");
}

//------------------------------------------------------------------------------
int main(int argc, char* argv[])
{
    Glossary glos;
    int ax = 1;
    
    if ( argc > 1 && FilePath::is_dir(argv[1]) )
    {
        FilePath::change_dir(argv[1]);
        ++ax;
    }
    
    glos.read_strings(argc-ax, argv+ax);
    
    if ( glos.use_key("help") )
    {
        help();
        help_keys();
        return EXIT_SUCCESS;
    }
    
    if ( glos.use_key("parameters") )
    {
        pam.write(std::cout);
        return EXIT_SUCCESS;
    }
    
    glutInit(&argc, argv);
    glApp::setDimensionality(3);
    glApp::setScale(2);
    glApp::attachMenu(GLUT_RIGHT_BUTTON);
    glApp::normalKeyFunc(processNormalKey);
    glApp::actionFunc(processMouseClick);
    glApp::actionFunc(processMouseDrag);

    if ( pam.config.size() )
        glos.read_file(pam.config);
    
    pam.read(glos);
    glApp::GP.read(glos);
    glApp::currentView().read(glos);
    glos.warnings(std::clog);
    
    glApp::createWindow(display);
    gle::initialize();
    
    file_list = FilePath::list_dir(pam.dir, "rec");
    load(file_index);
    timer(0);
    
    glutMainLoop();
    return EXIT_SUCCESS;
}
