# Supplementary material for: Self-Organization of Minimal Anaphase Spindle Midzone Bundles
Source: Curr Biol. 2019 Jul 8;29(13):2120–2130.e7. doi: 10.1016/j.cub.2019.05.049 (PMC6616649; doi:10.1016/j.cub.2019.05.049)
Supplement: Data S1. Simulation Files, Related to STAR Methods — This ZIP contains the source code of Cytosim used for this study, and all the configuration files needed to reproduce the simulation figures. Please, refer to the README file included in the package. [file mmc8.zip › Hannabuss2019_simulation_files_fixed/code/cytosim/src/mechoui/makefile.inc]

# Cytosim 3.1 -  Copyright Francois Nedelec et al.  EMBL 2007-2013


#---------------- MACHINE = {mac, linux-centos, embl-cluster, linux-ubuntu, windows}
MACHINE := mac

#---------------- COMPILER = {gcc, icc, clang}
COMPILER := gcc

#---------------- MODE = {F, P, D, C}
# F = Fast
# P = Profiling
# D = Debug 
# C = Coverage
MODE := F

#---------------- INTEL Math Kernel Library
# If the Intel Math Kernel library is available on your system,
# you can set:
#     HAS_MKL = 1 for dynamic linking
#     HAS_MKL = 2 for static linking
# otherwise, use HAS_MKL = 0;

HAS_MKL := 0

#---------------- PNG image export support
# `libpng` needs to be installed to save PNG images:
#     Mac OSX:
#        www.macports.org :  port install libpng 
#        Homebrew  (http://brew.sh)
#             brew install libpng
#             brew tap homebrew/dupes
#             brew install zlib
#     CentOS:  yum install libpng-devel
#     Ubuntu:  apt-get or synaptic libpng-dev
# HAS_PNG can be:
#     0 : no PNG support
#     1 : macport installation
#     2 : homebrew installation

HAS_PNG := 2

#---------------- GIF image export support
# You need to install giflib (http://giflib.sourceforge.net) to export GIF images 
#     Mac OSX:
#         www.macports.org:  port install giflib 
#         Homebrew (http://brew.sh) :  brew install giflib
#     CentOS:  yum install giflib-devel 
#     Ubuntu:  apt-get or synaptic libgif-dev 
# HAS_GIF can be:
#     0 : no GIF support
#     1 : static linking of giflib

HAS_GIF := 0

#------------------------------------------------------------------------------------
#---------------------------  Compiler Specifications  ------------------------------
#------------------------------------------------------------------------------------

DONE     = @printf "\x1B[35m >>>>>> made %s\x1B[0m\n" $@

ALIGN   := -malign-double -falign-loops -falign-jumps -falign-functions
ALIGN   :=
WARN    := -Wall -Wno-unknown-pragmas # -Wno-unused


ifeq ($(MACHINE),mac)
    MAKELIB := libtool -static -o
else
    MAKELIB := ar rcs
endif


ifeq ($(COMPILER),gcc)

    CXX      := g++ -ffinite-math-only -ftrapping-math -Wfatal-errors
    FAST     :=-O3 -ffast-math -funroll-loops #-floop-optimize2 -ftree-vectorize -msse3
    FAST     :=-O3 -fno-tree-vectorize -ffast-math -funroll-loops -msse3 -Wno-deprecated
    DEBUG    :=-g3 -ggdb
    COVERAGE :=-fprofile-arcs -ftest-coverage
    
else ifeq ($(COMPILER),icc)

    MAKELIB  := xiar -rcs
     
    #CXX     := icpc -fp-trap=common -vec-report0
    #CXX     := icpc -bind_at_load -fvisibility=hidden -no-parallel -mkl=sequential -wd1224,161
    CXX      := icpc -vec-report0 -wd1224,161,1478
    CXX      := icpc -mkl=sequential -wd1224,161,1478
    # Intel advanced instruction sets:
    # '-xSSE4.1' for core duo (ca. 2009)
    # '-mavx' for Intel core i7 (ca. 2012)
    FAST     := -O3 -xSSE4.1
    FAST     := -O3 -Wl,-no_pie -xHost -funroll-loops -fno-math-errno
    DEBUG    := -no-pie -g -wd279,383,810,869,981,1418,1419,1572,2259
    COVERAGE := -ftest-coverage

else ifeq ($(COMPILER),clang)

    CXX      := c++ -ffinite-math-only -ftrapping-math -Wfatal-errors -mmacosx-version-min=10.6
    FAST     := -O3 -ffast-math -funroll-loops #-floop-optimize2 -msse3
    FAST     := -O4 -ffast-math -funroll-loops
    DEBUG    := -g3 -ggdb
    COVERAGE := -fprofile-arcs -ftest-coverage

endif

#------------------------------------------------------------------------------------
#------------------------------------- Linux ----------------------------------------
#------------------------------------------------------------------------------------

ifeq ($(MACHINE),embl-cluster)

    MKL_PATH := /opt/intel/mkl/lib/intel64

    FlagsD := -O0 $(DEBUG) $(WARN)
    FlagsP := $(FAST) $(ALIGN) -O0 -fno-inline -pg
    FlagsC := -O0 -fprofile-arcs -ftest-coverage
    FlagsF := $(FAST) $(ALIGN) -finline-functions
    
    ### self-compiled BLAS/LAPACK fortran library:
    # this works on the new cluster (64 bit, gcc 4.1 or higher)
    #LINK  := -static -L/g/nedelec/opt/netlib/linux_em64t -llapack -lblas -lgfortran
      
    ### 64bit Linux distribution, 2011 (distribution on EMBL cluster)
    # ln -sf /usr/lib64/liblapack.so.3 /usr/lib64/liblapack.so
    # ln -sf /usr/lib64/libblas.so.3 /usr/lib64/libblas.so
    LINK   := /usr/lib64/liblapack.so.3 /usr/lib64/libblas.so.3 -L/usr/lib64 -lpthread
    
    # linkage options for programs using graphics:
    #LINKGL: =-L/usr/lib -L/usr/lib64 -lglut -lGL -lGLU -lXt -lX11

endif


ifeq ($(MACHINE),linux-centos)

    ### 64bit Centos 5.8 March 2012
    FlagsD := -O0 $(DEBUG) $(WARN)
    FlagsP := -O0 -fno-inline -pg $(ALIGN) $(FAST)
    FlagsC := -O0 -fprofile-arcs -ftest-coverage
    FlagsF := -O3 -finline-functions $(ALIGN) $(FAST)

    ### Needs
    # blas:   yum install blas-devel
    # lapack: yum install lapack-devel
    LINK = -L/usr/lib64 -llapack -lblas -lpthread
    LINK = /usr/lib64/liblapack.so.3 /usr/lib64/libblas.so.3 -lpthread
    
    ### linkage options for programs using graphics:
    ### Needs
    ### freglut: yum install freeglut-devel
    ### libXi:   yum install libXi-devel
    ### libXmu:  yum install libXmu-devel
    ###  check for correct library yourlibname.so otherwise give full path 	
    LINKGL := -L/usr/lib64 -lglut -lGL -lGLU -lXt -lX11


    ifneq ($(HAS_PNG), 0)
      
        LIB_PNG := /usr/lib64/libpng.a /usr/lib64/libz.a
        ING_PNG :=
    
    endif

    ifneq ($(HAS_GIF), 0)

    	LIB_GIF := /usr/lib64/libgif.a
        INC_GIF :=

    endif

endif


ifeq ($(MACHINE),linux-ubuntu)

    FlagsD := -O0 $(DEBUG) $(WARN)
    FlagsP := -O0 -fno-inline -pg $(ALIGN) $(FAST)
    FlagsC := -O0 -fprofile-arcs -ftest-coverage
    FlagsF := -O3 -finline-functions $(ALIGN) $(FAST)

    ### 64bit Linux distribution Ubuntu 12.04 LTS, 2012
    ## needs : apt-get install libblas.dev
    ## needs : apt-get install liblapack.dev
    LINK:= -L/usr/lib /usr/lib/libblas.so /usr/lib/liblapack.so -lpthread

    ### needs freglut: apt-get install freeglut3-dev
    ### needs libXi:   apt-get install libXi-dev
    ### needs libXmu:  apt-get install libXmu-dev
    ###  check for correct library 
    LINKGL:= -L/usr/lib -lglut -lGL -lGLU -lXt -lX11


    ifneq ($(HAS_PNG), 0)

        LIB_PNG :=/usr/lib/libpbg.a /usr/lib/libz.a
        ING_PNG :=

    endif

    ifneq ($(HAS_GIF), 0)

        LIB_GIF :=/usr/lib/libgif.a
        ING_GIF :=

    endif
endif

#------------------------------------------------------------------------------------
#-------------------------------- Mac OSX -------------------------------------------
#------------------------------------------------------------------------------------

ifeq ($(MACHINE),mac)

    MKL_PATH := /opt/intel/mkl/lib

    FlagsC := $(COVERAGE)
    FlagsD := $(DEBUG) $(WARN)
    FlagsP := $(DEBUG) $(FAST) $(ALIGN)
    FlagsF := $(FAST) $(ALIGN)
    FlagsN := -O2 
  
    LINK   := -framework Accelerate
    LINKGL := -framework GLUT -framework OpenGL -framework AGL
    #LINKGL = -L/opt/local/lib -lglut -lgl
    
    ifeq ($(HAS_PNG), 1)
        
        # macport library:
        LIB_PNG := /opt/local/lib/libpng.a  /opt/local/lib/libz.a
        INC_PNG := -I/opt/local/include

    endif
    ifeq ($(HAS_PNG), 2)
       
        # homebrew library:
        LIB_PNG := /usr/local/lib/libpng.a /usr/local/opt/zlib/lib/libz.a
        INC_PNG := -I/usr/local/include

    endif

    ifeq ($(HAS_GIF), 1)

        # macport library:
    	LIB_GIF := /opt/local/lib/libgif.a
        INC_GIF := -I/opt/local/include

    endif
    ifeq ($(HAS_GIF), 2)
    
        # homebrew library:
        LIB_GIF := /usr/local/lib/libgif.a
        INC_GIF := -I/usr/local/include

    endif

endif

#------------------------------------------------------------------------------------
#--------------------------------- Windows ------------------------------------------
#------------------------------------------------------------------------------------

ifeq ($(MACHINE),windows)

    #--- use a home-made blas/lapack for distribution:
    # the libraries "libblas.a" and "liblapack.a" are expected to be in the
    # standard location: "/usr/lib"

    FlagsD := -g  $(WARN)
    FlagsP := -pg -O3 -march=i686 -ffast-math $(ALIGN)
    FlagsF := -O3 -finline-functions -march=i686 -ffast-math $(ALIGN)
  
    LINK   := -llapack -lblas
    LINKGL := -lglut32 -lglu32 -lopengl32
    BINEXT :=.exe

endif


#------------------------------------------------------------------------------------
#--------------------- linking with Intel Math Kernel Library -----------------------
#------------------------------------------------------------------------------------

MKL_EXT := _lp64


ifeq ($(HAS_MKL),1)

    # sequential dynamic linking:
    MKL_LIBS := -lmkl_intel$(MKL_EXT) -lmkl_sequential -lmkl_core
    
    # threaded dynamic linking:
    #MKL_LIBS := -lmkl_intel$(MKL_EXT) -lmkl_intel_thread -lmkl_core -liomp5

    # modify the linking command:
    LINK := -L$(MKL_PATH) $(MKL_LIBS) -lpthread    

endif


ifeq ($(HAS_MKL),2)

    # sequential static linking:
    MKL_LIBS := $(MKL_PATH)/libmkl_intel$(MKL_EXT).a $(MKL_PATH)/libmkl_sequential.a $(MKL_PATH)/libmkl_core.a
    
    # threaded static linking:
    #MKL_LIBS := $(MKL_PATH)/libmkl_intel$(MKL_EXT).a $(MKL_PATH)/libmkl_thread.a $(MKL_PATH)/libmkl_core.a /opt/intel/lib/libiomp5.a

    # modify the linking command:
    LINK := $(MKL_LIBS) -lpthread    

endif
