# Supplementary material for: Self-Organization of Minimal Anaphase Spindle Midzone Bundles
Source: Curr Biol. 2019 Jul 8;29(13):2120–2130.e7. doi: 10.1016/j.cub.2019.05.049 (PMC6616649; doi:10.1016/j.cub.2019.05.049)
Supplement: Data S1. Simulation Files, Related to STAR Methods — This ZIP contains the source code of Cytosim used for this study, and all the configuration files needed to reproduce the simulation figures. Please, refer to the README file included in the package. [file mmc8.zip › Hannabuss2019_simulation_files_fixed/code/cytosim/src/mechoui/mechoui_param.cc]

// Cytosim 3.0 -  Copyright Francois Nedelec et al.  EMBL 2015

#include "mechoui_param.h"
#include "glossary.h"
#include <cmath>
#include <iomanip>


void MechouiParam::clear()
{
    back_color  = 0xDDDDDDFF;
    point_color = 0x000000FF;
    face_color  = 0xFFFFFF55;
    point_size  = 1;
    point_style = 0;
    file        = "";
    dir         = ".";
    config      = "";
    delay       = 250;
    selected    = 0;
}


void MechouiParam::read(Glossary& glos)
{
    glos.set(point_size,    "point_size");
    glos.set(back_color,    "back_color");
    glos.set(face_color,    "face_color");
    glos.set(point_color,   "point_color");
    glos.set(point_style,   "point_style");

    glos.set(file,          "file");
    glos.set(dir,           "dir");
    glos.set(config,        "config");
    glos.set(delay,         "delay");
}


/// formatted output of one line
template<typename T>
static  void write_param(std::ostream& os, std::string const& name, T const& c)
{
    os << " " << std::left << std::setw(20) << name << " = " << c << ";" << std::endl;
}


void MechouiParam::write(std::ostream& os) const
{
    write_param(os, "back_color",  back_color);
    write_param(os, "face_color",  face_color);
    write_param(os, "point_size",  point_size);
    write_param(os, "point_color", point_color);
    write_param(os, "point_style", point_style);
    write_param(os, "file",        file);
    write_param(os, "dir",         dir);
    write_param(os, "config",      config);
    write_param(os, "delay",       delay);
}
