# Supplementary material for: Self-Organization of Minimal Anaphase Spindle Midzone Bundles
Source: Curr Biol. 2019 Jul 8;29(13):2120–2130.e7. doi: 10.1016/j.cub.2019.05.049 (PMC6616649; doi:10.1016/j.cub.2019.05.049)
Supplement: Data S1. Simulation Files, Related to STAR Methods — This ZIP contains the source code of Cytosim used for this study, and all the configuration files needed to reproduce the simulation figures. Please, refer to the README file included in the package. [file mmc8.zip › Hannabuss2019_simulation_files_fixed/code/cytosim/src/tools/report.cc]

// Cytosim was created by Francois Nedelec. Copyright 2007-2017 EMBL.
/**
 This is a program to analyse simulation results:
 it reads a trajectory-file, and print some data from it.
*/

#include <fstream>
#include <sstream>

#include "stream_func.h"
#include "frame_reader.h"
#include "iowrapper.h"
#include "glossary.h"
#include "messages.h"
#include "splash.h"
#include "parser.h"
#include "simul.h"

Simul simul;
int verbose = 1;

void help(std::ostream& os)
{
    os << "Synopsis: generate reports/statistics about cytosim's objects\n";
    os << "\n";
    os << "Syntax:\n";
    os << "       report WHAT [OPTIONS]\n";
    os << "Supported options:\n";
    os << "       prefix = time]\n";
    os << "       precision = INTEGER\n";
    os << "       verbose = 0\n";
    os << "       frame = POSITIVE_INTEGER\n";
    os << "       output = FILE_NAME\n";
    os << "\n";
    os << "This will generate reports using Simul::report()\n";
    os << "See the documentation of Simul::report() for a list of possible values for WHAT\n";
    os << "\n";
}

//------------------------------------------------------------------------------

void report_raw(std::ostream& os, std::string const& what, int frm, Glossary& opt)
{
    if ( verbose > 0 )
    {
        os << "\n% frame   " << frm;
        simul.report(os, what, opt);
    }
    else
    {
        std::stringstream ss;
        simul.report(ss, what, opt);
        StreamFunc::skip_lines(os, ss, '%');
    }
}


void report_prefix(std::ostream& os, std::string const& what, int frm, Glossary& opt)
{
    char prefix[256] = { 0 };
    snprintf(prefix, sizeof(prefix), "%9.3f ", simul.time());
    
    std::stringstream ss;
 
    if ( verbose )
    {
        os << "% frame   " << frm << '\n';
        simul.report(ss, what, opt);
        StreamFunc::prefix_lines(os, ss, prefix, '%', 0);
    }
    else
    {
        simul.report(ss, what, opt);
        StreamFunc::prefix_lines(os, ss, prefix, 0, '%');
    }
}


void report(std::ostream& os, std::string const& what, int frm, Glossary& opt)
{
    std::string prefix;
    opt.set(prefix, "prefix");

    try
    {
        if ( prefix == "time" )
            report_prefix(os, what, frm, opt);
        else
            report_raw(os, what, frm, opt);
    }
    catch( Exception & e )
    {
        std::cerr << "Aborted: " << e.what() << '\n';
        exit(EXIT_FAILURE);
    }
}


//------------------------------------------------------------------------------


int main(int argc, char* argv[])
{
    if ( argc < 2 || strstr(argv[1], "help") )
    {
        help(std::cout);
        return EXIT_SUCCESS;
    }
    
    if ( strstr(argv[1], "info") || strstr(argv[1], "--version")  )
    {
        splash(std::cout);
        print_version(std::cout);
        std::cout << " DIM = " << DIM << '\n';
        return EXIT_SUCCESS;
    }

    std::string input = simul.prop->trajectory_file;
    std::string str, what = argv[1];
    
    std::ostream * osp = &std::cout;
    std::ofstream ofs;
    
    Glossary opt;
    opt.read_strings(argc-2, argv+2);
    
    unsigned frame = 0;
    unsigned period = 1;

    opt.set(input,   ".cmo") || opt.set(input, "input");;
    opt.set(verbose, "verbose");
    opt.set(period, "period");

    FrameReader reader;
    RNG.seedTimer();

    try
    {
        simul.loadProperties();
        reader.openFile(input);
    }
    catch( Exception & e )
    {
        std::clog << "Aborted: " << e.what() << '\n';
        return EXIT_FAILURE;
    }

    if ( opt.set(str, "output") )
    {
        try {
            ofs.open(str.c_str());
        }
        catch( ... )
        {
            std::clog << "Cannot open output file\n";
            return EXIT_FAILURE;
        }
        osp = &ofs;
    }
    
    MSG.silent();
    
    
    if ( opt.has_key("frame") )
    {
        // multiple frame indices can be specified:
        unsigned s = 0;
        while ( opt.set(frame, "frame", s) )
        {
            // try to load the specified frame:
            if ( 0 == reader.loadFrame(simul, frame) )
                report(*osp, what, frame, opt);
            else
            {
                std::cerr << "Error: missing frame " << frame << '\n';
                return EXIT_FAILURE;
            }
            ++s;
        };
    }
    else
    {
        // process every 'period' frame in the file:
        while ( 0 == reader.loadNextFrame(simul) )
        {
            if ( 0 == frame % period )
                report(*osp, what, frame, opt);
            ++frame;
        }
    }
    
    /// check that all specified parameters have been used:
    std::stringstream ss;
    if ( opt.warnings(ss) > 1 )
        std::cerr << ss.str() << '\n';
    
    return EXIT_SUCCESS;
}
