# Supplementary material for: Self-Organization of Minimal Anaphase Spindle Midzone Bundles
Source: Curr Biol. 2019 Jul 8;29(13):2120–2130.e7. doi: 10.1016/j.cub.2019.05.049 (PMC6616649; doi:10.1016/j.cub.2019.05.049)
Supplement: Data S1. Simulation Files, Related to STAR Methods — This ZIP contains the source code of Cytosim used for this study, and all the configuration files needed to reproduce the simulation figures. Please, refer to the README file included in the package. [file mmc8.zip › Hannabuss2019_simulation_files_fixed/code/cytosim/src/tools/micimage.cc]

// Cytosim was created by Francois Nedelec. Copyright 2007-2017 EMBL.

/**
 Generates pseudo light-microscope images, from coordinate files
 F. Nedelec, 6 March 2013
 */

#include <cstdio>
#include <cstring>
#include <fstream>
#include <iostream>
#include <stdint.h>

#include "random.h"
#include "glossary.h"
#include "filepath.h"
#include "saveimage.h"


extern Random RNG;


unsigned   hits = 1000;
unsigned dim[2] = { 1024, 1024 };
real        pix = 6.5;
real        mag = 100;
real        res = pix / mag;
real     foc[3] = { 0, 0, 0 };
real        psf = 0.22;
real        bck = 0;
real        brt = 1;


//------------------------------------------------------------------------------

/** Set array with background noise */
void clear(uint16_t array[], unsigned array_size)
{
    if ( bck > 0 )
    {
        if ( bck < 100 )
        {
            for ( unsigned i = 0; i < array_size; ++i )
                array[i] = RNG.poisson(bck);
        }
        else
        {
            // we approximate the sum of Poisson with a Gaussian
            real * g = new real[array_size];
            RNG.gauss_set(g, array_size);
            
            for ( unsigned u = 0; u < array_size; ++u )
            {
                if ( g[u] > -1.0 )
                    array[u] = bck * ( 1.0 + g[u] );
                else
                    array[u] = 0;
            }
            
            delete[] g;
        }
    }
    else
    {
        for ( unsigned i = 0; i < array_size; ++i )
            array[i] = 0;
    }
}


void emitter(uint16_t array[], unsigned array_size, real x, real y, real z)
{
    for ( unsigned p = 0; p < hits; ++p )
    {
        real px, py;
        RNG.gauss_set(px, py, psf);
        px = ( x + px ) / res;
        py = ( y + py ) / res;
        if ( 0 < px  &&  0 < py )
        {
            int ix = (int) px;
            int iy = (int) py;
            if ( ix < dim[0] && iy < dim[1] )
                array[iy+dim[0]*ix] += 1;
        }
    }
}


unsigned image(std::istream& is, FILE * file)
{
    // lower left corner of image:
    real cx = foc[0] - 0.5 * res * dim[0];
    real cy = foc[1] - 0.5 * res * dim[1];
    
    unsigned array_size = dim[0] * dim[1];
    uint16_t * array = new uint16_t[array_size];
    
    clear(array, array_size);
    
    unsigned cnt = 0;
    std::string line;
    while ( is.good() )
    {
        std::getline(is, line)
        
        if ( line.size() < 3 || line[0]=='%' )
            continue;

        std::istringstream ls(line);
        
        real x = 0, y = 0, z = 0;
        ls >> x;
        
        if ( ls.fail() )
            continue;

        ls >> y >> z;
        
        if ( RNG.test(brt) )
        {
            emitter(array, array_size, x-cx, y-cy, z);
            ++cnt;
        }
    }
    
    SaveImage::saveGrayPNG(file, array, dim[0], dim[1]);
    delete[] array;
    return cnt;
}


//------------------------------------------------------------------------------

void help(std::ostream& os)
{
    os << "Synopsis: \n";
    os << "   Generates pseudo light-microscope images, from coordinate files\n";
    os << "\n";
    os << "Syntax:\n";
    os << "\n";
    os << "   micimage INPUT-FILE [MORE-FILES] [options]\n";
    os << "\n";
    os << "   Input files should should be text files specifying the positions of emitters,\n";
    os << "   one per line, as ' X Y ' or ' X Y Z '\n";
    os << "   Coordinates can be specified as floating points values.\n";
    os << "   Empty lines and lines starting with '%' are ignored\n";
    os << "   Multiple files can be specified, and micimage will generate one\n";
    os << "   16bit gray-level PNG image file for each input file\n";
    os << "\n";
    os << "Method:\n";
    os << "\n";
    os << "    Each emitter listed in the file has the probability 'bright' to be active\n";
    os << "    An active emitter generates 'hits' increments on the detector array.\n";
    os << "    The hits are spread using a Gaussian with a standard deviation 'psf' around\n";
    os << "    the position of the emitter (a Gaussian is used to approximate the hairy-discs)\n";
    os << "    Pixels record the number of hits, to which a background noise is added\n";
    os << "\n";
    os << "    OPTION           DEFAULT     DESCRIPTION\n";
    os << "    dim=INT,INT      1024,1024   nb of pixels ( width, height )\n";
    os << "    focus=REAL,REAL  0,0         coordinates of the point seen at the center\n";
    os << "    back=REAL        0           level of Poisson noise in each pixel\n";
    os << "    pix=REAL         6.5         real size of a pixel on the detector\n";
    os << "    mag=REAL         100         objective magnification\n";
    os << "\n";
    os << "    bright=REAL      1           probability for an emitter to be active\n";
    os << "    psf=REAL         0.22        standard-deviation of hit spread ~ 0.5*wavelength/N.A.\n";
    os << "    hits=INT         1000        nb of detector hits produced by each active emitter\n";
    os << "\n";
    os << "Example:\n";
    os << "\n";
    os << "reportF fiber:speckles interval=1\n";
    os << "micimage report*.txt\n";
    os << "\n";
    os << "F. Nedelec, 6.03.2013\n";
    
    os << std::endl;
}

//------------------------------------------------------------------------------

std::string filename(std::string const& name)
{
    std::string res;
    std::string::size_type p = name.find('.');
    if ( p != std::string::npos )
        res = name.substr(0, p+1);
    else
        res = name;
    return res.append("png");
}


typedef std::vector<std::string> FileList;

int main(int argc, char* argv[])
{
    if ( argc < 2 || strstr(argv[1], "help") )
    {
        help(std::cout);
        return EXIT_SUCCESS;
    }
    
    FileList files;
    
    int n = 1;
    while ( n < argc )
    {
        const char * arg = argv[n];
        if ( memchr(arg, '=', strlen(arg)) )
            break;
        files.push_back(argv[n]);
        ++n;
    }
     
    Glossary opt;
    opt.read_strings(argc-n, argv+n);
    
    opt.set(mag,    "mag");
    opt.set(pix,    "pix");
    opt.set(bck,    "back");
    opt.set(brt,    "bright");
    opt.set(hits,   "hits");
    opt.set(foc, 2, "focus");
    opt.set(dim, 2, "dim");
    opt.set(psf,    "psf");

    opt.warnings(std::cerr);
    
    res = pix / mag;
    std::cerr << "A pixel covers a distance of " << res << " units" << std::endl;

    RNG.seedTimer();
    
    for ( FileList::const_iterator f = files.begin(); f < files.end(); ++f )
    {
        std::string in = FilePath::file_part(*f);
        std::ifstream is(in.c_str());
        
        if ( is.good() )
        {
            std::string on = filename(in);
            FILE * file = fopen(on.c_str(), "wb");

            if ( file )
            {
                if ( !ferror(file) )
                {
                    unsigned cnt = image(is, file);
                    std::cerr << "created " << on << " from " << cnt << " active emitters" << std::endl;
                }
                fclose(file);
            }
        }
        else
        {
            std::cerr << "Could not open file " << in << std::endl;
        }
        
        is.close();
    }
    
    return EXIT_SUCCESS;
}
