# Supplementary material for: Self-Organization of Minimal Anaphase Spindle Midzone Bundles
Source: Curr Biol. 2019 Jul 8;29(13):2120–2130.e7. doi: 10.1016/j.cub.2019.05.049 (PMC6616649; doi:10.1016/j.cub.2019.05.049)
Supplement: Data S1. Simulation Files, Related to STAR Methods — This ZIP contains the source code of Cytosim used for this study, and all the configuration files needed to reproduce the simulation figures. Please, refer to the README file included in the package. [file mmc8.zip › Hannabuss2019_simulation_files_fixed/code/cytosim/src/tools/analyse2.cc]

// Cytosim was created by Francois Nedelec. Copyright 2007-2017 EMBL.

/**
 This code is outdated, please refer to analyse.cc
 */

#include "simul.h"
#include "frame_reader.h"
#include "iowrapper.h"
#include "messages.h"
#include "exceptions.h"
#include "parser.h"

Simul sim;

enum Stage { INIT, COUNT, PRINT };

//=====================================================================
void myAnalysis(const Stage action, const int frame=0)
{
    switch( action )
    {
        case INIT:
        {
            //init your variables
            //frame is not defined
        } break;
            
        case COUNT:
        {
            //analyse, and sum up
            //frame is the index of the current frame in the file
        } break;
            
        case PRINT:
        {
            //print a report
            //nbFrames indicates the total number of frames given
        } break;
    }
}


//===================================================================

void countMTtips(const Stage action, const int frame=0)
{
    const FiberEnd which = MINUS_END;
    static Grid <real, 1, int> density;
    static Grid <real, 1, int> right, left;

    switch( action )
    {
        case INIT:
        {
            real xdim = sim.space()->max_extension();
            density.create1D(-xdim, xdim, 100);
            right.create1D(-xdim, xdim, 100);
            left.create1D(-xdim, xdim, 100);
        } break;
            
        case COUNT:
        {
            right.setValues(0);
            left.setValues(0);
            for ( Fiber* M=sim.fibers.first(); M ; M=M->next() )
            {
                real X = M->posEnd(which).XX;
                ++density(&X);
                if ( M->dirEnd(which).XX > 0 )
                    ++right(&X);
                else
                    ++left(&X);
            }
        } break;
            
        case PRINT: {
            density.printValuesWithRange(stdout);
        } break;
    }
}

//===================================================================
void countMTends(const Stage action, const int frame=0)
{
    const FiberEnd which = MINUS_END;
    static Grid<real, 1, unsigned int> density;
    
    switch( action )
    {
        case INIT:
        {
            density.create1D(-6, 6, 24);
        } break;
            
        case COUNT:
        {
            for ( Fiber* mt=sim.fibers.first(); mt ; mt=mt->next() ) {
                Vector v = mt->posEnd(which);
                ++density(&v.XX);
            }
        } break;
            
        case PRINT:
        {
            density.printValuesWithRange(stdout);
        } break;
    }
}

//===================================================================
void countBentFibers(const Stage action, const int frame=0)
{
    static int res = 0;
    
    switch( action )
    {
        case INIT:
        {
            res = 0;
        } break;
            
        case COUNT:
        {
            for ( Fiber* mt=sim.fibers.first(); mt ; mt=mt->next() ) {
                if ( mt->dirEndP() * mt->dirEndM() < 0 )
                    ++res;
            }
        } break;
            
        case PRINT:
        {
            printf("%% curling: %i events in %i frames\n", res, frame);
            printf("%.4f\n", res/float(frame));
        } break;
    }
}


//=====================================================================
void countMTlength(const Stage action, const int frame=0)
{
    static Grid<real, 1, int> mtlength;

    switch( action )
    {
        case INIT:
        {
            mtlength.create1D(0, 40, 100);
            mtlength.setValues(0);
        } break;
            
        case COUNT:
        {
            for ( Fiber * mt=sim.fibers.first(); mt ; mt=mt->next() )
            {
                real x = mt->length();
                ++mtlength( &x );
            }
        } break;

        case PRINT:
        {
            FILE* outfile = fopen("mtl.out","w");
            mtlength.printValuesWithRange(outfile);
            fclose(outfile);
        } break;
    }
}

//=====================================================================

void countCouples(const Stage action, const int frame=0)
{
    const int mx = 4;
    static int cnt[3][mx];
    
    switch( action ) {
        case INIT: {
            for ( int ii = 0; ii < 3; ++ii )
                for ( int jj = 0; jj < mx; ++jj )
                    cnt[ii][jj] = 0;
        } break;
            
        case COUNT: {
            //add by state and type:
            Couple * cxi;
            
            for ( cxi=sim.couples.firstFF(); cxi ; cxi = cxi->next() ) {
                unsigned pi = cxi->prop->index();
                if ( pi < mx ) ++cnt[0][pi];
            }
            
            for ( cxi=sim.couples.firstAF(); cxi ; cxi = cxi->next() ) {
                unsigned pi = cxi->prop->index();
                if ( pi < mx ) ++cnt[1][pi];
            }

            for ( cxi=sim.couples.firstFA(); cxi ; cxi = cxi->next() ) {
                unsigned pi = cxi->prop->index();
                if ( pi < mx ) ++cnt[1][pi];
            }
            
            for ( cxi=sim.couples.firstAA(); cxi ; cxi = cxi->next() ) {
                unsigned pi = cxi->prop->index();
                if ( pi < mx ) ++cnt[2][pi];
            }
        } break;
            
        case PRINT: {
            for ( int t=0; t<mx; ++t ) {
                printf("%i  %10i %10i %10i\n", t, cnt[0][t], cnt[1][t], cnt[2][t]);
            }
        } break;
    }
}

//=====================================================================

void countSingle(const Stage action, const int frame=0)
{
    switch( action ) {
        case INIT: {
        } break;
            
        case COUNT: {
        } break;
            
        case PRINT: {
        } break;
    }
}

//=====================================================================
//=====================================================================

void help()
{
    printf("Cytosim / analyse:\n");
    printf("  Prints cumulative statistics on the objects\n");
    printf("USAGE: analyse [ -f(index) ] [-f(index1-index2)] [ command_name1 command_name2 ... ]\n");
    printf("\n");
    printf("Commands supported:\n");
    printf(" fibers           report Fiber lengths and states\n");
    printf(" singles          report Single numbers in each state\n");
    printf(" couples          report Couples numbers in each state\n");
    printf(" bent             report curling fibers\n");
    printf("\n");
    printf("analyse2  DIM=%i, compiled %s, %s\n", DIM, __TIME__, __DATE__ );
}

//=====================================================================

std::string commands;
unsigned int first_frame = 0;
unsigned int last_frame  = 1e6;


int parseCommandLine(char arg[])
{
    if ( '-' == arg[0] ) {
        switch( arg[1] ) {
            case 'h': help(); exit(EXIT_SUCCESS);
            case 'v': MSG.setVerbose(10); return 0;
            case 'f':   //frame index
                if ( arg[2] ) {
                    if ( 1 == sscanf(arg+2, "%u-%u", &first_frame, &last_frame )) {
                        if ( arg[strlen(arg)-1] != '-' )
                            last_frame = first_frame;
                    }
                }
                return 0;
        }
    }
    return 1;
}

//=====================================================================
int main(int argc, char* argv[])
{
    if ( argc < 2 ) {
        help();
        return EXIT_SUCCESS;
    }
    
    std::string cmd;
    for ( int ii = 1; ii < argc; ++ii ) {
        if ( 0 != parseCommandLine(argv[ii]) ) {
            cmd.append(" ");
            cmd.append(argv[ii]);
            cmd.append(" ");
        }
    }
    
    MSG.silent();
    
    FrameReader reader;
    try {
        sim.loadProperties();
        reader.openFile(sim.prop->trajectory_file);
    }
    catch( Exception & e ) {
        std::cerr << "Aborted: " << e.what() << std::endl;
        return EXIT_FAILURE;
    }
    
    const char * commands = cmd.c_str();
    //initialization:
    if ( strstr(commands, " stat " ))         myAnalysis(INIT);
    if ( strstr(commands, " fibers  " ))      countMTlength(INIT);
    if ( strstr(commands, " couples " ))      countCouples(INIT);
    if ( strstr(commands, " singles " ))      countSingle(INIT);
    if ( strstr(commands, " minus " ))        countMTtips(INIT);
    if ( strstr(commands, " ends " ))         countMTends(INIT);
    if ( strstr(commands, " bent " ))         countBentFibers(INIT);
    
    //counting:
    int nbFrames = 0;
    for ( unsigned int frame = first_frame; frame <= last_frame ; ++frame )
    {
        try
        {
            if ( 0 == reader.loadFrame(sim, frame) )
            {
                ++nbFrames;
                //printf("frame %3i\n", frame);
                if ( strstr(commands, " stat " ))      myAnalysis(COUNT, frame);
                if ( strstr(commands, " fibers " ))    countMTlength(COUNT, frame);
                if ( strstr(commands, " couples " ))   countCouples(COUNT, frame);
                if ( strstr(commands, " singles " ))   countSingle(COUNT, frame);
                if ( strstr(commands, " minus " ))     countMTtips(COUNT, frame);
                if ( strstr(commands, " ends " ))      countMTends(COUNT, frame);
                if ( strstr(commands, " bent " ))      countBentFibers(COUNT, frame);
            }
            else
            {
                if ( ! reader.good() ) break;
                std::cerr << "Error: missing frame " << frame << std::endl;
            }

        }
        catch( Exception & e )
        {
            std::cerr << "Error: " << e.message() << std::endl;
        }
    }
    
    //finishing:
    printf("%% %i frames were analyzed:\n", nbFrames);
    if ( strstr(commands, " stat " ))       myAnalysis(PRINT, nbFrames);
    if ( strstr(commands, " fibers " ))     countMTlength(PRINT, nbFrames);
    if ( strstr(commands, " couples " ))    countCouples(PRINT, nbFrames);
    if ( strstr(commands, " singles " ))    countSingle(PRINT, nbFrames);
    if ( strstr(commands, " minus " ))      countMTtips(PRINT, nbFrames);
    if ( strstr(commands, " ends " ))       countMTends(PRINT, nbFrames);
    if ( strstr(commands, " bent " ))       countBentFibers(PRINT, nbFrames);

    
    return EXIT_SUCCESS;
}
