# Supplementary material for: Self-Organization of Minimal Anaphase Spindle Midzone Bundles
Source: Curr Biol. 2019 Jul 8;29(13):2120–2130.e7. doi: 10.1016/j.cub.2019.05.049 (PMC6616649; doi:10.1016/j.cub.2019.05.049)
Supplement: Data S1. Simulation Files, Related to STAR Methods — This ZIP contains the source code of Cytosim used for this study, and all the configuration files needed to reproduce the simulation figures. Please, refer to the README file included in the package. [file mmc8.zip › Hannabuss2019_simulation_files_fixed/code/cytosim/src/tools/reader.cc]

// Cytosim was created by Francois Nedelec. Copyright 2007-2017 EMBL.
/*
 This is mostly a test for the class defined in frame_reader.h
 but it can be used to navigate from frame to frame in a object-file
*/

#include <cstring>
#include <cctype>
#include <cstdlib>

#include "glossary.h"
#include "messages.h"
#include "iowrapper.h"
#include "frame_reader.h"
#include "simul.h"
#include "parser.h"

//------------------------------------------------------------------------------

void help(std::ostream & os = std::cout)
{
    os << "Cytosim trajectory file reader\n";
    os << "\n";
    os << "Syntax:  reader [OPTIONS] INPUT_FILE_NAME output=FILE_NAME\n";
    os << "\n";
    os << "OPTIONS:\n";
    os << "     help       display this message\n";
    os << "     binary=0   write text coordinates in `file_out'\n";
    os << "     binary=1   write binary coordinates in `file_out'\n";
    os << "     verbose=?  set the verbose level\n";
    os << "\n";
}

void instructions(std::ostream & os = std::cout)
{
    os << "Commands understood at prompt:\n";
    os << "  'q'      quit\n";
    os << "  'n'      read next frame\n";
    os << "  'w'      write frame\n";
    os << "  'c'      clear buffer without changing positions\n";
    os << "  'r'      rewind\n";
    os << "  'e'      erase state\n";
    os << " INTEGER   read specified frame if possible\n";
}


//------------------------------------------------------------------------------

int main(int argc, char* argv[])
{
    int frame;
    Simul simul;
    char user[1024] = "\0";
    FrameReader reader;
    Glossary glos;
    
    glos.read_strings(argc-1, argv+1);
    
    if ( glos.use_key("help") )
    {
        help();
        instructions();
        return EXIT_SUCCESS;
    }
    
    std::string input = simul.prop->trajectory_file;
    std::string output = "output.cmo";
    
    glos.set(output, "output");
    glos.set(input, "input") || glos.set(input, ".cmo");

    bool binary = true;
    glos.set(binary, "binary");
    
    int verbose = 0;
    glos.set(verbose, "verbose");
    MSG.setVerbose(verbose);
    
    try {
        simul.loadProperties();
        reader.openFile(input);
    }
    catch( Exception & e )
    {
        std::clog << "Aborted: " << e.what() << std::endl;
        return EXIT_FAILURE;
    }
    
    if ( !reader.good() )
    {
        printf("File could not be oppened\n");
        return EXIT_FAILURE;
    }
    
    
    printf("Reader: enter (h) for help\n");
    while ( true )
    {
        if ( reader.currFrame() < 0 )
            printf("Reader: Empty buffer\n");
        else
        {
            printf("Reader: Frame %i in buffer\n", reader.currFrame());
            simul.reportInventory(std::cout);
        }
        
        printf("Reader: ");
        fgets(user, sizeof(user), stdin);
        
        if ( isdigit( user[0] ))
        {
            if ( 1 == sscanf(user, "%i", &frame ) )
            {
                try {
                    if ( 0 != reader.loadFrame(simul, frame) )
                        printf("Reader: frame not found: ");
                }
                catch( Exception & e ) {
                    printf("Reader: excetion in `read` %i: %s\n", frame, e.what());
                }
            }
        }
        else
        {
            switch( user[0] )
            {
                case '\n':
                case 'n':
                    try {
                        int err = reader.loadNextFrame(simul);
                        if ( err ) printf("Reader error with `next`: %i\n", err);
                    }
                    catch( Exception & e ) {
                        printf("Reader: exception in `next`: %s\n", e.what());
                    }
                    break;
                    
                case 'w':
                    simul.writeObjects(output.c_str(), binary, true);
                    break;
                    
                case 'e':
                    simul.erase();
                    break;
                    
                case 'b':
                    binary = !binary;
                    printf("Reader: binary = %i\n", binary);
                    break;
                    
                case 'c':
                    reader.clearPositions();
                    break;

                case 'r':
                    reader.rewind();
                    break;
                    
                case 'q': case 'Q': case 27:
                    return 0;
                    
                default:
                    instructions();
                    break;
            }
        }
    }
}
