# Supplementary material for: Self-Organization of Minimal Anaphase Spindle Midzone Bundles
Source: Curr Biol. 2019 Jul 8;29(13):2120–2130.e7. doi: 10.1016/j.cub.2019.05.049 (PMC6616649; doi:10.1016/j.cub.2019.05.049)
Supplement: Data S1. Simulation Files, Related to STAR Methods — This ZIP contains the source code of Cytosim used for this study, and all the configuration files needed to reproduce the simulation figures. Please, refer to the README file included in the package. [file mmc8.zip › Hannabuss2019_simulation_files_fixed/code/cytosim/src/tools/cymart.cc]

// Cytosim was created by Francois Nedelec. Copyright 2007-2017 EMBL.
/**
 This is a program to export simulation objects, 
 in a format that is easy to read in Blender
 F. Nedelec, 20 Sept. 2017
*/

#include <fstream>
#include "frame_reader.h"
#include "iowrapper.h"
#include "glossary.h"
#include "parser.h"
#include "simul.h"
#include "fiber_disp.h"

/*
 \todo
 
 Store the points of the filaments as they are generated.
 For the Couple, relocate Hands to the closest filament-point.
 
 */

bool binary = 0;
FILE * file = 0;
int style = 2;


void help(std::ostream& os)
{
    os << "Synopsis: generate simple binary files with cytosim's objects\n";
    os << "\n";
    os << "Syntax:\n";
    os << "       cymart [INPUTFILE] [binary=0]\n";
    os << "\n";
    os << "Each frame of the trajectory file is sent to a separate file\n";
    std::cout << "   DIM = " << DIM << '\n';
}

//------------------------------------------------------------------------------


void savePoint(int dat[3], Vector2 const& pos)
{
    float vec[3] = { 0 };
    pos.put(vec);
    
    if ( binary )
    {
        fwrite(dat, 3, sizeof(int), file);
        fwrite(vec, 3, sizeof(float), file);
    }
    else
    {
        fprintf(file, "%i %i %i ", dat[0], dat[1], dat[2]);
        fprintf(file, "%.6f %.6f %.6f\n", vec[0], vec[1], vec[2]);
    }
}


void savePoint(int dat[3], Vector3 const& pos)
{
    float vec[3] = { 0 };
    pos.put(vec);
    
    if ( binary )
    {
        fwrite(dat, 3, sizeof(int), file);
        fwrite(vec, 3, sizeof(float), file);
    }
    else
    {
        fprintf(file, "%i %i %i ", dat[0], dat[1], dat[2]);
        fprintf(file, "%.6f %.6f %.6f\n", vec[0], vec[1], vec[2]);
    }
}


/// save filament backbone
void saveBackbone(Fiber const& fib)
{
    int dat[3] = { 2, fib.identity(), fib.prop->index() };
    
    for ( unsigned p = 0; p < fib.nbPoints(); ++p )
        savePoint(dat, fib.posP(p));
}


/// save double helical filament
void saveActin(Fiber const& fib)
{
    int dat[3] = { 1, fib.identity(), 0 };

    // axial translation between two sucessive monomers:
    const real dab = 0.00275;
    // distance from central axis to center of monomers
    real off = 0.0045 - dab;
    
    // rotation angle between consecutive monomers
    const real dan = 166 * M_PI / 180;
    const real cs = cos(dan);
    const real sn = sin(dan);
    
    real ab = 0;
    Vector3 p; //position of monomer;
    Vector3 d(fib.dirEndM(), DIM); // unit tangent to centerline
    Vector3 n(fib.normal, DIM);    // normal direction
    if ( n.normSqr() < 0.5 )
        n = d.orthogonal(1.0);
    n = d.orthogonal(n, 1.0);
    fib.normal.get(n, DIM);
    //std::clog << fib.reference() << " " << n << "    " << n.normSqr() << '\n';
    
    int cnt = 0;
    // rotate normal until we reach the MINUS_END
    while ( ab < fib.abscissaM() )
    {
        ++cnt;
        n = d.rotate(n, cs, sn);
        ab += dab;
    }
    
    // draw the monomers until the PLUS_END
    while ( ab < fib.abscissaP() )
    {
        d = Vector3(fib.dir(ab), DIM);
        n = d.rotate(n, cs, sn);
        p = Vector3(fib.pos(ab), DIM) + off * n;

        // use different tones to individualize the two strands:
        dat[2] = 1 + ( cnt & 1 );
        
        // change color for the last 2 monomers:
        if ( ab + dab > fib.abscissaP() )
            dat[2] += 2;

        savePoint(dat, p);
        ab += dab;
        ++cnt;
    }
}


/// save tubular structure made of 13-protofilaments
void saveMicrotubule(Fiber const& fib)
{
    real da[] = {0,0.000923,0.001846,0.002769,0.003692,0.004615,0.005538,0.006461,0.007384,0.008308,0.009231,0.010154,0.011077};
    real dx[] = {0.8855,0.5681,0.1205,-0.3546,-0.7485,-0.9709,-0.9709,-0.7485,-0.3546,0.1205,0.5681,0.8855,1.0000};
    real dy[] = {-0.4647,-0.8230,-0.9927,-0.9350,-0.6631,-0.2393,0.2393,0.6631,0.9350,0.9927,0.8230,0.4647,0};

    int dat[3] = { 1, fib.identity(), 0 };

    // axial translation between two sucessive monomers:
    const real dab = 0.004;
    // enlarged radius of monomers makes them overlap slighlty
    const real rad = 0.7 * dab;
    // distance from central axis to center of monomers
    real off = 0.025 / 2 - rad;
    
    real ab = dab * ceil( fib.abscissaM() / dab );
    Vector3 d(fib.dir(ab), DIM);   // unit tangent vector
    Vector3 n(fib.normal, DIM);    // normal direction
    
    // adjust normal direction:
    if ( n.normSqr() < 0.5 )
        n = d.orthogonal(1.0);
    n = d.orthogonal(n, 1.0);
    fib.normal.get(n, DIM);
    
    const real abmax = fib.abscissaP();

    int cnt = 0;
    while ( ab < abmax )
    {
        d = Vector3(fib.dir(ab), DIM);
        Vector3 p(fib.pos(ab), DIM);
        
        // adjust 'n' to keep it orthogonal to 'd':
        n = d.orthogonal(n, 1.0);
        
        // set two vectors orthogonal to 'd' of norm 'off':
        Vector3 e = n * off;
        Vector3 f = cross(d, e);
        
        // color of alpha subunit:
        dat[2] = 1;
        
        real up = abmax - ( cnt & 1 ? 0 : dab );
  
        for ( int i = 0; i < 13; ++i )
        {
            if ( ab + da[i] < up )
            {
                if ( cnt & 1 )
                {
                    // change color for beta-tubulin near the end:
                    if ( ab + da[i] + 4 * dab > abmax )
                        dat[2] = 3;
                    else
                        dat[2] = 2;
                }
                savePoint(dat, p+dx[i]*e+dy[i]*f+da[i]*d);
            }
        }
        
        ab += dab;
        ++cnt;
    }
}

//------------------------------------------------------------------------------

// radius of microtubule
const real rad = 0.0125;


void saveLink(Couple const* cop)
{
    int dat[3] = { 7, cop->identity(), 0 };
    float vec[6] = { 0 };
    
    Vector p1 = cop->posHand1();
    Vector p2 = cop->posHand2();

    Vector dir = p2 - p1;
    real dn = dir.norm();
    
    if ( dn > 1e-5 )
    {
        // position the heads at the surface of the filaments:
        p1 += dir * ( rad / dn );
        p2 -= dir * ( rad / dn );
    }

    p1.put(vec);
    p2.put(vec+3);

    if ( binary )
    {
        fwrite(dat, 3, sizeof(int), file);
        fwrite(vec, 6, sizeof(float), file);
    }
    else
    {
        fprintf(file, "%i %i %i ", dat[0], dat[1], dat[2]);
        fprintf(file, "%.6f %.6f %.6f %.6f %.6f %.6f\n", vec[0], vec[1], vec[2], vec[3], vec[4], vec[5]);
    }
}

//------------------------------------------------------------------------------


int main(int argc, char* argv[])
{
    Simul simul;
    
    if ( argc > 1 && strstr(argv[1], "help") )
    {
        help(std::cout);
        return EXIT_SUCCESS;
    }

    Glossary opt;
    opt.read_strings(argc, argv);

    opt.set(binary, "binary");
    opt.set(style, "style");

    std::string input = simul.prop->trajectory_file;
    opt.set(input, ".cmo") || opt.set(input, "input");;

    FrameReader reader;
    RNG.seedTimer();

    try
    {
        simul.loadProperties();
        reader.openFile(input);
        
        unsigned frame = 0;
        char filename[256];
        
        // process all frames in the file:
        while ( 0 == reader.loadNextFrame(simul) )
        {
            // create file:
            if ( binary )
            {
                snprintf(filename, sizeof(filename), "frame%04i.bin", frame);
                file = fopen(filename, "wb");
            }
            else
            {
                snprintf(filename, sizeof(filename), "frame%04i.txt", frame);
                file = fopen(filename, "w");
            }
            if ( file == 0 || ferror(file) )
            {
                std::cerr << "Aborted: could not create file " << filename << std::endl;
                return EXIT_FAILURE;
            }
            
            // save fibers in the natural order:
            Fiber const* fib = simul.fibers.firstID();
            while ( fib )
            {
                //if ( ! binary ) fprintf(file, "%% fiber %li\n", fib->identity());
             
                int s = style;
                if ( fib->prop->disp )
                    s = fib->prop->disp->style;
                
                switch ( s )
                {
                    case 0: saveBackbone(*fib);    break;
                    case 1: saveActin(*fib);       break;
                    case 2: saveMicrotubule(*fib); break;
                }
                fib = simul.fibers.nextID(fib);
            }
            
            // save links:
            Couple const* cop = simul.couples.firstID();
            while ( cop )
            {
                if ( cop->linking() )
                    saveLink(cop);
                cop = simul.couples.nextID(cop);
            }

            fclose(file);
            file = 0;
            ++frame;
        }
    }
    catch( Exception & e )
    {
        std::cerr << "Aborted: " << e.what() << std::endl;
        return EXIT_FAILURE;
    }
    
    return EXIT_SUCCESS;
}
