# Supplementary material for: Self-Organization of Minimal Anaphase Spindle Midzone Bundles
Source: Curr Biol. 2019 Jul 8;29(13):2120–2130.e7. doi: 10.1016/j.cub.2019.05.049 (PMC6616649; doi:10.1016/j.cub.2019.05.049)
Supplement: Data S1. Simulation Files, Related to STAR Methods — This ZIP contains the source code of Cytosim used for this study, and all the configuration files needed to reproduce the simulation figures. Please, refer to the README file included in the package. [file mmc8.zip › Hannabuss2019_simulation_files_fixed/code/cytosim/src/tools/sieve.cc]

// Cytosim was created by Francois Nedelec. Copyright 2007-2017 EMBL.

#include "simul.h"
#include "parser.h"
#include "glossary.h"
#include "iowrapper.h"
#include "exceptions.h"

void help()
{
    printf("Synopsis:\n");
    printf("   `sieve` is program to manipulate cytosim trajectory file.\n");
    printf("   It reads a trajectory files, and produces another trajectory file\n");
    printf("\n");
    printf("   The file is written in the latest format, either binary or text-based.\n");
    printf("   A category of objects can be removed with option skip=WHAT.\n");
    printf("   If the specified output already exists, data is appended to it.\n");
    printf("\n");
    printf("Usage:\n");
    printf("    sieve input_file output_file [options]\n\n");
    printf("Possible options:\n");
    printf("    binary=0   generate output in text format\n");
    printf("    binary=1   generate output in binary format\n");
    printf("    verbose=?  set the verbose level\n");
    printf("    skip=WHAT  remove all objects of class WHAT\n");
    printf("\n");
    printf("Example:\n");
    printf("    sieve objects.cmo objects.txt binary=0\n");
    printf("(DIM = %i)\n", DIM);
}


int main(int argc, char* argv[])
{
    if ( argc < 3 )
    {
        help();
        return EXIT_SUCCESS;
    }

    Simul simul;
    Glossary glos;
    
    std::string input  = argv[1];
    std::string output = argv[2];
    glos.read_strings(argc-3, argv+3);
    
    int verbose = 0;
    glos.set(verbose, "verbose");
    
    ObjectSet * skip_set = 0;
    std::string skip;
    if ( glos.set(skip, "skip") )
       skip_set = simul.findSet(skip);
    
    bool binary = true;
    glos.set(binary, "binary");

    
    Inputter in;
    in.vectorSize(DIM);
    try {
        simul.loadProperties();
        in.open(input.c_str(), "rb");
    }
    catch( Exception & e ) {
        std::cerr << "Error opening input file `" << input << "' :" << std::endl;
        std::cerr << e.what() << "\n";
        return EXIT_FAILURE;
    }
    
    //std::clog << ">>>>>> Copying `" << input << "' -> `" << output << "'" << std::endl;

    int frm = 0;

    while ( in.good() )
    {
        try {
            if ( simul.reloadObjects(in) )
                return EXIT_SUCCESS;
        }
        catch( Exception & e ) {
            std::clog << "Error in frame " << frm << ":\n";
            std::clog << "    " << e.what() << std::endl;
        }

        ++frm;

        if ( skip_set )
            skip_set->erase();
            
        //simul.reportInventory(std::cout);
        //std::clog << "\b\b\b\b\b" << std::setw(5) << cnt;
            
        try {
            simul.writeObjects(output.c_str(), binary, true);
        }
        catch( Exception & e ) {
            std::clog << "Error writing `" << output << "' :\n";
            std::clog << "    " << e.what() << std::endl;
            return EXIT_FAILURE;
        }
    }
    return 0;
}
