# Supplementary material for: Self-Organization of Minimal Anaphase Spindle Midzone Bundles
Source: Curr Biol. 2019 Jul 8;29(13):2120–2130.e7. doi: 10.1016/j.cub.2019.05.049 (PMC6616649; doi:10.1016/j.cub.2019.05.049)
Supplement: Data S1. Simulation Files, Related to STAR Methods — This ZIP contains the source code of Cytosim used for this study, and all the configuration files needed to reproduce the simulation figures. Please, refer to the README file included in the package. [file mmc8.zip › Hannabuss2019_simulation_files_fixed/code/cytosim/src/tools/makefile.inc]

# Cytosim was created by Francois Nedelec. Copyright 2007-2017 EMBL.


TOOLS:=frametool sieve reader report reportF analyse analyse2 analyse3


.PHONY: tools
tools: $(TOOLS)


vpath %.cc src/tools


#--------------------macros----------------------------------------------------

TOOL_DEP := libcytosim.a libcytospace.a libcytomath.a libcytobase.a

TOOL_OBJ  = $(filter %.cc, $^) $(addprefix build/, $(notdir $(filter-out %.cc, $^)))

TOOL_INC  = $(addprefix -Isrc/, SFMT math base sim sim/spaces sim/fibers sim/singles sim/organizers disp play)

TOOL_MAKE = $(CXXFLAGS) $(TOOL_INC) $(TOOL_OBJ) $(LINK) -o bin/$@


#-------------------targets----------------------------------------------------
 
 
frametool: frametool.cc
	$(TOOL_MAKE)
	$(DONE)
vpath frametool bin


sieve: sieve.cc frame_reader.o $(TOOL_DEP) 
	$(TOOL_MAKE)
	$(DONE)
vpath sieve bin


reader: reader.cc frame_reader.o $(TOOL_DEP)
	$(TOOL_MAKE)
	$(DONE)
vpath reader bin


report: report.cc frame_reader.o $(TOOL_DEP) | bin
	$(CXXFLAGS) $(TOOL_INC) $(TOOL_OBJ) $(LINK) -o bin/$@
	$(DONE)
vpath report bin


bin1/report: report.cc frame_reader.o libcytosim1D.a libcytospace1D.a libcytomath1D.a libcytobase.a
	$(CXXFLAGS) -DDIM=1 $(TOOL_INC) $(TOOL_OBJ) $(LINK) -o bin1/report
	$(DONE)
vpath bin1/report bin1


bin2/report: report.cc frame_reader.o libcytosim2D.a libcytospace2D.a libcytomath2D.a libcytobase.a
	$(CXXFLAGS) -DDIM=2 $(TOOL_INC) $(TOOL_OBJ) $(LINK) -o bin2/report
	$(DONE)
vpath bin2/report bin2


bin3/report: report.cc frame_reader.o libcytosim3D.a libcytospace3D.a libcytomath3D.a libcytobase.a
	$(CXXFLAGS) -DDIM=3 $(TOOL_INC) $(TOOL_OBJ) $(LINK) -o bin3/report
	$(DONE)
vpath bin3/report bin3


reportF: reportF.cc frame_reader.o $(TOOL_DEP)
	$(TOOL_MAKE)
	$(DONE)
vpath reportF bin

analyse: analyse.cc frame_reader.o $(TOOL_DEP)
	$(TOOL_MAKE)
	$(DONE)
vpath analyse bin

analyse2: analyse2.cc frame_reader.o $(TOOL_DEP)
	$(TOOL_MAKE)
	$(DONE)
vpath analyse2 bin

analyse3: analyse3.cc frame_reader.o $(TOOL_DEP)
	$(TOOL_MAKE)
	$(DONE)
vpath analyse3 bin


cymart: cymart.cc frame_reader.o $(TOOL_DEP)
	$(TOOL_MAKE)
	$(DONE)
vpath cymart bin


micimage: micimage.cc saveimage.cc glossary.o filepath.o tokenizer.o
micimage: stream_func.o exceptions.o random.o SFMT.o ansi_colors.o backtrace.o
	$(CXXFLAGS) $(addprefix -Isrc/, SFMT base math disp) -DNO_OPENGL -DHAS_PNG $(TOOL_OBJ) $(LIB_PNG) -o bin/$@
	$(DONE)
vpath micimage bin


#----------------------------makedep--------------------------------------------

dep/part7.dep:
	$(MAKEDEP) $(wildcard src/tools/*.cc) > $@
