# Supplementary material for: Self-Organization of Minimal Anaphase Spindle Midzone Bundles
Source: Curr Biol. 2019 Jul 8;29(13):2120–2130.e7. doi: 10.1016/j.cub.2019.05.049 (PMC6616649; doi:10.1016/j.cub.2019.05.049)
Supplement: Data S1. Simulation Files, Related to STAR Methods — This ZIP contains the source code of Cytosim used for this study, and all the configuration files needed to reproduce the simulation figures. Please, refer to the README file included in the package. [file mmc8.zip › Hannabuss2019_simulation_files_fixed/code/cytosim/src/tools/reportF.cc]

// Cytosim was created by Francois Nedelec. Copyright 2007-2017 EMBL.
/**
 This is a program to analyse simulation results:
 it reads a trajectory-file, and print some data from it.
*/

#include <fstream>
#include <sstream>

#include "stream_func.h"
#include "frame_reader.h"
#include "iowrapper.h"
#include "glossary.h"
#include "messages.h"
#include "splash.h"
#include "parser.h"
#include "simul.h"

Simul simul;
int verbose = 1;

void help(std::ostream& os)
{
    os << "Synopsis: generate reports/statistics about cytosim's objects\n";
    os << "\n";
    os << "Syntax:\n";
    os << "       reportF WHAT [verbose=0]\n";
    os << "\n";
    os << "This will generate the same reports as Simul::report()\n";
    os << "See the documentation of Simul::report() for a list of possible values for WHAT\n";
    os << "\n";
    os << "The report of each frame of the trajectory file is send to a different file\n";
}

//------------------------------------------------------------------------------

void report(std::ostream& os, std::string const& what, Glossary& opt)
{
    if ( verbose )
    {
        simul.report(os, what, opt);
    }
    else
    {
        std::stringstream ss;
        simul.report(ss, what, opt);
        StreamFunc::skip_lines(os, ss, '%');
    }
}

//------------------------------------------------------------------------------


int main(int argc, char* argv[])
{
    MSG.silent();
    
    if ( argc < 2 || strstr(argv[1], "help") )
    {
        help(std::cout);
        return EXIT_SUCCESS;
    }
    
    if ( strstr(argv[1], "info") || strstr(argv[1], "--version")  )
    {
        splash(std::cout);
        print_version(std::cout);
        std::cout << "   DIM = " << DIM << std::endl;
        return EXIT_SUCCESS;
    }

    std::string input = simul.prop->trajectory_file;
    std::string str, what = argv[1];
    
    Glossary opt;
    opt.read_strings(argc-2, argv+2);
    opt.set(input, ".cmo") || opt.set(input, "input");;
    opt.set(verbose, "verbose");
    FrameReader reader;
    RNG.seedTimer();

    try
    {
        simul.loadProperties();
        reader.openFile(input);
        
        unsigned frame = 0;
        char filename[256];
        
        // load all frames in the file:
        while ( 0 == reader.loadNextFrame(simul) )
        {
            snprintf(filename, sizeof(filename), "report%04i.txt", frame);
            std::ofstream out(filename);
            report(out, what, opt);
            ++frame;
        }
    }
    catch( Exception & e )
    {
        std::cerr << "Aborted: " << e.what() << std::endl;
        return EXIT_FAILURE;
    }
    
    return EXIT_SUCCESS;
}
