# Supplementary material for: Self-Organization of Minimal Anaphase Spindle Midzone Bundles
Source: Curr Biol. 2019 Jul 8;29(13):2120–2130.e7. doi: 10.1016/j.cub.2019.05.049 (PMC6616649; doi:10.1016/j.cub.2019.05.049)
Supplement: Data S1. Simulation Files, Related to STAR Methods — This ZIP contains the source code of Cytosim used for this study, and all the configuration files needed to reproduce the simulation figures. Please, refer to the README file included in the package. [file mmc8.zip › Hannabuss2019_simulation_files_fixed/code/cytosim/src/tools/analyse.cc]

// Cytosim was created by Francois Nedelec. Copyright 2007-2017 EMBL.

/**
 This is a program to analyse simulation results:
 it reads a trajectory-file, and print some data from it.
*/

#include "splash.h"
#include "frame_reader.h"
#include "iowrapper.h"
#include "glossary.h"
#include "messages.h"
#include "parser.h"
#include "simul.h"

Simul simul;


void help(std::ostream& os)
{
    os << "Synopsis: generate reports/statistics about cytosim's objects\n";
    os << "\n";
    os << "Syntax:\n";
    os << "       analyse WHAT [frame=INTEGER]\n";
    os << "\n";
    os << "Analyse will generate the same reports as Simul::report()\n";
    os << "See the HTML documentation of Simul::report() for a list of possible values for WHAT\n";
    os << "\n";
    os << "The report is send to the standard output";
    os << "\n";
}

//------------------------------------------------------------------------------


int main(int argc, char* argv[])
{
    if ( argc < 2 || strstr(argv[1], "help") )
    {
        help(std::cout);
        return EXIT_SUCCESS;
    }
    
    if ( strstr(argv[1], "info") || strstr(argv[1], "version")  )
    {
        splash(std::cout);
        print_version(std::cout);
        std::cout << " DIM = " << DIM << std::endl;
        return EXIT_SUCCESS;
    }

    std::string what = argv[1];
    
    Glossary opt;
    opt.read_strings(argc-2, argv+2);
    FrameReader reader;
    
    try
    {
        simul.loadProperties();
        reader.openFile(simul.prop->trajectory_file);
    }
    catch( Exception & e )
    {
        std::clog << "Aborted: " << e.what() << std::endl;
        return EXIT_FAILURE;
    }

    MSG.silent();
    unsigned frm = 0;
    
    // multiple frame indices can be specified:
    if ( opt.set(frm, "frame") )
    {
        unsigned s = 0;
        do {
            // try to load the specified frame:
            if ( 0 == reader.loadFrame(simul, frm) )
            {
                std::cout << "% frame   " << frm << '\n';
                simul.report(std::cout, what, opt);
            }
            else
            {
                std::cerr << "Error: missing frame " << frm << std::endl;
                return EXIT_FAILURE;
            }
            ++s;
        } while ( opt.set(frm, "frame", s) );
    }
    else
    {
        // process every frame in the file:
        while ( 0 == reader.loadNextFrame(simul) )
        {
            std::cout << "% frame   " << frm << '\n';
            simul.report(std::cout, what, opt);
        }
    }
    
    return EXIT_SUCCESS;
}
