# Supplementary material for: Self-Organization of Minimal Anaphase Spindle Midzone Bundles
Source: Curr Biol. 2019 Jul 8;29(13):2120–2130.e7. doi: 10.1016/j.cub.2019.05.049 (PMC6616649; doi:10.1016/j.cub.2019.05.049)
Supplement: Data S1. Simulation Files, Related to STAR Methods — This ZIP contains the source code of Cytosim used for this study, and all the configuration files needed to reproduce the simulation figures. Please, refer to the README file included in the package. [file mmc8.zip › Hannabuss2019_simulation_files_fixed/code/cytosim/src/SFMT/FILES.txt]

This archive contails following directories and files.

TOP DIRECTORY
FILES.txt:		This file.
LICENSE.txt:		License file.
CHANGE-LOG.txt:		Change log file.
Makefile:		Makefile for test program.
SFMT.h:			Header file.
SFMT-params.h:		parameter file which controls various Mersenne expornent
params607.h:		parameters for period of 2^{607}-1
params1279.h:		parameters for period of 2^{1279}-1
params2281.h:		parameters for period of 2^{2281}-1
params4253.h:		parameters for period of 2^{4253}-1
params11213.h:		parameters for period of 2^{11213}-1
params19937.h:		parameters for period of 2^{19937}-1
params44497.h:		parameters for period of 2^{44497}-1
params86243.h:		parameters for period of 2^{86243}-1
params132049.h:		parameters for period of 2^{132049}-1
params216091.h:		parameters for period of 2^{216091}-1
SFMT.c:			C code for standard C (c99) and unix like systems.
SFMT-alti.h:		C code optimized for PowerPC AltiVec.
SFMT-sse2.h:		C code optimized for intel SSE2.
SFMT-common.h:		functions used SFMT.c and SFMT-jump.c
test.c:			Test driver for 32 bit output for standard C.
check.sh:		Test shell script.
SFMT.607.out.txt:	correct 32-bit output of SFMT MEXP=607
SFMT.1279.out.txt:	correct 32-bit output of SFMT MEXP=1279
SFMT.2281.out.txt:	correct 32-bit output of SFMT MEXP=2281
SFMT.4253.out.txt:	correct 32-bit output of SFMT MEXP=4253
SFMT.11213.out.txt:	correct 32-bit output of SFMT MEXP=11213
SFMT.19937.out.txt:	correct 32-bit output of SFMT MEXP=19937
SFMT.44497.out.txt:	correct 32-bit output of SFMT MEXP=44497
SFMT.86243.out.txt:	correct 32-bit output of SFMT MEXP=86243
SFMT.132049.out.txt:	correct 32-bit output of SFMT MEXP=132049
SFMT.216091.out.txt:	correct 32-bit output of SFMT MEXP=216091

html DIRECTORY:		The documents generated by doxygen.

params DIRECTORY:	The parameters useful for parallel generation.
