# Supplementary material for: Self-Organization of Minimal Anaphase Spindle Midzone Bundles
Source: Curr Biol. 2019 Jul 8;29(13):2120–2130.e7. doi: 10.1016/j.cub.2019.05.049 (PMC6616649; doi:10.1016/j.cub.2019.05.049)
Supplement: Data S1. Simulation Files, Related to STAR Methods — This ZIP contains the source code of Cytosim used for this study, and all the configuration files needed to reproduce the simulation figures. Please, refer to the README file included in the package. [file mmc8.zip › Hannabuss2019_simulation_files_fixed/code/cytosim/src/SFMT/SFMT-params.h]

#pragma once
#ifndef SFMT_PARAMS_H
#define SFMT_PARAMS_H

#if !defined(SFMT_MEXP)
#if defined(__GNUC__) && !defined(__ICC)
  #warning "SFMT_MEXP is not defined. I assume MEXP is 19937."
#endif
  #define SFMT_MEXP 19937
#endif
/*-----------------
  BASIC DEFINITIONS
  -----------------*/
/** Mersenne Exponent. The period of the sequence
 *  is a multiple of 2^MEXP-1.
 * #define SFMT_MEXP 19937 */
/** SFMT generator has an internal state array of 128-bit integers,
 * and N is its size. */
#define SFMT_N (SFMT_MEXP / 128 + 1)
/** N32 is the size of internal state array when regarded as an array
 * of 32-bit integers.*/
#define SFMT_N32 (SFMT_N * 4)
/** N64 is the size of internal state array when regarded as an array
 * of 64-bit integers.*/
#define SFMT_N64 (SFMT_N * 2)

/*----------------------
  the parameters of SFMT
  following definitions are in paramsXXXX.h file.
  ----------------------*/
/** the pick up position of the array.
#define SFMT_POS1 122
*/

/** the parameter of shift left as four 32-bit registers.
#define SFMT_SL1 18
 */

/** the parameter of shift left as one 128-bit register.
 * The 128-bit integer is shifted by (SFMT_SL2 * 8) bits.
#define SFMT_SL2 1
*/

/** the parameter of shift right as four 32-bit registers.
#define SFMT_SR1 11
*/

/** the parameter of shift right as one 128-bit register.
 * The 128-bit integer is shifted by (SFMT_SL2 * 8) bits.
#define SFMT_SR21 1
*/

/** A bitmask, used in the recursion.  These parameters are introduced
 * to break symmetry of SIMD.
#define SFMT_MSK1 0xdfffffefU
#define SFMT_MSK2 0xddfecb7fU
#define SFMT_MSK3 0xbffaffffU
#define SFMT_MSK4 0xbffffff6U
*/

/** These definitions are part of a 128-bit period certification vector.
#define SFMT_PARITY1	0x00000001U
#define SFMT_PARITY2	0x00000000U
#define SFMT_PARITY3	0x00000000U
#define SFMT_PARITY4	0xc98e126aU
*/

#if SFMT_MEXP == 607
  #include "SFMT-params607.h"
#elif SFMT_MEXP == 1279
  #include "SFMT-params1279.h"
#elif SFMT_MEXP == 2281
  #include "SFMT-params2281.h"
#elif SFMT_MEXP == 4253
  #include "SFMT-params4253.h"
#elif SFMT_MEXP == 11213
  #include "SFMT-params11213.h"
#elif SFMT_MEXP == 19937
  #include "SFMT-params19937.h"
#elif SFMT_MEXP == 44497
  #include "SFMT-params44497.h"
#elif SFMT_MEXP == 86243
  #include "SFMT-params86243.h"
#elif SFMT_MEXP == 132049
  #include "SFMT-params132049.h"
#elif SFMT_MEXP == 216091
  #include "SFMT-params216091.h"
#else
#if defined(__GNUC__) && !defined(__ICC)
  #error "SFMT_MEXP is not valid."
  #undef SFMT_MEXP
#else
  #undef SFMT_MEXP
#endif

#endif

#endif /* SFMT_PARAMS_H */
