# Supplementary material for: Self-Organization of Minimal Anaphase Spindle Midzone Bundles
Source: Curr Biol. 2019 Jul 8;29(13):2120–2130.e7. doi: 10.1016/j.cub.2019.05.049 (PMC6616649; doi:10.1016/j.cub.2019.05.049)
Supplement: Data S1. Simulation Files, Related to STAR Methods — This ZIP contains the source code of Cytosim used for this study, and all the configuration files needed to reproduce the simulation figures. Please, refer to the README file included in the package. [file mmc8.zip › Hannabuss2019_simulation_files_fixed/code/cytosim/src/SFMT/SFMT-params1279.h]

#pragma once
#ifndef SFMT_PARAMS1279_H
#define SFMT_PARAMS1279_H

#define SFMT_POS1	7
#define SFMT_SL1	14
#define SFMT_SL2	3
#define SFMT_SR1	5
#define SFMT_SR2	1
#define SFMT_MSK1	0xf7fefffdU
#define SFMT_MSK2	0x7fefcfffU
#define SFMT_MSK3	0xaff3ef3fU
#define SFMT_MSK4	0xb5ffff7fU
#define SFMT_PARITY1	0x00000001U
#define SFMT_PARITY2	0x00000000U
#define SFMT_PARITY3	0x00000000U
#define SFMT_PARITY4	0x20000000U


/* PARAMETERS FOR ALTIVEC */
#if defined(__APPLE__)	/* For OSX */
    #define SFMT_ALTI_SL1 \
	(vector unsigned int)(SFMT_SL1, SFMT_SL1, SFMT_SL1, SFMT_SL1)
    #define SFMT_ALTI_SR1 \
	(vector unsigned int)(SFMT_SR1, SFMT_SR1, SFMT_SR1, SFMT_SR1)
    #define SFMT_ALTI_MSK \
	(vector unsigned int)(SFMT_MSK1, SFMT_MSK2, SFMT_MSK3, SFMT_MSK4)
    #define SFMT_ALTI_MSK64 \
	(vector unsigned int)(SFMT_MSK2, SFMT_MSK1, SFMT_MSK4, SFMT_MSK3)
    #define SFMT_ALTI_SL2_PERM \
	(vector unsigned char)(3,21,21,21,7,0,1,2,11,4,5,6,15,8,9,10)
    #define SFMT_ALTI_SL2_PERM64 \
	(vector unsigned char)(3,4,5,6,7,29,29,29,11,12,13,14,15,0,1,2)
    #define SFMT_ALTI_SR2_PERM \
	(vector unsigned char)(7,0,1,2,11,4,5,6,15,8,9,10,17,12,13,14)
    #define SFMT_ALTI_SR2_PERM64 \
	(vector unsigned char)(15,0,1,2,3,4,5,6,17,8,9,10,11,12,13,14)
#else	/* For OTHER OSs(Linux?) */
    #define SFMT_ALTI_SL1	{SFMT_SL1, SFMT_SL1, SFMT_SL1, SFMT_SL1}
    #define SFMT_ALTI_SR1	{SFMT_SR1, SFMT_SR1, SFMT_SR1, SFMT_SR1}
    #define SFMT_ALTI_MSK	{SFMT_MSK1, SFMT_MSK2, SFMT_MSK3, SFMT_MSK4}
    #define SFMT_ALTI_MSK64	{SFMT_MSK2, SFMT_MSK1, SFMT_MSK4, SFMT_MSK3}
    #define SFMT_ALTI_SL2_PERM	{3,21,21,21,7,0,1,2,11,4,5,6,15,8,9,10}
    #define SFMT_ALTI_SL2_PERM64 {3,4,5,6,7,29,29,29,11,12,13,14,15,0,1,2}
    #define SFMT_ALTI_SR2_PERM	{7,0,1,2,11,4,5,6,15,8,9,10,17,12,13,14}
    #define SFMT_ALTI_SR2_PERM64 {15,0,1,2,3,4,5,6,17,8,9,10,11,12,13,14}
#endif	/* For OSX */
#define SFMT_IDSTR	"SFMT-1279:7-14-3-5-1:f7fefffd-7fefcfff-aff3ef3f-b5ffff7f"

#endif /* SFMT_PARAMS1279_H */
