# Supplementary material for: Self-Organization of Minimal Anaphase Spindle Midzone Bundles
Source: Curr Biol. 2019 Jul 8;29(13):2120–2130.e7. doi: 10.1016/j.cub.2019.05.049 (PMC6616649; doi:10.1016/j.cub.2019.05.049)
Supplement: Data S1. Simulation Files, Related to STAR Methods — This ZIP contains the source code of Cytosim used for this study, and all the configuration files needed to reproduce the simulation figures. Please, refer to the README file included in the package. [file mmc8.zip › Hannabuss2019_simulation_files_fixed/code/cytosim/src/SFMT/SFMT-sse2.h]

#pragma once
/**
 * @file  SFMT-sse2.h
 * @brief SIMD oriented Fast Mersenne Twister(SFMT) for Intel SSE2
 *
 * @author Mutsuo Saito (Hiroshima University)
 * @author Makoto Matsumoto (Hiroshima University)
 *
 * @note We assume LITTLE ENDIAN in this file
 *
 * Copyright (C) 2006, 2007 Mutsuo Saito, Makoto Matsumoto and Hiroshima
 * University. All rights reserved.
 *
 * The new BSD License is applied to this software, see LICENSE.txt
 */

#ifndef SFMT_SSE2_H
#define SFMT_SSE2_H

inline static void mm_recursion(__m128i * r, __m128i a, __m128i b,
				__m128i c, __m128i d);

/**
 * This function represents the recursion formula.
 * @param r an output
 * @param a a 128-bit part of the interal state array
 * @param b a 128-bit part of the interal state array
 * @param c a 128-bit part of the interal state array
 * @param d a 128-bit part of the interal state array
 */
inline static void mm_recursion(__m128i * r, __m128i a, __m128i b,
				__m128i c, __m128i d)
{
    __m128i v, x, y, z;

    y = _mm_srli_epi32(b, SFMT_SR1);
    z = _mm_srli_si128(c, SFMT_SR2);
    v = _mm_slli_epi32(d, SFMT_SL1);
    z = _mm_xor_si128(z, a);
    z = _mm_xor_si128(z, v);
    x = _mm_slli_si128(a, SFMT_SL2);
    y = _mm_and_si128(y, sse2_param_mask.si);
    z = _mm_xor_si128(z, x);
    z = _mm_xor_si128(z, y);
    *r = z;
}

/**
 * This function fills the internal state array with pseudorandom
 * integers.
 * @param sfmt SFMT internal state
 */
void sfmt_gen_rand_all(sfmt_t * sfmt) {
    int i;
    __m128i r1, r2;
    w128_t * pstate = sfmt->state;

    r1 = pstate[SFMT_N - 2].si;
    r2 = pstate[SFMT_N - 1].si;
    for (i = 0; i < SFMT_N - SFMT_POS1; i++) {
	mm_recursion(&pstate[i].si, pstate[i].si,
		     pstate[i + SFMT_POS1].si, r1, r2);
	r1 = r2;
	r2 = pstate[i].si;
    }
    for (; i < SFMT_N; i++) {
	mm_recursion(&pstate[i].si, pstate[i].si,
		     pstate[i + SFMT_POS1 - SFMT_N].si,
		     r1, r2);
	r1 = r2;
	r2 = pstate[i].si;
    }
}

/**
 * This function fills the user-specified array with pseudorandom
 * integers.
 * @param sfmt SFMT internal state.
 * @param array an 128-bit array to be filled by pseudorandom numbers.
 * @param size number of 128-bit pseudorandom numbers to be generated.
 */
static void gen_rand_array(sfmt_t * sfmt, w128_t * array, int size)
{
    int i, j;
    __m128i r1, r2;
    w128_t * pstate = sfmt->state;

    r1 = pstate[SFMT_N - 2].si;
    r2 = pstate[SFMT_N - 1].si;
    for (i = 0; i < SFMT_N - SFMT_POS1; i++) {
	mm_recursion(&array[i].si, pstate[i].si,
		     pstate[i + SFMT_POS1].si, r1, r2);
	r1 = r2;
	r2 = array[i].si;
    }
    for (; i < SFMT_N; i++) {
	mm_recursion(&array[i].si, pstate[i].si,
		     array[i + SFMT_POS1 - SFMT_N].si, r1, r2);
	r1 = r2;
	r2 = array[i].si;
    }
    for (; i < size - SFMT_N; i++) {
	mm_recursion(&array[i].si, array[i - SFMT_N].si,
		     array[i + SFMT_POS1 - SFMT_N].si, r1, r2);
	r1 = r2;
	r2 = array[i].si;
    }
    for (j = 0; j < 2 * SFMT_N - size; j++) {
	pstate[j] = array[j + size - SFMT_N];
    }
    for (; i < size; i++, j++) {
	mm_recursion(&array[i].si, array[i - SFMT_N].si,
		     array[i + SFMT_POS1 - SFMT_N].si, r1, r2);
	r1 = r2;
	r2 = array[i].si;
	pstate[j] = array[i];
    }
}


#endif
