# Supplementary material for: Self-Organization of Minimal Anaphase Spindle Midzone Bundles
Source: Curr Biol. 2019 Jul 8;29(13):2120–2130.e7. doi: 10.1016/j.cub.2019.05.049 (PMC6616649; doi:10.1016/j.cub.2019.05.049)
Supplement: Data S1. Simulation Files, Related to STAR Methods — This ZIP contains the source code of Cytosim used for this study, and all the configuration files needed to reproduce the simulation figures. Please, refer to the README file included in the package. [file mmc8.zip › Hannabuss2019_simulation_files_fixed/code/cytosim/src/SFMT/Makefile]

# @file  Makefile
# @brief Makefile
#
# @author Mutsuo Saito (Hiroshima University)
# @author Makoto Matsumoto (Hiroshima University)
# @author Seizh
#
# Copyright (C) 2007, 2013 Mutsuo Saito, Makoto Matsumoto and Hiroshima
# University. All rights reserved.
# Copyright (C) 2015 SeizhLab. Rights reserved.
#
# The new BSD License is applied to this software.
# see LICENSE.txt and LICENSE_ORIG.txt
#
# @note
# We could comple test-sse2-Mxxx using gcc 3.4.4 of cygwin.
# We could comple test-sse2-Mxxx using gcc 4.0.1 of Linux.
# We coundn't comple test-sse2-Mxxx using gcc 3.3.2 of Linux.
# We could comple test-alti-Mxxx using gcc 3.3 of osx.
# We could comple test-alti-Mxxx using gcc 4.0 of osx.
# added 128-bit AVX build options using gcc 4.9.2 of cygwin x64. (Seizh)
# added 256-bit AVX2 build options using gcc 4.9.2 of cygwin x64. (Seizh) 

WARN = -Wmissing-prototypes -Wall #-Winline
#WARN = -Wmissing-prototypes -Wall -W
#WARN = -Wall
OPTI = -O3 -finline-functions -fomit-frame-pointer -DNDEBUG \
-fno-strict-aliasing --param max-inline-insns-single=1800
#--param inline-unit-growth=500 --param large-function-growth=900 #for gcc 4
#OPTI = /Ot /Ob2 /Og /Oy /Ox /Oi /GL /G6
#STD =
#STD = -std=c89 -pedantic
#STD = -std=c99 -pedantic
STD = -std=c99
CC = gcc
CCFLAGS = $(OPTI) $(WARN) $(STD)
ALTIFLAGS = -mabi=altivec -maltivec -DHAVE_ALTIVEC
OSXALTIFLAGS = -faltivec -maltivec -DHAVE_ALTIVEC
SSE2FLAGS = -msse2 -DHAVE_SSE2
#SSE2FLAGS = /arch:SSE2 /DHAVE_SSE2
AVXFLAGS = -mavx -DHAVE_SSE2
#AVXFLAGS = /arch:AVX /DHAVE_SSE2
AVX2FLAGS = -mavx2 -DHAVE_SSE2 -DHAVE_AVX2
#AVX2FLAGS = /arch:AVX2 /DHAVE_SSE2
STD_TARGET = test-std-M19937
BIG_TARGET = test-big64-M19937
ALL_STD_TARGET = test-std-M607 test-std-M1279 test-std-M2281 test-std-M4253 \
test-std-M11213 test-std-M19937 test-std-M44497 test-std-M86243 \
test-std-M132049 test-std-M216091
ALL_BIG_TARGET = test-big64-M607 test-big64-M1279 test-big64-M2281 \
test-big64-M4253 test-big64-M11213 test-big64-M19937 test-big64-M44497 \
test-big64-M86243 test-big64-M132049 test-big64-M216091
ALTI_TARGET = test-alti-M19937
ALL_ALTI_TARGET = test-alti-M607 test-alti-M1279 test-alti-M2281 \
test-alti-M4253 test-alti-M11213 test-alti-M19937 test-alti-M44497 \
test-alti-M86243 test-alti-M132049 test-alti-M216091
ALL_ALTIBIG_TARGET = test-alti64-M607 test-alti64-M1279 test-alti64-M2281 \
test-alti64-M4253 test-alti64-M11213 test-alti64-M19937 test-alti64-M44497 \
test-alti64-M86243 test-alti64-M132049 test-alti64-M216091
SSE2_TARGET = test-sse2-M19937
ALL_SSE2_TARGET = test-sse2-M607 test-sse2-M1279 test-sse2-M2281 \
test-sse2-M4253 test-sse2-M11213 test-sse2-M19937 test-sse2-M44497 \
test-sse2-M86243 test-sse2-M132049 test-sse2-M216091
AVX_TARGET = test-avx-M19937
ALL_AVX_TARGET = test-avx-M607 test-avx-M1279 test-avx-M2281 \
test-avx-M4253 test-avx-M11213 test-avx-M19937 test-avx-M44497 \
test-avx-M86243 test-avx-M132049 test-avx-M216091
AVX2_TARGET = test-avx2-M19937
ALL_AVX2_TARGET = test-avx2-M2281 test-avx2-M19937 test-avx2-M132049
# ==========================================================
# comment out or EDIT following lines to get max performance
# ==========================================================
# --------------------
# for gcc 4
# --------------------
#CCFLAGS += --param inline-unit-growth=500 \
#--param large-function-growth=900
# --------------------
# for icl
# --------------------
#CC = icl /Wcheck /O3 /QxB /Qprefetch
# -----------------
# for PowerPC
# -----------------
#CCFLAGS += -arch ppc
# -----------------
# for Pentium M
# -----------------
#CCFLAGS += -march=prescott
# -----------------
# for Athlon 64
# -----------------
#CCFLAGS += -march=athlon64

.PHONY: std-check sse2-check alti-check

std: $(STD_TARGET)

sse2:$(SSE2_TARGET)

avx:$(AVX_TARGET)

avx2:$(AVX2_TARGET)

alti:$(ALTI_TARGET)

osx-alti:
	make "ALTIFLAGS=$(OSXALTIFLAGS)" alti

big:$(BIG_TARGET)

std-check: $(ALL_STD_TARGET)
	./check.sh 32 test-std

sse2-check: $(ALL_SSE2_TARGET)
	./check.sh 32 test-sse2

avx-check: $(ALL_AVX_TARGET)
	./check.sh 32 test-avx

avx2-check: $(ALL_AVX2_TARGET)
	./check_avx2.sh 32 test-avx2

alti-check: $(ALL_ALTI_TARGET)
	./check.sh 32 test-alti

osx-alti-check:
	make "ALTIFLAGS=$(OSXALTIFLAGS)" alti-check

big-check: $(ALL_BIG_TARGET) $(ALL_STD_TARGET)
	./check.sh 64 test-big64

altibig-check: $(ALL_ALTIBIG_TARGET) $(ALL_STD_TARGET)
	./check.sh 64 test-alti64

osx-altibig-check:
	make "ALTIFLAGS=$(OSXALTIFLAGS)" altibig-check

test-std-M607: test.c SFMT.c SFMT.h SFMT-params607.h
	$(CC) $(CCFLAGS) -DSFMT_MEXP=607 -o $@ test.c SFMT.c

test-alti-M607: test.c SFMT.c SFMT.h SFMT-alti.h SFMT-params607.h
	$(CC) $(CCFLAGS) $(ALTIFLAGS) -DSFMT_MEXP=607 -o $@ test.c SFMT.c

test-sse2-M607: test.c SFMT.c SFMT.h SFMT-sse2.h SFMT-params607.h
	$(CC) $(CCFLAGS) $(SSE2FLAGS) -DSFMT_MEXP=607 -o $@ test.c SFMT.c

test-avx-M607: test.c SFMT.c SFMT.h SFMT-sse2.h SFMT-params607.h
	$(CC) $(CCFLAGS) $(AVXFLAGS) -DSFMT_MEXP=607 -o $@ test.c SFMT.c

test-std-M1279: test.c SFMT.c SFMT.h SFMT-params1279.h
	$(CC) $(CCFLAGS) -DSFMT_MEXP=1279 -o $@ test.c SFMT.c

test-alti-M1279: test.c SFMT.c SFMT.h SFMT-alti.h SFMT-params1279.h
	$(CC) $(CCFLAGS) $(ALTIFLAGS) -DSFMT_MEXP=1279 -o $@ test.c SFMT.c

test-sse2-M1279: test.c SFMT.c SFMT.h SFMT-sse2.h SFMT-params1279.h
	$(CC) $(CCFLAGS) $(SSE2FLAGS) -DSFMT_MEXP=1279 -o $@ test.c SFMT.c

test-avx-M1279: test.c SFMT.c SFMT.h SFMT-sse2.h SFMT-params1279.h
	$(CC) $(CCFLAGS) $(AVXFLAGS) -DSFMT_MEXP=1279 -o $@ test.c SFMT.c

test-std-M2281: test.c SFMT.c SFMT.h SFMT-params2281.h
	$(CC) $(CCFLAGS) -DSFMT_MEXP=2281 -o $@ test.c SFMT.c

test-alti-M2281: test.c SFMT.c SFMT.h SFMT-alti.h SFMT-params2281.h
	$(CC) $(CCFLAGS) $(ALTIFLAGS) -DSFMT_MEXP=2281 -o $@ test.c SFMT.c

test-sse2-M2281: test.c SFMT.c SFMT.h SFMT-sse2.h SFMT-params2281.h
	$(CC) $(CCFLAGS) $(SSE2FLAGS) -DSFMT_MEXP=2281 -o $@ test.c SFMT.c

test-avx-M2281: test.c SFMT.c SFMT.h SFMT-sse2.h SFMT-params2281.h
	$(CC) $(CCFLAGS) $(AVXFLAGS) -DSFMT_MEXP=2281 -o $@ test.c SFMT.c

test-avx2-M2281: test.c SFMT.c SFMT.h SFMT-avx2.h SFMT-params2281.h
	$(CC) $(CCFLAGS) $(AVX2FLAGS) -DSFMT_MEXP=2281 -o $@ test.c SFMT.c

test-std-M4253: test.c SFMT.c SFMT.h SFMT-params4253.h
	$(CC) $(CCFLAGS) -DSFMT_MEXP=4253 -o $@ test.c SFMT.c

test-alti-M4253: test.c SFMT.c SFMT.h SFMT-alti.h SFMT-params4253.h
	$(CC) $(CCFLAGS) $(ALTIFLAGS) -DSFMT_MEXP=4253 -o $@ test.c SFMT.c

test-sse2-M4253: test.c SFMT.c SFMT.h SFMT-sse2.h SFMT-params4253.h
	$(CC) $(CCFLAGS) $(SSE2FLAGS) -DSFMT_MEXP=4253 -o $@ test.c SFMT.c

test-avx-M4253: test.c SFMT.c SFMT.h SFMT-sse2.h SFMT-params4253.h
	$(CC) $(CCFLAGS) $(AVXFLAGS) -DSFMT_MEXP=4253 -o $@ test.c SFMT.c

test-std-M11213: test.c SFMT.c SFMT.h SFMT-params11213.h
	$(CC) $(CCFLAGS) -DSFMT_MEXP=11213 -o $@ test.c SFMT.c

test-alti-M11213: test.c SFMT.c SFMT.h SFMT-alti.h \
	SFMT-params11213.h
	$(CC) $(CCFLAGS) $(ALTIFLAGS) -DSFMT_MEXP=11213 -o $@ test.c SFMT.c

test-sse2-M11213: test.c SFMT.c SFMT.h SFMT-sse2.h \
	SFMT-params11213.h
	$(CC) $(CCFLAGS) $(SSE2FLAGS) -DSFMT_MEXP=11213 -o $@ test.c SFMT.c

test-avx-M11213: test.c SFMT.c SFMT.h SFMT-sse2.h \
	SFMT-params11213.h
	$(CC) $(CCFLAGS) $(AVXFLAGS) -DSFMT_MEXP=11213 -o $@ test.c SFMT.c

test-std-M19937: test.c SFMT.c SFMT.h SFMT-params19937.h
	$(CC) $(CCFLAGS) -DSFMT_MEXP=19937 -o $@ test.c SFMT.c

test-alti-M19937: test.c SFMT.c SFMT.h SFMT-alti.h \
	SFMT-params19937.h
	$(CC) $(CCFLAGS) $(ALTIFLAGS) -DSFMT_MEXP=19937 -o $@ test.c SFMT.c

test-sse2-M19937: test.c SFMT.c SFMT.h SFMT-sse2.h \
	SFMT-params19937.h
	$(CC) $(CCFLAGS) $(SSE2FLAGS) -DSFMT_MEXP=19937 -o $@ test.c SFMT.c

test-avx-M19937: test.c SFMT.c SFMT.h SFMT-sse2.h \
	SFMT-params19937.h
	$(CC) $(CCFLAGS) $(AVXFLAGS) -DSFMT_MEXP=19937 -o $@ test.c SFMT.c

test-avx2-M19937: test.c SFMT.c SFMT.h SFMT-avx2.h \
	SFMT-params19937.h
	$(CC) $(CCFLAGS) $(AVX2FLAGS) -DSFMT_MEXP=19937 -o $@ test.c SFMT.c

test-std-M44497: test.c SFMT.c SFMT.h SFMT-params44497.h
	$(CC) $(CCFLAGS) -DSFMT_MEXP=44497 -o $@ test.c SFMT.c

test-alti-M44497: test.c SFMT.c SFMT.h SFMT-alti.h \
	SFMT-params44497.h
	$(CC) $(CCFLAGS) $(ALTIFLAGS) -DSFMT_MEXP=44497 -o $@ test.c SFMT.c

test-sse2-M44497: test.c SFMT.c SFMT.h SFMT-sse2.h \
	SFMT-params44497.h
	$(CC) $(CCFLAGS) $(SSE2FLAGS) -DSFMT_MEXP=44497 -o $@ test.c SFMT.c

test-avx-M44497: test.c SFMT.c SFMT.h SFMT-sse2.h \
	SFMT-params44497.h
	$(CC) $(CCFLAGS) $(AVXFLAGS) -DSFMT_MEXP=44497 -o $@ test.c SFMT.c

test-std-M86243: test.c SFMT.c SFMT.h SFMT-params86243.h
	$(CC) $(CCFLAGS) -DSFMT_MEXP=86243 -o $@ test.c SFMT.c

test-alti-M86243: test.c SFMT.c SFMT.h SFMT-alti.h \
	SFMT-params86243.h
	$(CC) $(CCFLAGS) $(ALTIFLAGS) -DSFMT_MEXP=86243 -o $@ test.c SFMT.c

test-sse2-M86243: test.c SFMT.c SFMT.h SFMT-sse2.h \
	SFMT-params86243.h
	$(CC) $(CCFLAGS) $(SSE2FLAGS) -DSFMT_MEXP=86243 -o $@ test.c SFMT.c

test-avx-M86243: test.c SFMT.c SFMT.h SFMT-sse2.h \
	SFMT-params86243.h
	$(CC) $(CCFLAGS) $(AVXFLAGS) -DSFMT_MEXP=86243 -o $@ test.c SFMT.c

test-std-M132049: test.c SFMT.c SFMT.h SFMT-params132049.h
	$(CC) $(CCFLAGS) -DSFMT_MEXP=132049 -o $@ test.c SFMT.c

test-alti-M132049: test.c SFMT.c SFMT.h SFMT-alti.h \
	SFMT-params132049.h
	$(CC) $(CCFLAGS) $(ALTIFLAGS) -DSFMT_MEXP=132049 -o $@ test.c SFMT.c

test-sse2-M132049: test.c SFMT.c SFMT.h SFMT-sse2.h \
	SFMT-params132049.h
	$(CC) $(CCFLAGS) $(SSE2FLAGS) -DSFMT_MEXP=132049 -o $@ test.c SFMT.c

test-avx-M132049: test.c SFMT.c SFMT.h SFMT-sse2.h \
	SFMT-params132049.h
	$(CC) $(CCFLAGS) $(AVXFLAGS) -DSFMT_MEXP=132049 -o $@ test.c SFMT.c

test-avx2-M132049: test.c SFMT.c SFMT.h SFMT-avx2.h \
	SFMT-params132049.h
	$(CC) $(CCFLAGS) $(AVX2FLAGS) -DSFMT_MEXP=132049 -o $@ test.c SFMT.c

test-std-M216091: test.c SFMT.c SFMT.h SFMT-params216091.h
	$(CC) $(CCFLAGS) -DSFMT_MEXP=216091 -o $@ test.c SFMT.c

test-alti-M216091: test.c SFMT.c SFMT.h SFMT-alti.h \
	SFMT-params216091.h
	$(CC) $(CCFLAGS) $(ALTIFLAGS) -DSFMT_MEXP=216091 -o $@ test.c SFMT.c

test-sse2-M216091: test.c SFMT.c SFMT.h SFMT-sse2.h \
	SFMT-params216091.h
	$(CC) $(CCFLAGS) $(SSE2FLAGS) -DSFMT_MEXP=216091 -o $@ test.c SFMT.c

test-avx-M216091: test.c SFMT.c SFMT.h SFMT-sse2.h \
	SFMT-params216091.h
	$(CC) $(CCFLAGS) $(AVXFLAGS) -DSFMT_MEXP=216091 -o $@ test.c SFMT.c

test-big64-M607: test.c SFMT.c SFMT.h SFMT-params607.h
	$(CC) $(CCFLAGS) -DONLY64 -DSFMT_MEXP=607 -o $@ test.c SFMT.c

test-alti64-M607: test.c SFMT.c SFMT.h SFMT-alti.h \
		  SFMT-params607.h
	$(CC) $(CCFLAGS) $(ALTIFLAGS) -DONLY64 -DSFMT_MEXP=607 -o \
	$@ test.c SFMT.c

test-big64-M1279: test.c SFMT.c SFMT.h SFMT-params1279.h
	$(CC) $(CCFLAGS) -DONLY64 -DSFMT_MEXP=1279 -o $@ test.c

test-alti64-M1279: test.c SFMT.c SFMT.h SFMT-alti.h \
		  SFMT-params1279.h
	$(CC) $(CCFLAGS) $(ALTIFLAGS) -DONLY64 -DSFMT_MEXP=1279 -o \
	$@ test.c SFMT.c

test-big64-M2281: test.c SFMT.c SFMT.h SFMT-params2281.h
	$(CC) $(CCFLAGS) -DONLY64 -DSFMT_MEXP=2281 -o $@ test.c SFMT.c

test-alti64-M2281: test.c SFMT.c SFMT.h SFMT-alti.h \
		  SFMT-params2281.h
	$(CC) $(CCFLAGS) $(ALTIFLAGS) -DONLY64 -DSFMT_MEXP=2281 -o \
	$@ test.c SFMT.c

test-big64-M4253: test.c SFMT.c SFMT.h SFMT-params4253.h
	$(CC) $(CCFLAGS) -DONLY64 -DSFMT_MEXP=4253 -o $@ test.c SFMT.c

test-alti64-M4253: test.c SFMT.c SFMT.h SFMT-alti.h \
		  SFMT-params4253.h
	$(CC) $(CCFLAGS) $(ALTIFLAGS) -DONLY64 -DSFMT_MEXP=4253 -o \
	$@ test.c SFMT.c

test-big64-M11213: test.c SFMT.c SFMT.h SFMT-params11213.h
	$(CC) $(CCFLAGS) -DONLY64 -DSFMT_MEXP=11213 -o $@ test.c SFMT.c

test-alti64-M11213: test.c SFMT.c SFMT.h SFMT-alti.h \
		  SFMT-params11213.h
	$(CC) $(CCFLAGS) $(ALTIFLAGS) -DONLY64 -DSFMT_MEXP=11213 -o \
	$@ test.c SFMT.c

test-big64-M19937: test.c SFMT.c SFMT.h SFMT-params19937.h
	$(CC) $(CCFLAGS) -DONLY64 -DSFMT_MEXP=19937 -o $@ test.c SFMT.c

test-alti64-M19937: test.c SFMT.c SFMT.h SFMT-alti.h \
		  SFMT-params19937.h
	$(CC) $(CCFLAGS) $(ALTIFLAGS) -DONLY64 -DSFMT_MEXP=19937 -o \
	$@ test.c SFMT.c

test-big64-M44497: test.c SFMT.c SFMT.h SFMT-params44497.h
	$(CC) $(CCFLAGS) -DONLY64 -DSFMT_MEXP=44497 -o $@ test.c SFMT.c

test-alti64-M44497: test.c SFMT.c SFMT.h SFMT-alti.h \
		  SFMT-params44497.h
	$(CC) $(CCFLAGS) $(ALTIFLAGS) -DONLY64 -DSFMT_MEXP=44497 -o \
	$@ test.c SFMT.c

test-big64-M86243: test.c SFMT.c SFMT.h SFMT-params86243.h
	$(CC) $(CCFLAGS) -DONLY64 -DSFMT_MEXP=86243 -o $@ test.c SFMT.c

test-alti64-M86243: test.c SFMT.c SFMT.h SFMT-alti.h \
		  SFMT-params86243.h
	$(CC) $(CCFLAGS) $(ALTIFLAGS) -DONLY64 -DSFMT_MEXP=86243 -o \
	$@ test.c SFMT.c

test-big64-M132049: test.c SFMT.c SFMT.h SFMT-params132049.h
	$(CC) $(CCFLAGS) -DONLY64 -DSFMT_MEXP=132049 -o $@ test.c SFMT.c

test-alti64-M132049: test.c SFMT.c SFMT.h SFMT-alti.h \
		  SFMT-params132049.h
	$(CC) $(CCFLAGS) $(ALTIFLAGS) -DONLY64 -DSFMT_MEXP=132049 -o \
	$@ test.c SFMT.c

test-big64-M216091: test.c SFMT.c SFMT.h SFMT-params216091.h
	$(CC) $(CCFLAGS) -DONLY64 -DSFMT_MEXP=216091 -o $@ test.c SFMT.c

test-alti64-M216091: test.c SFMT.c SFMT.h SFMT-alti.h \
		  SFMT-params216091.h
	$(CC) $(CCFLAGS) $(ALTIFLAGS) -DONLY64 -DSFMT_MEXP=216091 -o \
	$@ test.c SFMT.c

clean:
	rm -f *.o *~
