# Supplementary material for: Self-Organization of Minimal Anaphase Spindle Midzone Bundles
Source: Curr Biol. 2019 Jul 8;29(13):2120–2130.e7. doi: 10.1016/j.cub.2019.05.049 (PMC6616649; doi:10.1016/j.cub.2019.05.049)
Supplement: Data S1. Simulation Files, Related to STAR Methods — This ZIP contains the source code of Cytosim used for this study, and all the configuration files needed to reproduce the simulation figures. Please, refer to the README file included in the package. [file mmc8.zip › Hannabuss2019_simulation_files_fixed/code/cytosim/src/SFMT/SFMT-avx2.h]

#pragma once
/**
 * @file  SFMT-avx2.h
 * @brief SIMD oriented Fast Mersenne Twister(SFMT) for Intel AVX2
 *
 * @author Seizh 
 * @note this file is based from SFMT-sse2.h 
 *  (see original SFMT implementation)
 * Copyright (C) 2015 SeizhLab. All rights reserved.
 * 
 * The new BSD License is applied to this software, see LICENSE.txt
 */

#ifndef SFMT_AVX2_H
#define SFMT_AVX2_H

#if SFMT_SL1 < 16
  #error sorry, assumed SFMT_SL1 >= 16.
#endif
#if SFMT_N & 1
  #error sorry, assumed SFMT_N is even number. 
#endif
#if SFMT_POS1 & 1
  #error sorry, assumed SFMT_POS1 is even number. 
#endif

/**
 * This function represents the recursion formula.
 * @param r an output
 * @param a double 128-bit part of the interal state array 
 * @param b double 128-bit part of the interal state array
 * @param c double 128-bit part of the interal state array
 */
inline static void mm_recursion2(__m256i* r, __m256i a, __m256i b, __m256i c)
{
	__m256i x, y, z;

	x = _mm256_slli_si256(a, SFMT_SL2);
	x = _mm256_xor_si256(x, a);
	y = _mm256_srli_epi32(b, SFMT_SR1);
	y = _mm256_and_si256(y, avx2_param_mask.ymm);
	x = _mm256_xor_si256(x, y);
	z = _mm256_srli_si256(c, SFMT_SR2);
	x = _mm256_xor_si256(x, z);

	/* assume SFMT_SL1 >= 16 */
	z = _mm256_permute2f128_si256(c, x, 0x21); 	/* [c.upper, x.lower] */ 
	z = _mm256_slli_epi32(z, SFMT_SL1); 
	x = _mm256_xor_si256(x, z);

	_mm256_store_si256(r, x);
}

/**
 * This function fills the internal state array with pseudorandom
 * integers.
 * @param sfmt SFMT internal state
 */
void sfmt_gen_rand_all(sfmt_t * sfmt)
{
    int i;
    __m256i r;
    w128_t * pstate = sfmt->state;

    r = _mm256_load_si256((__m256i*)&pstate[SFMT_N - 2]); 
    for (i = 0; i < SFMT_N - SFMT_POS1; i+=2) {
        mm_recursion2(
        	(__m256i*)&pstate[i], 
        	_mm256_load_si256((__m256i*)&pstate[i] ), 
        	_mm256_load_si256((__m256i*)&pstate[i + SFMT_POS1]), 
        	r
        );
        r = _mm256_load_si256((__m256i*)&pstate[i]);
    }
    for (; i < SFMT_N; i+= 2) {
        mm_recursion2(
        	(__m256i*)&pstate[i], 
        	_mm256_load_si256((__m256i*)&pstate[i] ), 
        	_mm256_load_si256((__m256i*)&pstate[i + SFMT_POS1 - SFMT_N]), 
        	r
        );
        r = _mm256_load_si256((__m256i*)&pstate[i]);
    }
}

/**
 * This function fills the user-specified array with pseudorandom
 * integers.
 * @param sfmt SFMT internal state.
 * @param array an 128-bit array to be filled by pseudorandom numbers.
 * @param size number of 128-bit pseudorandom numbers to be generated.
 */
static void gen_rand_array(sfmt_t * sfmt, w128_t * array, int size)
{
    int i, j;
    __m256i r;
    w128_t * pstate = sfmt->state;

    r = _mm256_loadu_si256((__m256i*)&pstate[SFMT_N - 2]); 
    for (i = 0; i < SFMT_N - SFMT_POS1; i+=2) {
        mm_recursion2(
        	(__m256i*)&array[i], 
        	_mm256_load_si256((__m256i*)&pstate[i] ), 
        	_mm256_load_si256((__m256i*)&pstate[i + SFMT_POS1]), 
        	r
        );
        r = _mm256_load_si256((__m256i*)&array[i]);
    }
    for (; i < SFMT_N; i+=2) {
        mm_recursion2(
        	(__m256i*)&array[i], 
        	_mm256_load_si256((__m256i*)&pstate[i] ), 
        	_mm256_load_si256((__m256i*)&array[i + SFMT_POS1 - SFMT_N]), 
        	r
        );
        r = _mm256_loadu_si256((__m256i*)&array[i]);
    }
    for (; i < size - SFMT_N; i+=2) {
        mm_recursion2(
        	(__m256i*)&array[i], 
        	_mm256_load_si256((__m256i*)&array[i - SFMT_N] ), 
        	_mm256_load_si256((__m256i*)&array[i + SFMT_POS1 - SFMT_N]), 
        	r
        );
        r = _mm256_load_si256((__m256i*)&array[i]);
        
    }
    for (j = 0; j < 2 * SFMT_N - size; j += 2) {
		_mm256_store_si256((__m256i*)&pstate[j], _mm256_load_si256((__m256i*)&array[j + size - SFMT_N]));
    }
    for (; i < size; i+=2, j+=2) {
        mm_recursion2(
        	(__m256i*)&array[i], 
        	_mm256_load_si256((__m256i*)&array[i - SFMT_N] ), 
        	_mm256_load_si256((__m256i*)&array[i + SFMT_POS1 - SFMT_N]), 
        	r
        );
        r = _mm256_load_si256((__m256i*)&array[i]);
		_mm256_store_si256((__m256i*)&pstate[j], r);
    }
}
#endif
