# Supplementary material for: Self-Organization of Minimal Anaphase Spindle Midzone Bundles
Source: Curr Biol. 2019 Jul 8;29(13):2120–2130.e7. doi: 10.1016/j.cub.2019.05.049 (PMC6616649; doi:10.1016/j.cub.2019.05.049)
Supplement: Data S1. Simulation Files, Related to STAR Methods — This ZIP contains the source code of Cytosim used for this study, and all the configuration files needed to reproduce the simulation figures. Please, refer to the README file included in the package. [file mmc8.zip › Hannabuss2019_simulation_files_fixed/code/cytosim/src/SFMT/check_avx2.sh]

#!/bin/sh
# 
# @author Seizh
# Copyright (C) 2015 SeizhLab. Rights reserved.
# 
bit_len=$1
prefix=$2
tmp=tmp.$$
tmp64=tmp64.$$
exps="2281 19937 132049"
for mexp in $exps; do
    if [ $bit_len = "64" ]; then
	./test-std-M${mexp} -b64 > $tmp64
	compare=$tmp64
    else
	compare=SFMT.${mexp}.out.txt
    fi
    command=${prefix}-M${mexp}
    if ./$command -b${bit_len}> $tmp; then
	:;
    else
	echo $command exexute error!
	rm -f $tmp
	if [ -n "$tmp64" ] && [ -e $tmp64 ]; then
	    rm -f $tmp64
	fi
	exit 1
    fi
    if diff -q -w $tmp $compare; then
	echo $command output check OK
	rm -f $tmp
    else
	echo $command output check NG!
	rm -f $tmp
	if [ -n "$tmp64" ] && [ -e $tmp64 ]; then
	    rm -f $tmp64
	fi
	exit 1
    fi
done
if [ -n "$tmp64" ] && [ -e $tmp64 ]; then
    rm -f $tmp64
fi
exit 0
