# Supplementary material for: Self-Organization of Minimal Anaphase Spindle Midzone Bundles
Source: Curr Biol. 2019 Jul 8;29(13):2120–2130.e7. doi: 10.1016/j.cub.2019.05.049 (PMC6616649; doi:10.1016/j.cub.2019.05.049)
Supplement: Data S1. Simulation Files, Related to STAR Methods — This ZIP contains the source code of Cytosim used for this study, and all the configuration files needed to reproduce the simulation figures. Please, refer to the README file included in the package. [file mmc8.zip › Hannabuss2019_simulation_files_fixed/code/cytosim/src/SFMT/SFMT.c]

/**
 * Copyright (C) 2015 SeizhLab. Rights reserved.
 */
/**
 * @file  SFMT.c
 * @brief SIMD oriented Fast Mersenne Twister(SFMT)
 *
 * @author Mutsuo Saito (Hiroshima University)
 * @author Makoto Matsumoto (Hiroshima University)
 *
 * Copyright (C) 2006, 2007 Mutsuo Saito, Makoto Matsumoto and Hiroshima
 * University.
 * Copyright (C) 2012 Mutsuo Saito, Makoto Matsumoto, Hiroshima
 * University and The University of Tokyo.
 * Copyright (C) 2013 Mutsuo Saito, Makoto Matsumoto and Hiroshima
 * University.
 * All rights reserved.
 *
 * The 3-clause BSD License is applied to this software, see
 * LICENSE.txt
 */

#if defined(__cplusplus)
extern "C" {
#endif

#include <string.h>
#include <assert.h>
#include "SFMT.h"
#include "SFMT-params.h"
#include "SFMT-common.h"

#if defined(__BIG_ENDIAN__) && !defined(__amd64) && !defined(BIG_ENDIAN64)
#define BIG_ENDIAN64 1
#endif
#if defined(HAVE_ALTIVEC) && !defined(BIG_ENDIAN64)
#define BIG_ENDIAN64 1
#endif
#if defined(ONLY64) && !defined(BIG_ENDIAN64)
  #if defined(__GNUC__)
    #error "-DONLY64 must be specified with -DBIG_ENDIAN64"
  #endif
#undef ONLY64
#endif

#ifdef __AVX2__
    /**
     * parameters used by 256-bit AVX2.
     */
    static const w256_t avx2_param_mask = {{SFMT_MSK1, SFMT_MSK2,
                                            SFMT_MSK3, SFMT_MSK4,
                                            SFMT_MSK1, SFMT_MSK2,
                                            SFMT_MSK3, SFMT_MSK4}};
#else
    /**
     * parameters used by sse2.
     */
    static const w128_t sse2_param_mask = {{SFMT_MSK1, SFMT_MSK2,
                                            SFMT_MSK3, SFMT_MSK4}};
#endif

/*----------------
  STATIC FUNCTIONS
  ----------------*/
inline static int idxof(int i);
inline static void gen_rand_array(sfmt_t * sfmt, w128_t *array, int size);
inline static uint32_t func1(uint32_t x);
inline static uint32_t func2(uint32_t x);
static void period_certification(sfmt_t * sfmt);
#if defined(BIG_ENDIAN64) && !defined(ONLY64)
inline static void swap(w128_t *array, int size);
#endif

#if defined(HAVE_ALTIVEC)
  #include "SFMT-alti.h"
#elif defined(__AVX2__)
  #include "SFMT-avx2.h"
#elif defined(__SSE2__)
  #if defined(_MSC_VER)
    #include "SFMT-sse2-msc.h"
  #else
    #include "SFMT-sse2.h"
  #endif
#else
  #define GENERIC
#endif

/**
 * This function simulate a 64-bit index of LITTLE ENDIAN
 * in BIG ENDIAN machine.
 */
#ifdef ONLY64
inline static int idxof(int i) {
    return i ^ 1;
}
#else
inline static int idxof(int i) {
    return i;
}
#endif

#if (!defined(HAVE_ALTIVEC)) && (!defined(__SSE2__))
/**
 * This function fills the user-specified array with pseudorandom
 * integers.
 *
 * @param sfmt SFMT internal state
 * @param array an 128-bit array to be filled by pseudorandom numbers.
 * @param size number of 128-bit pseudorandom numbers to be generated.
 */
inline static void gen_rand_array(sfmt_t * sfmt, w128_t *array, int size) {
    int i, j;
    w128_t *r1, *r2;

    r1 = &sfmt->state[SFMT_N - 2];
    r2 = &sfmt->state[SFMT_N - 1];
    for (i = 0; i < SFMT_N - SFMT_POS1; i++) {
        do_recursion(&array[i], &sfmt->state[i], &sfmt->state[i + SFMT_POS1], r1, r2);
        r1 = r2;
        r2 = &array[i];
    }
    for (; i < SFMT_N; i++) {
        do_recursion(&array[i], &sfmt->state[i],
                     &array[i + SFMT_POS1 - SFMT_N], r1, r2);
        r1 = r2;
        r2 = &array[i];
    }
    for (; i < size - SFMT_N; i++) {
        do_recursion(&array[i], &array[i - SFMT_N],
                     &array[i + SFMT_POS1 - SFMT_N], r1, r2);
        r1 = r2;
        r2 = &array[i];
    }
    for (j = 0; j < 2 * SFMT_N - size; j++) {
        sfmt->state[j] = array[j + size - SFMT_N];
    }
    for (; i < size; i++, j++) {
        do_recursion(&array[i], &array[i - SFMT_N],
                     &array[i + SFMT_POS1 - SFMT_N], r1, r2);
        r1 = r2;
        r2 = &array[i];
        sfmt->state[j] = array[i];
    }
}
#endif

#if defined(BIG_ENDIAN64) && !defined(ONLY64) && !defined(HAVE_ALTIVEC)
inline static void swap(w128_t *array, int size) {
    int i;
    uint32_t x, y;

    for (i = 0; i < size; i++) {
        x = array[i].u[0];
        y = array[i].u[2];
        array[i].u[0] = array[i].u[1];
        array[i].u[2] = array[i].u[3];
        array[i].u[1] = x;
        array[i].u[3] = y;
    }
}
#endif
/**
 * This function represents a function used in the initialization
 * by init_by_array
 * @param x 32-bit integer
 * @return 32-bit integer
 */
static uint32_t func1(uint32_t x) {
    return (x ^ (x >> 27)) * (uint32_t)1664525UL;
}

/**
 * This function represents a function used in the initialization
 * by init_by_array
 * @param x 32-bit integer
 * @return 32-bit integer
 */
static uint32_t func2(uint32_t x) {
    return (x ^ (x >> 27)) * (uint32_t)1566083941UL;
}

/**
 * This function certificate the period of 2^{MEXP}
 * @param sfmt SFMT internal state
 */
static void period_certification(sfmt_t * sfmt) {
    int inner = 0;
    int i, j;
    uint32_t work;
    uint32_t *psfmt32 = &sfmt->state[0].u[0];
    const uint32_t parity[4] = {SFMT_PARITY1, SFMT_PARITY2,
                                SFMT_PARITY3, SFMT_PARITY4};

    for (i = 0; i < 4; i++)
        inner ^= psfmt32[idxof(i)] & parity[i];
    for (i = 16; i > 0; i >>= 1)
        inner ^= inner >> i;
    inner &= 1;
    /* check OK */
    if (inner == 1) {
        return;
    }
    /* check NG, and modification */
    for (i = 0; i < 4; i++) {
        work = 1;
        for (j = 0; j < 32; j++) {
            if ((work & parity[i]) != 0) {
                psfmt32[idxof(i)] ^= work;
                return;
            }
            work = work << 1;
        }
    }
}

/*----------------
  PUBLIC FUNCTIONS
  ----------------*/
#define UNUSED_VARIABLE(x) (void)(x)
/**
 * This function returns the identification string.
 * The string shows the word size, the Mersenne exponent,
 * and all parameters of this generator.
 * @param sfmt SFMT internal state
 */
const char *sfmt_get_idstring(sfmt_t * sfmt) {
    UNUSED_VARIABLE(sfmt);
    return SFMT_IDSTR;
}

/**
 * This function returns the minimum size of array used for \b
 * fill_array32() function.
 * @param sfmt SFMT internal state
 * @return minimum size of array used for fill_array32() function.
 */
int sfmt_get_min_array_size32(sfmt_t * sfmt) {
    UNUSED_VARIABLE(sfmt);
    return SFMT_N32;
}

/**
 * This function returns the minimum size of array used for \b
 * fill_array64() function.
 * @param sfmt SFMT internal state
 * @return minimum size of array used for fill_array64() function.
 */
int sfmt_get_min_array_size64(sfmt_t * sfmt) {
    UNUSED_VARIABLE(sfmt);
    return SFMT_N64;
}

#ifdef GENERIC
/**
 * This function fills the internal state array with pseudorandom
 * integers.
 * @param sfmt SFMT internal state
 */
void sfmt_gen_rand_all(sfmt_t * sfmt) {
    int i;
    w128_t *r1, *r2;

    r1 = &sfmt->state[SFMT_N - 2];
    r2 = &sfmt->state[SFMT_N - 1];
    for (i = 0; i < SFMT_N - SFMT_POS1; i++) {
        do_recursion(&sfmt->state[i], &sfmt->state[i],
                     &sfmt->state[i + SFMT_POS1], r1, r2);
        r1 = r2;
        r2 = &sfmt->state[i];
    }
    for (; i < SFMT_N; i++) {
        do_recursion(&sfmt->state[i], &sfmt->state[i],
                     &sfmt->state[i + SFMT_POS1 - SFMT_N], r1, r2);
        r1 = r2;
        r2 = &sfmt->state[i];
    }
}
#endif

#ifndef ONLY64
/**
 * This function generates pseudorandom 32-bit integers in the
 * specified array[] by one call. The number of pseudorandom integers
 * is specified by the argument size, which must be at least 624 and a
 * multiple of four.  The generation by this function is much faster
 * than the following gen_rand function.
 *
 * For initialization, init_gen_rand or init_by_array must be called
 * before the first call of this function. This function can not be
 * used after calling gen_rand function, without initialization.
 *
 * @param sfmt SFMT internal state
 * @param array an array where pseudorandom 32-bit integers are filled
 * by this function.  The pointer to the array must be \b "aligned"
 * (namely, must be a multiple of 16) in the SIMD version, since it
 * refers to the address of a 128-bit integer.  In the standard C
 * version, the pointer is arbitrary.
 *
 * @param size the number of 32-bit pseudorandom integers to be
 * generated.  size must be a multiple of 4, and greater than or equal
 * to (MEXP / 128 + 1) * 4.
 *
 * @note \b memalign or \b posix_memalign is available to get aligned
 * memory. Mac OSX doesn't have these functions, but \b malloc of OSX
 * returns the pointer to the aligned memory block.
 */
void sfmt_fill_array32(sfmt_t * sfmt, uint32_t *array, int size) {
    assert(sfmt->idx == SFMT_N32);
    assert(size % 4 == 0);
    assert(size >= SFMT_N32);

    gen_rand_array(sfmt, (w128_t *)array, size / 4);
    sfmt->idx = SFMT_N32;
}
#endif

/**
 * This function generates pseudorandom 64-bit integers in the
 * specified array[] by one call. The number of pseudorandom integers
 * is specified by the argument size, which must be at least 312 and a
 * multiple of two.  The generation by this function is much faster
 * than the following gen_rand function.
 *
 * @param sfmt SFMT internal state
 * For initialization, init_gen_rand or init_by_array must be called
 * before the first call of this function. This function can not be
 * used after calling gen_rand function, without initialization.
 *
 * @param array an array where pseudorandom 64-bit integers are filled
 * by this function.  The pointer to the array must be "aligned"
 * (namely, must be a multiple of 16) in the SIMD version, since it
 * refers to the address of a 128-bit integer.  In the standard C
 * version, the pointer is arbitrary.
 *
 * @param size the number of 64-bit pseudorandom integers to be
 * generated.  size must be a multiple of 2, and greater than or equal
 * to (MEXP / 128 + 1) * 2
 *
 * @note \b memalign or \b posix_memalign is available to get aligned
 * memory. Mac OSX doesn't have these functions, but \b malloc of OSX
 * returns the pointer to the aligned memory block.
 */
void sfmt_fill_array64(sfmt_t * sfmt, uint64_t *array, int size) {
    assert(sfmt->idx == SFMT_N32);
    assert(size % 2 == 0);
    assert(size >= SFMT_N64);

    gen_rand_array(sfmt, (w128_t *)array, size / 2);
    sfmt->idx = SFMT_N32;

#if defined(BIG_ENDIAN64) && !defined(ONLY64)
    swap((w128_t *)array, size /2);
#endif
}

/**
 * This function initializes the internal state array with a 32-bit
 * integer seed.
 *
 * @param sfmt SFMT internal state
 * @param seed a 32-bit integer used as the seed.
 */
void sfmt_init_gen_rand(sfmt_t * sfmt, uint32_t seed) {
    int i;

    uint32_t *psfmt32 = &sfmt->state[0].u[0];

    psfmt32[idxof(0)] = seed;
    for (i = 1; i < SFMT_N32; i++) {
        psfmt32[idxof(i)] = 1812433253UL * (psfmt32[idxof(i - 1)]
                                            ^ (psfmt32[idxof(i - 1)] >> 30))
            + i;
    }
    sfmt->idx = SFMT_N32;
    period_certification(sfmt);
}

/**
 * This function initializes the internal state array,
 * with an array of 32-bit integers used as the seeds
 * @param sfmt SFMT internal state
 * @param init_key the array of 32-bit integers, used as a seed.
 * @param key_length the length of init_key.
 */
void sfmt_init_by_array(sfmt_t * sfmt, uint32_t *init_key, int key_length) {
    int i, j, count;
    uint32_t r;
    int lag;
    int mid;
    int size = SFMT_N * 4;
    uint32_t *psfmt32 = &sfmt->state[0].u[0];

    if (size >= 623) {
        lag = 11;
    } else if (size >= 68) {
        lag = 7;
    } else if (size >= 39) {
        lag = 5;
    } else {
        lag = 3;
    }
    mid = (size - lag) / 2;

    memset(sfmt, 0x8b, sizeof(sfmt_t));
    if (key_length + 1 > SFMT_N32) {
        count = key_length + 1;
    } else {
        count = SFMT_N32;
    }
    r = func1(psfmt32[idxof(0)] ^ psfmt32[idxof(mid)]
              ^ psfmt32[idxof(SFMT_N32 - 1)]);
    psfmt32[idxof(mid)] += r;
    r += key_length;
    psfmt32[idxof(mid + lag)] += r;
    psfmt32[idxof(0)] = r;

    count--;
    for (i = 1, j = 0; (j < count) && (j < key_length); j++) {
        r = func1(psfmt32[idxof(i)] ^ psfmt32[idxof((i + mid) % SFMT_N32)]
                  ^ psfmt32[idxof((i + SFMT_N32 - 1) % SFMT_N32)]);
        psfmt32[idxof((i + mid) % SFMT_N32)] += r;
        r += init_key[j] + i;
        psfmt32[idxof((i + mid + lag) % SFMT_N32)] += r;
        psfmt32[idxof(i)] = r;
        i = (i + 1) % SFMT_N32;
    }
    for (; j < count; j++) {
        r = func1(psfmt32[idxof(i)] ^ psfmt32[idxof((i + mid) % SFMT_N32)]
                  ^ psfmt32[idxof((i + SFMT_N32 - 1) % SFMT_N32)]);
        psfmt32[idxof((i + mid) % SFMT_N32)] += r;
        r += i;
        psfmt32[idxof((i + mid + lag) % SFMT_N32)] += r;
        psfmt32[idxof(i)] = r;
        i = (i + 1) % SFMT_N32;
    }
    for (j = 0; j < SFMT_N32; j++) {
        r = func2(psfmt32[idxof(i)] + psfmt32[idxof((i + mid) % SFMT_N32)]
                  + psfmt32[idxof((i + SFMT_N32 - 1) % SFMT_N32)]);
        psfmt32[idxof((i + mid) % SFMT_N32)] ^= r;
        r -= i;
        psfmt32[idxof((i + mid + lag) % SFMT_N32)] ^= r;
        psfmt32[idxof(i)] = r;
        i = (i + 1) % SFMT_N32;
    }

    sfmt->idx = SFMT_N32;
    period_certification(sfmt);
}
#if defined(__cplusplus)
}
#endif
