# Supplementary material for: Self-Organization of Minimal Anaphase Spindle Midzone Bundles
Source: Curr Biol. 2019 Jul 8;29(13):2120–2130.e7. doi: 10.1016/j.cub.2019.05.049 (PMC6616649; doi:10.1016/j.cub.2019.05.049)
Supplement: Data S1. Simulation Files, Related to STAR Methods — This ZIP contains the source code of Cytosim used for this study, and all the configuration files needed to reproduce the simulation figures. Please, refer to the README file included in the package. [file mmc8.zip › Hannabuss2019_simulation_files_fixed/code/cytosim/src/SFMT/CHANGE-LOG.txt]

ver 1.4.1
-------
fix MSC compile error reported by Dirk Steenpass.

ver 1.4
-------
internal state of SFMT is kept in structure.
function and macro names are changed to have sfmt_ prefix.
ALTIVEC OR BIGENDIAN ARE NOT TESTED AT ALL.

ver 1.3.3
-------
change condition compile of do_recursion in SFMT.c

ver 1.3.2
-------
bug fix to_res53_mix and genrand_res53_mix.

ver 1.3.1
-------
gcc compile option changed from -O9 to -O3.
add functions genrand_res53_mix and to_res53_mix.
bug fix about definition of ALWAYS_INLINE.
add new definition PRE_ALWAYS for MSC.

ver 1.3
-------
bug fixed: -DONLY64 without -DBIG_ENIAN64 had been generating
wrong sequence.
bug fixed: There is no documentation about BIG_ENDIAN64.
add automatic endian check by __BIG_ENDIAN__ predefined macro.
bug fixed: change == in check.sh to =
add SFMT-params216091.h
add AltiVec parameter format for systems which are not osx.
change Makefile for systems which are not osx and support AltiVec.
change sample2 of howto-compile for Free BSD.
change source files for BORLANDC and Visual Studio.
change period certification code more smart.
add params directory.

ver 1.2.1
-------
Fix typo in SFMT-alti.c SFMT-sse2.c
marge SFMT-alti.c and SFMT-alti.h into SFMT-alti.h
marge SFMT-sse2.c and SFMT-sse2.h into SFMT-sse2.h
This version is not released.

ver 1.2
-------
Support many periods: 2^{607}, 2^{1279}, 2^{2281}, 2^{4253}, 2^{11213},
2^{19937}, 2^{44497}, 2^{86243}, 2^{132049}
Fix typo in LICENSE.txt.
Add cast to vec_perm for SFMT-alti.c, SFMT-alti64.c.
combine source codes.

ver 1.1
-------
The period certification method is changed from constant to function.
The convert functions from 32-bit and 64-bit integer to double are added.
The documentation is changed.
Sample programs are added.

ver 1.0
-------
The first version.
