# Supplementary material for: Self-Organization of Minimal Anaphase Spindle Midzone Bundles
Source: Curr Biol. 2019 Jul 8;29(13):2120–2130.e7. doi: 10.1016/j.cub.2019.05.049 (PMC6616649; doi:10.1016/j.cub.2019.05.049)
Supplement: Data S1. Simulation Files, Related to STAR Methods — This ZIP contains the source code of Cytosim used for this study, and all the configuration files needed to reproduce the simulation figures. Please, refer to the README file included in the package. [file mmc8.zip › Hannabuss2019_simulation_files_fixed/code/cytosim/src/SFMT/SFMT-common.h]

#pragma once
/**
 * @file SFMT-common.h
 *
 * @brief SIMD oriented Fast Mersenne Twister(SFMT) pseudorandom
 * number generator with jump function. This file includes common functions
 * used in random number generation and jump.
 *
 * @author Mutsuo Saito (Hiroshima University)
 * @author Makoto Matsumoto (The University of Tokyo)
 *
 * Copyright (C) 2006, 2007 Mutsuo Saito, Makoto Matsumoto and Hiroshima
 * University.
 * Copyright (C) 2012 Mutsuo Saito, Makoto Matsumoto, Hiroshima
 * University and The University of Tokyo.
 * All rights reserved.
 *
 * The 3-clause BSD License is applied to this software, see
 * LICENSE.txt
 */
#ifndef SFMT_COMMON_H
#define SFMT_COMMON_H

#if defined(__cplusplus)
extern "C" {
#endif

#include "SFMT.h"

inline static void do_recursion(w128_t * r, w128_t * a, w128_t * b,
				w128_t * c, w128_t * d);

inline static void rshift128(w128_t *out,  w128_t const *in, int shift);
inline static void lshift128(w128_t *out,  w128_t const *in, int shift);

/**
 * This function simulates SIMD 128-bit right shift by the standard C.
 * The 128-bit integer given in in is shifted by (shift * 8) bits.
 * This function simulates the LITTLE ENDIAN SIMD.
 * @param out the output of this function
 * @param in the 128-bit data to be shifted
 * @param shift the shift value
 */
#ifdef ONLY64
inline static void rshift128(w128_t *out, w128_t const *in, int shift) {
    uint64_t th, tl, oh, ol;

    th = ((uint64_t)in->u[2] << 32) | ((uint64_t)in->u[3]);
    tl = ((uint64_t)in->u[0] << 32) | ((uint64_t)in->u[1]);

    oh = th >> (shift * 8);
    ol = tl >> (shift * 8);
    ol |= th << (64 - shift * 8);
    out->u[0] = (uint32_t)(ol >> 32);
    out->u[1] = (uint32_t)ol;
    out->u[2] = (uint32_t)(oh >> 32);
    out->u[3] = (uint32_t)oh;
}
#else
inline static void rshift128(w128_t *out, w128_t const *in, int shift)
{
    uint64_t th, tl, oh, ol;

    th = ((uint64_t)in->u[3] << 32) | ((uint64_t)in->u[2]);
    tl = ((uint64_t)in->u[1] << 32) | ((uint64_t)in->u[0]);

    oh = th >> (shift * 8);
    ol = tl >> (shift * 8);
    ol |= th << (64 - shift * 8);
    out->u[1] = (uint32_t)(ol >> 32);
    out->u[0] = (uint32_t)ol;
    out->u[3] = (uint32_t)(oh >> 32);
    out->u[2] = (uint32_t)oh;
}
#endif
/**
 * This function simulates SIMD 128-bit left shift by the standard C.
 * The 128-bit integer given in in is shifted by (shift * 8) bits.
 * This function simulates the LITTLE ENDIAN SIMD.
 * @param out the output of this function
 * @param in the 128-bit data to be shifted
 * @param shift the shift value
 */
#ifdef ONLY64
inline static void lshift128(w128_t *out, w128_t const *in, int shift) {
    uint64_t th, tl, oh, ol;

    th = ((uint64_t)in->u[2] << 32) | ((uint64_t)in->u[3]);
    tl = ((uint64_t)in->u[0] << 32) | ((uint64_t)in->u[1]);

    oh = th << (shift * 8);
    ol = tl << (shift * 8);
    oh |= tl >> (64 - shift * 8);
    out->u[0] = (uint32_t)(ol >> 32);
    out->u[1] = (uint32_t)ol;
    out->u[2] = (uint32_t)(oh >> 32);
    out->u[3] = (uint32_t)oh;
}
#else
inline static void lshift128(w128_t *out, w128_t const *in, int shift)
{
    uint64_t th, tl, oh, ol;

    th = ((uint64_t)in->u[3] << 32) | ((uint64_t)in->u[2]);
    tl = ((uint64_t)in->u[1] << 32) | ((uint64_t)in->u[0]);

    oh = th << (shift * 8);
    ol = tl << (shift * 8);
    oh |= tl >> (64 - shift * 8);
    out->u[1] = (uint32_t)(ol >> 32);
    out->u[0] = (uint32_t)ol;
    out->u[3] = (uint32_t)(oh >> 32);
    out->u[2] = (uint32_t)oh;
}
#endif
/**
 * This function represents the recursion formula.
 * @param r output
 * @param a a 128-bit part of the internal state array
 * @param b a 128-bit part of the internal state array
 * @param c a 128-bit part of the internal state array
 * @param d a 128-bit part of the internal state array
 */
#ifdef ONLY64
inline static void do_recursion(w128_t *r, w128_t *a, w128_t *b, w128_t *c,
				w128_t *d) {
    w128_t x;
    w128_t y;

    lshift128(&x, a, SFMT_SL2);
    rshift128(&y, c, SFMT_SR2);
    r->u[0] = a->u[0] ^ x.u[0] ^ ((b->u[0] >> SFMT_SR1) & SFMT_MSK2) ^ y.u[0]
	^ (d->u[0] << SFMT_SL1);
    r->u[1] = a->u[1] ^ x.u[1] ^ ((b->u[1] >> SFMT_SR1) & SFMT_MSK1) ^ y.u[1]
	^ (d->u[1] << SFMT_SL1);
    r->u[2] = a->u[2] ^ x.u[2] ^ ((b->u[2] >> SFMT_SR1) & SFMT_MSK4) ^ y.u[2]
	^ (d->u[2] << SFMT_SL1);
    r->u[3] = a->u[3] ^ x.u[3] ^ ((b->u[3] >> SFMT_SR1) & SFMT_MSK3) ^ y.u[3]
	^ (d->u[3] << SFMT_SL1);
}
#else
inline static void do_recursion(w128_t *r, w128_t *a, w128_t *b,
				w128_t *c, w128_t *d)
{
    w128_t x;
    w128_t y;

    lshift128(&x, a, SFMT_SL2);
    rshift128(&y, c, SFMT_SR2);
    r->u[0] = a->u[0] ^ x.u[0] ^ ((b->u[0] >> SFMT_SR1) & SFMT_MSK1)
	^ y.u[0] ^ (d->u[0] << SFMT_SL1);
    r->u[1] = a->u[1] ^ x.u[1] ^ ((b->u[1] >> SFMT_SR1) & SFMT_MSK2)
	^ y.u[1] ^ (d->u[1] << SFMT_SL1);
    r->u[2] = a->u[2] ^ x.u[2] ^ ((b->u[2] >> SFMT_SR1) & SFMT_MSK3)
	^ y.u[2] ^ (d->u[2] << SFMT_SL1);
    r->u[3] = a->u[3] ^ x.u[3] ^ ((b->u[3] >> SFMT_SR1) & SFMT_MSK4)
	^ y.u[3] ^ (d->u[3] << SFMT_SL1);
}
#endif
#endif

#if defined(__cplusplus)
}
#endif
