# Supplementary material for: Self-Organization of Minimal Anaphase Spindle Midzone Bundles
Source: Curr Biol. 2019 Jul 8;29(13):2120–2130.e7. doi: 10.1016/j.cub.2019.05.049 (PMC6616649; doi:10.1016/j.cub.2019.05.049)
Supplement: Data S1. Simulation Files, Related to STAR Methods — This ZIP contains the source code of Cytosim used for this study, and all the configuration files needed to reproduce the simulation figures. Please, refer to the README file included in the package. [file mmc8.zip › Hannabuss2019_simulation_files_fixed/code/cytosim/src/SFMT/README.txt]

 =================================================================
 AVX optimization for SFMT1.4
 Copyright (C) 2015 SeizhLab. Rights reserved.
 
 License is based on the original version of the SFMT, 
 The (modified) BSD License is applied to this software, 
 see LICENSE.txt and LICENSE_ORIG.txt
 =================================================================
 SFMT ver. 1.4
 SIMD oriented Fast Mersenne Twister(SFMT)

 Mutsuo Saito (Hiroshima University) and
 Makoto Matsumoto (The University of Tokyo)

 Copyright (C) 2006, 2007 Mutsuo Saito, Makoto Matsumoto and Hiroshima
 University.
 Copyright (c) 2012 Mutsuo Saito, Makoto Matsumoto, Hiroshima University
 and The University of Tokyo.
 All rights reserved.

 The (modified) BSD License is applied to this software, see LICENSE.txt
 =================================================================
 CAUTION:
 BIGENDIAN OR ALTIVEC FEATURES ARE NOT TESTED AT ALL.

 To see documents, see html/index.html.

 To make test program, see html/howto-compile.html

 If you want to redistribute and/or change source files, see LICENSE.txt.

 When you change these files and redistribute them, PLEASE write your
 e-mail address in redistribution and write to contact YOU first if
 users of your changed source encounter troubles.
