# Supplementary material for: Self-Organization of Minimal Anaphase Spindle Midzone Bundles
Source: Curr Biol. 2019 Jul 8;29(13):2120–2130.e7. doi: 10.1016/j.cub.2019.05.049 (PMC6616649; doi:10.1016/j.cub.2019.05.049)
Supplement: Data S1. Simulation Files, Related to STAR Methods — This ZIP contains the source code of Cytosim used for this study, and all the configuration files needed to reproduce the simulation figures. Please, refer to the README file included in the package. [file mmc8.zip › Hannabuss2019_simulation_files_fixed/code/cytosim/src/SFMT/test.c]

/**
 * @file  test.c
 * @brief test program for 32-bit and 64-bit output of SFMT.
 *
 * @author Mutsuo Saito (Hiroshima-univ)
 *
 * Copyright (C) 2012 Mutsuo Saito, Makoto Matsumoto, Hiroshima
 * University and The University of Tokyo.
 * All rights reserved.
 *
 * The new BSD License is applied to this software, see LICENSE.txt
 */

#include <stdio.h>
#include <limits.h>
#include <time.h>
#include <string.h>
#include <stdlib.h>

#include "SFMT.h"

#define BLOCK_SIZE 100000
#define BLOCK_SIZE64 50000
#define COUNT 1000

void check32(void);
void speed32(void);
void check64(void);
void speed64(void);

static w128_t array1[BLOCK_SIZE / 4];
static w128_t array2[10000 / 4];

#ifndef ONLY64
void check32(void) {
    int i;
    uint32_t *array32 = &array1[0].u[0];
    uint32_t *array32_2 = &array2[0].u[0];
    uint32_t ini[4] = {0x1234, 0x5678, 0x9abc, 0xdef0};
    uint32_t r32;
    sfmt_t sfmt;

    if (sfmt_get_min_array_size32(&sfmt) > 10000) {
	printf("array size too small!\n");
	exit(1);
    }
    printf("%s\n32 bit generated randoms\n", sfmt_get_idstring(&sfmt));
    printf("init_gen_rand__________\n");
    /* 32 bit generation */
    sfmt_init_gen_rand(&sfmt, 1234);
    sfmt_fill_array32(&sfmt, array32, 10000);
    sfmt_fill_array32(&sfmt, array32_2, 10000);
    sfmt_init_gen_rand(&sfmt, 1234);
    for (i = 0; i < 10000; i++) {
	if (i < 1000) {
	    printf("%10u ", array32[i]);
	    if (i % 5 == 4) {
		printf("\n");
	    }
	}
	r32 = sfmt_genrand_uint32(&sfmt);
	if (r32 != array32[i]) {
	    printf("\nmismatch at %d array32:%x gen:%x\n",
		   i, array32[i], r32);
	    exit(1);
	}
    }
    for (i = 0; i < 700; i++) {
	r32 = sfmt_genrand_uint32(&sfmt);
	if (r32 != array32_2[i]) {
	    printf("\nmismatch at %d array32_2:%x gen:%x\n",
		   i, array32_2[i], r32);
	    exit(1);
	}
    }
    printf("\n");
    sfmt_init_by_array(&sfmt, ini, 4);
#if defined(DEBUG)
    printf("first init_by_array\n");
    for (int i = 0; i < 2; i++) {
	for (int j = 0; j < 4; j++) {
	    printf("%08"PRIx32" ", sfmt.state[i].u[j]);
	}
	printf("\n");
    }
#endif
    printf("init_by_array__________\n");
    sfmt_fill_array32(&sfmt, array32, 10000);
    sfmt_fill_array32(&sfmt, array32_2, 10000);
    sfmt_init_by_array(&sfmt, ini, 4);
#if defined(DEBUG)
    printf("second init_by_array\n");
    for (int i = 0; i < 2; i++) {
	for (int j = 0; j < 4; j++) {
	    printf("%08"PRIx32" ", sfmt.state[i].u[j]);
	}
	printf("\n");
    }
#endif
    for (i = 0; i < 10000; i++) {
	if (i < 1000) {
	    printf("%10u ", array32[i]);
	    if (i % 5 == 4) {
		printf("\n");
	    }
	}
	r32 = sfmt_genrand_uint32(&sfmt);
	if (r32 != array32[i]) {
	    printf("\nmismatch at %d array32:%x gen:%x\n",
		   i, array32[i], r32);
	    exit(1);
	}
    }
    for (i = 0; i < 700; i++) {
	r32 = sfmt_genrand_uint32(&sfmt);
	if (r32 != array32_2[i]) {
	    printf("\nmismatch at %d array32_2:%x gen:%x\n",
		   i, array32_2[i], r32);
	    exit(1);
	}
    }
}

void speed32(void) {
    int i, j;
    clock_t clo;
    clock_t min = LONG_MAX;
    uint32_t *array32 = (uint32_t *)array1;
    sfmt_t sfmt;

    if (sfmt_get_min_array_size32(&sfmt) > BLOCK_SIZE) {
	printf("array size too small!\n");
	exit(1);
    }
    /* 32 bit generation */
    sfmt_init_gen_rand(&sfmt, 1234);
    for (i = 0; i < 10; i++) {
	clo = clock();
	for (j = 0; j < COUNT; j++) {
	    sfmt_fill_array32(&sfmt, array32, BLOCK_SIZE);
	}
	clo = clock() - clo;
	if (clo < min) {
	    min = clo;
	}
    }
    printf("32 bit BLOCK:%.0f", (double)min * 1000/ CLOCKS_PER_SEC);
    printf("ms for %u randoms generation\n",
	   BLOCK_SIZE * COUNT);
    min = LONG_MAX;
    sfmt_init_gen_rand(&sfmt, 1234);
    for (i = 0; i < 10; i++) {
	clo = clock();
	for (j = 0; j < BLOCK_SIZE * COUNT; j++) {
	    sfmt_genrand_uint32(&sfmt);
	}
	clo = clock() - clo;
	if (clo < min) {
	    min = clo;
	}
    }
    printf("32 bit SEQUE:%.0f", (double)min * 1000 / CLOCKS_PER_SEC);
    printf("ms for %u randoms generation\n",
	   BLOCK_SIZE * COUNT);
}
#endif

void check64(void) {
    int i;
    uint64_t *array64;
    uint64_t *array64_2;
    uint64_t r;
    uint32_t ini[] = {5, 4, 3, 2, 1};
    sfmt_t sfmt;

    array64 = (uint64_t *)array1;
    array64_2 = (uint64_t *)array2;
    if (sfmt_get_min_array_size64(&sfmt) > 5000) {
	printf("array size too small!\n");
	exit(1);
    }
    printf("%s\n64 bit generated randoms\n", sfmt_get_idstring(&sfmt));
    printf("init_gen_rand__________\n");
    /* 64 bit generation */
    sfmt_init_gen_rand(&sfmt, 4321);
    sfmt_fill_array64(&sfmt, array64, 5000);
    sfmt_fill_array64(&sfmt, array64_2, 5000);
    sfmt_init_gen_rand(&sfmt, 4321);
    for (i = 0; i < 5000; i++) {
	if (i < 1000) {
	    printf("%20"PRIu64" ", array64[i]);
	    if (i % 3 == 2) {
		printf("\n");
	    }
	}
	r = sfmt_genrand_uint64(&sfmt);
	if (r != array64[i]) {
	    printf("\nmismatch at %d array64:%"PRIx64" gen:%"PRIx64"\n",
		   i, array64[i], r);
	    exit(1);
	}
    }
    printf("\n");
    for (i = 0; i < 700; i++) {
	r = sfmt_genrand_uint64(&sfmt);
	if (r != array64_2[i]) {
	    printf("\nmismatch at %d array64_2:%"PRIx64" gen:%"PRIx64"\n",
		   i, array64_2[i], r);
	    exit(1);
	}
    }
    printf("init_by_array__________\n");
    /* 64 bit generation */
    sfmt_init_by_array(&sfmt, ini, 5);
    sfmt_fill_array64(&sfmt, array64, 5000);
    sfmt_fill_array64(&sfmt, array64_2, 5000);
    sfmt_init_by_array(&sfmt, ini, 5);
    for (i = 0; i < 5000; i++) {
	if (i < 1000) {
	    printf("%20"PRIu64" ", array64[i]);
	    if (i % 3 == 2) {
		printf("\n");
	    }
	}
	r = sfmt_genrand_uint64(&sfmt);
	if (r != array64[i]) {
	    printf("\nmismatch at %d array64:%"PRIx64" gen:%"PRIx64"\n",
		   i, array64[i], r);
	    exit(1);
	}
    }
    printf("\n");
    for (i = 0; i < 700; i++) {
	r = sfmt_genrand_uint64(&sfmt);
	if (r != array64_2[i]) {
	    printf("\nmismatch at %d array64_2:%"PRIx64" gen:%"PRIx64"\n",
		   i, array64_2[i], r);
	    exit(1);
	}
    }
}

void speed64(void) {
    int i, j;
    uint64_t clo;
    uint64_t min = LONG_MAX;
    uint64_t *array64 = (uint64_t *)array1;
    sfmt_t sfmt;

    if (sfmt_get_min_array_size64(&sfmt) > BLOCK_SIZE64) {
	printf("array size too small!\n");
	exit(1);
    }
    /* 64 bit generation */
    sfmt_init_gen_rand(&sfmt, 1234);
    for (i = 0; i < 10; i++) {
	clo = clock();
	for (j = 0; j < COUNT; j++) {
	    sfmt_fill_array64(&sfmt, array64, BLOCK_SIZE64);
	}
	clo = clock() - clo;
	if (clo < min) {
	    min = clo;
	}
    }
    printf("64 bit BLOCK:%.0f", (double)min * 1000/ CLOCKS_PER_SEC);
    printf("ms for %u randoms generation\n",
	   BLOCK_SIZE64 * COUNT);
    min = LONG_MAX;
    sfmt_init_gen_rand(&sfmt, 1234);
    for (i = 0; i < 10; i++) {
	clo = clock();
	for (j = 0; j < BLOCK_SIZE64 * COUNT; j++) {
	    sfmt_genrand_uint64(&sfmt);
	}
	clo = clock() - clo;
	if (clo < min) {
	    min = clo;
	}
    }
    printf("64 bit SEQUE:%.0f", (double)min * 1000 / CLOCKS_PER_SEC);
    printf("ms for %u randoms generation\n",
	   BLOCK_SIZE64 * COUNT);
}

int main(int argc, char *argv[]) {
    int i;
    int speed = 0;
    int bit64 = 0;
#ifndef ONLY64
    int bit32 = 0;
#endif

    for (i = 1; i < argc; i++) {
	if (strncmp(argv[1],"-s", 2) == 0) {
	    speed = 1;
	}
	if (strncmp(argv[1],"-b64", 4) == 0) {
	    bit64 = 1;
	}
#ifndef ONLY64
	if (strncmp(argv[1],"-b32", 4) == 0) {
	    bit32 = 1;
	}
#endif
    }
#ifdef ONLY64
    if (speed + bit64 == 0) {
	printf("usage:\n%s [-s | -b64]\n", argv[0]);
	return 0;
    }
#else
    if (speed + bit32 + bit64 == 0) {
	printf("usage:\n%s [-s | -b32 | -b64]\n", argv[0]);
	return 0;
    }
#endif
    if (speed) {
#ifndef ONLY64
	speed32();
#endif
	speed64();
    }
#ifndef ONLY64
    if (bit32) {
	check32();
    }
#endif
    if (bit64) {
	check64();
    }
    return 0;
}
