# Supplementary material for: Self-Organization of Minimal Anaphase Spindle Midzone Bundles
Source: Curr Biol. 2019 Jul 8;29(13):2120–2130.e7. doi: 10.1016/j.cub.2019.05.049 (PMC6616649; doi:10.1016/j.cub.2019.05.049)
Supplement: Data S1. Simulation Files, Related to STAR Methods — This ZIP contains the source code of Cytosim used for this study, and all the configuration files needed to reproduce the simulation figures. Please, refer to the README file included in the package. [file mmc8.zip › Hannabuss2019_simulation_files_fixed/code/cytosim/src/SFMT/SFMT-alti.h]

#pragma once
/**
 * @file SFMT-alti.h
 *
 * @brief SIMD oriented Fast Mersenne Twister(SFMT)
 * pseudorandom number generator
 *
 * @author Mutsuo Saito (Hiroshima University)
 * @author Makoto Matsumoto (Hiroshima University)
 *
 * Copyright (C) 2007 Mutsuo Saito, Makoto Matsumoto and Hiroshima
 * University. All rights reserved.
 *
 * The new BSD License is applied to this software.
 * see LICENSE.txt
 */

#ifndef SFMT_ALTI_H
#define SFMT_ALTI_H

inline static vector unsigned int vec_recursion(vector unsigned int a,
						vector unsigned int b,
						vector unsigned int c,
						vector unsigned int d);

/**
 * This function represents the recursion formula in AltiVec and BIG ENDIAN.
 * @param a a 128-bit part of the interal state array
 * @param b a 128-bit part of the interal state array
 * @param c a 128-bit part of the interal state array
 * @param d a 128-bit part of the interal state array
 * @return output
 */
inline static vector unsigned int vec_recursion(vector unsigned int a,
						vector unsigned int b,
						vector unsigned int c,
						vector unsigned int d) {

    const vector unsigned int sl1 = SFMT_ALTI_SL1;
    const vector unsigned int sr1 = SFMT_ALTI_SR1;
#ifdef ONLY64
    const vector unsigned int mask = SFMT_ALTI_MSK64;
    const vector unsigned char perm_sl = SFMT_ALTI_SL2_PERM64;
    const vector unsigned char perm_sr = SFMT_ALTI_SR2_PERM64;
#else
    const vector unsigned int mask = SFMT_ALTI_MSK;
    const vector unsigned char perm_sl = SFMT_ALTI_SL2_PERM;
    const vector unsigned char perm_sr = SFMT_ALTI_SR2_PERM;
#endif
    vector unsigned int v, w, x, y, z;
    x = vec_perm(a, (vector unsigned int)perm_sl, perm_sl);
    v = a;
    y = vec_sr(b, sr1);
    z = vec_perm(c, (vector unsigned int)perm_sr, perm_sr);
    w = vec_sl(d, sl1);
    z = vec_xor(z, w);
    y = vec_and(y, mask);
    v = vec_xor(v, x);
    z = vec_xor(z, y);
    z = vec_xor(z, v);
    return z;
}

/**
 * This function fills the internal state array with pseudorandom
 * integers.
 */
void sfmt_gen_rand_all(sfmt_t * sfmt) {
    int i;
    vector unsigned int r, r1, r2;

    r1 = sfmt->state[N - 2].s;
    r2 = sfmt->state[N - 1].s;
    for (i = 0; i < N - POS1; i++) {
	r = vec_recursion(sfmt->state[i].s, sfmt->state[i + POS1].s, r1, r2);
	sfmt->state[i].s = r;
	r1 = r2;
	r2 = r;
    }
    for (; i < N; i++) {
	r = vec_recursion(sfmt->state[i].s, sfmt->state[i + POS1 - N].s, r1, r2);
	sfmt->state[i].s = r;
	r1 = r2;
	r2 = r;
    }
}

/**
 * This function fills the user-specified array with pseudorandom
 * integers.
 *
 * @param array an 128-bit array to be filled by pseudorandom numbers.
 * @param size number of 128-bit pesudorandom numbers to be generated.
 */
inline static void gen_rand_array(sfmt_t * sfmt, w128_t *array, int size) {
    int i, j;
    vector unsigned int r, r1, r2;

    r1 = sfmt->state[N - 2].s;
    r2 = sfmt->state[N - 1].s;
    for (i = 0; i < N - POS1; i++) {
	r = vec_recursion(sfmt->state[i].s, sfmt->state[i + POS1].s, r1, r2);
	array[i].s = r;
	r1 = r2;
	r2 = r;
    }
    for (; i < N; i++) {
	r = vec_recursion(sfmt->state[i].s, array[i + POS1 - N].s, r1, r2);
	array[i].s = r;
	r1 = r2;
	r2 = r;
    }
    /* main loop */
    for (; i < size - N; i++) {
	r = vec_recursion(array[i - N].s, array[i + POS1 - N].s, r1, r2);
	array[i].s = r;
	r1 = r2;
	r2 = r;
    }
    for (j = 0; j < 2 * N - size; j++) {
	sfmt->state[j].s = array[j + size - N].s;
    }
    for (; i < size; i++) {
	r = vec_recursion(array[i - N].s, array[i + POS1 - N].s, r1, r2);
	array[i].s = r;
	sfmt->state[j++].s = r;
	r1 = r2;
	r2 = r;
    }
}

#ifndef ONLY64
#if defined(__APPLE__)
#define SFMT_ALTI_SWAP (vector unsigned char) \
	(4, 5, 6, 7, 0, 1, 2, 3, 12, 13, 14, 15, 8, 9, 10, 11)
#else
#define SFMT_ALTI_SWAP {4, 5, 6, 7, 0, 1, 2, 3, 12, 13, 14, 15, 8, 9, 10, 11}
#endif
/**
 * This function swaps high and low 32-bit of 64-bit integers in user
 * specified array.
 *
 * @param array an 128-bit array to be swaped.
 * @param size size of 128-bit array.
 */
inline static void swap(w128_t *array, int size) {
    int i;
    const vector unsigned char perm = SFMT_ALTI_SWAP;

    for (i = 0; i < size; i++) {
	array[i].s = vec_perm(array[i].s, (vector unsigned int)perm, perm);
    }
}
#endif

#endif
