# Supplementary material for: Self-Organization of Minimal Anaphase Spindle Midzone Bundles
Source: Curr Biol. 2019 Jul 8;29(13):2120–2130.e7. doi: 10.1016/j.cub.2019.05.049 (PMC6616649; doi:10.1016/j.cub.2019.05.049)
Supplement: Data S1. Simulation Files, Related to STAR Methods — This ZIP contains the source code of Cytosim used for this study, and all the configuration files needed to reproduce the simulation figures. Please, refer to the README file included in the package. [file mmc8.zip › Hannabuss2019_simulation_files_fixed/code/cytosim/src/SFMT/SFMT.h]

#pragma once
/**
 * @author Seizh (SeizhLab)
 * Copyright (C) 2015 Seizh, SeizhLab. All rights reserved. 
 * @note Support 256-bit AVX type
 */

/**
 * @file SFMT.h
 *
 * @brief SIMD oriented Fast Mersenne Twister(SFMT) pseudorandom
 * number generator using C structure.
 *
 * @author Mutsuo Saito (Hiroshima University)
 * @author Makoto Matsumoto (The University of Tokyo)
 *
 * Copyright (C) 2006, 2007 Mutsuo Saito, Makoto Matsumoto and Hiroshima
 * University.
 * Copyright (C) 2012 Mutsuo Saito, Makoto Matsumoto, Hiroshima
 * University and The University of Tokyo.
 * All rights reserved.
 *
 * The 3-clause BSD License is applied to this software, see
 * LICENSE.txt
 *
 * @note We assume that your system has inttypes.h.  If your system
 * doesn't have inttypes.h, you have to typedef uint32_t and uint64_t,
 * and you have to define PRIu64 and PRIx64 in this file as follows:
 * @verbatim
 typedef unsigned int uint32_t
 typedef unsigned long long uint64_t
 #define PRIu64 "llu"
 #define PRIx64 "llx"
@endverbatim
 * uint32_t must be exactly 32-bit unsigned integer type (no more, no
 * less), and uint64_t must be exactly 64-bit unsigned integer type.
 * PRIu64 and PRIx64 are used for printf function to print 64-bit
 * unsigned int and 64-bit unsigned int in hexadecimal format.
 */

#ifndef SFMTST_H
#define SFMTST_H

#if defined(__cplusplus)
extern "C" {
#endif

#include <stdio.h>
#include <assert.h>

#if defined(__STDC_VERSION__) && (__STDC_VERSION__ >= 199901L)
  #include <inttypes.h>
#elif defined(_MSC_VER) || defined(__BORLANDC__)
  typedef unsigned int uint32_t;
  typedef unsigned __int64 uint64_t;
  #define inline __inline
#else
  #include <inttypes.h>
  #if defined(__GNUC__)
    #define inline __inline__
  #endif
#endif

#ifndef PRIu64
  #if defined(_MSC_VER) || defined(__BORLANDC__)
    #define PRIu64 "I64u"
    #define PRIx64 "I64x"
  #else
    #define PRIu64 "llu"
    #define PRIx64 "llx"
  #endif
#endif

#include "SFMT-params.h"

/*------------------------------------------
  128-bit SIMD like data type for standard C
  ------------------------------------------*/
    
#if defined(HAVE_ALTIVEC)
  #if !defined(__APPLE__)
    #include <altivec.h>
  #endif
/** 128-bit data structure */
union W128_T {
    vector unsigned int s;
    uint32_t u[4];
    uint64_t u64[2];
};
#elif defined(__SSE2__)
  #include <emmintrin.h>

/** 128-bit data structure */
union W128_T {
    uint32_t u[4];
    uint64_t u64[2];
    __m128i si;
};
#else
/** 128-bit data structure */
union W128_T {
    uint32_t u[4];
    uint64_t u64[2];
};
#endif

#ifdef __AVX2__
  #include <immintrin.h>
/** 256-bit data structure */
union W256_T {
    uint32_t u[8];
    uint64_t u64[4];
    __m128i xmm[2];
    __m256i ymm;
};
typedef union W256_T w256_t;
#endif

/** 128-bit data type */
typedef union W128_T w128_t;

/**
 * SFMT internal state
 */
struct SFMT_T {
    /** the 128-bit internal state array */
#ifdef __AVX2__
    union {
	    __m256i state_y[SFMT_N/2];
    	w128_t state[SFMT_N];
    };    
#else
    w128_t state[SFMT_N];
#endif
    /** index counter to the 32-bit internal state array */
    int idx;
};

typedef struct SFMT_T sfmt_t;

void sfmt_fill_array32(sfmt_t * sfmt, uint32_t * array, int size);
void sfmt_fill_array64(sfmt_t * sfmt, uint64_t * array, int size);
void sfmt_init_gen_rand(sfmt_t * sfmt, uint32_t seed);
void sfmt_init_by_array(sfmt_t * sfmt, uint32_t * init_key, int key_length);
const char * sfmt_get_idstring(sfmt_t * sfmt);
int sfmt_get_min_array_size32(sfmt_t * sfmt);
int sfmt_get_min_array_size64(sfmt_t * sfmt);
void sfmt_gen_rand_all(sfmt_t * sfmt);

#ifndef ONLY64
/**
 * This function generates and returns 32-bit pseudorandom number.
 * init_gen_rand or init_by_array must be called before this function.
 * @param sfmt SFMT internal state
 * @return 32-bit pseudorandom number
 */
inline static uint32_t sfmt_genrand_uint32(sfmt_t * sfmt) {
    uint32_t r;
    uint32_t * psfmt32 = &sfmt->state[0].u[0];

    if (sfmt->idx >= SFMT_N32) {
        sfmt_gen_rand_all(sfmt);
        sfmt->idx = 0;
    }
    r = psfmt32[sfmt->idx++];
    return r;
}
#endif
/**
 * This function generates and returns 64-bit pseudorandom number.
 * init_gen_rand or init_by_array must be called before this function.
 * The function gen_rand64 should not be called after gen_rand32,
 * unless an initialization is again executed.
 * @param sfmt SFMT internal state
 * @return 64-bit pseudorandom number
 */
inline static uint64_t sfmt_genrand_uint64(sfmt_t * sfmt) {
#if defined(BIG_ENDIAN64) && !defined(ONLY64)
    uint32_t * psfmt32 = &sfmt->state[0].u[0];
    uint32_t r1, r2;
#else
    uint64_t r;
#endif
    uint64_t * psfmt64 = &sfmt->state[0].u64[0];
    assert(sfmt->idx % 2 == 0);

    if (sfmt->idx >= SFMT_N32) {
        sfmt_gen_rand_all(sfmt);
        sfmt->idx = 0;
    }
#if defined(BIG_ENDIAN64) && !defined(ONLY64)
    r1 = psfmt32[sfmt->idx];
    r2 = psfmt32[sfmt->idx + 1];
    sfmt->idx += 2;
    return ((uint64_t)r2 << 32) | r1;
#else
    r = psfmt64[sfmt->idx / 2];
    sfmt->idx += 2;
    return r;
#endif
}

/* =================================================
   The following real versions are due to Isaku Wada
   ================================================= */
/**
 * converts an unsigned 32-bit number to a double on [0,1]-real-interval.
 * @param v 32-bit unsigned integer
 * @return double on [0,1]-real-interval
 */
inline static double sfmt_to_real1(uint32_t v)
{
    return v * (1.0/4294967295.0);
    /* divided by 2^32-1 */
}

/**
 * generates a random number on [0,1]-real-interval
 * @param sfmt SFMT internal state
 * @return double on [0,1]-real-interval
 */
inline static double sfmt_genrand_real1(sfmt_t * sfmt)
{
    return sfmt_to_real1(sfmt_genrand_uint32(sfmt));
}

/**
 * converts an unsigned 32-bit integer to a double on [0,1)-real-interval.
 * @param v 32-bit unsigned integer
 * @return double on [0,1)-real-interval
 */
inline static double sfmt_to_real2(uint32_t v)
{
    return v * (1.0/4294967296.0);
    /* divided by 2^32 */
}

/**
 * generates a random number on [0,1)-real-interval
 * @param sfmt SFMT internal state
 * @return double on [0,1)-real-interval
 */
inline static double sfmt_genrand_real2(sfmt_t * sfmt)
{
    return sfmt_to_real2(sfmt_genrand_uint32(sfmt));
}

/**
 * converts an unsigned 32-bit integer to a double on (0,1)-real-interval.
 * @param v 32-bit unsigned integer
 * @return double on (0,1)-real-interval
 */
inline static double sfmt_to_real3(uint32_t v)
{
    return (((double)v) + 0.5)*(1.0/4294967296.0);
    /* divided by 2^32 */
}

/**
 * generates a random number on (0,1)-real-interval
 * @param sfmt SFMT internal state
 * @return double on (0,1)-real-interval
 */
inline static double sfmt_genrand_real3(sfmt_t * sfmt)
{
    return sfmt_to_real3(sfmt_genrand_uint32(sfmt));
}

/**
 * converts an unsigned 32-bit integer to double on [0,1)
 * with 53-bit resolution.
 * @param v 32-bit unsigned integer
 * @return double on [0,1)-real-interval with 53-bit resolution.
 */
inline static double sfmt_to_res53(uint64_t v)
{
    return v * (1.0/18446744073709551616.0);
}

/**
 * generates a random number on [0,1) with 53-bit resolution
 * @param sfmt SFMT internal state
 * @return double on [0,1) with 53-bit resolution
 */
inline static double sfmt_genrand_res53(sfmt_t * sfmt)
{
    return sfmt_to_res53(sfmt_genrand_uint64(sfmt));
}


/* =================================================
   The following function are added by Saito.
   ================================================= */
/**
 * generates a random number on [0,1) with 53-bit resolution from two
 * 32 bit integers
 */
inline static double sfmt_to_res53_mix(uint32_t x, uint32_t y)
{
    return sfmt_to_res53(x | ((uint64_t)y << 32));
}

/**
 * generates a random number on [0,1) with 53-bit resolution
 * using two 32bit integers.
 * @param sfmt SFMT internal state
 * @return double on [0,1) with 53-bit resolution
 */
inline static double sfmt_genrand_res53_mix(sfmt_t * sfmt)
{
    uint32_t x, y;

    x = sfmt_genrand_uint32(sfmt);
    y = sfmt_genrand_uint32(sfmt);
    return sfmt_to_res53_mix(x, y);
}

#if defined(__cplusplus)
}
#endif

#endif
