# Supplementary material for: Self-Organization of Minimal Anaphase Spindle Midzone Bundles
Source: Curr Biol. 2019 Jul 8;29(13):2120–2130.e7. doi: 10.1016/j.cub.2019.05.049 (PMC6616649; doi:10.1016/j.cub.2019.05.049)
Supplement: Data S1. Simulation Files, Related to STAR Methods — This ZIP contains the source code of Cytosim used for this study, and all the configuration files needed to reproduce the simulation figures. Please, refer to the README file included in the package. [file mmc8.zip › Hannabuss2019_simulation_files_fixed/code/cytosim/src/test/test_platonic.cc]

// Cytosim was created by Francois Nedelec. Copyright 2007-2017 EMBL.
// Test class Platonic::Solid

#include "gle.h"
#include "glut.h"
#include "glapp.h"
#include "platonic.h"
#include <cstdio>

using namespace gle;

int style = 2;
int kind  = 2;
int order = 1;

bool showVertices = false;
bool showEdges = true;

Platonic::Solid * ico = 0;


GLuint glbuffers[2] = { 0, 0 };

//------------------------------------------------------------------------------
void initVBO();

void setPlatonic()
{
    if ( ico )
        delete ico;
    
    ico = new Platonic::Solid((Platonic::Solid::Polyhedra)kind, order);

    char tmp[128];
    snprintf(tmp, sizeof(tmp), "%i points", ico->nb_vertices());
    glApp::setMessage(tmp);
    
    initVBO();
}

void processNormalKey(unsigned char c, int x, int y)
{
    switch (c) 
    {
        case 'p': kind = ( kind + 1 ) % 3;      break;
        case '=': order += 1;                   break;
        case '-': if ( order > 1 ) order -= 1;  break;
        case 's': style = ( style+1 ) % 4;      break;
        case 'e': showEdges = !showEdges;       break;
        case 'v': showVertices = !showVertices; break;
        case ' ': break; // update the Platonic
        default:
            glApp::processNormalKey(c,x,y);
            return;
    }
    
    setPlatonic();
    
    glApp::flashText("style = %i", style);
    glutPostRedisplay();
}

//------------------------------------------------------------------------------

void displayFaces1()
{
    glBegin(GL_TRIANGLES);
    for ( unsigned ii = 0; ii < ico->nb_faces(); ++ii )
    {
        glNormal3fv(ico->face_data0(ii));
        glVertex3fv(ico->face_data0(ii));
        glNormal3fv(ico->face_data1(ii));
        glVertex3fv(ico->face_data1(ii));
        glNormal3fv(ico->face_data2(ii));
        glVertex3fv(ico->face_data2(ii));
    }
    glEnd();
}


void displayFaces2()
{
    glEnableClientState(GL_VERTEX_ARRAY);
    glEnableClientState(GL_NORMAL_ARRAY);
    glVertexPointer(3, GL_FLOAT, 0, ico->vertex_data());
    glNormalPointer(GL_FLOAT, 0, ico->vertex_data());
    glDrawElements(GL_TRIANGLES, 3*ico->nb_faces(), GL_UNSIGNED_INT, ico->faces_data());
    glDisableClientState(GL_NORMAL_ARRAY);
    glDisableClientState(GL_VERTEX_ARRAY);
}


void initVBO()
{
    //Create a new VBO for the vertex information
    glGenBuffers(2, glbuffers);
    glBindBuffer(GL_ARRAY_BUFFER, glbuffers[0]);
    glBufferData(GL_ARRAY_BUFFER, 3*ico->nb_vertices()*sizeof(float), ico->vertex_data(), GL_STATIC_DRAW);
    glBindBuffer(GL_ARRAY_BUFFER, 0);

    //Create a new VBO for the indices
    glBindBuffer(GL_ELEMENT_ARRAY_BUFFER, glbuffers[1]);
    glBufferData(GL_ELEMENT_ARRAY_BUFFER, 3*ico->nb_faces()*sizeof(unsigned), ico->faces_data(), GL_STATIC_DRAW);
    glBindBuffer(GL_ELEMENT_ARRAY_BUFFER, 0);
}


void displayFacesVBO()
{
    glEnableClientState(GL_VERTEX_ARRAY);
    glEnableClientState(GL_NORMAL_ARRAY);

    glBindBuffer(GL_ARRAY_BUFFER, glbuffers[0]);
    glVertexPointer(3, GL_FLOAT, 0, 0);
    glNormalPointer(GL_FLOAT, 0, 0);
    glBindBuffer(GL_ARRAY_BUFFER, 0);
    
    glBindBuffer(GL_ELEMENT_ARRAY_BUFFER, glbuffers[1]);
    glDrawElements(GL_TRIANGLES, 3*ico->nb_faces(), GL_UNSIGNED_INT, 0);
    glBindBuffer(GL_ELEMENT_ARRAY_BUFFER, 0);
    
    glDisableClientState(GL_NORMAL_ARRAY);
    glDisableClientState(GL_VERTEX_ARRAY);
}


void displayFaces()
{
    if ( style == 1 )
        displayFaces1();
    else if ( style == 2 )
        displayFaces2();
    else if ( style == 3 )
        displayFacesVBO();
}


void display()
{
    glClear(GL_COLOR_BUFFER_BIT | GL_DEPTH_BUFFER_BIT);
    
    
    glEnable(GL_LIGHTING);
    glEnable(GL_COLOR_MATERIAL);
    glColorMaterial(GL_FRONT_AND_BACK, GL_AMBIENT_AND_DIFFUSE);
    
    glColor3f(0, 0, 0.75);
    glEnable(GL_CULL_FACE);
    glCullFace(GL_BACK);
    displayFaces();
    glDisable(GL_CULL_FACE);
    
    if ( showEdges )
    {
        glDisable(GL_LIGHTING);
        glColor3f(1,1,1);
        glLineWidth(0.5);
        glBegin(GL_LINES);
        for ( unsigned int ii=0; ii < ico->nb_edges(); ++ii )
        {
            glVertex3fv(ico->edge_data0(ii));
            glNormal3fv(ico->edge_data0(ii));
            glVertex3fv(ico->edge_data1(ii));
            glNormal3fv(ico->edge_data1(ii));
        }
        glEnd();
    }
    
    glDisable(GL_LIGHTING);

    if ( showVertices )
    {
        char tmp[128];
        for ( unsigned ii=0; ii < ico->nb_vertices(); ++ii )
        {
            Platonic::Vertex & dv = ico->vertex(ii);
            if ( dv.weight(2) == 0  &&  dv.weight(1) == 0 )
                glColor3f(1.0, 1.0, 1.0);
            else if ( dv.weight(2) == 0 )
                glColor3f(0.0, 1.0, 0.0);
            else
                glColor3f(0.5, 0.5, 0.5);
            
            const float* v = ico->vertex_data(ii);
            Vector3 pos(v[0], v[1], v[2]);
            snprintf(tmp, sizeof(tmp), "%u", ii);
            gleDrawText(pos, tmp, GLUT_BITMAP_8_BY_13);
        }        
    }
    
    glutReportErrors();
}


//------------------------------------------------------------------------------

int main(int argc, char* argv[])
{
    glutInit(&argc, argv);
    glApp::setDimensionality(3);
    glApp::attachMenu(GLUT_RIGHT_BUTTON);
    glApp::normalKeyFunc(processNormalKey);
    glApp::createWindow(display);
    glApp::setScale(3);
  
    setPlatonic();
    glutMainLoop();
    return EXIT_SUCCESS;
}

/*
int main(int argc, char* argv[])
 {
     Platonic::Solid::Polyhedra kind = Platonic::Solid::ICOSAHEDRON;
     printf("-------------- order 2:\n");
     Platonic::Solid T0(kind, 2);
     printf("-------------- order 3:\n");
     Platonic::Solid T1(kind, 2);
     printf("-------------- order 4:\n");
     Platonic::Solid T2(kind, 4);
     printf("-------------- order 8:\n");
     Platonic::Solid T3(kind, 8);
     printf("-------------- order 16:\n");
     Platonic::Solid T4(kind, 16);
     printf("-------------- order 32:\n");
     Platonic::Solid T5(kind, 32);
     printf("-------------- order 64:\n");
     Platonic::Solid T6(kind, 64);     
    return 0;
}
*/
