# Supplementary material for: Self-Organization of Minimal Anaphase Spindle Midzone Bundles
Source: Curr Biol. 2019 Jul 8;29(13):2120–2130.e7. doi: 10.1016/j.cub.2019.05.049 (PMC6616649; doi:10.1016/j.cub.2019.05.049)
Supplement: Data S1. Simulation Files, Related to STAR Methods — This ZIP contains the source code of Cytosim used for this study, and all the configuration files needed to reproduce the simulation figures. Please, refer to the README file included in the package. [file mmc8.zip › Hannabuss2019_simulation_files_fixed/code/cytosim/src/test/test_math.cc]

// Cytosim was created by Francois Nedelec. Copyright 2007-2017 EMBL.

/*
 A test for the Floating Point Exceptions (Signal)
*/

#include <cstdlib>
#include <iostream>
#include <iomanip>
#include <sstream>
#include <csignal>
#include <cmath>

/*
 icpc --help
 
 -fp-trap=<arg>[,<arg>,...]
 control floating point traps at program start.  <arg> can be of the
 following values
 [no]divzero   - [Do not] trap on division by zero
 [no]inexact   - [Do not] trap on inexact result
 [no]invalid   - [Do not] trap on invalid operation
 [no]overflow  - [Do not] trap on overflow
 [no]underflow - [Do not] trap on underflow
 [no]denormal  - [Do not] trap on denormal
 all           - enable trap on all of the above
 none          - trap on none of the above
 common        - trap on most commonly used IEEE traps
 (invalid, division by zero, overflow)
 -fp-trap-all=<arg>[,<arg>,...]
 control floating point traps in every routine.  <arg> can be of the
 values specified in -fp-trap
 */

typedef double real;

void fpe_handler(int sig)
{
    std::cout << std::endl;
    psignal(sig, "Cytosim");
    exit(sig);
}

void modulo()
{
    std::cout << "   x    fmod remainder";
    for ( real x = -4; x <= 4; x += 0.5 )
    {
        std::cout << "\n" << std::setw(5) << x;
        std::cout << "  " << std::setw(5) << fmod(x, 2.0);
        std::cout << "  " << std::setw(5) << remainder(x, 2.0);
    }
    std::cout << std::endl;
}

void infinities()
{
    std::cout << "0   < inf = " << ( 0 < INFINITY ) << std::endl;
    std::cout << "inf < inf = " << ( INFINITY < INFINITY ) << std::endl;
    real z = 0;
    real y = 0.0 / z;
    real x = 1.0 / z;
    std::cout << " 1.0/0.0 = " << x << std::endl;
    std::cout << " 0.0/0.0 = " << y << std::endl;
}

void print_numbers()
{
    std::cout << " 1.0 / 0 = " <<  1.0 / 0 << std::endl;
    std::cout << "-1.0 / 0 = " << -1.0 / 0 << std::endl;
    std::cout << " 0.0 / 0 = " <<  0.0 / 0 << std::endl;
    std::cout << "-log(0)  = " << -log(0.0) << std::endl;
#if ( 0 )
    std::cout << "absf(-2) = " << sMath::absf(-2.0) << std::endl;
    std::cout << "absf(-1) = " << sMath::absf(-1.) << std::endl;
    std::cout << "absf(+1) = " << sMath::absf(+1.) << std::endl;
    std::cout << "absf(+2) = " << sMath::absf(+2.) << std::endl;
#endif
}


void read_numbers(std::string const& str)
{
    std::stringstream is(str);
    double x, y, z;
    if ( is >> x )
        std::cout << "read x = " << x << std::endl;
    if ( is >> y )
        std::cout << "read y = " << y << std::endl;
    if ( is >> z )
        std::cout << "read z = " << z << std::endl;
    
    char tmp[128] = { 0 };
    is.clear();
    is.readsome(tmp, sizeof(tmp));
    std::cout << "remaining >" << tmp << std::endl;
}


int main()
{
    //read_numbers("1 2 nnnn .0 aaaaa");
    
    if ( signal(SIGFPE, fpe_handler) == SIG_ERR )
    {
        std::cout << "Could not register SIGFPE handler\n";
        return EXIT_FAILURE;
    }
    infinities();
    print_numbers();
    std::cout << "test completed" << std::endl;
    return 0;
}
