# Supplementary material for: Self-Organization of Minimal Anaphase Spindle Midzone Bundles
Source: Curr Biol. 2019 Jul 8;29(13):2120–2130.e7. doi: 10.1016/j.cub.2019.05.049 (PMC6616649; doi:10.1016/j.cub.2019.05.049)
Supplement: Data S1. Simulation Files, Related to STAR Methods — This ZIP contains the source code of Cytosim used for this study, and all the configuration files needed to reproduce the simulation figures. Please, refer to the README file included in the package. [file mmc8.zip › Hannabuss2019_simulation_files_fixed/code/cytosim/src/test/test_vbo.cc]

// Cytosim was created by Francois Nedelec. Copyright 2007-2017 EMBL.
// Created by Francois Nedelec on 12/12/2011.

#include <cstdlib>
#include <cstdio>
#include <iostream>
#include <cmath>

#ifdef __APPLE__
#include <GLUT/glut.h>
#else
#include <GL/glut.h>
#endif


unsigned int delay = 8;       //< delay 16 == 60 Hz display
GLfloat angle = 0;
GLfloat angle_inc = 0.2;


//------------------------------------------------------------------------------
void processNormalKey(unsigned char c, int x, int y)
{
    switch (c)
    {
        case 27:
        case 'q':
            exit(EXIT_SUCCESS);
    }
}


//------------------------------------------------------------------------------
void reshape(int ww, int wh)
{
    glViewport(0, 0, ww, wh);
    
    glMatrixMode(GL_PROJECTION);
    glLoadIdentity();
    double ratio = ww / double( wh );
    
    if ( ratio > 1 )
        glOrtho(-1, 1, -1/ratio, 1/ratio, 1, 5);
    else
        glOrtho(-ratio, ratio, -1, 1, 1, 5);
}


//------------------------------------------------------------------------------
void initGL()
{
    glClearColor(0.0, 0.0, 0.0, 0.0);
    glEnable(GL_DEPTH_TEST);
    
    glEnable(GL_BLEND);
    glBlendFunc(GL_SRC_ALPHA, GL_ONE_MINUS_SRC_ALPHA);
    
    glEnable(GL_POINT_SMOOTH);
    glEnable(GL_LINE_SMOOTH);
    glHint(GL_POINT_SMOOTH_HINT, GL_NICEST);
    glHint(GL_LINE_SMOOTH_HINT, GL_NICEST);
    
    glEnable(GL_FOG);
    glFogi(GL_FOG_MODE, GL_LINEAR);
    glFogf(GL_FOG_START, 0 );
    glFogf(GL_FOG_END,   4 );
    GLfloat rgba[] = { 0.0, 0.0, 0.0, 1.0 };
    glFogfv(GL_FOG_COLOR, rgba);
}

void setView(GLfloat angle)
{
    glMatrixMode(GL_MODELVIEW);
    glLoadIdentity();
    glTranslatef(0.0, 0.0, -2.1);
    glRotatef(angle, 0.0, 0.0, 1.0);
    glRotatef(angle, 1.0, 0.0, 0.0);
}

//------------------------------------------------------------------------------
GLuint buffer[2] = { 0 };


void initVBO()
{
    //Vertices of a triangle (counter-clockwise winding)
    GLfloat a = 1/3.0;
    GLfloat b = sqrt(2)/3.0;
    GLfloat c = sqrt(2/3.0);
    
    GLfloat vertices[] = { 0, 2*b, -a,
                        -c,  -b, -a,
                         c,  -b, -a,
                         0,   0,  1,
                        -c,  -b, -a };
    
    // indices of the vertices that make each face
    GLuint indices[] = { 0, 2, 1,  1, 3, 0,  0, 3, 2,  1, 2, 3 };

    
    //Create a new VBO and use the variable id to store the VBO id
    glGenBuffers(2, buffer);
    
    //Make the new VBO active
    glBindBuffer(GL_ARRAY_BUFFER, buffer[0]);
    
    //Upload vertex data to the video device
    glBufferData(GL_ARRAY_BUFFER, sizeof(vertices), vertices, GL_STATIC_DRAW);

    //Make VBO inactive
    glBindBuffer(GL_ARRAY_BUFFER, 0);
    
    //Make VBO active
    glBindBuffer(GL_ELEMENT_ARRAY_BUFFER, buffer[1]);
    
    //Upload vertex data to the video device
    glBufferData(GL_ELEMENT_ARRAY_BUFFER, sizeof(indices), indices, GL_STATIC_DRAW);
    
    //Make VBO inactive
    glBindBuffer(GL_ELEMENT_ARRAY_BUFFER, 0);
}


void releaseVBO()
{
    glDeleteBuffers(2, buffer);
}


void displayVBO()
{
    // Make the new VBO active. Repeat here incase changed since initialisation
    glEnableClientState(GL_VERTEX_ARRAY);

    glBindBuffer(GL_ARRAY_BUFFER, buffer[0]);
    // Establish its 3 coordinates per vertex with zero stride in this array; necessary here
    glVertexPointer(3, GL_FLOAT, 0, 0);
    glBindBuffer(GL_ARRAY_BUFFER, 0);

    // Draw the vertices
    glPointSize(10);
    glColor3f(0,0,1);
    glDrawArrays(GL_POINTS, 0, 4);

    /*
    /// Draw lines
    glLineWidth(3);
    glColor3f(1.0, 1.0, 1.0);
    glDrawArrays(GL_LINE_LOOP, 0, 4);
     */
    
    glDepthMask(GL_FALSE);
    // Draw 4 triangles, giving the number of vertices provided
    glColor4f(1,1,1,0.3);
    glBindBuffer(GL_ELEMENT_ARRAY_BUFFER, buffer[1]);
    glDrawElements(GL_TRIANGLES, 12, GL_UNSIGNED_INT, 0);
    glBindBuffer(GL_ELEMENT_ARRAY_BUFFER, 0);
    glDisableClientState(GL_VERTEX_ARRAY);
    glDepthMask(GL_TRUE);
}

//------------------------------------------------------------------------------
void display()
{
    glClear(GL_COLOR_BUFFER_BIT | GL_DEPTH_BUFFER_BIT);
    setView(angle);
    displayVBO();
    glutSwapBuffers();
    glutReportErrors();
}

//------------------------------------------------------------------------------
void timerFunction(int win)
{
    angle += angle_inc;
    glutPostWindowRedisplay(win);
    //register another timer call back in PP.delay milli-sec:
    glutTimerFunc(delay, timerFunction, win);
}

//------------------------------------------------------------------------------
int main(int argc, char* argv[])
{
    glutInit(&argc, argv);
    glutInitDisplayMode(GLUT_DOUBLE | GLUT_RGBA | GLUT_DEPTH);
    glutInitWindowSize(512, 512);
        
    glutCreateWindow(argv[0]);
    glutDisplayFunc(display);
    glutReshapeFunc(reshape);
    glutKeyboardFunc(processNormalKey);
    glutTimerFunc(50, timerFunction, glutGetWindow());

    initGL();
    initVBO();
    
    glutReportErrors();
    glutMainLoop();
    
    return EXIT_SUCCESS;
}
