# Supplementary material for: Self-Organization of Minimal Anaphase Spindle Midzone Bundles
Source: Curr Biol. 2019 Jul 8;29(13):2120–2130.e7. doi: 10.1016/j.cub.2019.05.049 (PMC6616649; doi:10.1016/j.cub.2019.05.049)
Supplement: Data S1. Simulation Files, Related to STAR Methods — This ZIP contains the source code of Cytosim used for this study, and all the configuration files needed to reproduce the simulation figures. Please, refer to the README file included in the package. [file mmc8.zip › Hannabuss2019_simulation_files_fixed/code/cytosim/src/test/test_random.cc]

// Cytosim was created by Francois Nedelec. Copyright 2007-2017 EMBL.

#include "random.h"
#include <cstring>
#include "tictoc.h"

extern Random RNG;


void printBits(FILE * f, const void * v, const int size)
{
    for ( int ii=0; ii < size; ++ii )
    {
        char c = ((char*)v)[ii];
        for ( int jj=7; jj >=0; --jj )
            fprintf(f, "%d", ( c >> jj ) & 1 );
        fprintf(f, ".");
    }
    fprintf(f, "\n");
}


void speed_test()
{
    const unsigned int cnt = 1 << 30;
    TicToc::tic();
    uint32_t u = 10;
    for (uint32_t j=0; j<cnt; ++j)
    {
        u = RNG.pint(1024);
        RNG.pint(u);
    }
    TicToc::toc("int");
}


void test_int()
{
    int j;
    
    for (j=0; j<21; j++)
        printf(" %10u%s", RNG.pint(), (j%7)==6 ? "\n" : "");
    
    printf("\n");
    
    for (j=0; j<90; j++)
        printf(" %2u%s", RNG.pint(99), (j%30)==29 ? "\n" : "");
    
    printf("\n");
    
    for (j=0; j<90; j++)
        printf(" %2u%s", RNG.pint_slow(99), (j%30)==29 ? "\n" : "");
    
    printf("\n");
    
    for (j=0; j<100; j++)
        printf(" %3i%s", RNG.sint_inc(99), (j%20)==19 ? "\n" : "");
    
    printf("\n");
    
    for (j=0; j<42; j++)
        printf(" %10.7f%s", RNG.sreal(), (j%7)==6 ? "\n" : "");
    
    printf("\n");
    
    for (j=0; j<42; j++)
        printf(" %8f%s", RNG.preal(), (j%7)==6 ? "\n" : "");
    
    printf("\n");
}


void silly_test()
{
    const uint32_t up = 1 << 30;
    
    const uint32_t cnt = 1 << 24;
    uint32_t hit = 0;
    
    for (uint32_t j=0; j<cnt; ++j)
        hit += ( RNG.pint() < up );

    printf(" prob( pint() < 1^30 ) = %f\n", hit/(float)cnt);
}


float convertFix(uint32_t x)
{
    //This assumes IEEE Standard 754 Floating point numbers
    //32 bits: 1 for sign, 8 for exponents, 23 for fraction
    const uint32_t FRAC     = 0x7FFFFFU;
    const uint32_t EXPON    = 127 << 23;
    uint32_t result = EXPON | ( x & FRAC );
    return *(float*)&result - 1.0;
}


void testbits()
{
    const int SCALE=2;
    float x;
    for ( int ii=0; ii <= SCALE; ++ii )
    {
        x = ii / float(SCALE);
        printf(" %f :", x);
        printBits(stdout, &x, 4);
        // x = -ii / float(SCALE);
        // printf("%f :", x);
        // printBits(stdout, &x, 4);
    }
    
    double y;
    for ( int ii=0; ii <= 20; ++ii )
    {
        y = convertFix( RNG.pint() );
        printf(" %f :", y);
        printBits(stdout, &y,8);
    }
}


#define TEST test
void test_test( const real prob, const int MAX )
{
    int cnt = 0, a, b, c;
    for ( int jj=0; jj < MAX; ++jj )
    {
        a = RNG.TEST(prob) + RNG.TEST(prob) + RNG.TEST(prob) + RNG.TEST(prob);
        b = RNG.TEST(prob) + RNG.TEST(prob) + RNG.TEST(prob) + RNG.TEST(prob);
        c = RNG.TEST(prob) + RNG.TEST(prob) + RNG.TEST(prob) + RNG.TEST(prob);
        cnt += a + b + c;
    }
    printf("prob = %f measured = %f cnt = %i\n", prob, cnt / double(12*MAX), cnt);
}

void test_RNG(const int MAX)
{
    for ( int jj=0; jj < MAX; ++jj )
    {
        RNG.preal();RNG.preal();RNG.preal();RNG.preal();RNG.preal();
        RNG.preal();RNG.preal();RNG.preal();RNG.preal();RNG.preal();
    }
}


void test_float()
{
    printf("pfloat:     ");
    float x;
    for ( int kk=0; kk < 10; ++kk )
    {
        x = RNG.pfloat();
        printf(" %+f", x);
    }
    printf("\n");
    printf("sfloat:     ");
    for ( int kk=0; kk < 10; ++kk )
    {
        x = RNG.sfloat();
        printf(" %+f", x);
    }
    printf("\n");
    
    double d;
    printf("pdouble:    ");
    for ( int kk=0; kk < 10; ++kk )
    {
        d = RNG.pdouble();
        printf(" %+f", d);
    }
    printf("\n");
    printf("sdouble:    ");
    for ( int kk=0; kk < 10; ++kk )
    {
        d = RNG.sdouble();
        printf(" %+f", d);
    }
    printf("\n");
}

//==========================================================================

void test_uniform()
{
    unsigned cnt = 1<<28;
    real avg = 0;
    real var = 0;
    for ( unsigned i = 0; i < cnt; ++i )
    {
        real x = RNG.sreal();
        real y = RNG.sreal();
        real z = RNG.sreal();
        real t = RNG.sreal();
        avg += x + y + z + t;
        var += x*x + y*y + z*z + t*t;
    }
    cnt *= 4;
    avg /= cnt;
    var = var/cnt - avg * avg;
    printf("UNIFORM      avg = %.12e   var = %.12e\n", avg, var);
}


void test_gauss()
{
    printf("Gauss\n");
    const unsigned n_max = 1<<6;
    real vec[n_max] = { 0 };
    for ( int i = 0; i < 10000000; ++i )
    {
        unsigned n = RNG.pint(n_max);
        RNG.gauss_set(vec, n);
    }
}


void test_exponential()
{
    unsigned cnt = 1<<29;
    real avg = 0;
    real var = 0;
    for ( unsigned i = 0; i < cnt; ++i )
    {
        real x = RNG.exponential();
        real y = RNG.exponential();
        real z = RNG.exponential();
        real t = RNG.exponential();
        avg += x + y + z + t;
        var += x*x + y*y + z*z + t*t;
    }
    cnt *= 4;
    avg /= cnt;
    var = var/cnt - avg * avg;
    printf("EXPONENTIAL  avg = %.12e   var = %.12e\n", avg, var);
}


void test_poisson(unsigned int sup)
{
    for ( unsigned n = 0; n < sup; ++n )
    {
        int x = (int)(RNG.gauss() * sqrt(n) + n);
        printf("%10i %9i %9i %9i\n", n, RNG.poisson_knuth(n), RNG.poisson(n), x);
    }
}


//==========================================================================
//test 3 methods to generate a random event time, when the rate varies in time
// F. Nedelec, Oct 2005

//this is our standard method: 64s CPU
int method1(const int maxTime, const real rate[])
{
    for ( int ii=0; ii<maxTime; ++ii )
    {
        if (RNG.test(rate[ii])) return ii;
    }
    return maxTime;
}

//this is 'exact' and very slow: 370s CPU (an exponential at each step!)
int method2(const int maxTime, const real rate[])
{
    for ( int ii=0; ii<maxTime; ++ii )
    {
        if ( RNG.preal() < (1.-exp(-rate[ii])) )
            return ii;
    }
    return maxTime;
}

//this is exact, and the fastest method: 10s CPU!
int method3(const int maxTime, const real rate[])
{
    real T = -log( RNG.preal() );
    for ( int ii=0; ii<maxTime; ++ii )
    {
        T -= rate[ii];
        if ( T < 0 ) return ii;
    }
    return maxTime;
}


int testGillespie(const int method)
{
    //test new idea for gillespie with changing rate (Oct 2005)
    const int maxTime = 200;
    real rate[maxTime];
    for ( int ii=0; ii<maxTime; ++ii )
        rate[ii] = ( ii % 10 ) / 30.0;
    
    int bins[3][maxTime+1];
    for ( int ii=0; ii<=maxTime; ++ii )
    {
        bins[0][ii] = 0;
        bins[1][ii] = 0;
        bins[2][ii] = 0;
    }
    
    const int nbSamples = 1000000;
    const int subSamples = 10;
    int result;
    switch( method )
    {
        case 0:
            for ( int ii=0; ii<nbSamples; ++ii )
            {
                bins[0][ method1(maxTime, rate) ]++;
                bins[1][ method2(maxTime, rate) ]++;
                bins[2][ method3(maxTime, rate) ]++;
            }
            break;
            
        case 1:
            printf("method 1:");
            for ( int ii=0; ii<nbSamples; ++ii )
                for ( int jj=0; jj<subSamples; ++jj )
                    result = method1(maxTime, rate);
            return result;
            
        case 2:
            printf("method 2:");
            for ( int ii=0; ii<nbSamples; ++ii )
                for ( int jj=0; jj<subSamples; ++jj )
                    result = method2(maxTime, rate);
            return result;
            
        case 3:
            printf("method 3:");
            for ( int ii=0; ii<nbSamples; ++ii )
                for ( int jj=0; jj<subSamples; ++jj )
                    result = method3(maxTime, rate);
            return result;
    }
    
    
    FILE* file = fopen("test.out", "w");
    for ( int ii=0; ii<=maxTime; ++ii )
        fprintf(file, "%4i   %6i %6i %6i\n", ii, bins[0][ii], bins[1][ii], bins[2][ii]);
    fclose(file);
    return 0;
}


//==========================================================================
int main(int argc, char* argv[])
{
    if ( argc > 1 )
        RNG.seed(strtol(argv[1], 0, 10));
    else
        RNG.seedTimer();
    
    real rate = 0;
    if ( argc > 1 )
        rate = strtod(argv[1], 0);

    switch ( 6 )
    {
        case 0:
            test_poisson(1024);
            break;
            
        case 1:
            test_exponential();
            test_uniform();
            test_gauss();
            break;
    
        case 2:
            testGillespie(rate);
            break;

        case 3:
            for ( int kk=0; kk < 11; ++kk )
                test_test(rate*kk, 5000000);
            break;
            
        case 4:
            printf("sizeof(uint32_t) = %lu\n", sizeof(uint32_t));
            test_int();
            test_float();
            break;
            
        case 5:
            speed_test();
            break;
            
        case 6:
            silly_test();
            break;
    }
    
    printf("done\n");
    return EXIT_SUCCESS;
}
