# Supplementary material for: Self-Organization of Minimal Anaphase Spindle Midzone Bundles
Source: Curr Biol. 2019 Jul 8;29(13):2120–2130.e7. doi: 10.1016/j.cub.2019.05.049 (PMC6616649; doi:10.1016/j.cub.2019.05.049)
Supplement: Data S1. Simulation Files, Related to STAR Methods — This ZIP contains the source code of Cytosim used for this study, and all the configuration files needed to reproduce the simulation figures. Please, refer to the README file included in the package. [file mmc8.zip › Hannabuss2019_simulation_files_fixed/code/cytosim/src/test/test_blas.cc]

// Cytosim was created by Francois Nedelec. Copyright 2007-2017 EMBL.

#include <stdio.h>

#include "real.h"
#include "cblas.h"
#include "clapack.h"


void test_blas(const int size)
{
    real * x = new real[size];
    real * y = new real[size];
    real * z = new real[size];
    
    for ( int i = 0; i < size; ++i )
        x[i] = i;
    
    blas_xzero(size, y);
    blas_xcopy(size, x, 1, y, 1);
    blas_xcopy(size, x, 1, z, 1);
    blas_xscal(size, +3.14, z, 1);
    blas_xaxpy(size, -3.14, x, 1, z, 1);
    
    real sum = blas_xasum(size, z, 1);
    printf("zero = %f\n", sum);
    
    real nrm = blas_xdot(size, x, 1, y, 1);
    printf("nrm^2 = %f\n", nrm);
    
    nrm = blas_xnrm2(size, x, 1);
    printf("nrm^2 = %f\n", nrm*nrm);
    
    delete[] z;
    delete[] y;
    delete[] x;
}


void test_lapack(const int size)
{
    real* mat = new real[size*size];
    int* ipiv = new int[size];
    
    for ( int ii = 0; ii < size; ++ii )
    {
        for ( int jj = 0; jj < size; ++jj )
            mat[ii+size*jj] = (ii+1) * (ii==jj);
    }
    
    int info = 0;
    int work_size = 1024;

    if ( 1 )
    {
        real tmpA, tmpW;
        int tmpi;
        lapack_xgetri(size, &tmpA, size, ipiv, &tmpW, -1, &info);
        if ( info == 0 )
        {
            work_size = (int)tmpW;
            printf("Lapack::dgetri optimal size is %i\n", work_size);
        }
    }
    
    real* work  = new real[work_size];


    lapack_xgetf2(size, size, mat, size, ipiv, &info);
    printf("getff returned %i\n", info);
    
    lapack_xgetri(size, mat, size, ipiv, work, work_size, &info);
    printf("getri returned %i\n", info);
    
    for ( int ii = 0; ii < size; ++ii )
    {
        for ( int jj = 0; jj < size; ++jj )
            printf("%f ", mat[ii+size*jj]);
        printf("\n");
    }
    
    delete[] work;
    delete[] ipiv;
    delete[] mat;
}


int main(int argc, char* argv[])
{
    printf("\nBLAS:\n");
    test_blas(10);
    
    printf("\nLAPACK:\n");
    test_lapack(10);

    printf("\ndone!\n");
    return 0;
}
