# Supplementary material for: Self-Organization of Minimal Anaphase Spindle Midzone Bundles
Source: Curr Biol. 2019 Jul 8;29(13):2120–2130.e7. doi: 10.1016/j.cub.2019.05.049 (PMC6616649; doi:10.1016/j.cub.2019.05.049)
Supplement: Data S1. Simulation Files, Related to STAR Methods — This ZIP contains the source code of Cytosim used for this study, and all the configuration files needed to reproduce the simulation figures. Please, refer to the README file included in the package. [file mmc8.zip › Hannabuss2019_simulation_files_fixed/code/cytosim/src/test/test_quaternion.cc]

// Cytosim was created by Francois Nedelec. Copyright 2007-2017 EMBL.

#include <cstdio>
#include "real.h"
#include "random.h"
#include "quaternion.h"
#include "matrix3.h"
#include "vecprint.h"

extern Random RNG;


void testRotation(Vector3 vec, real angle)
{
    Matrix3 mat;
    Quaternion<real> q, p;
    Vector3 V, W, T;

    q.setFromAxis(vec, angle);
    real a = q.getAngle(T);
    
    printf("\nQ = ");
    q.print();
    printf(" ,   norm = %.2f\n", q.norm() );
    
    printf(" %.2f %.2f %.2f  angle %.3f", vec[0],vec[1],vec[2], angle);
    printf(" ?=? %.2f %.2f %.2f  angle %.3f\n", T[0],T[1],T[2], a);
    
    q.setMatrix3(mat.data());
    mat.write(std::cout);
    printf("rotation error = %e", mat.maxDeviationFromRotation());
    
    real err = ( Matrix3::rotationAroundAxis(vec, angle) - mat ).maxNorm();
    printf(", deviation = %e\n", err);
    
    if ( 0 )
    {
        real m16[16];
        q.setOpenGLMatrix(m16);
        VecPrint::matPrint(std::cout, 4, 4, m16, 4);
    }
    
    V = Vector3::srand();
    W = mat*V;

    printf("   MATRIX*V            : ");
    W.println();
    
    p = q * Quaternion<real>(0, V.XX, V.YY, V.ZZ) * q.conjugated();
    printf("   q * (0, V) * inv(q) : ");
    p.println();
    
    q.rotateVector(W,V);
    printf("   Q.rotateVector(V)   : ");
    W.println();
}


void test1()
{
    Matrix3 mat;
    Vector3 V, W;
    
    Quaternion<real> q, p;
    
    const real angle = M_PI/6.0;
    Vector3 vec(0,0,0);
    
    printf("------------------- rotations of PI/6 -----------------\n");
    
    for ( int ii = 0; ii<3; ++ii )
    {
        vec.zero();
        vec[ii] = 1;
        testRotation(vec, angle);
    }
    
    printf("------------------- identity ---------------------------\n");
    
    mat.makeOne();
    mat.write(std::cout);
    q.setFromMatrix3(mat.data());
    q.println(stdout);
    
    printf("-------------- quat-quat multiplication ----------------\n");
    
    for ( int ii = 0; ii < 4; ++ii )
    {
        for ( int jj = 0; jj < 4; ++jj )
        {
            p = Quaternion<real>(0,0,0,0);
            p[ii] = 1;
            q = Quaternion<real>(0,0,0,0);
            q[jj] = 1;
            
            p.print();
            printf("  * ");
            q.print();
            printf("  = ");
            (p*q).println();
        }
        printf("\n");
    }
    
    printf("----------------- conversion quat-mat-quat --------------\n");
    
    real error = 0, e;
    for ( int ii = 0; ii < 1000; ++ii )
    {
        vec = Vector3::randU();
        real a = RNG.sreal() * M_PI;
        p.setFromAxis(vec, a);
        p.setMatrix3(mat.data());
        q.setFromMatrix3(mat.data());
        //printf("%f  :", a); p.print(); q.println();
        if ( q[0] * p[0] < 0 ) q = -q;
        e = (q-p).norm();
        if ( e > error ) error = e;
    }
    printf("  max error = %e\n", error);
    
    printf("------------ rotation mult. is not commutative -----------\n");
    
    for ( int ii = 0; ii<3; ++ii )
    {
        for ( int jj = 0; jj<3; ++jj )
        {
            q.setFromPrincipalAxis( ii, angle );
            p.setFromPrincipalAxis( jj, angle );
            
            (q*p).print(stdout);
            (p*q).println(stdout);
        }
    }
            
    printf("------------ rotation around principal axes -------------\n");

    for ( int ii = 0; ii<3; ++ii )
    {
        q.setFromPrincipalAxis(ii, angle);
        q.setMatrix3(mat.data());
        mat.write(std::cout);
        printf("\n");
    }
}

void test2(const int max)
{
    //this test a way to generate a random matrix:
    Quaternion<real> Q;
    Quaternion<real> pos;
    Matrix3 rot;
    Vector3 vec;
    
    for(int s = 0; s < max; ++s)
    {
        Q = Quaternion<real>::randomRotation(RNG);
        pos = Q * Quaternion<real>(0,1,0,0) * Q.conjugated();
        rot = Matrix3::randomRotation(RNG);
        vec = rot * Vector3(0,0,1);
        vec.println();
    }
}


int main(int argc, char* argv[])
{
    RNG.seedTimer();
    test1();
    //test2(10000);
    return 0;
}
