# Supplementary material for: Self-Organization of Minimal Anaphase Spindle Midzone Bundles
Source: Curr Biol. 2019 Jul 8;29(13):2120–2130.e7. doi: 10.1016/j.cub.2019.05.049 (PMC6616649; doi:10.1016/j.cub.2019.05.049)
Supplement: Data S1. Simulation Files, Related to STAR Methods — This ZIP contains the source code of Cytosim used for this study, and all the configuration files needed to reproduce the simulation figures. Please, refer to the README file included in the package. [file mmc8.zip › Hannabuss2019_simulation_files_fixed/code/cytosim/src/test/test_matrix.cc]

// Cytosim was created by Francois Nedelec. Copyright 2007-2017 EMBL.

#include <sys/time.h>
#include "dim.h"
#include "exceptions.h"
#include "random.h"
#include "tictoc.h"
#include "vecprint.h"

#include "matsparsesym.h"
#include "matsparsesym1.h"
#include "matsparsesym2.h"
#include "matsparsesymblk.h"
#include "matsparsesym4.h"
#include "matsparsesym5.h"

typedef MatrixSparseSymmetricBlock MatrixSparseSymmetric3;

extern Random RNG;

real alpha = 1.0;

void zero(unsigned s, real * vec)
{
    for ( int n=0; n<s; ++n )
        vec[n] = 0;
}

//------------------------------------------------------------------------------

void compare(const int size,  Matrix & mat1, Matrix& mat2, unsigned fill)
{
    real * tmp1 = new real[size*size];
    real * tmp2 = new real[size*size];
    
    mat1.makeZero();
    mat2.makeZero();
    
    mat1.resize(size);
    mat2.resize(size);
    
    for ( int n=0; n<fill; ++n )
    {
        real a = RNG.preal();
        unsigned ii = RNG.pint(size);
        unsigned jj = RNG.pint(size);
        mat1(ii, jj) += a;
        mat2(ii, jj) += a;
    }
    
    unsigned inx = DIM * RNG.pint(size/DIM-1);
    unsigned nbc = DIM * RNG.pint((size-inx)/DIM) + DIM;
    std::clog << "size " << size << " inx " << inx << " nbc " << nbc << "\n";
    
    zero(size*size, tmp1);
    
    mat1.addDiagonalBlock(tmp1, size, inx, nbc);
    
    //std::clog<<"mat1:\n";
    //VecPrint::matPrint(std::clog, nbc, nbc, tmp1, size);

    zero(size*size, tmp2);
    mat2.addDiagonalBlock(tmp2, size, inx, nbc);
    
    //std::clog<<"mat2:\n";
    //VecPrint::matPrint(std::clog, nbc, nbc, tmp2, size);
    
    for ( int n=0; n<size*size; ++n )
        tmp1[n] -= tmp2[n];

    std::clog<<"diff:\n";
    VecPrint::matPrint(std::clog, nbc, nbc, tmp1, size);
    
    delete[] tmp1;
        delete[] tmp2;
}


void testMatrix(const int RUNCNT, Matrix & mat,
                const int size, real * x, real * y,
                const int fill, int inx[], int iny[])
{
    zero(DIM*size, y);
    mat.resize(DIM*size);

    TicToc::tic();
    for ( int ii=0; ii<RUNCNT; ++ii )
    {
        mat.makeZero();
        for ( int kk=0; kk<fill; ++kk ) 
        {
#if ( DIM == 3 )
            mat(DIM*inx[kk]  , DIM*inx[kk]  ) += alpha;
            mat(DIM*inx[kk]+1, DIM*inx[kk]  ) += alpha;
            mat(DIM*inx[kk]+2, DIM*inx[kk]  ) += alpha;
            mat(DIM*iny[kk]  , DIM*inx[kk]  ) += alpha;
            mat(DIM*iny[kk]+1, DIM*inx[kk]  ) += alpha;
            mat(DIM*iny[kk]+2, DIM*inx[kk]  ) += alpha;

            mat(DIM*inx[kk]+1, DIM*inx[kk]+1) -= alpha;
            mat(DIM*inx[kk]+2, DIM*inx[kk]+1) -= alpha;
            mat(DIM*iny[kk]  , DIM*inx[kk]+1) -= alpha;
            mat(DIM*iny[kk]+1, DIM*inx[kk]+1) -= alpha;
            mat(DIM*iny[kk]+2, DIM*inx[kk]+1) -= alpha;
 
            mat(DIM*inx[kk]+2, DIM*inx[kk]+2) -= alpha;
            mat(DIM*iny[kk]  , DIM*inx[kk]+2) -= alpha;
            mat(DIM*iny[kk]+1, DIM*inx[kk]+2) -= alpha;
            mat(DIM*iny[kk]+2, DIM*inx[kk]+2) -= alpha;
 
            mat(DIM*iny[kk]  , DIM*iny[kk]  ) -= alpha;
            mat(DIM*iny[kk]+1, DIM*iny[kk]  ) -= alpha;
            mat(DIM*iny[kk]+2, DIM*iny[kk]  ) -= alpha;
 
            mat(DIM*iny[kk]+1, DIM*iny[kk]+1) -= alpha;
            mat(DIM*iny[kk]+2, DIM*iny[kk]+1) -= alpha;
 
            mat(DIM*iny[kk]+2, DIM*iny[kk]+2) -= alpha;
#elif ( DIM == 2 )
            mat(DIM*inx[kk]  , DIM*inx[kk]  ) += alpha;
            mat(DIM*inx[kk]+1, DIM*inx[kk]  ) += alpha;
            mat(DIM*iny[kk]  , DIM*inx[kk]  ) += alpha;
            mat(DIM*iny[kk]+1, DIM*inx[kk]  ) += alpha;
            
            mat(DIM*inx[kk]+1, DIM*inx[kk]+1) -= alpha;
            mat(DIM*iny[kk]  , DIM*inx[kk]+1) -= alpha;
            mat(DIM*iny[kk]+1, DIM*inx[kk]+1) -= alpha;
            
            mat(DIM*iny[kk]  , DIM*iny[kk]  ) -= alpha;
            mat(DIM*iny[kk]+1, DIM*iny[kk]  ) -= alpha;
            
            mat(DIM*iny[kk]+1, DIM*iny[kk]+1) -= alpha;
#else
            mat(inx[kk], inx[kk]) += alpha;
            mat(iny[kk], inx[kk]) += alpha;
            mat(iny[kk], iny[kk]) -= alpha;
#endif
        }
    }
    double ts = TicToc::toc();
    
    if ( mat.size() < 1 )
    {
        std::cout << "mat:" << mat.what() << "\n";
        mat.printSparse(std::cout);
    }

    
    TicToc::tic();
    for ( int ii=0; ii<RUNCNT; ++ii )
    {
        mat.prepareForMultiply();
        for ( int ii=0; ii<16; ++ii )
            mat.vecMulAdd(x, y);
    }
    double t1 = TicToc::toc();
    
    real sum = 0;
    for ( int kk=0; kk<size; ++kk )
        sum += y[kk];

    printf("Matrix %20s : ", mat.what().c_str());
    printf("set %6.0f  mul %6.0f", ts, t1);

    mat.resize(size);
    
    TicToc::tic();
    for ( int ii=0; ii<RUNCNT; ++ii )
    {
        mat.makeZero();
        for ( int kk=0; kk<fill; ++kk )
        {
            mat(inx[kk], inx[kk]) += alpha;
            mat(iny[kk], iny[kk]) += alpha;
            mat(iny[kk], inx[kk]) -= alpha;
        }
    }
    double t2 = TicToc::toc();
    
    TicToc::tic();
    mat.prepareForMultiply();
#if ( DIM == 3 )
    for ( int ii=0; ii<32*RUNCNT; ++ii )
       mat.vecMulAddIso3D(x, y);
#elif ( DIM == 2 )
    for ( int ii=0; ii<32*RUNCNT; ++ii )
        mat.vecMulAddIso2D(x, y);
#endif
    double t3 = TicToc::toc();
    
    printf(" isoset %6.0f isomul %6.0f  tot %6.0f", t2, t3, ts+t1+t2+t3);
    printf("  res %.20f\n", sum);
}


void testMatrix(const int size, const int fill)
{
    printf("\n **** Matrix size %i  filled %.1f %% :\n", size, 100*fill/size/double(size));
    MatrixSparseSymmetric  mat0;
    MatrixSparseSymmetric1 mat1;
    MatrixSparseSymmetric2 mat2;
    MatrixSparseSymmetric3 mat3;
    MatrixSparseSymmetric4 mat4;
    MatrixSparseSymmetric5 mat5;
    
    int * inx = new int[fill];
    int * iny = new int[fill];

    for ( int kk=0; kk<fill; ++kk )
    {
        inx[kk] = RNG.pint(size);
        iny[kk] = RNG.pint(size);
    }
    
    real * x = new real[DIM*size];
    real * y = new real[DIM*size];
    
    for ( int ii=0; ii<DIM*size; ++ii )
        x[ii] = RNG.sreal();
    alpha = RNG.sreal();
   
    unsigned run = 1;
    testMatrix(run, mat0, size, x, y, fill, inx, iny);
    testMatrix(run, mat1, size, x, y, fill, inx, iny);
    testMatrix(run, mat2, size, x, y, fill, inx, iny);
    testMatrix(run, mat3, size, x, y, fill, inx, iny);
    testMatrix(run, mat4, size, x, y, fill, inx, iny);
    //testMatrix(run, mat5, size, x, y, fill, inx, iny);
    
    delete[] x;
    delete[] y;
    delete[] inx;
    delete[] iny;
}


 int main( int argc, char* argv[] )
{
    RNG.seedTimer();

    if ( 0 )
    {
        MatrixSparseSymmetric1 mat1;
        MatrixSparseSymmetric3 mat3;
        compare(12, mat1, mat3, 1);
        testMatrix(6, 1);
        testMatrix(DIM*7, 1);
        testMatrix(DIM*17, 2);
    }
    else
    {
        testMatrix(DIM*13, 234);
        testMatrix(DIM*33, 1111);
        testMatrix(DIM*197, 1<<17);
        testMatrix(DIM*437, 1<<19);
        testMatrix(DIM*1111, 1<<21);
    }
    
    return EXIT_SUCCESS;
}
