# Supplementary material for: Self-Organization of Minimal Anaphase Spindle Midzone Bundles
Source: Curr Biol. 2019 Jul 8;29(13):2120–2130.e7. doi: 10.1016/j.cub.2019.05.049 (PMC6616649; doi:10.1016/j.cub.2019.05.049)
Supplement: Data S1. Simulation Files, Related to STAR Methods — This ZIP contains the source code of Cytosim used for this study, and all the configuration files needed to reproduce the simulation figures. Please, refer to the README file included in the package. [file mmc8.zip › Hannabuss2019_simulation_files_fixed/code/cytosim/src/test/test_glapp.cc]

// Cytosim was created by Francois Nedelec. Copyright 2007-2017 EMBL.

/*
 This is a test for glApp
 mouse driven zoom and rotation with Quaternions and GLU unproject
 Francois Nedelec nedelec@embl.de,  Oct. 2002, modified Jan. 2006
*/

#include "glossary.h"
#include "glapp.h"
#include "glut.h"
#include "gle.h"

Vector3 origin(0,0,0), position(0,0,0);


void display()
{
    glEnable(GL_LIGHTING);
    glClear(GL_COLOR_BUFFER_BIT|GL_DEPTH_BUFFER_BIT);

    // rendering of icosahedron:
    gle_color(1.0, 0.0, 1.0, 1.0).load_front();
    gle_color(0.0, 0.0, 0.5, 1.0).load_back();
    gle::gleIcosahedron1();

    gle_color(1.0, 1.0, 1.0, 1.0).load_both();
    glLineWidth(3.0);
    glutWireCube(2);

    gle_color(1.0, 1.0, 1.0, 0.1).load_both();
    glDepthMask(GL_FALSE);
    glutSolidCube(2);
    glDepthMask(GL_TRUE);
    
    glDisable(GL_LIGHTING);
    glPointSize(16.0);
    glBegin(GL_POINTS);
    glColor3f(1.0, 1.0, 1.0);
    glVertex3d(origin.XX, origin.YY, origin.ZZ);
    glColor3f(0.0, 1.0, 0.0);
    glVertex3d(position.XX, position.YY, position.ZZ);
    glEnd();
    
    glPointSize(7.0);
    glBegin(GL_POINTS);
    glColor3f(1.0, 0.0, 1.0);
    glVertex3f(0, 0, 0);
    glEnd();
}


///set callback for shift-click, with unprojected click position
void  processMouseClick(int, int, const Vector3 & a, int)
{
    origin = a;
    glApp::postRedisplay();
}

///set callback for shift-drag, with unprojected mouse and click positions 
void  processMouseDrag(int, int, Vector3 & a, const Vector3 & b, int)
{
    origin   = a;
    position = b;
    glApp::postRedisplay();
}


int main(int argc, char* argv[])
{
    glutInit(&argc, argv);
    glApp::setDimensionality(3);
    glApp::actionFunc(processMouseClick);
    glApp::actionFunc(processMouseDrag);
    glApp::attachMenu(GLUT_RIGHT_BUTTON);
    glApp::createWindow(display);
    glApp::setScale(4);

    glutMainLoop();
    return EXIT_SUCCESS;
}
