# Supplementary material for: Self-Organization of Minimal Anaphase Spindle Midzone Bundles
Source: Curr Biol. 2019 Jul 8;29(13):2120–2130.e7. doi: 10.1016/j.cub.2019.05.049 (PMC6616649; doi:10.1016/j.cub.2019.05.049)
Supplement: Data S1. Simulation Files, Related to STAR Methods — This ZIP contains the source code of Cytosim used for this study, and all the configuration files needed to reproduce the simulation figures. Please, refer to the README file included in the package. [file mmc8.zip › Hannabuss2019_simulation_files_fixed/code/cytosim/src/test/test_glut3D.cc]

// Cytosim was created by Francois Nedelec. Copyright 2007-2017 EMBL.

/*
 
 Francois Nedelec, Nov. 2003,  nedelec@embl.de
 To compile on mac-osx:
 g++ testglut2.cc -framework GLUT -framework openGL -framework Foundation
 On Linux:
 g++ testglut2.cc -L/usr/X11R6/lib -lglut -lGL -lGLU -lXt -lX11 -lXi -lXmu

 */

#include <cstdlib>
#include <cstdio>

#ifdef __APPLE__
   #include <GLUT/glut.h>
#else
   #include <GL/glut.h>    //use this on Linux & PC
#endif

unsigned int delay     = 13;       //delay 13 == 75 Hz display
double       angle     = 0;
double       angle_inc = 0.1;
double       linewidth = 2.0;
char         displayed_text[512] = "\0";
int          transparency = 0;

//-----------------------------------------------------------------
void gleReportErrors(const char* nameOfCallingFunction)
{
  GLenum glError = glGetError();
  while ( glError != GL_NO_ERROR ) {
    fprintf(stderr, "OpenGL error `%s' in %s\n", gluErrorString(glError), nameOfCallingFunction);
    glError = glGetError();
  }
}


//-----------------------------------------------------------------
void setDisplayedText()
{
  GLint fog, depth, smooth, blend;
  glGetIntegerv( GL_BLEND, &blend );
  glGetIntegerv( GL_FOG,          &fog );
  glGetIntegerv( GL_DEPTH_TEST,   &depth );
  glGetIntegerv( GL_POINT_SMOOTH, &smooth );
  snprintf(displayed_text, sizeof(displayed_text), "(b)lend %i (f)og %i (d)depth %i (s)mooth %i (t)ransparency %i",
           int(blend), int(fog), int(depth), int(smooth), transparency);
}


//-----------------------------------------------------------------
void flipOpenGLCap( GLenum cap )
{
  GLint enabled;
  glGetIntegerv( cap, &enabled);
  if ( enabled )
    glDisable( cap );
  else
    glEnable( cap );
}


//-----------------------------------------------------------------
void processNormalKey(unsigned char c, int x, int y)
{
  switch (c) {

  case 'p':
    if ( delay > 1 ) delay /= 2;
    return;
  case 'o':
    delay *= 2;
    return;

  case 'l':
    linewidth += 0.5;
    return;
  case 'k':
    if ( linewidth > 1 ) linewidth -= 0.5;
    return;

  case 'd':
    flipOpenGLCap( GL_DEPTH_TEST );
    break;
  case 'f':
    flipOpenGLCap( GL_FOG );
    break;
  case 'b':
    flipOpenGLCap( GL_BLEND );
    break;
  case 's':
    flipOpenGLCap( GL_POINT_SMOOTH );
    flipOpenGLCap( GL_LINE_SMOOTH );
    break;
  case 't':
    transparency = 1-transparency;
    linewidth = transparency ? 8.0 : 2.0;
    break;
	
  case 27:
  case 'q':
    exit(EXIT_SUCCESS);
  }
    
  setDisplayedText();
}


//-----------------------------------------------------------------
void reshapeWindow(int ww, int wh)
{
  glViewport(0, 0, ww, wh);

  glMatrixMode(GL_PROJECTION);
  glLoadIdentity();
  double ratio = ww / double( wh );

  if ( ratio > 1 )
    glFrustum(-1, 1, -1/ratio, 1/ratio, 1, 5);
  else
    glFrustum(-ratio, ratio, -1, 1, 1, 5);
}


//-----------------------------------------------------------------
void display()
{
  glClear(GL_COLOR_BUFFER_BIT | GL_DEPTH_BUFFER_BIT );
  float alpha = transparency ? 0.3 : 1.0;
  
  glMatrixMode(GL_MODELVIEW);
  glLoadIdentity();

  glMatrixMode(GL_PROJECTION);
  glPushMatrix();
  glLoadIdentity();
  glOrtho( 0, 512, 0, 512, -1, 1 );

  glColor4f(1.0, 1.0, 1.0, alpha);
  glRasterPos3i(10, 5, 0);
  //draw the string character per character:
  for (char* p = displayed_text; *p; p++)
	glutBitmapCharacter(GLUT_BITMAP_8_BY_13, *p);

  glPopMatrix();
  glMatrixMode(GL_MODELVIEW);
  glTranslated( 0.0, 0.0, -2.1 );
  glRotated( angle, 0.0, 0.0, 1.0);
  glRotated( angle, 1.0, 0.0, 0.0);

  glLineWidth(2*linewidth);
  glColor4f(1.0, 0.0, 0.0, alpha);
  glutWireCube(1.5);

  glLineWidth(linewidth);
  glColor4f(1.0, 0.5, 0.0, alpha);
  glutWireSphere(1, 20, 20);

  glPointSize(32.0);
  glBegin(GL_POINTS);
  glColor4f(1.0, 1.0, 1.0, alpha);   glVertex3f(0.0, 0.0, 0.0);
  glColor4f(1.0, 0.0, 0.0, alpha);   glVertex3f(1.0, 0.0, 0.0);
  glColor4f(0.0, 1.0, 0.0, alpha);   glVertex3f(0.0, 1.0, 0.0);
  glColor4f(0.0, 0.0, 1.0, alpha);   glVertex3f(0.0, 0.0, 1.0);
  glEnd();

  glFlush();
  glutSwapBuffers();
  gleReportErrors("display");
}

//-----------------------------------------------------------------
void initOpenGL()
{
  glClearColor(0.0, 0.0, 0.0, 0.0);

  glEnable(GL_DEPTH_TEST);

  glEnable(GL_BLEND);
  glBlendFunc(GL_SRC_ALPHA, GL_ONE_MINUS_SRC_ALPHA);

  glEnable(GL_POINT_SMOOTH);
  glEnable(GL_LINE_SMOOTH);
  glHint(GL_POINT_SMOOTH_HINT, GL_NICEST);
  glHint(GL_LINE_SMOOTH_HINT, GL_NICEST);

  glEnable(GL_FOG);
  glFogi(GL_FOG_MODE, GL_LINEAR);
  glFogf(GL_FOG_START, 0 );
  glFogf(GL_FOG_END,   4 );
  GLfloat fogColor[] = { 0.0, 0.0, 0.0, 1.0 };
  glFogfv(GL_FOG_COLOR, fogColor);
  
  setDisplayedText();
}

//-----------------------------------------------------------------
void timerFunction(int value)
{
  angle += angle_inc;
  glutPostRedisplay();
  //register another timer call back in PP.delay milli-sec:
  glutTimerFunc(delay, timerFunction, 1);
}


//----------------------------------------------------------------------------
void glStat()
{
    printf("VENDOR   = %s\n", (char*)glGetString(GL_VENDOR));
    printf("RENDERER = %s\n", (char*)glGetString(GL_RENDERER));
    printf("VERSION  = %s\n", (char*)glGetString(GL_VERSION));
    
    printf("has keyboard %i\n", glutDeviceGet(GLUT_HAS_KEYBOARD));
    printf("has mouse %i,  ", glutDeviceGet(GLUT_HAS_MOUSE));
    printf("with %i buttons\n", glutDeviceGet(GLUT_NUM_MOUSE_BUTTONS));
    printf("color bit depth %i,  ", glutGet(GLUT_WINDOW_BUFFER_SIZE));
    printf("alpha bit depth %i\n", glutGet(GLUT_WINDOW_ALPHA_SIZE));
    printf("Current display is RGBA %i, ", glutGet(GLUT_WINDOW_RGBA));
    printf("Current mode possible %i\n", glutGet(GLUT_DISPLAY_MODE_POSSIBLE));
    
    //anti-aliasing of points and lines:
    printf("GL_POINT_SMOOTH enabled %i\n", glIsEnabled(GL_POINT_SMOOTH));
    GLfloat s[2];
    glGetFloatv(GL_SMOOTH_POINT_SIZE_RANGE, s);
    printf("GL_SMOOTH_POINT_SIZE_RANGE %.2f - %.2f\n", s[0],s[1]);
    
    printf("GL_LINE_SMOOTH enabled %i\n", glIsEnabled(GL_LINE_SMOOTH));
    glGetFloatv(GL_SMOOTH_LINE_WIDTH_RANGE, s);
    printf("GL_SMOOTH_LINE_WIDTH_RANGE %.2f - %.2f\n", s[0], s[1]);
    glGetFloatv(GL_ALIASED_LINE_WIDTH_RANGE, s);
    printf("GL_ALIASED_LINE_WIDTH_RANGE %.2f - %.2f\n", s[0], s[1]);
    
    GLint numBuffers;
    glGetIntegerv(GL_AUX_BUFFERS, &numBuffers);
    printf("GL_AUX_BUFFERS %i\n", int(numBuffers));
    
    char* ext = (char*)glGetString(GL_EXTENSIONS);
    printf("Extensions: %s \n", ext);
    
    printf("Overlay possible = %i\n", glutLayerGet(GLUT_OVERLAY_POSSIBLE));
}

//-----------------------------------------------------------------
int main(int argc, char* argv[])
{
  glutInit(&argc, argv);

  glutInitDisplayMode(GLUT_DOUBLE | GLUT_RGBA | GLUT_DEPTH);
  
  glutInitWindowSize(512, 512);
  glutCreateWindow(argv[0]);

  //testglut2 -e reports some OpenGL info:
  if ( argc > 1 ) {
    if (argv[1][0]=='-') {
        glStat();
        return EXIT_SUCCESS;
    } else sscanf(argv[1], "%lf", &angle_inc);
  }

  initOpenGL();
  gleReportErrors("main");
  
  glutDisplayFunc(display);
  glutReshapeFunc(reshapeWindow);
  glutKeyboardFunc(processNormalKey);
  glutTimerFunc(50, timerFunction, 0);

  glutMainLoop();

  return EXIT_SUCCESS;
}
