# Supplementary material for: Self-Organization of Minimal Anaphase Spindle Midzone Bundles
Source: Curr Biol. 2019 Jul 8;29(13):2120–2130.e7. doi: 10.1016/j.cub.2019.05.049 (PMC6616649; doi:10.1016/j.cub.2019.05.049)
Supplement: Data S1. Simulation Files, Related to STAR Methods — This ZIP contains the source code of Cytosim used for this study, and all the configuration files needed to reproduce the simulation figures. Please, refer to the README file included in the package. [file mmc8.zip › Hannabuss2019_simulation_files_fixed/code/cytosim/src/test/test_thread.cc]

// Cytosim was created by Francois Nedelec. Copyright 2007-2017 EMBL.


#include <cstdlib>
#include <cstdio>
#include <pthread.h>

/*
 An example where the execution of a thread 'slave',
 is controlled from the current thread (through keyboard input)
 */

pthread_mutex_t mutex;
pthread_cond_t condition;


void* loop(void *arg)
{
    pthread_mutex_lock(&mutex);
    pthread_t self = pthread_self();
    for ( int cnt = 1; cnt <= 10; ++cnt )
    {
        printf("\n-thread %p: step %i\n", self, cnt);
        pthread_cond_wait(&condition, &mutex);
    }
    pthread_mutex_unlock(&mutex);
    return (void*)self;
}


int main(int argc, char *argv[]) 
{    
    pthread_mutex_init(&mutex, 0);
    pthread_cond_init(&condition, 0);
    
    pthread_t slave;
    pthread_create(&slave, 0, &loop, 0);
    
    char key[32];
    do {
        printf(">");
        fgets(key, sizeof(key), stdin);
        pthread_cond_signal(&condition);
    } while( key[0] != 'q' );
    
    if ( 1 )
    {
        pthread_cancel(slave);
        pthread_join(slave, 0);
    }
    
    pthread_cond_destroy(&condition);
    pthread_mutex_destroy(&mutex);
    printf("finished\n");
    return 0;
}
