# Supplementary material for: Self-Organization of Minimal Anaphase Spindle Midzone Bundles
Source: Curr Biol. 2019 Jul 8;29(13):2120–2130.e7. doi: 10.1016/j.cub.2019.05.049 (PMC6616649; doi:10.1016/j.cub.2019.05.049)
Supplement: Data S1. Simulation Files, Related to STAR Methods — This ZIP contains the source code of Cytosim used for this study, and all the configuration files needed to reproduce the simulation figures. Please, refer to the README file included in the package. [file mmc8.zip › Hannabuss2019_simulation_files_fixed/code/cytosim/src/test/test_signal.cc]

// Cytosim was created by Francois Nedelec. Copyright 2007-2017 EMBL.

/*
 A test for handling Systems signals
 F. Nedelec 17.02.2017
 This is pure C code
*/

#include <signal.h>
#include <stdio.h>
#include <unistd.h>


void signal_handler(int sig)
{
    fprintf(stderr, "--- Received signal %u\n", sig);
}


int main(int argc, char* argv[])
{
    // Catch interrupting signals:
    if ( signal(SIGINT, signal_handler) == SIG_ERR )
        fprintf(stderr, "Could not register SIGINT handler\n");
    
    if ( signal(SIGTERM, signal_handler) == SIG_ERR )
        fprintf(stderr, "Could not register SIGTERM handler\n");

	// do nothing for 10 minutes:
	for ( int m = 0; m < 10; ++m )
	{
		printf("--- runtime is %u min.\n", m);
		for ( int s = 0; s < 60; ++s )
			sleep(1);
	}
    
	return 0;
}
