# Supplementary material for: Self-Organization of Minimal Anaphase Spindle Midzone Bundles
Source: Curr Biol. 2019 Jul 8;29(13):2120–2130.e7. doi: 10.1016/j.cub.2019.05.049 (PMC6616649; doi:10.1016/j.cub.2019.05.049)
Supplement: Data S1. Simulation Files, Related to STAR Methods — This ZIP contains the source code of Cytosim used for this study, and all the configuration files needed to reproduce the simulation figures. Please, refer to the README file included in the package. [file mmc8.zip › Hannabuss2019_simulation_files_fixed/code/cytosim/src/test/test_code.cc]

// Cytosim was created by Francois Nedelec. Copyright 2007-2017 EMBL.

#include <sys/time.h>

#define DIM 2

#include "real.h"
#include "smath.h"
#include "tictoc.h"
#include "random.h"
#include "vecprint.h"
#include <cassert>

#include <emmintrin.h>
typedef __m128d vec2;
#define SSE(x) _mm_##x##_pd


#include <immintrin.h>
typedef __m256d vec4;
#define AVX(x) _mm256_##x##_pd


//------------------------------------------------------------------------------

extern Random RNG;

const real scalar = 1.0;

const unsigned NBS = 31;
const unsigned SIZE = DIM * ( NBS + 1 );
const unsigned ALOC = DIM * ( NBS + 3 );

real x[ALOC], y[ALOC], z[ALOC];
real diff[ALOC], pos[ALOC], res[ALOC];


void zero(int s, real *vec)
{
    for ( int i=0; i<s; ++i )
        vec[i] = 0;
}

void init()
{
    for ( unsigned ii=0; ii<ALOC; ++ii )
    {
        x[ii]    = RNG.sreal();
        y[ii]    = RNG.sreal();
        z[ii]    = RNG.sreal();
        diff[ii] = 1+RNG.preal();
        pos[ii]  = ii+0.5*RNG.preal();
        res[ii]  = 0;
    }
}

//------------------------------------------------------------------------------
#pragma mark - RIGIDITY

/*
 This is the simple implementation
 */
void add_rigidity1(const unsigned nbt, const real* X, const real rigid, real* Y)
{
#pragma ivdep
    for ( unsigned jj = 0; jj < nbt; ++jj )
    {
        real f = rigid * ( X[jj] - 2*X[jj+DIM] + X[jj+DIM*2] );
        Y[jj      ] -=   f;
        Y[jj+DIM  ] += f+f;
        Y[jj+DIM*2] -=   f;
    }
}

/*
 In this version the loop is unrolled, pointers are used
 and further optimization are made by replacing
 ( a0 -2*a1 + a2 ) by (a2-a1)-(a1-a0).
 */
void add_rigidity3(const unsigned nbt, const real* X, const real rigid, real* Y)
{
    const real * xn = X + DIM;
    
    real x0 = xn[0];
    real x1 = xn[1];
#if ( DIM == 3 )
    real x2 = xn[2];
#endif
    
    real d0 = x0 - X[0];
    real d1 = x1 - X[1];
#if ( DIM == 3 )
    real d2 = x2 - X[2];
#endif
    
    real df0, of0 = 0, odf0 = 0;
    real df1, of1 = 0, odf1 = 0;
#if ( DIM == 3 )
    real df2, of2 = 0, odf2 = 0;
#endif
    
    xn += DIM;
    
    real * yp = Y;
    real *const end = Y + nbt;
    while ( yp < end )
    {
        real e0 = *xn - x0;
        x0 = *xn;
        ++xn;
        real f0 = rigid * ( e0 - d0 );
        d0      = e0;
        df0     = f0 - of0;
        of0     = f0;
        *yp    += odf0 - df0;
        odf0    = df0;
        ++yp;
        
        real e1 = *xn - x1;
        x1 = *xn;
        ++xn;
        real f1 = rigid * ( e1 - d1 );
        d1      = e1;
        df1     = f1 - of1;
        of1     = f1;
        *yp    += odf1 - df1;
        odf1    = df1;
        ++yp;
        
#if ( DIM == 3 )
        real e2 = *xn - x2;
        x2 = *xn;
        ++xn;
        real f2 = rigid * ( e2 - d2 );
        d2      = e2;
        df2     = f2 - of2;
        of2     = f2;
        *yp    += odf2 - df2;
        odf2    = df2;
        ++yp;
#endif
    }
    
    yp[0]   += df0 + of0;
    yp[1]   += df1 + of1;
#if ( DIM == 3 )
    yp[2]   += df2 + of2;
#endif
    
    yp += DIM;
    
    yp[0] -= of0;
    yp[1] -= of1;
#if ( DIM == 3 )
    yp[2] -= of2;
#endif
}

void add_rigiditySSE(const unsigned nbt, const real* X, const real rigid, real* Y)
{
    vec2 R = SSE(set1)(rigid);
    
    real * yp = Y;
    const real * xn = X + 2*DIM;
    real *const end = Y + nbt;
    
    vec2 x   = SSE(load)(X+DIM);
    vec2 d   = SSE(sub)(x, SSE(load)(X));
    vec2 df  = SSE(setzero)();
    vec2 of  = SSE(setzero)();
    vec2 odf = SSE(setzero)();
    
    while ( yp < end )
    {
        vec2 z = SSE(load)(xn);
        xn += DIM;
        vec2 e = SSE(sub)(z, x);
        x = z;
        
        vec2 f = SSE(mul)(R, SSE(sub)(e, d));
        d  = e;
        df = SSE(sub)(f, of);
        of = f;
        SSE(store)(yp, SSE(add)(SSE(load)(yp), SSE(sub)(odf, df)));
        yp += DIM;
        odf = df;
    }
    
    SSE(store)(yp, SSE(add)(SSE(load)(yp), SSE(add)(df, of)));
    yp += DIM;
    SSE(store)(yp, SSE(sub)(SSE(load)(yp), of));
}


void add_rigidityAVX(const unsigned nbt, const real* X, const real rigid, real* Y)
{
    /**
     THIS DOES NOT PRODUCE THE CORRECT RESULT!!!
     */
    //std::cerr << "INCORRECT CODE\n";
    vec4 R = AVX(set1)(rigid);
    
    real * yp = Y;
    const real * xn = X + 2;
    real *const end = Y + nbt;
    
    vec4 x   = AVX(load)(X+2);
    vec4 d   = AVX(sub)(x, AVX(load)(X));
    vec4 df  = AVX(setzero)();
    vec4 of  = AVX(setzero)();
    vec4 odf = AVX(setzero)();
    
    while ( yp < end )
    {
        vec4 z = AVX(load)(xn);
        xn += 4;
        vec4 e = AVX(sub)(z, x);
        x = z;
        
        vec4 f = AVX(mul)(R, AVX(sub)(e, d));
        d  = e;
        df = AVX(sub)(f, of);
        of = f;
        AVX(store)(yp, AVX(add)(AVX(load)(yp), AVX(sub)(odf, df)));
        yp += 4;
        odf = df;
    }
    
    AVX(store)(yp, AVX(add)(AVX(load)(yp), AVX(add)(df, of)));
    yp += 4;
    AVX(store)(yp, AVX(sub)(AVX(load)(yp), of));
}


void add_rigidityF(const unsigned nbt, const real* X, const real rigid, real* Y)
{
    real const* E = X + nbt + DIM;
    
    for ( int d = 0; d < DIM; ++d )
    {
        Y[d]         += rigid * ( X[d+DIM] + X[d+DIM] - X[d] - X[d+2*DIM] );
        Y[nbt+DIM+d] += rigid * ( E[d-DIM] + E[d-DIM] - E[d] - E[d-2*DIM] );
    }
    
    if ( nbt == DIM )
    {
        for ( int d = 0; d < DIM; ++d )
            Y[d+DIM] += 2 * rigid * ( X[d] - X[d+DIM] - X[d+DIM] + X[d+DIM*2] );
    }
    else
    {
        for ( unsigned ii = DIM*2; ii < nbt; ++ii )
            Y[ii] += rigid * ( - X[ii-DIM*2] - 6*X[ii] + 4*( X[ii-DIM] + X[ii+DIM] ) - X[ii+DIM*2] );
        
        for ( int d = 0; d < DIM; ++d )
        {
            Y[d+DIM] += rigid * ( X[d] + X[d] - 5*X[d+DIM] + 4*X[d+DIM*2] - X[d+DIM*3] );
            Y[nbt+d] += rigid * ( E[d] + E[d] - 5*E[d-DIM] + 4*E[d-DIM*2] - E[d-DIM*3] );
        }
    }
}


inline void testR(unsigned cnt, void (*func)(const unsigned, const real*, real, real*), char const* str)
{
    unsigned nbt = DIM * ( NBS - 1 );
    TicToc::tic();
    for ( unsigned int ii=0; ii<cnt; ++ii )
    {
        func(nbt, y, scalar, x);
        func(nbt, x, scalar, z);
        func(nbt, z, scalar, x);
    }
    TicToc::toc(str);
    zero(ALOC, x);
    func(nbt, pos, scalar, x);
    VecPrint::vecPrint(std::cout, sMath::min(16u,SIZE), x);
}


void testRigidity(unsigned cnt)
{
    testR(cnt, add_rigidity1,    "add_rigidity1   ");
    testR(cnt, add_rigidity3,    "add_rigidity3   ");
    testR(cnt, add_rigidityF,    "add_rigidityF   ");
    testR(cnt, add_rigiditySSE,  "add_rigiditySSE ");
    testR(cnt, add_rigidityAVX,  "add_rigidityAVX ");
}


//------------------------------------------------------------------------------
#pragma mark - PROJECT

void projectForcesU_(unsigned nbs, const real* diff, const real* X, real* mul)
{
#pragma simd
    for ( unsigned jj = 0; jj < nbs; ++jj )
    {
        const unsigned kk = DIM * jj;
        mul[jj] = diff[kk  ] * ( X[kk+DIM  ] - X[kk  ] )
                + diff[kk+1] * ( X[kk+DIM+1] - X[kk+1] )
#if ( DIM > 2 )
                + diff[kk+2] * ( X[kk+DIM+2] - X[kk+2] )
#endif
        ;
    }
}


void projectForcesU__(unsigned nbs, const real* diff, const real* X, real* mul)
{
#pragma ivdep
    for ( unsigned jj = 0; jj < nbs; ++jj )
    {
        const unsigned kk = DIM * jj;
        const real* const x = X + DIM * jj;
        mul[jj] = diff[kk  ] * ( x[DIM  ] - x[0] )
                + diff[kk+1] * ( x[DIM+1] - x[1] )
#if ( DIM > 2 )
                + diff[kk+2] * ( x[DIM+2] - x[2] )
#endif
        ;
    }
}


#ifdef __SSE3__

/**
 Perform first calculation needed by projectForces:
 tmp <- J * X
 */
inline void projectForcesU_SSE(unsigned nbs, const real* diff, const real* X, real* tmp)
{
    const real* pM = diff;
    const real* pX = X;
    real *pT = tmp;
    
    if ( nbs & 1 )
    {
        *pT++ = diff[0] * ( X[DIM] - X[0] ) + diff[1] * ( X[DIM+1] - X[1] );
        pX += DIM;
        pM += DIM;
    }
    
    vec2 y, x = SSE(load)(pX);

    //we calculate the terms two by two, with the vectorized operations
    real *const end = tmp + nbs;
    while ( pT < end )
    {
        y = SSE(load)(pX+2);
        pX += 4;
        vec2 a = SSE(mul)(SSE(sub)(y, x), SSE(load)(pM));
        x = SSE(load)(pX);
        vec2 b = SSE(mul)(SSE(sub)(x, y), SSE(load)(pM+2));
        pM += 4;
        SSE(storeu)(pT, SSE(hadd)(a, b));
        pT += 2;
    }
}

#endif

#ifdef __AVX__

/**
 Perform first calculation needed by projectForces:
 tmp <- J * X
 F. Nedelec, 9.12.2016
 */
inline void projectForcesU_AVX(unsigned nbs, const real* diff, const real* X, real* tmp)
{
    const real* pM = diff;
    const real* pX = X;
    
    real *pT = tmp;
    
    if ( nbs & 1 )
    {
        *pT++ = diff[0] * ( X[DIM] - X[0] ) + diff[1] * ( X[DIM+1] - X[1] );
        pX += DIM;
        pM += DIM;
    }
    
    vec2 y, x = SSE(load)(pX);
    
    //we calculate the terms 4 by 4
    real *const end4 = tmp + nbs % 4;
    while ( pT < end4 )
    {
        y = SSE(load)(pX+2);
        pX += 4;
        vec2 a = SSE(mul)(SSE(sub)(y, x), SSE(load)(pM));
        x = SSE(load)(pX);
        vec2 b = SSE(mul)(SSE(sub)(x, y), SSE(load)(pM+2));
        pM += 4;
        SSE(storeu)(pT, SSE(hadd)(a, b));
        pT += 2;
    }

    real *const end8 = tmp + nbs % 8;
    //we now calculate the terms 8 by 8
    while ( pT < end8 )
    {
        vec4 a = AVX(mul)(AVX(sub)(AVX(load)(pX+2), AVX(load)(pX  )), AVX(load)(pM  ));
        vec4 b = AVX(mul)(AVX(sub)(AVX(load)(pX+6), AVX(load)(pX+4)), AVX(load)(pM+4));
        pM += 8;
        pX += 8;
#ifdef __AVX2__
        AVX(store)(pT, AVX(permute4x64)(AVX(hadd)(a, b),0xD8));
#else
        vec4 c = AVX(permute2f128)(a,b,0x20);
        vec4 d = AVX(permute2f128)(a,b,0x31);
        AVX(store)(pT, AVX(hadd)(c, d));
#endif
        pT += 4;
    }
    
    real *const end = tmp + nbs;
#pragma ivdep
    while ( pT < end )
    {
        vec4 a = AVX(mul)(AVX(sub)(AVX(load)(pX+2 ), AVX(load)(pX   )), AVX(load)(pM   ));
        vec4 b = AVX(mul)(AVX(sub)(AVX(load)(pX+6 ), AVX(load)(pX+4 )), AVX(load)(pM+4 ));
        vec4 c = AVX(mul)(AVX(sub)(AVX(load)(pX+10), AVX(load)(pX+8 )), AVX(load)(pM+8 ));
        vec4 d = AVX(mul)(AVX(sub)(AVX(load)(pX+14), AVX(load)(pX+12)), AVX(load)(pM+12));
        pM += 16;
        pX += 16;
#ifdef __AVX2__
        AVX(store)(pT  , AVX(permute4x64)(AVX(hadd)(a, b),0xD8));
        AVX(store)(pT+4, AVX(permute4x64)(AVX(hadd)(c, d),0xD8));
#else
        AVX(store)(pT  , AVX(hadd)(AVX(permute2f128)(a,b,0x20), AVX(permute2f128)(a,b,0x31)));
        AVX(store)(pT+4, AVX(hadd)(AVX(permute2f128)(c,d,0x20), AVX(permute2f128)(c,d,0x31)));
#endif
        pT += 8;
    }
}

#endif


//------------------------------------------------------------------------------
#pragma - projectForcesD

/**
 Perform second calculation needed by projectForces:
 Y <- s * ( X + Jt * tmp )
 */
void projectForcesD_(unsigned nbs, const real* diff, const real s, const real* X, const real* lag, real* Y)
{
    const unsigned ee = DIM * nbs;
    
    // end points are special cases:
    for ( unsigned d = 0; d < DIM; ++d )
    {
        Y[   d] = s * ( X[   d] + diff[       d] * lag[    0] );
        Y[ee+d] = s * ( X[ee+d] - diff[ee-DIM+d] * lag[nbs-1] );
    }

#pragma simd
    for ( unsigned jj = 1; jj < nbs; ++jj )
    {
        const unsigned kk = DIM * jj;
        Y[kk  ] = s * ( X[kk  ] + diff[kk  ] * lag[jj] - diff[kk-DIM  ] * lag[jj-1] );
        Y[kk+1] = s * ( X[kk+1] + diff[kk+1] * lag[jj] - diff[kk-DIM+1] * lag[jj-1] );
#if ( DIM > 2 )
        Y[kk+2] = s * ( X[kk+2] + diff[kk+2] * lag[jj] - diff[kk-DIM+2] * lag[jj-1] );
#endif
    }
}


/**
 Perform second calculation needed by projectForces:
 */
void projectForcesD__(unsigned nbs, const real* diff, const real s, const real* X, const real* lag, real* Y)
{
    real a0 = diff[0] * lag[0];
    real a1 = diff[1] * lag[0];
#if ( DIM > 2 )
    real a2 = diff[2] * lag[0];
#endif
    
    Y[0] = s * ( X[0] + a0 );
    Y[1] = s * ( X[1] + a1 );
#if ( DIM > 2 )
    Y[2] = s * ( X[2] + a2 );
#endif
    
    for ( unsigned jj = 1; jj < nbs; ++jj )
    {
        const unsigned kk = DIM * jj;
        real b0 = diff[kk  ] * lag[jj];
        real b1 = diff[kk+1] * lag[jj];
        
        Y[kk  ] = s * ( X[kk  ] + b0 - a0 );
        Y[kk+1] = s * ( X[kk+1] + b1 - a1 );
        a0 = b0;
        a1 = b1;
#if ( DIM > 2 )
        real b2 = diff[kk+2] * lag[jj];
        Y[kk+2] = s * ( X[kk+2] + b2 - a2 );
        a2 = b2;
#endif
    }
    
    const unsigned ee = DIM * nbs;
    Y[ee  ] = s * ( X[ee  ] - a0 );
    Y[ee+1] = s * ( X[ee+1] - a1 );
#if ( DIM > 2 )
    Y[ee+2] = s * ( X[ee+2] - a2 );
#endif
}


/**
 Perform second calculation needed by projectForces:
 */
void projectForcesD___(unsigned nbs, const real* diff, const real s, const real* X, const real* lag, real* Y)
{
    real a0 = X[0];
    real a1 = X[1];
#if ( DIM > 2 )
    real a2 = X[2];
#endif
    
    for ( unsigned jj = 0; jj < nbs; ++jj )
    {
        const unsigned kk = DIM * jj;
        real b0 = diff[kk  ] * lag[jj];
        real b1 = diff[kk+1] * lag[jj];
#if ( DIM > 2 )
        real b2 = diff[kk+2] * lag[jj];
#endif

        Y[kk  ] = s * ( a0 + b0 );
        Y[kk+1] = s * ( a1 + b1 );
#if ( DIM > 2 )
        Y[kk+2] = s * ( a2 + b2 );
#endif
        
        a0 = X[DIM+kk  ] - b0;
        a1 = X[DIM+kk+1] - b1;
#if ( DIM > 2 )
        a2 = X[DIM+kk+2] - b2;
#endif
    }
    
    const unsigned ee = DIM * nbs;
    Y[ee  ] = s * a0;
    Y[ee+1] = s * a1;
#if ( DIM > 2 )
    Y[ee+2] = s * ( X[ee+2] - a2 );
#endif
}


/**
 Perform second calculation needed by projectForces:
 */
void projectForcesD_PTR(unsigned nbs, const real* diff, const real s, const real* X, const real* lag, real* Y)
{
    // Y <- X + Jt * tmp :
    real x0 = X[0];
    real x1 = X[1];
#if ( DIM > 2 )
    real x2 = X[2];
#endif
    
    const real* pX = X+DIM;
    const real* pM = diff;
    real *pY = Y;
    real const*const end = lag + nbs;
    for ( real const* pT = lag; pT < end; ++pT )
    {
        real y0 = *pT * pM[0];
        real y1 = *pT * pM[1];
#if ( DIM > 2 )
        real y2 = *pT * pM[2];
#endif
        pM  += DIM;
        pY[0]  = s * ( x0 + y0 );
        pY[1]  = s * ( x1 + y1 );
#if ( DIM > 2 )
        pY[2]  = s * ( x2 + y2 );
#endif
        pY  += DIM;
        x0     = pX[0] - y0;
        x1     = pX[1] - y1;
#if ( DIM > 2 )
        x2     = pX[2] - y2;
#endif
        pX  += DIM;
    }
    pY[0] = s * x0;
    pY[1] = s * x1;
#if ( DIM > 2 )
    pY[2] = s * x2;
#endif
}

#if defined __SSE3__ && ( DIM == 2 )

/**
 Perform second calculation needed by projectForces:
 */
inline void projectForcesD_SSE(unsigned nbs, const real* diff, const real s, const real* X, const real* mul, real* Y)
{
    real *pY = Y;
    const real* pX = X;
    const real* pD = diff;
    
    vec2 cc = SSE(load)(X);
    vec2 ss = SSE(set1)(s);
    
    real const* pM = mul;
    real const*const end = mul + nbs;
    while ( pM < end )
    {
        pX += DIM;
        vec2 x = SSE(load)(pX);
        vec2 d = SSE(mul)(SSE(load)(pD), SSE(load1)(pM));
        ++pM;
        pD += DIM;
        SSE(store)(pY, SSE(mul)(ss, SSE(add)(cc, d)));
        pY += DIM;
        cc = SSE(sub)(x, d);
    }
    SSE(store)(pY, SSE(mul)(ss, cc));
}

#endif

#if defined __AVX__ && ( DIM == 2 )


/**
 Perform second calculation needed by projectForces:
 Y <- s * ( X + Jt * tmp )
 F. Nedelec, 9.12.2016
 */
inline void projectForcesD_AVX(unsigned nbs, const real* diff, const real s, const real* X, const real* mul, real* Y)
{
    real *pY = Y;
    const real* pX = X;
    const real* pD = diff;
    
    vec4 cc = AVX(setzero)();
    vec4 ss = AVX(set1)(s);
    
    bool odd = nbs % 2;
    real const* pM = mul;
    real const*const end = mul + nbs - odd;

    while ( pM < end )
    {
        vec4 t = AVX(broadcast)((__m128d*)pM);
        vec4 x = AVX(load)(pX);
        pM += 2;
        vec4 m = AVX(shuffle)(t, t, 0xC);
        vec4 d = AVX(mul)(m, AVX(load)(pD));
        pD += 4;
        vec4 n = AVX(permute2f128)(cc,d,0x21);
        cc = d;
        vec4 z = AVX(add)(x, AVX(sub)(d, n));
        pX += 4;
        AVX(store)(pY, AVX(mul)(ss, z));
        pY += 4;
    }

    vec2 c = _mm256_castpd256_pd128(AVX(permute2f128)(cc,cc,0x81));

    if ( odd )
    {
        assert( pM + 1 == mul + nbs );
        vec2 m = SSE(load1)(pM);
        vec2 x = SSE(mul)(m, SSE(load)(pD));
        vec2 z = SSE(add)(SSE(load)(pX), SSE(sub)(x, c));
        SSE(store)(pY, SSE(mul)(SSE(set1)(s), z));
        c = x;
        pY += 2;
        pX += 2;
    }

    vec2 z = SSE(sub)(SSE(load)(pX), c);
    SSE(store)(pY, SSE(mul)(SSE(set1)(s), z));
    assert( pY == Y + DIM * nbs );
    assert( pX == X + DIM * nbs );
}

#endif


inline void testU(unsigned cnt, void (*func)(unsigned, const real*, const real*, real*), char const* str)
{
    TicToc::tic();
    for ( unsigned ii=0; ii<cnt; ++ii )
    {
        func(NBS, x, y, z);
        func(NBS, z, x, y);
        func(NBS, y, z, x);
    }
    TicToc::toc(str);
    zero(ALOC, res);
    func(NBS, diff, pos, res);
    VecPrint::vecPrint(std::cout, sMath::min(12u,SIZE), res);
}


inline void testD(unsigned cnt, void (*func)(unsigned, const real*, real, const real*, const real*, real*), char const* str)
{
    TicToc::tic();
    for ( unsigned ii=0; ii<cnt; ++ii )
    {
        func(NBS, diff, 1.0, x, y, z);
        func(NBS, diff, 0.5, y, z, x);
        func(NBS, diff, 2.0, z, x, y);
    }
    TicToc::toc(str);
    zero(ALOC, x);
    func(NBS, diff, 1.0, pos, res, x);
    VecPrint::vecPrint(std::cout, sMath::min(20u,SIZE+1), x);
}


void testProjection(unsigned cnt)
{
    testU(cnt, projectForcesU_,    "projectForcesU_   ");
    testU(cnt, projectForcesU__,   "projectForcesU__  ");
    testU(cnt, projectForcesU_SSE, "projectForcesU_SSE");
#if defined __AVX__ && ( DIM == 2 )
    testU(cnt, projectForcesU_AVX, "projectForcesU_AVX");
#endif
    
    testD(cnt, projectForcesD_,    "projectForcesD_   ");
    testD(cnt, projectForcesD__,   "projectForcesD__  ");
    testD(cnt, projectForcesD___,  "projectForcesD___ ");
    //testD(cnt, projectForcesD_PTR, "projectForcesD_PTR");
    testD(cnt, projectForcesD_SSE, "projectForcesD_SSE");
#if defined __AVX__ && ( DIM == 2 )
    testD(cnt, projectForcesD_AVX, "projectForcesD_AVX");
#endif
}


int main(int argc, char* argv[])
{
    //re-seed the random number generator:
    RNG.seedTimer();
    
    init();
    testRigidity(1<<20);
    
    init();
    testProjection(1<<22);
    
    return EXIT_SUCCESS;
}
