# Supplementary material for: Self-Organization of Minimal Anaphase Spindle Midzone Bundles
Source: Curr Biol. 2019 Jul 8;29(13):2120–2130.e7. doi: 10.1016/j.cub.2019.05.049 (PMC6616649; doi:10.1016/j.cub.2019.05.049)
Supplement: Data S1. Simulation Files, Related to STAR Methods — This ZIP contains the source code of Cytosim used for this study, and all the configuration files needed to reproduce the simulation figures. Please, refer to the README file included in the package. [file mmc8.zip › Hannabuss2019_simulation_files_fixed/code/cytosim/src/test/test_space.cc]

// Cytosim was created by Francois Nedelec. Copyright 2007-2017 EMBL.
/*
 test_space provides a visual test of Cytosim's Space
*/

#include <ctime>
#include "dim.h"
#include "exceptions.h"
#include "glossary.h"
#include "real.h"
#include "smath.h"
#include "vector.h"
#include "random.h"
extern Random RNG;

#include "space_prop.h"
#include "space.h"
#include "space_set.h"
#include "glapp.h"
#include "glut.h"
#include "gle.h"
using namespace gle;

// List of options
Glossary opt;

// property
SpaceProp prop("test_space");

// Space to be tested:
Space * spc = 0;

// number of points
const int maxpts = 1<<17;
int nbpts  = 1024;
int scan   = 100;

// INFLATION of the rectangle containing point to be projected
const real INFLATION = 2;

// regular or random distribution of the test-points
bool regular_distribution = false;


//coordinates of the points:
Vector point[maxpts];

//true if inside
int    inside[maxpts];

//coordinates of the projections
Vector project[maxpts];

//coordinates of the projections of the projections
Vector project2[maxpts];

//normals to the projections
Vector normal[maxpts];

//located on the edges
Vector edge[maxpts];

//max distance from projection to second projection
real  max_error_projection;

//slicing parameters
bool slicing = false;
const real sliceStep = 0.2;
real thickness = sliceStep;

Vector slicePos(0, 0, 0);
Vector sliceDir(1, 0, 0);

//show or hide points in or outside
int showInside    = true;
int showOutside   = true;
int showProject   = true;
int showReproject = true;
int showNormals   = false;
int showEdges     = false;

//use timer function on or off
int timerOn = false;
int timerDelay = 50;

//display parameter for OpenGL
GLfloat line_width = 0.5;

//amount of white added to colors
const GLfloat COL = 0.8;

//------------------------------------------------------------------------------

void generatePoints(real len)
{
    Vector inf, sup;
    spc->boundaries(inf, sup);
    inf -= Vector(len, len, len);
    Vector dif = sup - inf + Vector(len, len, len);
    
    if ( regular_distribution )
    {
        dif /= scan;
        int kk = 0;
        nbpts = 0;
        //follow a regular lattice:
        for ( int ii = 0; ii <= scan; ++ii )
            for ( int jj = 0; jj <= scan; ++jj )
#if ( DIM == 3 )
                for ( kk = 0; kk <= scan; ++kk )
#endif
                {
                    point[nbpts++] = inf + dif.e_mul(Vector(ii, jj, kk));
                    if ( nbpts >= maxpts )
                        return;
                }
    }
    else
    {
        for ( int ii = 0; ii <= nbpts; ++ii )
            point[ii] = inf + dif.e_mul(Vector::prand());
        //point[ii] = Vector::randU();
        //point[ii] = spc->randomPlaceNearEdge(0.1);
    }
}


void distributePoints(real len = INFLATION)
{
    if ( spc == 0 ) return;
    
    generatePoints(len);
    max_error_projection = 0;
    
    for ( int ii = 0; ii < nbpts; ++ii )
    {
        //see if space finds it inside:
        inside[ii] = spc->inside(point[ii]);
        //calculate the projection:
        project[ii] = spc->project(point[ii]);
        
        //calculate the projection of the projection:
        //project2[ii] = spc->project(project[ii]);
        project2[ii] = project[ii];
        
        if ( showNormals )
            normal[ii] = spc->normalToEdge(project[ii]);
        else
            normal[ii].zero();
        
        edge[ii] = spc->randomPlaceOnEdge(1);
        
        real d = (project[ii] - project2[ii]).normSqr();
        if ( d > max_error_projection ) max_error_projection = d;
    }
    max_error_projection = sqrt( max_error_projection );
    
    char tmp[128];
    snprintf(tmp, sizeof(tmp), "error %.6f", max_error_projection);
    glApp::setMessage(tmp);
}

//------------------------------------------------------------------------------
void timerFunction(int)
{
    if ( timerOn )
    {
        distributePoints();
        glutPostRedisplay();
        glutTimerFunc(timerDelay, timerFunction, 0);
    }
}

//------------------------------------------------------------------------------
void setGeometry()
{
    if ( opt.set(prop.geometry, "geometry") )
        std::clog << "Space:geometry=" << prop.geometry << "\n";
    
    try {
        prop.complete(0);
        if ( spc )
        {
            delete(spc);
            spc = 0;
        }
        spc = prop.newSpace(opt);
    }
    catch( Exception & e )
    {
        printf("Error: `%s'\n", e.what());
    }
    
    try {
        if ( spc )
            distributePoints(INFLATION);
    }
    catch( Exception & e )
    {
        printf("Error: `%s'\n", e.what());
    }

    glutPostRedisplay();
}

//------------------------------------------------------------------------------
enum MENUS_ID {
    MENU_QUIT = 102, MENU_RESETVIEW = 103,
    MENU_INSIDE = 104, MENU_OUTSIDE = 105, MENU_PROJECT = 106,
    MENU_XSLICING = 107, MENU_YSLICING = 108, MENU_ZSLICING = 109,
    MENU_EDGES = 111
};

void processMenu(int item)
{
    switch( item )
    {
        case MENU_QUIT:
            exit(EXIT_SUCCESS);
        case MENU_RESETVIEW:
            glApp::resetView();
            break;
        case MENU_INSIDE:
            showInside = ! showInside;
            break;
        case MENU_OUTSIDE:
            showOutside = ! showOutside;
            break;
        case MENU_EDGES:
            showEdges = ! showEdges;
            break;
        case MENU_PROJECT:
            showProject = ! showProject;
            break;
        case MENU_XSLICING:
            slicing = !slicing;
            sliceDir.set(1,0,0);
            break;
        case MENU_YSLICING:
            slicing = !slicing;
            sliceDir.set(0,1,0);
            break;
        case MENU_ZSLICING:
            slicing = !slicing;
            sliceDir.set(0,0,1);
            break;
    }
    glutPostRedisplay();
}


void initMenus()
{
    int gm = glApp::buildMenu();
    glutCreateMenu(processMenu);
    glutAddSubMenu("glApp", gm);
    
    glutAddMenuEntry("Reset",                MENU_RESETVIEW);
    glutAddMenuEntry("Quit",                 MENU_QUIT);
    glutAddMenuEntry("-", 0);
    glutAddMenuEntry("Toggle inside  (i)",   MENU_INSIDE);
    glutAddMenuEntry("Toggle outside (o)",   MENU_OUTSIDE);
    glutAddMenuEntry("Toggle edges   (e)",   MENU_EDGES);
    glutAddMenuEntry("Toggle project (p)",   MENU_PROJECT);
    
    glutAddMenuEntry("Toggle x-slicing (x)", MENU_XSLICING);
    glutAddMenuEntry("Toggle y-slicing (y)", MENU_YSLICING);
    glutAddMenuEntry("Toggle z-slicing (z)", MENU_ZSLICING);
    
    glutAttachMenu(GLUT_RIGHT_BUTTON);
}

//------------------------------------------------------------------------------
void processSpecialKey(int key, int x=0, int y=0)
{
    switch (key)
    {
        case GLUT_KEY_LEFT:
            slicePos.XX -= 0.2;
            break;
        case GLUT_KEY_RIGHT:
            slicePos.XX += 0.2;
            break;
        case GLUT_KEY_UP:
            thickness += sliceStep;
            break;
        case GLUT_KEY_DOWN:
            thickness -= sliceStep;
            if ( thickness < sliceStep ) thickness = sliceStep;
            break;
        default:
            break;
    }
    
    glutPostRedisplay();
}

void processNormalKey(unsigned char c, int x=0, int y=0)
{
    switch (c)
    {
        case 27:
        case 'q':
            exit(EXIT_SUCCESS);
            
        case ' ':
            distributePoints();
            break;
            
        case '0':
            glApp::resetView();
            break;
            
        case ']':
            scan *= 2;
            nbpts *= 2;
            if ( nbpts > maxpts )
                nbpts = maxpts;
            distributePoints();
            break;
            
        case '[':
            if ( scan > 2 ) scan /= 2;
            if ( nbpts > 2 ) nbpts /= 2;
            distributePoints();
            break;
            
        case 'x':
            slicing = !slicing;
            sliceDir.set(1,0,0);
            break;
            
        case 'y':
            slicing = !slicing;
            sliceDir.set(0,1,0);
            break;
            
        case 'z':
            slicing = !slicing;
            sliceDir.set(0,0,1);
            break;
            
        case 'i':
            showInside = ! showInside;
            break;
            
        case 'o':
            showOutside = ! showOutside;
            break;
            
        case 'r':
            showReproject = ! showReproject;
            break;
            
        case 'p':
            showProject = ! showProject;
            break;
            
        case 'e':
            showEdges = ! showEdges;
            break;
            
        case 'n':
            showNormals = ! showNormals;
            if ( showNormals)
                distributePoints();
            break;
            
        case 'R':
            regular_distribution = !regular_distribution;
            distributePoints();
            break;
            
        case 'd':
        {
            real val[] = { -2, -1, 0, 1, 2, 5 };
            opt.define("inflate", 0, val[ RNG.pint(6) ]);
            setGeometry();
        } break;
            
        case 't':
            timerOn = ! timerOn;
            if ( timerOn )
                glutTimerFunc(timerDelay, timerFunction, 0);
            break;
            
        default:
            glApp::processNormalKey(c,x,y);
    }
    
    glutPostRedisplay();
}

//------------------------------------------------------------------------------

bool showPoint(int i)
{
    if ( inside[i] )
    {
        if ( ! showInside )
            return false;
    }
    else
    {
        if ( ! showOutside )
            return false;
    }
    
    if ( ! slicing )
        return true;
    
    Vector & pos = project[i];
    
    return (( (slicing & 0x01) &&  fabs(pos.XX-slicePos.XX) < thickness )
#if ( DIM > 1 )
            || ( (slicing & 0x02) &&  fabs(pos.YY-slicePos.YY) < thickness )
#endif
#if ( DIM > 2 )
            || ( (slicing & 0x04) &&  fabs(pos.ZZ-slicePos.ZZ) < thickness )
#endif
            );
}


void display()
{
    glClear(GL_COLOR_BUFFER_BIT | GL_DEPTH_BUFFER_BIT );

    spc->display();
    
    //plot a gren dot for points inside, a red dot for point outside:
    glPointSize(2.0);
    glBegin(GL_POINTS);
    for ( int ii = 0; ii < nbpts; ++ii )
    {
        if ( showPoint(ii) )
        {
            if ( inside[ii] )
                glColor3f( 0.0, COL, 0.0 );
            else
                glColor3f( 0.0, 0.0, COL );
            gleVertex( point[ii] );
        }
    }
    glEnd();
    
    if ( showProject )
    {
        //plot a blue line from the point to its projection:
        glLineWidth(line_width);
        glBegin(GL_LINES);
        for ( int ii = 0; ii < nbpts; ++ii )
        {
            if ( showPoint(ii) )
            {
                if ( inside[ii] )
                    glColor3f( 0.0, COL, 0.0 );
                else
                    glColor3f( 0.0, 0.0, COL );

                gleVertex( point[ii] );
                gleVertex( project[ii] );
            }
        }
        glEnd();
    }
    
    if ( showNormals )
    {
        glLineWidth(line_width);
        glBegin(GL_LINES);
        for ( int ii = 0; ii < nbpts; ++ii )
        {
            glColor4f( 1.0, 1.0, 1.0, 1.0 );
            gleVertex( project[ii] );
            glColor4f( 1.0, 1.0, 1.0, 0.0 );
            gleVertex( project[ii] + normal[ii] );
        }
        glEnd();
    }
    
    if ( showReproject )
    {
        glLineWidth(2*line_width);
        glBegin(GL_LINES);
        for ( int ii = 0; ii < nbpts; ++ii )
        {
            if ( showPoint(ii) )
            {
                glColor3f( COL, 0.0, 0.0 );
                gleVertex( project[ii] );
                gleVertex( project2[ii] );
            }
        }
        glEnd();
    }
    
    if ( showEdges )
    {
        glPointSize(2.0);
        glBegin(GL_POINTS);
        glColor3f( 1.0, COL, COL );
        for ( int ii = 0; ii < nbpts; ++ii )
            gleVertex( edge[ii] );
        glEnd();
        glBegin(GL_POINTS);
        glColor3f( 0.0, COL, 0.0 );
        for ( int ii = 0; ii < nbpts; ++ii )
            gleVertex( project[ii] );
        glEnd();
    }
}

void checkVolume()
{
    real ev = spc->estimateVolume(1<<20, true);
    real v = spc->volume();
    
    real err = fabs( ev - v ) / v;
    
    if ( err > 1e-3 )
    {
        printf("Analytical volume = %f\n", v);
        printf("   difference 2 methods = %.6f %%\n", 100*err);
    }
}

//------------------------------------------------------------------------------
int main(int argc, char* argv[])
{
    glutInit(&argc, argv);
    glApp::setDimensionality(DIM);
    glApp::normalKeyFunc(processNormalKey);
    glApp::specialKeyFunc(processSpecialKey);
    glApp::createWindow(display);
    glApp::setScale(20);

    initMenus();
    RNG.seedTimer();

    if ( argc > 1 )
    {
        opt.read_strings(argc-1, argv+1);
        setGeometry();
    }
    
    if ( ! spc )
    {
        printf("A geometry should be given in the command line, for example:\n");
        printf("    test_space geometry='capsule 1 2'\n");
        exit(EXIT_SUCCESS);
    }

    for ( int n = 0; n < 3; ++n )
        checkVolume();
    
    glutMainLoop();
    
    return EXIT_SUCCESS;
}
