# Supplementary material for: Self-Organization of Minimal Anaphase Spindle Midzone Bundles
Source: Curr Biol. 2019 Jul 8;29(13):2120–2130.e7. doi: 10.1016/j.cub.2019.05.049 (PMC6616649; doi:10.1016/j.cub.2019.05.049)
Supplement: Data S1. Simulation Files, Related to STAR Methods — This ZIP contains the source code of Cytosim used for this study, and all the configuration files needed to reproduce the simulation figures. Please, refer to the README file included in the package. [file mmc8.zip › Hannabuss2019_simulation_files_fixed/code/cytosim/src/test/test_solve.cc]

// Cytosim was created by Francois Nedelec. Copyright 2007-2017 EMBL.
// This was created by F. Nedelec on April 2003

#include <cstdlib>
#include <cstdio>
#include "glut.h"
#include "glu_unproject.cc"

#include "smath.h"
#include "vector2.h"
#include "matrix2.h"
#include "random.h"

extern Random RNG;

//a point in space:
GLdouble Gx=1, Gy=1, Gz;

Vector2 pg(5,0,0), px(1,0,0), pf, pn, pc, pp;

//rate of calculation:
int delay = 100;
int normalize = 1;
int correct = 1;
int mobile = 1;

real radius = 1;
real dt = 1./16;
real km = 10;
real noise = 1;

void timerFunction(int value)
{
    real s, h = km * dt;
    Matrix2 I, P, D, C;
    I = Matrix2::one();
    real xn = px.norm();
    Vector2 pxn = px.normalized();
    
    P(0,0) = 1.0 - pxn[0] * pxn[0];
    P(1,0) =     - pxn[1] * pxn[0];
    P(0,1) =     - pxn[0] * pxn[1];
    P(1,1) = 1.0 - pxn[1] * pxn[1];
    
    Vector2 rhs, f, fx;
    Vector2 random(RNG.gauss()*noise/km, RNG.gauss()*noise/km, 0);
    
    
    printf("\nkm*dt %2f noise %f correct %i norm %i :\n",
           km*dt, noise, correct, normalize);
    printf("px    : "); px.println();
    //P.println();
    
    //free point obtained without the constraints:
    pf = ( px + h * ( pg + random ) ) / ( 1.0 + h );
    printf("free  : "); pf.println();
    
    //projection of the free point on the constraints
    pp = radius * pf.normalized();
    printf("proj  : "); pp.println();
    
    //adding the projector in the dynamic matrix
    rhs = px + h * ( P * ( pg + random ));
    pc = Matrix2(I + h * P).inverted() * rhs;
    printf("const : "); pc.println();
    
    f = ( pg - px );
    s = ( pxn * f ) / xn;
    fx = 2.0 * s * pxn - f / xn;
    
    //projector with its corrections due to the derivative of the constraints:
    C(0,0) = pxn[0] * fx[0] - s;
    C(1,0) = pxn[1] * fx[0];
    C(0,1) = pxn[0] * fx[1];
    C(1,1) = pxn[1] * fx[1] - s;
    
    //C.println();
    rhs = px + h * ( P * ( pg + random - C * px ));
    D = I + h * ( P * ( I - C ));
    //D.println();
    //D.inverse();
    
    pn = D.inverted() * rhs;
    printf("new   : ");   pn.println();
    
    if ( mobile )    px = correct ? pn : pc;
    if ( normalize ) px = radius * px.normalized();
    
    glutPostRedisplay();
    glutTimerFunc(delay, timerFunction, 1);
}


void display()
{
    glClear(GL_COLOR_BUFFER_BIT);
    
    glColor3f(0,0,1.0);
    glBegin(GL_LINE_LOOP);
    for ( real ii = 0 ; ii < 6.28; ii+=0.0314 )
        glVertex2d( radius*cos(ii), radius*sin(ii) );
    glEnd();
    
    glPointSize(7.0);
    glBegin(GL_POINTS);
    
    glColor3f(1.0, 1.0, 1.0);
    glVertex2d(px[0], px[1]);
    
    glColor3f(0.0, 0.0, 1.0);
    glVertex2d(pg[0], pg[1]);
    
    glColor3f(1.0, 0.0, 0.0);
    glVertex2d(pf[0], pf[1]);
    
    glColor3f(0.0, 1.0, 0.0);
    glVertex2d(pc[0], pc[1]);
    
    glColor3f(0.0, 0.0, 1.0);
    glVertex2d(pn[0], pn[1]);
    
    glColor3f(1.0, 0.0, 1.0);
    glVertex2d(pp[0], pp[1]);
    
    glEnd();
    
    glColor3f(1.0,1.0,1.0);
    glBegin(GL_LINE_LOOP);
    glVertex2d(px[0], px[1]);
    glVertex2d(pg[0], pg[1]);
    glEnd();
    
    glFlush();
}


//------------------------------------------------------------------------------

//size of viewing box:
GLdouble vsize[] = { 10, 10 };

//the zoom factor:
real zoomSaved, zoom = 1;
int mouseAction, mouseX, mouseY;
GLint viewport[4];


//----------------matrices to compute the inverse projection of mouse locations

GLdouble mat_model[16];
GLdouble mat_proj[16];

#define MOUSE_ZOOM    GLUT_RIGHT_BUTTON
#define MOUSE_SET     GLUT_LEFT_BUTTON
#define MENU_BUTTON   GLUT_MIDDLE_BUTTON

void setModelView()
{
    glMatrixMode(GL_MODELVIEW);
    glLoadIdentity();
    glScaled( zoom, zoom, zoom );
    glutPostRedisplay();
}


void processNormalKey(unsigned char c, int x, int y)
{
    switch (c) {
        case 27:
        case 'q':
            exit(EXIT_SUCCESS);
            
        case 'o':
            delay *= 2; break;
        case 'p':
            if ( delay > 1 ) delay /= 2; break;
            
        case 'K':
            km *= 2; break;
        case 'J':
            km /= 2; break;
        case 'k':
            km += 1; break;
        case 'j':
            km -= 1; break;
            
        case 'i':
            noise *= 2; break;
        case 'u':
            noise /= 2; break;
            
        case 'n':
            normalize = !normalize;
            break;
            
        case 'c':
            correct = !correct;
            break;
            
        case 'm':
            mobile = !mobile;
            break;
            
        case 'z':
            px.set( 1, 0, 0);
            pg.set( 5, 0, 0 );
            break;
            
        default:
            printf("normal key %c %i %i\n", c, x, y);
    }
}

enum MENUS_ID { MENU_QUIT };

void processMenu(int item)
{
    if ( item == MENU_QUIT )
        exit(EXIT_SUCCESS);
}

void windowReshaped(int w, int h)
{
    glViewport(0, 0, w, h);
    glGetIntegerv(GL_VIEWPORT, viewport);
    
    glMatrixMode(GL_PROJECTION);
    glLoadIdentity();
    double ratio = w * vsize[1] / double( vsize[0] * h );
    
    if ( ratio > 1 )
        glOrtho(-vsize[0], vsize[0], -vsize[1]/ratio, vsize[1]/ratio, 0, 1);
    else
        glOrtho(-vsize[0]*ratio, vsize[0]*ratio, -vsize[1], vsize[1], 0, 1);
}

//------------------------------------------------------------------------------

void processMouse(int button, int state, int x, int y)
{
    //  printf("button %i %i %i %i\n", button, state, x, y);
    if ( state != GLUT_DOWN ) return;
    mouseAction = button;
    
    mouseX = x;
    mouseY = y;
    
    switch( mouseAction )
    {
        case MOUSE_ZOOM:
            zoomSaved = zoom;
            break;
            
        case MOUSE_SET:
            glGetDoublev(GL_MODELVIEW_MATRIX, mat_model);
            glGetDoublev(GL_PROJECTION_MATRIX, mat_proj);
            myUnproject(x, viewport[3]-y, 0, mat_model, mat_proj, viewport,
                         &Gx, &Gy, &Gz);
            pg.set(Gx, Gy, Gz);
            glutPostRedisplay();
            break;
    }
}


void processMotion(int x, int y)
{
    real d;
    switch( mouseAction )
    {
        case MOUSE_ZOOM:
            
            d = 1.0 + 4 * real( x - mouseX ) / viewport[2];
            if ( d > 0 ) zoom = zoomSaved * d;
                setModelView();
            break;
            
        case MOUSE_SET:
            glGetDoublev(GL_MODELVIEW_MATRIX, mat_model);
            glGetDoublev(GL_PROJECTION_MATRIX, mat_proj);
            myUnproject(x, viewport[3]-y, 0, mat_model, mat_proj, viewport,
                         &Gx, &Gy, &Gz);
            pg.set(Gx, Gy, Gz);
            glutPostRedisplay();
            break;
    }
}


void initGLUT()
{
    glClearColor(0.0, 0.0, 0.0, 0.0);
    glEnable(GL_POINT_SMOOTH);
    glEnable(GL_LINE_SMOOTH);
    glEnable(GL_BLEND);
    glBlendFunc(GL_SRC_ALPHA, GL_ONE_MINUS_SRC_ALPHA);
    glHint(GL_POINT_SMOOTH_HINT, GL_FASTEST);
    glHint(GL_LINE_SMOOTH_HINT, GL_FASTEST);
    
    glutCreateMenu(processMenu);
    glutAddMenuEntry("Quit", MENU_QUIT);
    glutAttachMenu(MENU_BUTTON);
    
    setModelView();
    glutTimerFunc(100, timerFunction, 1);
}

int main(int argc, char* argv[])
{
    RNG.seedTimer();
    glutInit(&argc, argv);
    
    glutInitDisplayMode( GLUT_SINGLE | GLUT_RGBA );
    glutInitWindowSize(400, 400);
    glutInitWindowPosition(50, 50);
    glutCreateWindow(argv[0]);
    
    initGLUT();
    
    glutDisplayFunc(display);
    glutReshapeFunc(windowReshaped);
    glutMouseFunc(processMouse);
    glutMotionFunc(processMotion);
    glutKeyboardFunc(processNormalKey);
    
    glutMainLoop();
    
    return EXIT_SUCCESS;
}
