# Supplementary material for: Self-Organization of Minimal Anaphase Spindle Midzone Bundles
Source: Curr Biol. 2019 Jul 8;29(13):2120–2130.e7. doi: 10.1016/j.cub.2019.05.049 (PMC6616649; doi:10.1016/j.cub.2019.05.049)
Supplement: Data S1. Simulation Files, Related to STAR Methods — This ZIP contains the source code of Cytosim used for this study, and all the configuration files needed to reproduce the simulation figures. Please, refer to the README file included in the package. [file mmc8.zip › Hannabuss2019_simulation_files_fixed/code/cytosim/src/test/test_simd.cc]

// Cytosim was created by Francois Nedelec. Copyright 2007-2017 EMBL.
/*
 Tests Intel's Streaming SIMD
 F. Nedelec, HD, July 2013
 
 To compile: c++ -O4 tictoc.cc -mavx test.cc
 To generate assembly: c++ -S test.cc
 */

#include <cstdio>
#include "tictoc.h"
#include <immintrin.h>

typedef __m128d vec2;
#define SSE(x) _mm_##x##_pd

double sum(vec2 const& v)
{
    double * s = (double*)(&v);
    return s[0]+s[1];
}

void print(vec2 const& v, char const* x)
{
    double * s = (double*)(&v);
    printf("vec2 %s ( %5.2f %5.2f )\n", x, s[0], s[1]);
}


#ifdef __AVX__

typedef __m256  vecf;
#define AVS(x) _mm256_##x##_ps

typedef __m256d vec4;
#define AVX(x) _mm256_##x##_pd

double sum(vec4 const& v)
{
    double * s = (double*)(&v);
    return s[0]+s[1]+s[2]+s[3];
}

void print(vec4 const& v, char const* x)
{
    double * s = (double*)(&v);
    printf("vec4 %s ( %5.2f %5.2f %5.2f %5.2f )\n", x, s[0], s[1], s[2], s[3]);
}

void print(vecf const &v, char const* x)
{
    float * s = (float*)(&v);
    printf("vecf %s ( %5.2f %5.2f %5.2f %5.2f %5.2f %5.2f %5.2f %5.2f )\n", x,
           s[7], s[6], s[5], s[4], s[3], s[2], s[1], s[0]);
}

#endif

//------------------------------------------------------------------------------

typedef double real;

const unsigned size = 1<<10;
real x[size], y[size];

void init()
{
    for ( unsigned ii=0; ii<size; ++ii )
    {
        x[ii] = 1.0/real(size-ii);
        y[ii] = real(size-ii);
    }
}


real scalar()
{
    real d = 0;
    for ( unsigned ii=0; ii<size; ++ii )
        d += x[ii] * y[ii];
    return d;
}

real vector2()
{
    vec2 s = SSE(setzero)();
    for ( unsigned ii=0; ii<size; ii+=2 )
        s = SSE(add)(s, SSE(mul)( SSE(load)(x+ii), SSE(load)(y+ii) ));
    _mm_empty();
    
    return sum(s);
}

#ifdef __AVX__


real vector4()
{
    vec4 s = AVX(setzero)();
    for ( unsigned ii=0; ii<size; ii+=4 )
        s = AVX(add)(s, AVX(mul)( AVX(load)(x+ii), AVX(load)(y+ii) ));
    _mm_empty();
    
    return sum(s);
}


real vectorU()
{
    vec4 v0 = AVX(setzero)();
    vec4 v1 = AVX(setzero)();
    vec4 v2 = AVX(setzero)();
    vec4 v3 = AVX(setzero)();
    
    for ( unsigned ii=0; ii<size; ii+=16 )
    {
        v0 = AVX(add)(v0, AVX(mul)( AVX(load)(x+ii   ), AVX(load)(y+ii   ) ));
        v1 = AVX(add)(v1, AVX(mul)( AVX(load)(x+ii+4 ), AVX(load)(y+ii+4 ) ));
        v2 = AVX(add)(v2, AVX(mul)( AVX(load)(x+ii+8 ), AVX(load)(y+ii+8 ) ));
        v3 = AVX(add)(v3, AVX(mul)( AVX(load)(x+ii+12), AVX(load)(y+ii+12) ));
    }
    
    vec4 s = AVX(add)(AVX(add)(v0, v1), AVX(add)(v2, v3));
    _mm_empty();
    
    return sum(s);
}

#else

#warning Unsupported Intel SIMD intruction set AVX
real vector4()
{
    return 0;
}

real vectorU()
{
    return 0;
}

#endif

void run(real (*func)(), const char name[])
{
    const int rep = 1<<14;
    real a = 0, b = 0, c = 0, d = 0;
    real e = 0, f = 0, g = 0, h = 0;
    fprintf(stderr, "%s:  ", name);
    TicToc::tic();
    for ( int ii=0; ii<rep; ++ii )
    {
        a = (*func)();
        b = (*func)();
        c = (*func)();
        d = (*func)();
        e = (*func)();
        f = (*func)();
        g = (*func)();
        h = (*func)();
    }
    
    real s = a + b + c + d + e + f + g + h;
    double ms = TicToc::toc();
    fprintf(stderr, " %f :  %.0f ms\n", s, ms);
}


void test_swap0()
{
    vec2 a = SSE(setr)(0, 1);
    vec2 b = SSE(setr)(2, 3);
    print(a, "a");
    print(b, "b");
    
    print(SSE(shuffle)(a,b,0b00), "0b00");
    print(SSE(shuffle)(a,b,0b01), "0b01");
    print(SSE(shuffle)(a,b,0b10), "0b10");
    print(SSE(shuffle)(a,b,0b11), "0b11");
    print(SSE(unpacklo)(a,b), "unpacklo");
    print(SSE(unpackhi)(a,b), "unpackhi");
}

#ifdef __AVX__

void test_swap1()
{
    vec4 a = AVX(setr)( 1, 2, 3, 4);
    vec4 b = AVX(setr)(-1,-2,-3,-4);
    print(a, "a");
    print(b, "b");
    
    vec4 c = AVX(permute)(a,0x05);
    vec4 d = AVX(permute)(b,0x05);
    print(c, "c");
    print(d, "d");
    
    c = AVX(permute2f128)(a,b,0x20);
    d = AVX(permute2f128)(a,b,0x31);
    print(c, "c");
    print(d, "d");
}


void test_swap2()
{
    vec4 a = AVX(setr)( 1, -1, 2, -2);
    vec4 b = AVX(setr)( 3, -3, 4, -4);
    print(a, "a");
    print(b, "b");
    
    vec4 c = AVX(permute2f128)(a,a,0x08);
    vec4 d = AVX(permute2f128)(a,b,0x21);
    vec4 e = AVX(permute2f128)(a,a,0x81);
    print(c, "c");
    print(d, "d");
    print(e, "e");
}


void test_swap4()
{
    //vec4 b = AVX(broadcast)((__m128d*)addr);
    vec4 b = AVX(setr)(1, 2, 3, 4);
    print(b, "source");

    print(AVX(shuffle)(b, b, 0xC), "shuffle 0xC");
    print(AVX(shuffle)(b, b, 0b1100), "shuffle 0b1100");
    print(AVX(unpacklo)(b, b), "unpacklo");
    print(AVX(unpackhi)(b, b), "unpackhi");
}

#endif

#ifdef __AVX__

#include "random.h"
extern Random RNG;


/**
 Calculate ~16 single precision random number, using SIMD AVX instructions
 The numbers are Gaussian distributed, have low precision, and can be NAN
 F. Nedelec 2/1/2017
 */
void fast_gaussian(float vf[], size_t size, const uint32_t vi[])
{
    vecf fac = AVS(set1)(0x1p-31);
    vecf two = AVS(set1)(-2.0);
    vecf one = AVS(set1)(1.0);

    for ( unsigned ii=0; ii<size; ii+=16 )
    {
        __m256i i = _mm256_load_si256((__m256i*)(vi+ii  ));
        __m256i j = _mm256_load_si256((__m256i*)(vi+ii+8));
        vecf a = AVS(mul)(fac, AVS(cvtepi32)(i));
        vecf b = AVS(mul)(fac, AVS(cvtepi32)(j));
        vecf n = AVS(add)(AVS(mul)(a,a), AVS(mul)(b,b));
        //print(a, "a");print(b, "b");
        //print(n, "n");
        vecf t = AVS(cmp)(n, one, 0x12);
        vecf s = AVS(div)(n, AVS(mul)(two, AVS(log)(n)));
        //print(t, 't');
        n = AVS(rsqrt)(s);
        a = AVS(mul)(n, a);
        b = AVS(mul)(n, b);
        //print(a, "a"); print(b, "b");
        AVS(store)(vf+ii  , a);
        AVS(store)(vf+ii+8, b);
    }
    _mm_empty();
}


// pack array by removing 'nan' values
float * remove_nans(float * s, float * e)
{
    if ( e <= s )
        return s;
    --e;
    while ( s < e )
    {
        // find the next `nan` going upward:
        while ( *s == *s )
        {
            ++s;
            if ( e <= s )
                return e + ( *e == *e );
        }
        // going downward, skip `nan` values:
        while ( *e != *e )
        {
            --e;
            if ( e <= s )
                return e;
        }
        // flip the two values:
        *s = *e;
        ++s;
        --e;
    }
    return e + ( *e == *e );
}


#endif

int main(int argc, char * argv[])
{
#ifdef __AVX__
    RNG.seedTimer();
    float vf[SFMT_N32] = { 0 };
    for ( int i = 0; i < 128; ++ i )
    {
        fast_gaussian(vf, SFMT_N32, RNG.buffer());
        float * end = remove_nans(vf, vf+SFMT_N32);
        for ( float * f = vf; f < end; ++f )
            printf("%10.6f\n", *f);
        RNG.refill();
    }
#endif
    if ( 1 )
    {
        test_swap0();
        //test_swap1();
        //test_swap2();
        //test_swap4();
    }
    if ( 0 )
    {
        init();
        run(scalar,  "scalar ");
        run(vector2, "vector2");
        run(vector4, "vector4");
        run(vectorU, "vectorU");
    }
    
    return 0;
}
