# Supplementary material for: Self-Organization of Minimal Anaphase Spindle Midzone Bundles
Source: Curr Biol. 2019 Jul 8;29(13):2120–2130.e7. doi: 10.1016/j.cub.2019.05.049 (PMC6616649; doi:10.1016/j.cub.2019.05.049)
Supplement: Data S1. Simulation Files, Related to STAR Methods — This ZIP contains the source code of Cytosim used for this study, and all the configuration files needed to reproduce the simulation figures. Please, refer to the README file included in the package. [file mmc8.zip › Hannabuss2019_simulation_files_fixed/code/cytosim/src/test/test_sphere.cc]

// Cytosim was created by Francois Nedelec. Copyright 2007-2017 EMBL.
// Test for PointsOnSphere

#include <pthread.h>

#include "pointsonsphere.h"
#include "glapp.h"
#include "glut.h"
#include "gle.h"

extern Random RNG;
PointsOnSphere S(RNG), T(RNG);

PointsOnSphere * front = &S;

pthread_t       thread;
pthread_mutex_t lock;

int nPoints = 12;

//------------------------------------------------------------------------------

void batch(unsigned nbp, unsigned repeat)
{
    unsigned iterations = 0;
    real energy = INFINITY;
    real distance = 0;
    
    printf("%4i pts :", nbp);
    printf(" %6.4f :", S.expectedDistance(nbp));
    
    for ( int m=0; m < repeat; ++m )
    {
        iterations += S.distributePoints(nbp, 1e-4, 1<<14);
        
        if ( S.finalEnergy() < energy )
            energy = S.finalEnergy();
        
        if ( S.minimumDistance() > distance )
            distance = S.minimumDistance();
    }
    
    printf("   distance %9.6f",    distance);
    printf("   energy %14.5f",     energy);
    printf("   iterations %12u\n", iterations);
}

//------------------------------------------------------------------------------

void* calculateSphere(void * arg)
{
    glApp::setMessage("Calculating...");
    glApp::postRedisplay();

    if ( front == &S )
    {
        T.distributePoints(nPoints, 1e-4, 1<<14);
        front = &T;
    }
    else
    {
        S.distributePoints(nPoints, 1e-4, 1<<14);
        front = &S;
    }
    
    glApp::setMessage("");
    glApp::postRedisplay();
        
    pthread_mutex_unlock(&lock);
    pthread_exit(0);
}

//------------------------------------------------------------------------------
void processNormalKey(unsigned char c, int x, int y)
{
    switch (c)
    {
        case 'r': nPoints-=256;   break;
        case 't': nPoints-=32;    break;
        case 'y': nPoints+=1;     break;
        case 'u': nPoints+=16;    break;
        case 'i': nPoints+=128;   break;
        case 'o': nPoints+=1024;  break;
        case 'p': nPoints+=8192;  break;
        case 'q' : exit(1);
            
        default:
            glApp::processNormalKey(c,x,y);
            return;
    }
    if ( nPoints < 1 )
        nPoints = 1;
    
    if ( 0 == pthread_mutex_trylock(&lock) )
    {
        pthread_create(&thread, 0, &calculateSphere, (void *)1);
    }
    else
    {
        glApp::flashText("already calculating...");
    }
}

//------------------------------------------------------------------------------
void display()
{
    glClear(GL_COLOR_BUFFER_BIT | GL_DEPTH_BUFFER_BIT );
    
    glPointSize(7);
    
    if ( front == &T )
        glColor3f(0.0, 0.0, 0.7);
    else
        glColor3f(0.0, 0.7, 0.0);

    glBegin(GL_POINTS);
    for ( unsigned ii=0; ii < front->nbPoints(); ++ii )
    {
#ifdef REAL_IS_FLOAT
        glVertex3fv( front->addr(ii) );
#else
        glVertex3dv( front->addr(ii) );
#endif
    }
    glEnd();
    
#if ( 0 )
    glLineWidth(5);
    glBegin(GL_LINES);
    for ( unsigned ii=0; ii < front->nbPoints(); ++ii )
    {
        Vector3 p(front->addr(ii));
        Vector3 n = p.orthogonal();
        glColor3f(1.0, 1.0, 1.0);
        gle::gleVertex(p);
        glColor3f(0.0, 0.0, 0.0);
        gle::gleVertex(p+0.1*n);
    }
    glEnd();
#else
    const real e = 0.05;
    glLineWidth(4);
    glBegin(GL_LINES);
    for ( unsigned ii=0; ii < front->nbPoints(); ++ii )
    {
        Vector3 a(front->addr(ii));
        Vector3 b, c;
        a.orthonormal(b,c);
        
        glColor3f(0.0, 1.0, 0.0);
        gle::gleVertex(a);
        glColor3f(0.0, 0.0, 0.0);
        gle::gleVertex(a+e*b);
        glColor3f(0.0, 0.0, 1.0);
        gle::gleVertex(a);
        glColor3f(0.0, 0.0, 0.0);
        gle::gleVertex(a+e*c);
    }
    glEnd();
#endif
    
    if ( 0 )
    {
        glColor4f(0.3, 0.3, 0.3, 0.5);
        glDepthMask(GL_FALSE);
        glutSolidSphere(0.98,30,30);
        glDepthMask(GL_TRUE);
    }
}

//------------------------------------------------------------------------------
int main(int argc, char* argv[])
{
    RNG.seedTimer();
    
    if ( argc == 3 ) 
    {
        unsigned min = strtol(argv[1], 0, 10);
        unsigned max = strtol(argv[2], 0, 10);
        
        for (unsigned nbp = min; nbp < max; nbp += 7)
            batch(nbp, 16);
        
        return EXIT_SUCCESS;
    }
    
    if ( argc == 2 ) 
        nPoints = strtol(argv[1], 0, 10);
    
    pthread_mutex_init(&lock, 0);
    front->distributePoints(nPoints, 1e-4, 1<<14);
    
    glutInit(&argc, argv);
    glApp::setDimensionality(3);
    glApp::attachMenu(GLUT_RIGHT_BUTTON);
    glApp::normalKeyFunc(processNormalKey);
    glApp::createWindow(display);
    glApp::setScale(3);

    glutMainLoop();
    return EXIT_SUCCESS;
}
