# Supplementary material for: Self-Organization of Minimal Anaphase Spindle Midzone Bundles
Source: Curr Biol. 2019 Jul 8;29(13):2120–2130.e7. doi: 10.1016/j.cub.2019.05.049 (PMC6616649; doi:10.1016/j.cub.2019.05.049)
Supplement: Data S1. Simulation Files, Related to STAR Methods — This ZIP contains the source code of Cytosim used for this study, and all the configuration files needed to reproduce the simulation figures. Please, refer to the README file included in the package. [file mmc8.zip › Hannabuss2019_simulation_files_fixed/code/cytosim/src/test/makefile.inc]

# Cytosim was created by Francois Nedelec. Copyright 2007-2017 EMBL.


TESTS:=test test_gillespie test_solve test_random test_math test_param test_quaternion\
       test_code test_matrix test_thread test_blas


TESTS_GL:=test_opengl test_vbo test_glut test_glapp test_platonic\
          test_rasterizer test_space test_grid test_sphere


.PHONY: tests
tests: $(TESTS) $(TESTS_GL)


vpath %.cc src/test


#--------------------macros----------------------------------------------------


TEST_OBJ=$(filter %.cc, $^) $(addprefix build/, $(notdir $(filter-out %.cc, $^)))

TEST_INC=$(addprefix -Isrc/, SFMT math base sim disp play)

TEST_MAKE=$(CXXFLAGS) $(TEST_INC) $(TEST_OBJ) $(LINK) -o bin/$@

TEST_MAKE_GL=$(CXXFLAGS) $(TEST_INC) -I src/disp $(TEST_OBJ) $(LINK) $(LINKGL) $(IMAGE_LIB) -o bin/$@


#----------------------------Targets--------------------------------------------

test: test.cc random.o SFMT.o tictoc.o backtrace.o
	$(TEST_MAKE)
	$(DONE)
vpath test bin

test_blas: test_blas.cc random.o SFMT.o backtrace.o
	$(TEST_MAKE)
	$(DONE)
vpath test_blas bin

test_code: test_code.cc random.o SFMT.o tictoc.o 
	$(CXXFLAGS) $(INC_SIM) $(TEST_OBJ) $(LINK) -o bin/$@
	$(DONE)
vpath test_code bin

test_matrix: test_matrix.cc libcytomath.a libcytobase.a 
	$(TEST_MAKE)
	$(DONE)
vpath test_matrix bin

test_param: test_param.cc glossary.o filepath.o tokenizer.o stream_func.o exceptions.o backtrace.o ansi_colors.o
	$(TEST_MAKE)
	$(DONE)
vpath test_param bin

test_quartic: test_quartic.cc quartic_solver.o random.o SFMT.o backtrace.o
	$(TEST_MAKE)
	$(DONE)
vpath test_quartic bin

test_quaternion: test_quaternion.cc libcytomath.a SFMT.o libcytobase.a 
	$(TEST_MAKE)
	$(DONE)
vpath test_quaternion bin

test_random: test_random.cc random.o SFMT.o exceptions.o filewrapper.o messages.o smath.o backtrace.o tictoc.o
	$(TEST_MAKE)
	$(DONE)
vpath test_random bin

test_simd: test_simd.cc random.o SFMT.o tictoc.o 
	$(CXXFLAGS) -Isrc/base -Isrc/math -Isrc/SFMT $^ -o bin/test_simd
	$(DONE)
vpath test_simd bin

test_sizeof: test_sizeof.cc
	$(TEST_MAKE)
	$(DONE)
vpath test_sizeof bin

test_cxx: test_cxx.cc
	$(TEST_MAKE)
	$(DONE)
vpath test_cxx bin

test_math: test_math.cc
	$(TEST_MAKE)
	$(DONE)
vpath test_math bin

test_thread: test_thread.cc
	$(TEST_MAKE)
	$(DONE)
vpath test_thread bin

test_string: test_string.cc
	$(TEST_MAKE)
	$(DONE)
vpath test_string bin

test_gillespie: test_gillespie.cc random.o SFMT.o backtrace.o
	$(TEST_MAKE)
	$(DONE)
vpath test_gillespie bin

#----------------------------Targets with Graphics------------------------------

test_opengl: test_opengl.cc
	$(CXX) $^ $(LINKGL) -o bin/$@
	$(DONE)
vpath test_opengl bin

test_vbo: test_vbo.cc
	$(CXX) $^ $(LINKGL) -o bin/$@
	$(DONE)
vpath test_vbo bin

test_glut: test_glut.cc
	$(TEST_MAKE_GL)
	$(DONE)
vpath test_glut bin

test_glapp: test_glapp.cc libcytodisp.a libcytobase.a libcytomath.a
	$(TEST_MAKE_GL)
	$(DONE)
vpath test_glapp bin

test_sphere: test_sphere.cc libcytodisp.a libcytomath.a libcytobase.a
	$(TEST_MAKE_GL)
	$(DONE)
vpath test_sphere bin

test_platonic: test_platonic.cc platonic.o libcytodisp.a libcytomath.a libcytobase.a
	$(TEST_MAKE_GL)
	$(DONE)
vpath test_platonic bin

test_rasterizer: test_rasterizer.cc rasterizerGL.o libcytomath.a libcytodisp.a libcytobase.a 
	$(TEST_MAKE_GL)
	$(DONE)
vpath test_rasterizer bin

test_space: test_space.cc libcytospace.a libcytosim.a libcytomath.a libcytodisp.a libcytobase.a 
	$(TEST_MAKE_GL)
	$(DONE)
vpath test_space bin

test_grid: test_grid.cc tictoc.o libcytomath.a libcytobase.a libcytodisp.a
	$(TEST_MAKE_GL)
	$(DONE)
vpath test_grid bin

test_solve: test_solve.cc libcytomath.a libcytobase.a
	$(TEST_MAKE_GL)
	$(DONE)
vpath test_solve bin
