# Supplementary material for: Self-Organization of Minimal Anaphase Spindle Midzone Bundles
Source: Curr Biol. 2019 Jul 8;29(13):2120–2130.e7. doi: 10.1016/j.cub.2019.05.049 (PMC6616649; doi:10.1016/j.cub.2019.05.049)
Supplement: Data S1. Simulation Files, Related to STAR Methods — This ZIP contains the source code of Cytosim used for this study, and all the configuration files needed to reproduce the simulation figures. Please, refer to the README file included in the package. [file mmc8.zip › Hannabuss2019_simulation_files_fixed/code/cytosim/src/test/test_glut.cc]

// Cytosim was created by Francois Nedelec. Copyright 2007-2017 EMBL.

/*
Simple GLUT application
 
To compile on mac OSX:
g++ test_glut.cc -framework GLUT -framework OpenGL

To compile on Windows using Cygwin
g++ test_glut.cc -lopengl32 -lglut32

To compile on Linux
g++ test_glut.cc -lglut -lGL

*/

#include <cstdlib>
#include <cstdio>
#include <cmath>

#ifdef __APPLE__
#include <GLUT/glut.h>
#else
#include <GL/glut.h>    //use this on Linux & PC
#endif

///------------ state of the simulated point
//size of point drawn:
int pointSize = 1;


//------------- precision: real is an alias for double or float:

typedef double real;

//------------- size of the display window:

GLint windowSize[2] = { 800, 800 };

real pixelSize = 1;


//------------- delay for the Timer function in milli-seconds:

int timerDelay = 50;

//------------- user adjustable zoom:

real zoom = 0.8;

//------------- point of focus:

real focus[] = { 0.0, 0.0 };

//------------- variables for the mouse driven zoom:

int mouseAction;
real zoomSave, zoomFactor;
real focusSave[]       = { 0.0, 0.0 };
GLdouble mouseClick[]  = { 0.0, 0.0, 0.0 };
GLdouble unprojected[] = { 0.0, 0.0, 0.0 };

//------------- function to set the OpenGL transformation:

void setModelView()
{
    glMatrixMode(GL_MODELVIEW);
    
    //set the matrix with a simple zoom:
    glLoadIdentity();
    glScaled(zoom, zoom, zoom);
    glTranslated(-focus[0], -focus[1], 0);
}


void unproject(const int wx, const int wy, real res[2])
{
    res[0] = ( wx - 0.5 * windowSize[0] ) * pixelSize + focus[0];
    res[1] = ( 0.5 * windowSize[1] - wy ) * pixelSize + focus[1];
}

void windowReshaped(int w, int h)
{
    glViewport(0, 0, w, h);
    windowSize[0] = w;
    windowSize[1] = h;
        
    // --- set-up the projection matrix:
    glMatrixMode(GL_PROJECTION);
    glLoadIdentity();
    
    if ( w > h )
    {
        real ratio = h / (real) w;
        glOrtho(-1.0, 1.0, -ratio, ratio, 0, 1 );
        pixelSize = 2.0 / ( zoom * windowSize[0] );
    }
    else
    {
        real ratio = w / (real) h;
        glOrtho(-ratio, ratio, -1.0, 1.0, 0, 1 );
        pixelSize = 2.0 / ( zoom * windowSize[1] );
    }
}

//----------------------------- KEYS --------------------------------

void processNormalKey(unsigned char c, int, int)
{
    switch (c)
    {
        case 27:
        case 'q':
            exit(EXIT_SUCCESS);
            
        case ' ':
            zoom = 1;
            break;   //we use break to call the setModelView() below
            
        default:
            printf("hit key `%c' (ascii %i) with modifier %i\n", c, c, glutGetModifiers());
    }
    setModelView();
    glutPostRedisplay();
}


// handle special keys: arrows, ctrl, etc.
void processInputKey(int c, int, int)
{
    printf("unknown special key %c\n", c);
}


//----------------------------- MENUS --------------------------------

enum MENUS_ID { MENU_QUIT, MENU_RESETVIEW };

void processMenu(int item)
{
    switch ( item )
    {
        case MENU_QUIT:
            exit(EXIT_SUCCESS);
        case MENU_RESETVIEW:
            zoom = 1;
            focus[0] = 0;
            focus[1] = 1;
            setModelView();
            glutPostRedisplay();
            break;
    }
}

void initMenus()
{
    // --- one menu with two entries:
    glutCreateMenu(processMenu);
    glutAddMenuEntry("Reset", MENU_RESETVIEW);
    glutAddMenuEntry("Quit", MENU_QUIT);
    glutAttachMenu(GLUT_RIGHT_BUTTON);
}

//----------------------------- MOUSE -------------------------------

//----------different actions controled by the mouse
enum { MOUSE_PASSIVE, MOUSE_ZOOM, MOUSE_MOVE, MOUSE_CLICK };

//this is called when the mouse button is pressed or released:
void processMouse(int button, int state, int x, int y)
{
    // for a button release event, do nothing:
    if ( state != GLUT_DOWN ) return;
    
    mouseAction = MOUSE_PASSIVE;
    
    // action depends on mouse button:
    switch( button )
    {
        case GLUT_LEFT_BUTTON:
        {
            if ( glutGetModifiers() & GLUT_ACTIVE_SHIFT )
                mouseAction = MOUSE_CLICK;
            else
                mouseAction = MOUSE_MOVE;
        } break;
        case GLUT_MIDDLE_BUTTON:
            mouseAction = MOUSE_ZOOM;
            break;
    }

    // perform action...
    switch( mouseAction )
    {
        case MOUSE_MOVE:
        {
            unproject(x, y, unprojected);
            focusSave[0] = focus[0];
            focusSave[1] = focus[1];
        } break;
            
        case MOUSE_ZOOM:
        {
            real xx = x - 0.5*windowSize[0];
            real yy = y - 0.5*windowSize[1];
            zoomFactor = sqrt( xx*xx + yy*yy );
            if ( zoomFactor > 0 )
                zoomFactor = 1.0 / zoomFactor;
            zoomSave = zoom;
        } break;
            
        case MOUSE_CLICK:
        {
            unproject(x, y, mouseClick);
        } break;
            
        case MOUSE_PASSIVE:
            return;
    }
}


void processMotion(int x, int y)
{
    switch( mouseAction )
    {
        case MOUSE_MOVE:
        {
            GLdouble up[3];
            unproject(x,y, up);
            focus[0] = focusSave[0] + unprojected[0] - up[0];
            focus[1] = focusSave[1] + unprojected[1] - up[1];
        } break;
            
        case MOUSE_ZOOM:
        {
            // --- we set the zoom from how far the mouse is from the window center
            real xx = x - 0.5*windowSize[0];
            real yy = y - 0.5*windowSize[1];
            real Z = zoomFactor * sqrt( xx*xx + yy*yy );
            if ( Z <= 0 ) return;
            zoom = zoomSave * Z;
        } break;
        
        case MOUSE_CLICK:
        {
            unproject(x,y, mouseClick);
        } break;
                        
        case MOUSE_PASSIVE:
            return;
    }
    setModelView();
    glutPostRedisplay();
}

//----------------------------- DISPLAY --------------------------------

void display()
{
    // --- clear window to the current clearing color:
    glClear( GL_COLOR_BUFFER_BIT );
    
    // --- set line width to 1 and color to white:
    glColor3f(1.0, 1.0, 1.0);
    glLineWidth(1.0);
    
    // Display of the simulation state:
    // --- draw a wireframe triangle:
    glBegin(GL_LINE_LOOP);
    glVertex2f( 1.0, -1.0);
    glVertex2f(-1.0, -1.0);
    glVertex2f( 0.0,  1.0);
    glEnd();
    
    // --- a point of variable size at the last mouse click:
    glColor3f(1.0, 1.0, 0.0);
    glPointSize(pointSize);
    glBegin(GL_POINTS);
    glVertex2d(mouseClick[0], mouseClick[1]);
    glEnd();
    
    // OpenGL cleanup:
    glutSwapBuffers();
    // --- check for OpenGL errors:
    glutReportErrors();
}

//------------------------- TIMER FUNCTION -----------------------------
void timerFunction(int value)
{
    //This is a very basic simulation!
    pointSize = 1 + ( pointSize + 1 ) % 16;
    
    
    glutPostRedisplay();
    //register another automatic timer call back (timerDelay is in milli-sec):
    glutTimerFunc(timerDelay, timerFunction, 1);
}


//----------------------------- INIT GL --------------------------------
void initGL()
{
    // --- choose the clearing color: black
    glClearColor(0.0, 0.0, 0.0, 0.0);
    
    //--- hints for OpenGL rendering:
    glEnable(GL_BLEND);
    glBlendFunc(GL_SRC_ALPHA, GL_ONE_MINUS_SRC_ALPHA);
    
    glEnable(GL_POINT_SMOOTH);
    glHint(GL_POINT_SMOOTH_HINT, GL_NICEST);
    
    glEnable(GL_LINE_SMOOTH);
    glHint(GL_LINE_SMOOTH_HINT, GL_NICEST);
    
    initMenus();
    setModelView();
}


//-----------------------------   MAIN  --------------------------------
int main(int argc, char* argv[])
{
    
    // --- initialization of GLUT:
    glutInit(&argc, argv);
    glutInitDisplayMode( GLUT_RGBA | GLUT_DOUBLE );
    glutInitWindowSize(windowSize[0], windowSize[1]);
    glutInitWindowPosition(50, 50);
    glutCreateWindow(argv[0]);
    
    // --- further initialization of OpenGL:
    initGL();
    
    // --- register all the necessary functions:
    glutDisplayFunc(display);
    glutReshapeFunc(windowReshaped);
    glutMouseFunc(processMouse);
    glutMotionFunc(processMotion);
    glutSpecialFunc(processInputKey);
    glutKeyboardFunc(processNormalKey);
    glutTimerFunc(50, timerFunction, 0);
    
    // --- starts the event loop, which will never return:
    glutMainLoop();
    
    return EXIT_SUCCESS;
}
