# Supplementary material for: Self-Organization of Minimal Anaphase Spindle Midzone Bundles
Source: Curr Biol. 2019 Jul 8;29(13):2120–2130.e7. doi: 10.1016/j.cub.2019.05.049 (PMC6616649; doi:10.1016/j.cub.2019.05.049)
Supplement: Data S1. Simulation Files, Related to STAR Methods — This ZIP contains the source code of Cytosim used for this study, and all the configuration files needed to reproduce the simulation figures. Please, refer to the README file included in the package. [file mmc8.zip › Hannabuss2019_simulation_files_fixed/code/cytosim/src/test/test_opengl.cc]

// Cytosim was created by Francois Nedelec. Copyright 2007-2017 EMBL.

/*
 Francois Nedelec, Nov. 2003,  nedelec@embl.de
 To compile on mac-osx:
 g++ test_opengl.cc -framework GLUT -framework openGL
 On Linux:
 g++ test_opengl.cc -L/usr/X11R6/lib -lglut -lGL -lGLU -lXt -lX11
 
 */

#include <cstdio>
#include <cstdlib>
#include <iostream>
#include <cstring>

#ifdef __APPLE__
  #include <OpenGL/gl.h>
  #include <OpenGL/glext.h>
  #include <GLUT/glut.h>
  #include <AGL/agl.h>
#else
  #include <GL/gl.h>
  #include <GL/glext.h>
  #include <GL/glut.h>
#endif

unsigned int delay          = 13;       //delay 13 == 75 Hz display
float        angle          = 0;
float        angle_inc      = 0.1;
float        linewidth      = 3.0;
float        range          = 2.0;
int          transparency   = 0;

//------------------------------------------------------------------------------
void printCaps()
{
    GLint fog, depth, blend, clamp;
    glGetIntegerv(GL_BLEND,          &blend);
    glGetIntegerv(GL_FOG,            &fog);
    glGetIntegerv(GL_DEPTH_TEST,     &depth);
    glGetIntegerv(GL_DEPTH_CLAMP_NV, &clamp);
    
    printf("transparency %i - blend %i - fog %i - depth %i - clamp %i",
           transparency, int(blend), int(fog), int(depth), int(clamp));
    
    
    GLint point_smooth, line_smooth, multisample;
    glGetIntegerv(GL_POINT_SMOOTH,   &point_smooth);
    glGetIntegerv(GL_LINE_SMOOTH,    &line_smooth);
    glGetIntegerv(GL_MULTISAMPLE,    &multisample);

    printf(" - point_smooth %i - line_smooth %i - multisample %i\n",
           int(point_smooth), int(line_smooth), int(multisample));
}


//------------------------------------------------------------------------------
void flip_cap( GLenum cap )
{
    GLint val;
    glGetIntegerv(cap, &val);
    //printf("OpenGL cap %i flipped : %i -> ", cap, val);
    if ( val )
        glDisable(cap);
    else
        glEnable(cap);
    glGetIntegerv(cap, &val);
    //printf("%i\n", val);
}


void processNormalKey(unsigned char c, int x, int y)
{
    switch (c)
    {
        case 'f':
            if ( delay > 1 ) delay /= 2;
            return;
        case 's':
            delay *= 2;
            return;
            
        case ']':
            linewidth += 0.5;
            return;
        case '[':
            if ( linewidth > 1 )
                linewidth -= 0.5;
            return;
            
        case 'c':
            flip_cap(GL_DEPTH_CLAMP_NV);
            break;
        case 'd':
            flip_cap(GL_DEPTH_TEST);
            break;
        case 'g':
            flip_cap(GL_FOG);
            break;
        case 'b':
            flip_cap(GL_BLEND);
            break;
        case 'p':
            flip_cap(GL_POINT_SMOOTH);
            break;
        case 'l':
            flip_cap(GL_LINE_SMOOTH);
            break;
        case 'm':
            flip_cap(GL_MULTISAMPLE);
            break;
        case 't':
            transparency = !transparency;
            break;
            
        case 27:
        case 'q':
            exit(EXIT_SUCCESS);
    }
    
    printCaps();
}


//------------------------------------------------------------------------------
void reshape(int ww, int wh)
{
    glViewport(0, 0, ww, wh);
    
    glMatrixMode(GL_PROJECTION);
    glLoadIdentity();
    double ratio = ww / double( wh );
    
    if ( ratio > 1 )
        glOrtho(-range, range, -range/ratio, range/ratio, 1, 4);
    else
        glOrtho(-range*ratio, range*ratio, -range, range, 1, 4);
}


//------------------------------------------------------------------------------
void initGL()
{
    glClearColor(0.0, 0.0, 0.0, 0.0);
    glEnable(GL_DEPTH_TEST);
    
    glEnable(GL_BLEND);
    glBlendFunc(GL_SRC_ALPHA, GL_ONE_MINUS_SRC_ALPHA);
    
    //glEnable(GL_POINT_SMOOTH);
    //glEnable(GL_LINE_SMOOTH);
    glHint(GL_POINT_SMOOTH_HINT, GL_NICEST);
    glHint(GL_LINE_SMOOTH_HINT, GL_NICEST);
    
    glEnable(GL_FOG);
    glFogi(GL_FOG_MODE, GL_LINEAR);
    glFogf(GL_FOG_START, 0 );
    glFogf(GL_FOG_END,   4 );
    GLfloat rgba[] = { 0.0, 0.0, 0.0, 1.0 };
    glFogfv(GL_FOG_COLOR, rgba);
}

void setView(GLfloat angle)
{
    glMatrixMode(GL_MODELVIEW);
    glLoadIdentity();
    glTranslatef(0.0, 0.0, -range);
    glRotatef(angle, 0.0, 0.0, 1.0);
    glRotatef(angle, 1.0, 0.0, 0.0);
}

//------------------------------------------------------------------------------
void display()
{
    glClear(GL_COLOR_BUFFER_BIT | GL_DEPTH_BUFFER_BIT );
    
    setView(angle);
    glLineWidth(linewidth);
    glColor3f(1.0, 1.0, 1.0);
    glutWireCube(1.35);
    
    glPointSize(32.0);
    glBegin(GL_POINTS);
    glColor3f(1.0, 1.0, 1.0);   glVertex3f(0.0, 0.0, 0.0);
    glColor3f(1.0, 0.0, 0.0);   glVertex3f(1.0, 0.0, 0.0);
    glColor3f(0.0, 1.0, 0.0);   glVertex3f(0.0, 1.0, 0.0);
    glColor3f(0.0, 0.0, 1.0);   glVertex3f(0.0, 0.0, 1.0);
    glEnd();
    
    if ( transparency )
    {
        glColor4f(0.5, 0.5, 0.5, 0.35);
        glDepthMask(GL_FALSE);
        glEnable(GL_CULL_FACE);
        glCullFace(GL_FRONT);
        glutSolidSphere(1, 32, 32);
        glCullFace(GL_BACK);
        glutSolidSphere(1, 32, 32);
        glDisable(GL_CULL_FACE);
        glDepthMask(GL_TRUE);
    }
    else
    {
        glColor3f(0.5, 0.5, 0.5);
        glutSolidSphere(1, 32, 32);
    }
    
    glutSwapBuffers();
    glutReportErrors();
}

//------------------------------------------------------------------------------
void timerFunction(int win)
{
    angle += angle_inc;
    glutPostWindowRedisplay(win);
    //register another timer call back in PP.delay milli-sec:
    glutTimerFunc(delay, timerFunction, win);
}


//------------------------------------------------------------------------------
void print_str(const char * name, GLenum cap)
{
    const GLubyte * str = glGetString(cap);
    printf("%s = %s\n", name, (unsigned char*)str);
}

void print_cap(const char * name, GLenum cap)
{
    GLint b[10]; 
    glGetIntegerv(cap, b);
    printf("%s = %i\n", name, (int)b[0]);
}

void printInfo()
{
    print_str("VENDOR  ", GL_VENDOR);
    print_str("RENDERER", GL_RENDERER);
    print_str("VERSION ", GL_VERSION);
    
#ifdef __APPLE__
    
    GLint minor, major;
    aglGetVersion(&major, &minor);
    printf("AGL VERSION %i.%i\n", int(major), int(minor));
    
#endif

    print_cap("GL_MAX_CLIP_PLANES", GL_MAX_CLIP_PLANES);
    //print_cap("GL_STENCIL_BITS", GL_STENCIL_BITS);
    print_cap("GL_AUX_BUFFERS", GL_AUX_BUFFERS);
    print_cap("STEREO", GL_STEREO);
    //print_cap("GL_STENCIL_TEST", GL_STENCIL_TEST);
    //print_cap("GL_TEXTURE_2D", GL_TEXTURE_2D);
    //print_cap("GL_ALPHA_TEST", GL_ALPHA_TEST);
    //print_cap("GL_DITHER", GL_DITHER);
    print_cap("GL_MAX_SAMPLES", GL_MAX_SAMPLES);

#if ( 0 )
    printf("has keyboard %i\n",            glutDeviceGet(GLUT_HAS_KEYBOARD));
    printf("has mouse %i,  ",              glutDeviceGet(GLUT_HAS_MOUSE));
    printf("with %i buttons\n",            glutDeviceGet(GLUT_NUM_MOUSE_BUTTONS));
    printf("color bit depth %i,  ",        glutGet(GLUT_WINDOW_BUFFER_SIZE));
    printf("alpha bit depth %i\n",         glutGet(GLUT_WINDOW_ALPHA_SIZE));
    printf("Current display is RGBA %i, ", glutGet(GLUT_WINDOW_RGBA));
    printf("Current mode possible %i\n",   glutGet(GLUT_DISPLAY_MODE_POSSIBLE));
    printf("Overlay possible %i\n",        glutLayerGet(GLUT_OVERLAY_POSSIBLE));
#endif
    
    //anti-aliasing of points and lines:
    //printf("GL_POINT_SMOOTH enabled: %i\n", glIsEnabled(GL_POINT_SMOOTH));
    GLfloat s[2];
    glGetFloatv(GL_SMOOTH_POINT_SIZE_RANGE, s);
    printf("GL_SMOOTH_POINT_SIZE_RANGE: %.2f - %.2f\n", s[0],s[1]);
    
    //printf("GL_LINE_SMOOTH enabled: %i\n", glIsEnabled(GL_LINE_SMOOTH));
    glGetFloatv(GL_SMOOTH_LINE_WIDTH_RANGE, s);
    printf("GL_SMOOTH_LINE_WIDTH_RANGE: %.2f - %.2f\n", s[0], s[1]);
    glGetFloatv(GL_ALIASED_LINE_WIDTH_RANGE, s);
    printf("GL_ALIASED_LINE_WIDTH_RANGE: %.2f - %.2f\n", s[0], s[1]);
}

void printExtensions()
{
    std::cout << "Extensions:\n";
    const GLubyte * str = glGetString(GL_EXTENSIONS);
    unsigned char const* c = str;
    while ( *c )
    {
        if ( isspace(*c) )
            putchar('\n');
        else
            putchar(*c);
        ++c;
    }
}

//------------------------------------------------------------------------------
int main(int argc, char* argv[])
{
    glutInit(&argc, argv);
    glutInitDisplayString("double rgba depth samples~8");
    glutInitWindowSize(512, 512);
    glutCreateWindow(argv[0]);
    
    //testglut -e reports some OpenGL info:
    if ( argc > 1 )
    {
        if ( isdigit(argv[1][0]) )
            sscanf(argv[1], "%f", &angle_inc);
        else
        {
            if ( 0 == strncmp(argv[1], "cap", 3) )
                printExtensions();
            else
                printInfo();
            return EXIT_SUCCESS;
        }
    }
    
    glutDisplayFunc(display);
    glutReshapeFunc(reshape);
    glutTimerFunc(50, timerFunction, glutGetWindow());
    glutKeyboardFunc(processNormalKey);
    
    initGL();
    
    glutReportErrors();
    glutMainLoop();
    
    return EXIT_SUCCESS;
}
