# Supplementary material for: Self-Organization of Minimal Anaphase Spindle Midzone Bundles
Source: Curr Biol. 2019 Jul 8;29(13):2120–2130.e7. doi: 10.1016/j.cub.2019.05.049 (PMC6616649; doi:10.1016/j.cub.2019.05.049)
Supplement: Data S1. Simulation Files, Related to STAR Methods — This ZIP contains the source code of Cytosim used for this study, and all the configuration files needed to reproduce the simulation figures. Please, refer to the README file included in the package. [file mmc8.zip › Hannabuss2019_simulation_files_fixed/code/cytosim/src/test/test_quartic.cc]

// Cytosim was created by Francois Nedelec. Copyright 2007-2017 EMBL.

#include <stdio.h>
#include <sys/types.h>

#include "quartic_solver.h"
#include "random.h"
extern Random RNG;

using namespace QuarticSolver;

/// expands ( u - s )
void expand(real& A, real& B, real s)
{
    A = 1.0;
    B = -s;
}

/// expands ( u - s )( u - s1 )
void expand(real& A, real& B, real& C, real s, real s1)
{
    expand(A, B, s1);
    C  = -s*B;
    B += -s*A;
}

/// expands ( u - s )( u - s1 )( u - s2 )
void expand(real& A, real& B, real& C, real& D, real s, real s1, real s2)
{
    expand(A, B, C, s1, s2);
    D  = -s*C;
    C += -s*B;
    B += -s*A;
}

/// expands ( u - s )( u - s1 )( u - s2 )( u - s3 )
void expand(real& A, real& B, real& C, real& D, real& E, real s, real s1, real s2, real s3)
{
    expand(A, B, C, D, s1, s2, s3);
    E  = -s*D;
    D += -s*C;
    C += -s*B;
    B += -s*A;
}

/// expands ( u*u + s )( u - s1 )( u - s2 )
void expand(real& A, real& B, real& C, real& D, real& E, real s, real s1, real s2)
{
    expand(A, B, C, s1, s2);
    E  = s*C;
    D  = s*B;
    C += s*A;
}


const real epsilon = 0.001;

void checkCubic(real a, real b, real c, real d, cplx x)
{
    cplx r = cubic(a, b, c, d, x);
    if ( fabs(r.r) > epsilon || fabs(r.i) > epsilon )
        fprintf(stderr, "      %+f  %+f -> %+f %+f\n", x.r, x.i, r.r, r.i);
}

void checkQuartic(real a, real b, real c, real d, real e, cplx x)
{
    cplx r = quartic(a, b, c, d, e, x);
    if ( fabs(r.r) > epsilon || fabs(r.i) > epsilon )
        fprintf(stderr, "      %+f  %+f -> %+f %+f\n", x.r, x.i, r.r, r.i);
}


void testQuartic(unsigned cnt, const int DEG)
{
    real res = 0;
    unsigned miss = 0;
    
    const real p = 0.3;
    real A, B, C, D, E = 0;
    real s1, s2, s3, s4;
    real x1, x2, x3, x4;
    cplx z1, z2, z3, z4;
    
    for( unsigned u = 0; u < cnt; ++u )
    {
        x1 = RNG.sreal();
        x2 = RNG.test(p) ? x1 : RNG.sreal();
        x3 = RNG.test(p) ? x2 : RNG.sreal();
        x4 = RNG.test(p) ? x3 : RNG.sreal();
        
        int n = 0, m = 0;
        s1 = 0; s2 = 0; s3 = 0; s4 = 0;
        
#if ( 0 )
        A = 1.0;
        B = RNG.sreal();
        C = RNG.sreal();
        D = RNG.sreal();
        E = RNG.sreal();
#else
        if ( DEG == 3 )
        {
            expand(A, B, C, D, x1, x2, x3);
            //printf("cubic   %+f x^3  %+f x^2  %+f x  %+f\n", A, B, C, D);
        }
        else
        {
            expand(A, B, C, D, E, x1, x2, x3, x4);
            //printf("quartic %+f x^4  %+f x^3  %+f x^2  %+f x  %+f\n", A, B, C, D, E);
        }
#endif
        
        if ( DEG == 3 )
            n = solveCubic(A, B, C, D, s1, s2, s3);
        else
            n = solveQuartic(A, B, C, D, E, s1, s2, s3, s4);
        
        
        if ( n != DEG )
        {
            ++miss;
            printf("missed:\n");
            if ( DEG == 3 )
            {
                printf("x   %i :  %+f   %+f   %+f\n", DEG, x1, x2, x3);
                printf("s   %i :  %+f   %+f   %+f\n", n,   s1, s2, s3);
            } else {
                printf("x   %i :  %+f   %+f   %+f   %+f\n", DEG, x1, x2, x3, x4);
                printf("s   %i :  %+f   %+f   %+f   %+f\n", n,   s1, s2, s3, s4);
            }
        }

        if ( 0 )
        {
            //check the order of the roots:
            if ( n > 1 && s1 < s2 ) fprintf(stderr, " disorder s1 s2\n");
            if ( n > 2 && s2 < s3 ) fprintf(stderr, " disorder s2 s3\n");
            if ( n > 3 && s3 < s4 ) fprintf(stderr, " disorder s3 s4\n");
        }
        
        if ( DEG == 3 )
        {
            m = solveCubic(A, B, C, D, z1, z2, z3);
            //fprintf(stderr, "  equation has %i solutions:\n", n);
            if ( m > 0 ) checkCubic(A, B, C, D, z1);
            if ( m > 1 ) checkCubic(A, B, C, D, z2);
            if ( m > 2 ) checkCubic(A, B, C, D, z3);
        }
        if ( DEG == 4 )
        {
            m = solveQuartic(A, B, C, D, E, z1, z2, z3, z4);
            //fprintf(stderr, "  equation has %i solutions:\n", n);
            if ( m > 0 ) checkQuartic(A, B, C, D, E, z1);
            if ( m > 1 ) checkQuartic(A, B, C, D, E, z2);
            if ( m > 2 ) checkQuartic(A, B, C, D, E, z3);
            if ( m > 3 ) checkQuartic(A, B, C, D, E, z4);
        }
  
        real e1 = fabs( x1 - z1.r );
        real e2 = fabs( x2 - z2.r );
        real e3 = fabs( x3 - z3.r );
        real e4 = fabs( x4 - z4.r );
        
        bool stop = ( DEG > 3 && e4 > 0.01 );
        if ( e1 > 0.01 ) stop = true;
        if ( e2 > 0.01 ) stop = true;
        if ( e3 > 0.01 ) stop = true;
        if ( 0 ) //stop
        {
            printf("error:\n");
            if ( DEG == 3 )
            {
                printf("x   %i :  %+f   %+f   %+f\n", DEG, x1, x2, x3);
                printf("re  %i :  %+f   %+f   %+f\n", m,   z1.r, z2.r, z3.r);
                printf("im  %i :  %+f   %+f   %+f\n", m,   z1.i, z2.i, z3.i);
            } else {
                printf("x   %i :  %+f   %+f   %+f   %+f\n", DEG, x1, x2, x3, x4);
                printf("re  %i :  %+f   %+f   %+f   %+f\n", m,   z1.r, z2.r, z3.r, z4.r);
                printf("im  %i :  %+f   %+f   %+f   %+f\n", m,   z1.i, z2.i, z3.i, z4.i);
            }
        }
        
        
        if ( n > 0 )
        {
            real r;
            if ( DEG == 3 )
                r = fabs(cubic(A, B, C, D, s1));
            else
                r = fabs(quartic(A, B, C, D, E, s1));
            
            if ( r > res )
                res = r;
            
            if ( r > 0.5  ||  s1 != s1 )
            {
                printf("ERROR: q(%e) = %e\n", s1, r);
                printf("A = %.36f\n", A);
                printf("B = %.36f\n", B);
                printf("C = %.36f\n", C);
                printf("D = %.36f\n", D);
                printf("E = %.36f\n", E);
                return;
            }
        }
    }
    printf("max quartic residual = %e  misses %i\n", res, miss);
}


int main(int argc, char* argv[])
{
    RNG.seedTimer();
    testQuartic(1<<14, 4);
    printf("test complete\n");
    return 0;
}
