# Supplementary material for: Self-Organization of Minimal Anaphase Spindle Midzone Bundles
Source: Curr Biol. 2019 Jul 8;29(13):2120–2130.e7. doi: 10.1016/j.cub.2019.05.049 (PMC6616649; doi:10.1016/j.cub.2019.05.049)
Supplement: Data S1. Simulation Files, Related to STAR Methods — This ZIP contains the source code of Cytosim used for this study, and all the configuration files needed to reproduce the simulation figures. Please, refer to the README file included in the package. [file mmc8.zip › Hannabuss2019_simulation_files_fixed/code/cytosim/src/test/test_rasterizer.cc]

// Cytosim was created by Francois Nedelec. Copyright 2007-2017 EMBL.
// Visual test for the rasterizer used in attachment algorithm of Cytosim
// Created by Francois Nedelec, October 2002

#include "dim.h"
#include <ctime>
#include "vector.h"
#include "glapp.h"
#include "glut.h"
#include "real.h"
#include "smath.h"
#include "random.h"
#include "rasterizer.h"
#include "vector.h"

extern Random RNG;
extern bool rasterizer_draw_things;

const int size = 50;
const unsigned MAX = 16;
unsigned n_pts = 2;

real radius  = 10;
real shift[] = {0, 0, 0};
real delta[] = {1, 1, 1};
Vector pts[MAX];

#if ( DIM == 3 )
int hit[2*size+1][2*size+1][2*size+1];
#else
int hit[2*size+1][2*size+1];
#endif

//-------------------------------------------------------------------

void newPoints()
{
    for ( unsigned i = 0; i < MAX ; ++i )
        pts[i] = (size-1) * Vector::srand();
}


void clearHits()
{
    for ( int i = 0; i <= 2*size; ++i )
    for ( int j = 0; j <= 2*size; ++j )
#if ( DIM == 2 )
        hit[i][j] = 0;
#elif ( DIM == 3 )
    for ( int k = 0; k <= 2*size; ++k )
        hit[i][j][k] = 0;
#endif
}


void paintHit(int x_inf, int x_sup, int y, int z, void*)
{
    if ( x_sup < x_inf )
        printf("mixedup order x = %i %i at y = %i\n", x_inf, x_sup, y);
    
    if ( y < -size ||  y > size ) return;
    if ( z < -size ||  z > size ) return;
    
    for ( int x = x_inf; x <= x_sup; ++x )
    {
        if ( -size <= x && x <= size )
        {
#if ( DIM == 3 )
            ++hit[x+size][y+size][z+size];
#else
            ++hit[x+size][y+size];
#endif
        }
    }
}

void paintDraw(int x_inf, int x_sup, int y, int z, void*)
{
    glColor4f(0, 1, 0, 0.5);

    glPointSize(3);
    glBegin(GL_POINTS);
    glVertex3i( x_inf, y, z );
    //glVertex3i( x_sup, y, z );
    glEnd();
    
    glLineWidth(1);
    glBegin(GL_LINES);
    glVertex3i( x_inf, y, z );
    glVertex3i( x_sup, y, z );
    glEnd();
}

void rasterize(Vector P, Vector Q, void (paint)(int, int, int, int, void*))
{
    real len = ( P - Q ).norm();
#if ( DIM == 2 )
    Rasterizer::paintFatLine2D(paint, 0, P, Q, len, radius, shift, delta);
    //Rasterizer::paintFatLine2D(paint, 0, P, Q, len, radius);
    //Rasterizer::paintBox2D(paint, 0, P, Q, radius, shift, delta);
#elif ( DIM == 3 )
    //Rasterizer::paintHexLine3D(paint, 0, P, Q, len, radius, shift, delta);
    Rasterizer::paintFatLine3D(paint, 0, P, Q, len, radius, shift, delta);
    //Rasterizer::paintBox3D(paint, 0, P, Q, radius, shift, delta);
#endif
}

//-------------------------------------------------------------------


bool inCylinder(Vector const& p, Vector const& q, Vector const& x)
{
    const Vector pq = q - p;
    const real pqn = pq.norm();
    real abs = pq * (x-p) / pqn;
    if ( abs <   0-radius ) return false;
    if ( abs > pqn+radius ) return false;
    abs /= pqn;
    if ( abs < 0 ) abs = 0;
    if ( abs > 1 ) abs = 1;
    return ( x-p-pq*abs ).normSqr() <= radius * radius;
}


bool checkPoint(Vector const& p, Vector const& q, int i, int j, int k)
{
    int in = inCylinder(p,q,Vector(i,j,k));
    
#if ( DIM == 3 )
    int ht = hit[i+size][j+size][k+size];
#else
    int ht = hit[i+size][j+size];
#endif
    
    if ( ht != in )
    {
        glPointSize(5);
        glBegin(GL_POINTS);
        if ( ht == 1 )
            glColor4f(0, 0, 1, 0.5);
        else
            glColor3f(1, 0, 0);
#if ( DIM == 3 )
        glVertex3i(i, j, k);
#else
        glVertex2i(i, j);
#endif
        glEnd();
    }
    
    return ( ht != in );
}


bool testFatLine(Vector P, Vector Q)
{
    bool res = false;
    clearHits();
    rasterize(P, Q, paintHit);
    for ( int i = -size; i <= size; ++i )
    for ( int j = -size; j <= size; ++j )
#if ( DIM == 2 )
        res |= checkPoint(P, Q, i, j, 0);
#elif ( DIM == 3 )
    for ( int k = -size; k <= size; ++k )
        res |= checkPoint(P, Q, i, j, k);
#endif
    return res;
}


void manyTest()
{
    unsigned ouf = 0;
    do {
        pts[0] = (size-1) * Vector::srand();;
        pts[1] = (size-1) * Vector::srand();;
        if ( testFatLine(pts[0], pts[1]) )
            break;
    } while ( ++ouf < 1<<10 );
}

//===================================================================


void processNormalKey(unsigned char c, int x=0, int y=0)
{
    switch (c) {
        case 27:
        case 'q':
            exit(EXIT_SUCCESS);
        case ' ':
            newPoints();
            break;
        case '0':
            glApp::resetView();
            break;
        case 'p': if ( n_pts+1 < MAX ) ++n_pts; break;
        case 'o': if ( n_pts > 2 ) --n_pts; break;
        case 'r':
            manyTest();
            break;
        case 'h':
            printf("keyboard commands:\n"
                   " space : draw a new random distribution\n"
                   " p     : increase number of points\n"
                   " o     : decrease number of points\n"
                   " r     : perform many tests as fast as possible\n");
        default:
            glApp::processNormalKey(c, 0, 0);
    }
    glApp::postRedisplay();
}

//===================================================================


void display()
{
    glClear(GL_COLOR_BUFFER_BIT | GL_DEPTH_BUFFER_BIT);
    
    //--------------draw points on the grid:
#if ( DIM == 2 )
    glPointSize(1.0);
    glColor3f(0.5, 0.5, 0.5);
    glBegin(GL_POINTS);
    for ( int i = -size; i <= size; i += 1)
    for ( int j = -size; j <= size; j += 1)
        glVertex2i(i, j);
    glEnd();
#endif

    //--------------draw a grid in gray:
#if ( DIM == 2 )
    glLineWidth(0.5);
    glColor3f(0.5, 0.5, 0.5);
    glBegin(GL_LINES);
    for ( int i = -size; i <= size; i += 5)
    {
        glVertex2i(i, -size);
        glVertex2i(i, +size);
        glVertex2i(-size, i);
        glVertex2i(+size, i);
    }
    glEnd();
#endif
    
    /// draw large points:
    glPointSize(16);
    glBegin(GL_POINTS);
    glColor3f(0, 0, 1);
    for ( unsigned i = 0; i < n_pts ; ++i )
    {
#if ( DIM == 2 )
        glVertex2d(pts[i].XX, pts[i].YY);
#else
        glVertex3d(pts[i].XX, pts[i].YY, pts[i].ZZ);
#endif
    }
    glEnd();

#if ( DIM == 2 )
    if ( n_pts > 2 )
    {
        glLineWidth(1);
        unsigned int nb = Rasterizer::convexHull2D(n_pts, pts);
        Rasterizer::paintPolygon2D(paintDraw, 0, nb, pts, 0);
        
        // draw convex-hull
        glLineWidth(2);
        glColor3f(1, 1, 0);
        glBegin(GL_LINE_LOOP);
        glVertex2d(pts[0].XX, pts[0].YY);
        glColor3f(0, 0, 1);
        for ( unsigned i = 1; i < nb ; ++i )
           glVertex2d(pts[i].XX, pts[i].YY);
        glVertex2d(pts[0].XX, pts[0].YY);
        glEnd();
        
        /// draw first points:
        glPointSize(16);
        glBegin(GL_POINTS);
        glColor3f(1, 0, 1);
#if ( DIM == 2 )
        glVertex2d(pts[0].XX, pts[0].YY);
#else
        glVertex3d(pts[0].XX, pts[0].YY, pts[0].ZZ);
#endif
        glEnd();

        return;
    }
#endif
    

    Vector P = pts[0];
    Vector Q = pts[1];
    testFatLine(P,Q);
    rasterize(P,Q,paintDraw);
}

/* 
 This only work if rasterizer does not issue openGL commands */
void speedTest(unsigned cnt)
{
    clearHits();
    
    for ( unsigned n = 1; n < n_pts; ++n )
    {
        Vector P = pts[n-1];
        Vector Q = pts[n];
        real len = ( P - Q ).norm();
        for ( unsigned ii = 0; ii < cnt; ++ii )
        {
#if ( DIM == 2 )
            Rasterizer::paintFatLine2D(paintHit, 0, P, Q, len, radius, shift, delta);
#elif ( DIM == 3 )
            Rasterizer::paintFatLine3D(paintHit, 0, P, Q, len, radius, shift, delta);
#endif
        }
    }
}

//===================================================================

int main(int argc, char* argv[])
{
    RNG.seedTimer();
    newPoints();
    if ( argc > 1 )
    {
        rasterizer_draw_things = 0;
        speedTest(strtol(argv[1], 0, 10));
    }
    else
    {
        rasterizer_draw_things = 1;
        glutInit(&argc, argv);
        glApp::setDimensionality(3);
        glApp::attachMenu(GLUT_RIGHT_BUTTON);
        glApp::normalKeyFunc(processNormalKey);
        glApp::setScale(2*(size+radius+1));
        glApp::createWindow(display);

        glutMainLoop();
    }
    return EXIT_SUCCESS;
}
