# Supplementary material for: Self-Organization of Minimal Anaphase Spindle Midzone Bundles
Source: Curr Biol. 2019 Jul 8;29(13):2120–2130.e7. doi: 10.1016/j.cub.2019.05.049 (PMC6616649; doi:10.1016/j.cub.2019.05.049)
Supplement: Data S1. Simulation Files, Related to STAR Methods — This ZIP contains the source code of Cytosim used for this study, and all the configuration files needed to reproduce the simulation figures. Please, refer to the README file included in the package. [file mmc8.zip › Hannabuss2019_simulation_files_fixed/code/cytosim/src/test/test_gillespie.cc]

// Cytosim was created by Francois Nedelec. Copyright 2007-2017 EMBL.
// Created by Francois Nedelec on 04/04/2012.


#include <list>
#include <cmath>
#include <iostream>

#include "random.h"
extern Random RNG;


real sim_time = 0;

/// the link of a doubly-linked list
class Linkable
{
public:
    
    Linkable * prev;
    Linkable * next;
    
public:
    
    Linkable() : prev(0), next(0) {}
    
    void push_front(Linkable *& head, Linkable *& tail)
    {
        prev = 0;
        next = head;
        if ( head )
            head->prev = this;
        else
            tail = this;
        head = this;
    }

    void push_back(Linkable *& head, Linkable *& tail)
    {
        prev = tail;
        next = 0;
        if ( tail )
            tail->next = this;
        else
            head = this;
        tail = this;
    }
    
    void pop(Linkable *& head, Linkable *& tail)
    {
        if ( prev )
            prev->next = next;
        else
            head = next;
        
        if ( next )
            next->prev = prev;
        else
            tail = prev;
        prev = 0;
        next = 0;
    }
};


/// a stochastic event
template < typename ENGINE >
class Reaction : public Linkable
{
public:
    
    typedef void (ENGINE::*MembFuncPointer)(Reaction<ENGINE>*);

private:
    
    real            mRand;
    real            mTime;
    MembFuncPointer mFunc;
    
public:
    
    Reaction(real rate, MembFuncPointer mfp)
    {
        mRand = RNG.exponential();
        mTime = mRand / rate;
        mFunc = mfp;
    }
    
    /// use this if the rate is constant
    void step(real interval)
    {
        mTime -= interval;
    }
    
    /// use this if the rate changes with time
    void step(real interval, real rate)
    {
        mRand -= rate * interval;
        if ( mRand < 0 )
            mTime = mRand / rate;
    }
    
    void act(ENGINE & obj)
    {
        // call engine's member function:
        (obj.*mFunc)(this);
        std::cout << " at time " << sim_time + mTime << std::endl;
    }
    
    // increment Gillespie time
    void renew(real rate)
    {
        if ( mRand < 0 )
        {
            mRand += RNG.exponential();
            mTime = mRand / rate;
        }
        else
        {
            mTime += RNG.exponential() / rate;
        }
    }
    
    real time()
    {
        return mTime;
    }
    
    void write(std::ostream & os)
    {
        os << mTime << "  " << mFunc << std::endl;
    }    
};


/// a stochastic engine
class Engine
{
public:
    
    typedef Reaction<Engine> Event;
    typedef Linkable * iterator;
    
protected:
    
    /// this are the ends of the event list:
    Linkable * head, * tail;
    
    
    void add(real r, Event::MembFuncPointer mfp)
    {
        (new Event(r, mfp)) -> push_front(head, tail);
    }
    
    void remove(Event * e)
    {
        e->pop(head, tail);
        delete(e);
    }
    
    
    real rate1, rate2, rate3;

public:
    
    Engine(real r1, real r2, real r3) : head(0), tail(0)
    {
        rate1 = r1;
        rate2 = r2;
        rate3 = r3;
        initialize();
    }
    
    void step(real interval)
    {
        real    earliest_time = 0;
        Event * earliest_event = 0;
        
        for ( iterator i = head; i; i = i->next )
        {
            Event * e = static_cast<Event*>(i);
            e->step(interval);
            real t = e->time();
            if ( t < earliest_time )
            {
                earliest_time = t;
                earliest_event = e;
            }
        }
        
        while ( earliest_time < 0 )
        {
            earliest_event->act(*this);
            
            earliest_time = 0;
            for ( iterator i = head; i; i = i->next )
            {
                Event * e = static_cast<Event*>(i);
                real t = e->time();
                if ( t < earliest_time )
                {
                    earliest_time = t;
                    earliest_event = e;
                }
            }
        }
    }

    //-------------------------------------------------    
    
    void event1(Event* e)
    {
        std::cout << "event 1";
        remove(e);
        add(rate2, &Engine::event2);
        add(rate3, &Engine::event3);
    }
    
    void event2(Event* e)
    {
        std::cout << "event 2";
        e->renew(rate2);
    }
    
    void event3(Event* e)
    {
        std::cout << "event 3";
        e->renew(rate3);
    }
    
    void initialize()
    {
        add(rate1, &Engine::event1);
    }
    
};


int main(int argc, char * argv[])
{
    RNG.seedTimer();
    Engine engine(1,1,1);

    real time_step = 1;
    for ( int s = 0; s < 10; ++s )
    {
        sim_time += time_step;
        engine.step(time_step);
        std::cout << "------" << std::endl;
    }
    return 0;
}
