# Supplementary material for: Self-Organization of Minimal Anaphase Spindle Midzone Bundles
Source: Curr Biol. 2019 Jul 8;29(13):2120–2130.e7. doi: 10.1016/j.cub.2019.05.049 (PMC6616649; doi:10.1016/j.cub.2019.05.049)
Supplement: Data S1. Simulation Files, Related to STAR Methods — This ZIP contains the source code of Cytosim used for this study, and all the configuration files needed to reproduce the simulation figures. Please, refer to the README file included in the package. [file mmc8.zip › Hannabuss2019_simulation_files_fixed/code/cytosim/src/test/test_grid.cc]

// Cytosim was created by Francois Nedelec. Copyright 2007-2017 EMBL.
// Created by Francois Nedelec on January 2008

#define DIM 2

#include "vector.h"
#include "random.h"
#include "glapp.h"
#include "glut.h"
#include "real.h"
#include "tictoc.h"
#include "gle.h"
using namespace gle;

#include "grid.h"
#include "grid_display.h"

extern Random RNG;

//area of the grid
const int range = 5;
real  left[] = {  -range,  -range,  0 };
real right[] = {   range,   range,  1 };
int   size[] = { 2*range,   range,  1 };


typedef Grid<real, DIM, unsigned> grid_type;
grid_type myGrid;

grid_type::index_type cell_indx;
int coord[DIM];
Vector3 pos(0,0,0);
Vector3 nod(0,0,0);


#define TEST_REGIONS
real  regionRadius = 1.5;

//------------------------------------------------------------------------------
void throwMarbles(int cnt)
{
    myGrid.setValues(0);
    real w[3] = { 0, 0, 0 };
    for( int n = 0; n < cnt; ++n )
    {
        w[0] = range * RNG.sreal();
        w[1] = range * RNG.sreal();
        w[2] = range * RNG.sreal();
        ++myGrid(w);
    }
}


void processNormalKey(unsigned char c, int x=0, int y=0)
{
    switch (c)
    {
        case 'p':
            myGrid.periodic(!myGrid.periodic());
            break;
            
        case 'i':
            //decrease region-radius
            if ( regionRadius > 1 )
                regionRadius -= 0.25;
            myGrid.createRoundRegions(regionRadius);
            //myGrid.createSquareRegions(regionRadius);
            glApp::flashText("radius = %f", regionRadius);
            break;

        case 'o':
            // increase region-radius
            regionRadius += 0.25;
            myGrid.createRoundRegions(regionRadius);
            //myGrid.createSquareRegions(regionRadius);
            glApp::flashText("radius = %f", regionRadius);
            break;

        case 'r':
            myGrid.createRoundRegions(regionRadius);
            glApp::flashText("radius = %f", regionRadius);
            break;

        case 's':
            myGrid.createSideRegions(regionRadius);
            break;
            
        case 'h':
            printf("Shift-click to position test-point\n");
            return;

        case ' ': 
            throwMarbles(32);
            break;

        default:
            glApp::processNormalKey(c,x,y);
            return;
    }
    glutPostRedisplay();
}


//------------------------------------------------------------------------------

///set callback for shift-click, with unprojected click position
void  processMouseClick(int, int, const Vector3 & a, int)
{
    pos = a;
    cell_indx = myGrid.index(pos);
    myGrid.setPositionFromIndex(nod, cell_indx, 0);
    myGrid.setCoordinatesFromIndex(coord, cell_indx);
    
    char str[32];

    if ( myGrid.hasRegions() )
    {
        real num = myGrid.sumValuesInRegion(cell_indx);
        snprintf(str, sizeof(str), "cell %u : coord %i %i : %.0f marbles",
                 cell_indx, coord[0], coord[1], num);
    } 
    else
    {
        snprintf(str, sizeof(str), "cell %u : coord %i %i", cell_indx, coord[0], coord[1]);
    }
    
    glApp::setMessage(str);
    glutPostRedisplay();
}

///set callback for shift-drag, with unprojected mouse and click positions
void  processMouseDrag(int mx, int my, Vector3 & a, const Vector3 & b, int m)
{
    processMouseClick(mx, my, b, m);
}

//------------------------------------------------------------------------------

static bool field_color2(const real& val, Vector2 const& pos)
{
    glColor3f(val/5.0, 0, 0);
    return true;
}

static bool field_color3(const real& val, Vector3 const& pos)
{
    glColor3f(val/5.0, 0, 0);
    return true;
}


void display()
{
    char str[16];
    glClear(GL_COLOR_BUFFER_BIT|GL_DEPTH_BUFFER_BIT);

#if ( DIM == 3 )
    Vector3 dir(0,0,1);
    drawValues(myGrid, field_color3, dir);
#else
    drawValues(myGrid, field_color2);
#endif
    
    //--------------draw a grid in gray:
    glColor4f(1,1,1,0.6);
    glLineWidth(1.0);
    drawEdges(myGrid);

    //--------------draw content of cells
    glColor3f(0.5,0.5,1);
    for ( grid_type::index_type c = 0 ; c < myGrid.nbCells(); ++c )
    {
        int val = myGrid.icell(c);
        if ( val > 0 )
        {
            Vector x;
            myGrid.setPositionFromIndex(x, c, 0.5);
            glPointSize(sqrt(16*val));
            glBegin(GL_POINTS);
            gleVertex(x);
            glEnd();
        }
    }

    //-------------draw selected-cell
    glPointSize(8.0);
    glBegin(GL_POINTS);
    glColor4f(1,1,1,1);
    gleVertex(pos);
    glColor4f(1,1,0,1);
    gleVertex(nod);
    glEnd();

    //-------------draw region
    if ( myGrid.hasRegions() )
    {
        int * offset = 0;
        int nb = myGrid.getRegion(offset, cell_indx);

        glColor4f(1,1,1,0.7);
        for ( int ii = 0; ii < nb; ++ii )
        {
            Vector x;
            myGrid.setPositionFromIndex(x, cell_indx+offset[ii], 0.4);
            snprintf(str, sizeof(str), "%i", ii);
            gleDrawText(x, str, GLUT_BITMAP_HELVETICA_10);
        }
    }
    else
    {
        real vi = myGrid.interpolate(pos);
        snprintf(str, sizeof(str), "cell %u %f", cell_indx, vi);
        glApp::setMessage(str);
        
#if ( DIM == 2 )
        vi = myGrid.interpolate2D(pos);
#else
        vi = myGrid.interpolate3D(pos);
#endif
        snprintf(str, sizeof(str), "cell %u %f", cell_indx, vi);
        glApp::setMessageT(str);
    }
}


void speedTest()
{
    printf("Real test...");

    real  left[] = { 0, 0, 0};
    real right[] = { 1, 1, 1};
    int   size[] = { 10, 10, 10};

    Grid<float, 3, unsigned int> map;
    map.setDimensions(left, right, size);
    map.createCells();
    map.setValues(0);

    real w[3];
    for ( int cc=0; cc<10000; ++cc )
    {
        w[0] = RNG.preal();
        w[1] = RNG.preal();
        w[2] = RNG.preal();
        for ( int x = 0; x < 1000; ++x )
        {
            ++map( w );
            ++map( w );
            ++map( w );
            ++map( w );
            ++map( w );
            ++map( w );
            ++map( w );
            ++map( w );
            ++map( w );
            ++map( w );
        }
    }

    FILE* test = fopen("testgrid.out","w");
    map.printValues(test, 0);
    fclose(test);
    printf("wrote file testgrid.out\n");
}


void testInterpolate()
{
    real  left[] = { 0, 0, 0 };
    real right[] = { 1, 1, 1 };
    int   size[] = { 100, 100, 100 };
    
    const int MAX = 1 << 14;
    real  rand[MAX+3] = { 0 };
    for ( int i = 0; i < MAX+3; ++i )
        rand[i] = RNG.preal();
    
    Grid<double, 3, unsigned int> map;
    map.setDimensions(left, right, size);
    map.createCells();
    map.setValues(0);
    
    const int CNT = 1000000;
    for ( int cc = 0; cc < CNT; ++cc )
    {
        real w[] = { RNG.preal(), RNG.preal(), RNG.preal() };
        ++map( w );
    }

    
    real * vec[CNT];
    for ( int i = 0; i < CNT; ++i )
        vec[i] = rand + ( RNG.pint() & MAX );

    real sum = 0;
    TicToc::tic();
    for ( int r = 0; r < 100; ++r )
        for ( int cc = 0; cc < CNT; ++cc )
            sum += map.interpolate3D(vec[cc]) + map.interpolate3D(vec[cc]);
    printf("sum = %f\n", sum);
    TicToc::toc("interpolate3D", "\n");
    
    real som = 0;
    TicToc::tic();
    for ( int r = 0; r < 100; ++r )
        for ( int cc = 0; cc < CNT; ++cc )
            som += map.interpolate(vec[cc]) + map.interpolate(vec[cc]);
    printf("som = %f\n", sum);
    TicToc::toc("interpolate  ", "\n");
}


int main(int argc, char* argv[])
{
    RNG.seedTimer();

    if ( argc > 1 )
    {
        testInterpolate();
        return 0;
    }

    //initialize the grid:
    myGrid.setDimensions(left, right, size);
    myGrid.createCells();
    //myGrid.periodic(1);
    throwMarbles(8*(1<<DIM));

    glutInit(&argc, argv);
    glApp::setDimensionality(DIM);
    glApp::attachMenu(GLUT_RIGHT_BUTTON);
    glApp::actionFunc(processMouseClick);
    glApp::actionFunc(processMouseDrag);
    glApp::normalKeyFunc(processNormalKey);
    glApp::createWindow(display);
    glApp::setScale(2*range+1);

    glutMainLoop();

    return 0;
}
