# Supplementary material for: Self-Organization of Minimal Anaphase Spindle Midzone Bundles
Source: Curr Biol. 2019 Jul 8;29(13):2120–2130.e7. doi: 10.1016/j.cub.2019.05.049 (PMC6616649; doi:10.1016/j.cub.2019.05.049)
Supplement: Data S1. Simulation Files, Related to STAR Methods — This ZIP contains the source code of Cytosim used for this study, and all the configuration files needed to reproduce the simulation figures. Please, refer to the README file included in the package. [file mmc8.zip › Hannabuss2019_simulation_files_fixed/code/cytosim/src/todo30.txt]

Cytosim Todo List
F. Nedelec

----------------------- Bugs

- placement of nucleus in pombe.cym
- diffusion of a looped filament
- Display parameter such as 'tile': command line do not overwrite

----------------------- Essential

- Implement continuous attractive potential for 'steric interactions'
- Avoid discontinuity when attraction is on
- Calibrate end-to-end distance of semi-flexible filaments
- Calibrate rotational diffusion of filaments

----------------------- Important

- Fiber::read should allow changing 'activity'
- Geometrical primitives (eg. rectangle) should use diameter and not radius
- add units to documentation of parameters

----------------------- Improvements

- RigidFiber could be named RigidFilament
- FiberBinder could incorporate the functionalities of Digit, Digit would be removed
- fiber:max_length could trigger switch to a different Dynamic state
- Could add color of Hands for summary obtained with 'I'
- Update OpenGL code to use Shadders and no immediate rendering
- Equilibrate a filament configuration, based on its persistence length
- Implement two confinements for Mecables. That's easier than constructive geometry on Spaces

----------------------- Spindles

- We want the substance to accumulate at the poles:
  - saturation of chewing from the fiber tips
  - non-linear cutting from lattice?
  - saturating transport on lattice: convection stalls above a certain concentration

----------------------- To reach v4

- Implement new 3D SideInteraction with vector product + include Maxima code in doxycomments
- Extend 'properties.cmo' to be able to store multiple time-points
- Find a solution for 'confine = type, stiff, space' and 'confine = type, space' in Single.
- Finish Event class

- add generic classes that can be customized: OpenFiber, OpenHand, OpenCouple, OpenSingle...
- fix SpaceBead: list of beads not set correctly after a read state.cym
- binding_range warnings are not necessary for long Couples


Reorganize the cym folder:
  -> simple examples organised as a tutorial
  -> tests + reference
  -> research
test write / read systematically on all cym files

- Review the syntax of the config file

----------------------- Dissemination

- create a Vanilla version of Cytosim where Hands, Single, Couple and Fiber are plain (no derived) classes
- Video tutorial to install and run cytosim (pombe simulation)
- Video tutorial to do something simple (self-organization / contraction?)
- IKEA/LEGO style step-by-step manual with minimal text
- Bare-bone version of Cytosim for contract (no field, no bead, merge PointSet & Mecable)
- create an config file editor with a 'run' button on top, alike Processing
- create syntax-color highligting file for cytosim, in some editor
- create 2D tutorial on how to place objects
- complete public version without sensitive code
- organize 3rd CYTOSIM practical course in Porquerolles (yeah!)
- export to X3D format, and install viewer within a browser

----------------------- Future work:

- Represents an actin filament with two strands... a microtubule with 13.
- New space CylinderX equivalent to CylinderZ, but in the X direction

Build:

- build with modern 'make' like
    scons: http://www.scons.org instead of make
    cmake: http://www.cmake.org
- Consider Replacing GLUT:
    glfw:  http://www.glfw.org/index.html
    Qt  :  http://qt.digia.com
- new font renderer, eg. FreeType (http://www.freetype.org/index.html)
problem for off-screen: glutBitmapCharacter() requires GLUT to be initialized.

----------------------- Performance:

- use DIM==4 for 3D simulations in which vectors have a stride of 4
- update SIMD code to use AVX (256-bit register) and FMA (fused-add-multiply)
- implement IDRS to replace BICGSTAB - convergence in matlab seems better
  http://ta.twi.tudelft.nl/nw/users/gijzen/IDR.html
- Use Pardiso matrix & solver
- multi-thread the steric engine
- try direct sparse method: HSL MA27 http://www.hsl.rl.ac.uk/index.html

----------------------- Examples:

  Would be great to revive the old models:
- yeast_karyogamy.cym
- spindle.cym: Rose's spindle model
- pombe_bundle.cym : bundle formation
  New:
- some DNA binding/unbinding
- dynamic ring of growing filaments
- slider that does not detach + Jam on lattice (Marcel Janson)

----------------------- Input/Output:

- reorganize the Input classes IOWrapper
- include error reporting inside Input class
   - collect errors in local string
   - clearErrors() getErrors()
- new MSG : we need a modern logging class built on a stream
- in properties.cmo, we have "set couple 2 motor" but "set couple2 motor" would be better

----------------------- New Developments:

- Steric interaction limited to nearest neighbors, instead of a fixed cut-off distance
- Remove discontinuity in the piece-wise linear force (at steric_range + steric_radius)
- steric_range specified directly, and not 'extra' range. Test that steric_range > steric_radius

- A level-set based Space to import images (2D sufficient initially)
- Continuous steric: integrate force over segment length
- Review & port Antonio's Meca::addTorqueClamp()
- Couple::Fork implements Antonio's forks (Antonio did this)
- a Space to represent a lamellipodium: like a capsule in Y&Z, periodic in X
- extensions of fast_diffusion:
   - constant concentration of free molecules (Jonathan)
   - dirichlet boundary conditions: set concentration of molecules at edges of Space

- remove variadic functions (#include <stdarg>)
- option to pull on beads with mouse
- use posSide() for display more systematically
- Crank-Nicholson diffusion in Field (Jonathan did this)
- class Event to control the value of a parameter in time, or execute arbitrary code
   can replace the 'event' parameter of command 'run'.
- include simple math evaluation tool, to be able to use '10*time+5' (muParser? Lua?)

----------------------- New molecular activities:

- implement specialized motor classes: Kinesin, Dynein & Myosin
- new Hand with capping activity (Request Marko Kaksonen)

- steric between beads and fibers, but not fiber-fiber
- stabilize the steric interactions of particles: solid.cym

- new Space in 3D defined as the intersection of an arbitrary number of half-spaces
- LevelSet volumes
- translated/rotated Space

- Glossary could record the queries and use this information for error reporting:
  the parameter 'confined' was unused, but a query was made for 'confine'
- select the type of lattice in Fiber: latticeReal() or latticeInt()

----------------------- Graphics:

- Update OpenGL code: do not use any direct rendering method
- Improve control of whether bound Hands are hidden if fiber->disp->visible==0
- use VBO to display each fiber with style=1 and 2
- SimThread can store two simulation states, such as to be able to flip back-and-forth quickly.
- depth-sorting of fiber segment: displayTFiber(Fiber *, int inx)
- stereoscopic display for 3D

----------------------- Misc:

- PlayProp::on_click : a code executed while clicking the mouse
- PlayProp::on_motion : a code executed while moving the mouse
- OpenGL slider to change parameter value:
   - setup by a command in config.cym: slider actin:rigidity { range = 0, 1; }
