# Supplementary material for: Self-Organization of Minimal Anaphase Spindle Midzone Bundles
Source: Curr Biol. 2019 Jul 8;29(13):2120–2130.e7. doi: 10.1016/j.cub.2019.05.049 (PMC6616649; doi:10.1016/j.cub.2019.05.049)
Supplement: Data S1. Simulation Files, Related to STAR Methods — This ZIP contains the source code of Cytosim used for this study, and all the configuration files needed to reproduce the simulation figures. Please, refer to the README file included in the package. [file mmc8.zip › Hannabuss2019_simulation_files_fixed/code/cytosim/src/math/matsparsesym4.cc]

// Cytosim was created by Francois Nedelec. Copyright 2007-2017 EMBL.

#include "matsparsesym4.h"
#include "cblas.h"
#include "smath.h"

#include <iomanip>
#include <sstream>

#define MATRIX4_OPTIMIZED_MULTIPLY

#if defined(__SSE3__) &&  !defined(REAL_IS_FLOAT)
#   define MATRIX_USES_INTEL_SSE3
#endif


MatrixSparseSymmetric4::MatrixSparseSymmetric4()
: mxSize(size_)
{
    mxAllocated = 0;
    col        = 0;
    colSize    = 0;
    colMax     = 0;
    nCol       = new index_type[1];
    nCol[0]    = 0;
}


void MatrixSparseSymmetric4::allocate( const unsigned int alc )
{
    if ( alc > mxAllocated )
    {
        Element ** col_new         = new Element*[alc];
        unsigned int * colSize_new = new unsigned int[alc];
        unsigned int * colMax_new  = new unsigned int[alc];
        
        unsigned int ii = 0;
        if ( col )
        {
            for ( ; ii < mxAllocated; ++ii )
            {
                col_new[ii]      = col[ii];
                colSize_new[ii]  = colSize[ii];
                colMax_new[ii]   = colMax[ii];
            }
            delete[] col;
            delete[] colSize;
            delete[] colMax;
        }
        
        for ( ; ii < alc; ++ii )
        {
            col_new[ii]      = 0;
            colSize_new[ii]  = 0;
            colMax_new[ii]   = 0;
        }
        
        col         = col_new;
        colSize     = colSize_new;
        colMax      = colMax_new;
        mxAllocated = alc;

        if ( nCol )
            delete[] nCol;
        nCol = new index_type[mxAllocated+1];
    }
}


void MatrixSparseSymmetric4::deallocate()
{
    if ( col )
    {
        for ( unsigned int ii = 0; ii < mxAllocated; ++ii )
            if ( col[ii] )
            {
                delete[] col[ii];
            };
        delete[] col;       col     = 0;
        delete[] colSize;   colSize = 0;
        delete[] colMax;    colMax  = 0;
        delete[] nCol;      nCol    = 0;
    }
    mxAllocated = 0;
}


void MatrixSparseSymmetric4::allocateColumn( const index_type jj, unsigned int sz )
{
    assert_true( jj < mxSize );
    assert_true( sz > 0 );
    //printf("new S-COL %i %i\n", jj, sz );
    
    if ( sz > colMax[jj] )
    {
        const unsigned chunk = 4;
        sz = ( sz + chunk - 1 ) & ~( chunk -1 );

        Element * col_new  = new Element[sz];
        
        if ( col[jj] )
        {
            
            //copy what is there
            for ( unsigned int ii = 0; ii < colMax[jj]; ++ii )
            {
                col_new[ii] = col[jj][ii];
            }
            delete[] col[jj];
            
        }
        col[jj]  = col_new;
        colMax[jj] = sz;
    }
}


real& MatrixSparseSymmetric4::operator()( index_type ii, index_type jj )
{
    //this allocate the position if necessary
    assert_true( ii < mxSize );
    assert_true( jj < mxSize );
    
    Element * e, * last;
    
    // swap to get ii <= jj (address upper triangle)
    if ( jj < ii )
        std::swap(ii, jj);
    
    //check if the column is empty:
    if ( colSize[jj] == 0 )
    {
        allocateColumn( jj, 2 );
        e = col[jj];
        
        //always include the diagonal term first:
        e->indx = jj;
        e->val  = 0.;
        colSize[jj] = 1;
        
        if ( ii != jj )
        {
            //add the requested term:
            ++e;
            e->indx = ii;
            e->val  = 0.;
            colSize[jj] = 2;
        }
        return e->val;
    }
    
    e = col[jj];
    assert_true( e->indx == jj ); //the first term should be the diagonal
    
    //check if diagonal term is requested
    if ( ii == jj )
        return e->val;
    
    ///\todo optimize this search in MatrixSparse::operator()
    last = e + colSize[jj];
    ++e; //we have checked the first term already, which is the diagonal
    while ( e < last )
    {
        if ( e->indx == ii )
            return e->val;
        ++e;
    }
    
    //we will have to create/allocate a new Element
    if ( colMax[jj] <= colSize[jj] )
    {
        allocateColumn( jj, colSize[jj]+1 );
        e = col[jj] + colSize[jj];
    }
    
    assert_true( colMax[jj] > colSize[jj] );
    
    //add the requested term:
    e->indx = ii;
    e->val  = 0.;
    ++colSize[jj];
    return e->val;
}


real* MatrixSparseSymmetric4::addr( index_type ii, index_type jj ) const
{
    // swap to get ii <= jj (address upper triangle)
    if ( jj < ii )
        std::swap(ii, jj);
    
    for ( unsigned int kk = 0; kk < colSize[jj]; ++kk )
        if ( col[jj][kk].indx == ii )
            return &( col[jj][kk].val );
    return 0;
}


void MatrixSparseSymmetric4::makeZero()
{
    for ( index_type ii = 0; ii < mxSize; ++ii )
        colSize[ii] = 0;
}


void MatrixSparseSymmetric4::scale( real a )
{
    for ( index_type ii = 0; ii < mxSize; ++ii )
        for ( unsigned int jj = 0; jj < colSize[ii]; ++jj )
            col[ii][jj].val *= a;
}


void MatrixSparseSymmetric4::addTriangularBlock(real* mat, const unsigned ldd,
                                                const index_type si,
                                                const unsigned nb,
                                                const unsigned dim) const
{
    index_type up = si + nb;
    assert_true( up <= size_ );
    
    for ( index_type jj = si; jj < up; ++jj )
    {
        for ( unsigned n = 0; n < colSize[jj]; ++n )
        {
            index_type ii = col[jj][n].indx;
            if ( si <= ii && ii < up )
            {
                //printf("MSS1 %4i %4i % .4f\n", ii, jj, a);
                mat[dim*( ii-si + ldd * (jj-si) )] += col[jj][n].val;
            }
        }
    }
}


void MatrixSparseSymmetric4::addDiagonalBlock(real* mat, unsigned ldd,
                                              const index_type si,
                                              const unsigned nb) const
{
    index_type up = si + nb;
    assert_true( up <= size_ );
    
    for ( index_type jj = si; jj < up; ++jj )
    {
        for ( unsigned n = 0; n < colSize[jj]; ++n )
        {
            index_type ii = col[jj][n].indx;
            if ( si <= ii && ii < up )
            {
                //printf("MSS1 %4i %4i % .4f\n", ii, jj, a);
                mat[ii-si+ldd*(jj-si)] += col[jj][n].val;
                if ( jj != ii )
                    mat[jj-si+ldd*(ii-si)] += col[jj][n].val;
            }
        }
    }
}

//------------------------------------------------------------------------------

int MatrixSparseSymmetric4::bad() const
{
    if ( mxSize <= 0 ) return 1;
    for ( index_type jj = 0; jj < mxSize; ++jj )
    {
        for ( unsigned int kk = 0 ; kk < colSize[jj] ; ++kk )
        {
            if ( col[jj][kk].indx >= mxSize ) return 2;
            if ( col[jj][kk].indx <= jj ) return 3;
        }
    }
    return 0;
}


void MatrixSparseSymmetric4::printSparse(std::ostream& os) const
{
    os.precision(8);
    for ( index_type jj = 0; jj < mxSize; ++jj )
    {
        for ( index_type kk = 0 ; kk < colSize[jj] ; ++kk )
        {
            os << col[jj][kk].indx << " " << jj << " ";
            os << col[jj][kk].val << std::endl;
        }
    }
}


bool MatrixSparseSymmetric4::nonZero() const
{
    //check for any non-zero sparse term:
    for ( index_type jj = 0; jj < mxSize; ++jj )
        for ( index_type kk = 0 ; kk < colSize[jj] ; ++kk )
            if ( col[jj][kk].val )
                return true;
    
    //if here, the matrix is empty
    return false;
}


unsigned int MatrixSparseSymmetric4::nbElements() const
{
    //all allocated elements are counted, even if val == zero
    unsigned int cnt = 0;
    for ( index_type jj = 0; jj < mxSize; ++jj )
        cnt += colSize[jj];
    return cnt;
}


std::string MatrixSparseSymmetric4::what() const
{
    std::ostringstream msg;
#ifdef MATRIX_USES_INTEL_SSE3
    msg << "mSS4i (" << nbElements() << ")";
#else
    msg << "mSS4 (" << nbElements() << ")";
#endif
    return msg.str();
}


int MatrixSparseSymmetric4::compare( const void * a, const void * b )
{
    return ((Element*) a)->indx - ((Element*)b)->indx;
}


void MatrixSparseSymmetric4::prepareForMultiply()
{
    assert_true( mxSize <= mxAllocated );

    //update nCol[], a pointer to the next non-empty column:
    index_type inx = mxSize;
    nCol[mxSize] = mxSize;
    for ( int jj = mxSize-1; jj >= 0; --jj )
    {
        if ( colSize[jj] > 0 )
            inx = jj;
        nCol[jj] = inx;
    }
    
    //the second optimization is not so clear, in terms of CPU gain.
#if ( 0 )
    {
        //we reorder the columns to have ordered memory access
        for ( index_type jj = nCol[0]; jj < mxSize; jj = nCol[jj+1] )
        {
            if ( colSize[jj] > 1 )
            {
                //printf("\nColumn %i:\n", jj);
                //for ( int kk=0; kk<colSize[jj]; ++kk ) printf("%i:% .2f ", col[jj][kk].indx, col[jj][kk].val);
                
                //optimize by putting the diagonal term first
                //the diagonal term is usually not very far, so we do a simple search
                for ( unsigned int kk = 0; kk < colSize[jj]; ++kk )
                {
                    if ( col[jj][kk].indx == jj )
                    {
                        if ( kk > 0 )
                        {
                            Element tmp = col[jj][0];
                            col[jj][0]  = col[jj][kk];
                            col[jj][kk] = tmp;
                        }
                        break;
                    }
                }
                assert_true( sizeof(**col) == sizeof(Element) );
                qsort(col[jj]+1, colSize[jj]-1, sizeof(**col), &compare);
                
                //printf("\n");printf("\nColumn %i:\n", jj);
                //for ( int kk=0; kk<colSize[jj]; ++kk ) printf("%i:% .2f ", col[jj][kk].indx, col[jj][kk].val);
            }
        }
    }
#endif
}


//------------------------------------------------------------------------------
#ifndef MATRIX4_OPTIMIZED_MULTIPLY


void MatrixSparseSymmetric4::vecMulAdd( const real* X, real* Y ) const
{
    for ( index_type jj = 0; jj < mxSize; ++jj )
    {
        for ( unsigned int kk = 0 ; kk < colSize[jj] ; ++kk )
        {
            const int ii = col[jj][kk].line;
            const real a = col[jj][kk].val;
            Y[ii] += a * X[jj];
            if ( ii != jj )
                Y[jj] += a * X[ii];
        }
    }
}

void MatrixSparseSymmetric4::vecMulAddIso2D( const real* X, real* Y ) const
{
    for ( index_type int jj = 0; jj < mxSize; ++jj )
    {
        const index_type Djj = 2 * jj;
        for ( unsigned int kk = 0 ; kk < colSize[jj] ; ++kk )
        {
            const index_type Dii = 2 * col[jj][kk].line;
            const real  a = col[jj][kk].val;
            Y[Dii  ] += a * X[Djj  ];
            Y[Dii+1] += a * X[Djj+1];
            if ( Dii != Djj )
            {
                Y[Djj  ] += a * X[Dii  ];
                Y[Djj+1] += a * X[Dii+1];
            }
        }
    }
}

void MatrixSparseSymmetric4::vecMulAddIso3D( const real* X, real* Y ) const
{
    for ( index_type jj = 0; jj < mxSize; ++jj )
    {
        const index_type Djj = 3 * jj;
        for ( unsigned int kk = 0 ; kk < colSize[jj] ; ++kk )
        {
            const index_type Dii = 3 * col[jj][kk].line;
            const real  a = col[jj][kk].val;
            Y[Dii  ] += a * X[Djj  ];
            Y[Dii+1] += a * X[Djj+1];
            Y[Dii+2] += a * X[Djj+2];
            if ( Dii != Djj )
            {
                Y[Djj  ] += a * X[Dii  ];
                Y[Djj+1] += a * X[Dii+1];
                Y[Djj+2] += a * X[Dii+2];
            }
        }
    }
}

#else  // MATRIX4_OPTIMIZED_MULTIPLY


void MatrixSparseSymmetric4::vecMulAdd( const real* X, real* Y ) const
{
    const Element * elmt, * last;
    
    //we only visit the non-empty columns
    for ( index_type jj = nCol[0]; jj < mxSize; jj = nCol[jj+1] )
    {
        //assert_true( colSize[jj] > 0 );
        elmt = col[jj];
        //the diagonal term should be first
        //assert_true( elmt->indx == jj );
        if ( colSize[jj] == 1 )
        {
            Y[jj] += elmt->val * X[jj];
        }
        else {
            last = elmt + colSize[jj];
            real X1 = X[jj];
            real Y1 = Y[jj];
            real dY1 = elmt->val * X[jj];
            ++elmt;
            
#if ( 0 ) //0 = optimization: manual loop unrolling
            //this loop can be unrolled
            for ( ; elmt < last; ++elmt )
            {
                Element   E = *elmt;
                //assert_true( E.indx != jj );
                Y[E.indx]  +=  E.val * X1;
                dY1        +=  E.val * X[E.indx];
            }
#else
            //this is uses loop-unrolling for (maybe) faster code
            const int roll = 2;
            
            //printf("jj=%i, %i\n", jj, colSize[jj]-1);
            int start = (colSize[jj]-1) % roll;
            for ( int ii=0; ii < start; ++ii, ++elmt )
            {
                Element   E = *elmt;
                //assert_true( E.indx != jj );
                Y[E.indx]  +=  E.val * X1;
                dY1        +=  E.val * X[E.indx];
            }
            
            for ( ; elmt < last; elmt += roll )
            {
                //this is an unrolled loop:
                Element  E0 = elmt[0];
                Element  E1 = elmt[1];
                //assert_true( E0.indx != jj );
                //assert_true( E1.indx != jj );
                Y[E0.indx] += E0.val * X1;
                Y[E1.indx] += E1.val * X1;
                dY1        += E0.val * X[E0.indx] + E1.val * X[E1.indx];
            }
            //assert_true( elmt == last );
#endif
            Y[jj] = Y1 + dY1;
        }
    }
}

#ifdef MATRIX_USES_INTEL_SSE3

#include <pmmintrin.h>
#warning "Using SSE3 implementation"

void MatrixSparseSymmetric4::vecMulAddIso2D( const real* X, real* Y ) const
{
    //we only visit the non-empty columns
    for ( index_type jj = nCol[0]; jj < mxSize; jj = nCol[jj+1] )
    {
        int ll = 2 * jj;
        int siz = colSize[jj];
        
        Element * e = col[jj];
        __m128d x = _mm_load_pd(X+ll);
        
        //the diagonal term should be first
        __m128d t, a = _mm_loaddup_pd(&(e->val));
        ++e;
        
        __m128d y = _mm_load_pd(Y+ll);
        __m128d dy = _mm_mul_pd(a, x);
        
        for ( int kk = 1;  kk < siz; ++kk, ++e )
        {
            a = _mm_loaddup_pd(&(e->val));
            int ii  = 2 * e->indx;
            
            t = _mm_add_pd(_mm_load_pd(Y+ii), _mm_mul_pd(a, x));
            dy = _mm_add_pd(dy, _mm_mul_pd(a, _mm_load_pd(X+ii)));
            _mm_store_pd(Y+ii, t);
        }
        _mm_store_pd(Y+ll, _mm_add_pd(y, dy));
    }
}

#else

void MatrixSparseSymmetric4::vecMulAddIso2D( const real* X, real* Y ) const
{
    int kk, ii, siz;
    real val, X1, X2, Y1, Y2, P1, P2;
    Element * e;
    
    //we only visit the non-empty columns
    for ( index_type jj = nCol[0]; jj < mxSize; jj = nCol[jj+1] )
    {
        int ll = 2 * jj;
        siz = colSize[jj];
        assert_true( siz > 0 );
        
        e = col[jj];
        
        X1 = X[ll  ];
        X2 = X[ll+1];
        
        //the diagonal term should be first
        assert_true( e->indx == jj );
        val = e->val;
        ++e;
        kk = 1;
        Y1 = Y[ll  ] + val * X1;
        Y2 = Y[ll+1] + val * X2;
        
        while ( kk < siz )
        {
            val = e->val;
            ii  = 2 * e->indx;
            
            assert_true( ii != ll );
            
            P1 = val * X1;
            P2 = val * X2;
            
            Y1 += val * X[ii  ];
            Y2 += val * X[ii+1];
            
            ++kk;
            ++e;
            
            Y[ii  ] += P1;
            Y[ii+1] += P2;
        }
        
        Y[ll  ] = Y1;
        Y[ll+1] = Y2;
    }
}

#endif

//------------------------------------------------------------------------------
void MatrixSparseSymmetric4::vecMulAddIso3D( const real* X, real* Y ) const
{
    int kk, ii, siz;
    real val, X1, X2, X3, Y1, Y2, Y3;
    real P1, P2, P3;
    Element * e;
    
    for ( index_type jj = nCol[0]; jj < mxSize; jj = nCol[jj+1] )
    {
        int ll = 3 * jj;
        siz = colSize[jj];
        assert_true( siz > 0 );
        
        e = col[jj];
        
        X1 = X[ll  ];
        X2 = X[ll+1];
        X3 = X[ll+2];
        
        //the diagonal term should be first
        assert_true( e->indx == jj );
        val = e->val;
        ++e;
        kk = 1;
        Y1 = Y[ll  ] + val * X1;
        Y2 = Y[ll+1] + val * X2;
        Y3 = Y[ll+2] + val * X3;
        
        while ( kk < siz )
        {
            val = e->val;
            ii  = 3 * e->indx;
            
            assert_true( ii != ll );
            
            P1 = val * X1;
            P2 = val * X2;
            P3 = val * X3;
            
            Y1 += val * X[ii  ];
            Y2 += val * X[ii+1];
            Y3 += val * X[ii+2];
            
            ++kk;
            ++e;
            
            Y[ii  ] += P1;
            Y[ii+1] += P2;
            Y[ii+2] += P3;
        }
        
        Y[ll  ] = Y1;
        Y[ll+1] = Y2;
        Y[ll+2] = Y3;
    }
}

#endif
