# Supplementary material for: Self-Organization of Minimal Anaphase Spindle Midzone Bundles
Source: Curr Biol. 2019 Jul 8;29(13):2120–2130.e7. doi: 10.1016/j.cub.2019.05.049 (PMC6616649; doi:10.1016/j.cub.2019.05.049)
Supplement: Data S1. Simulation Files, Related to STAR Methods — This ZIP contains the source code of Cytosim used for this study, and all the configuration files needed to reproduce the simulation figures. Please, refer to the README file included in the package. [file mmc8.zip › Hannabuss2019_simulation_files_fixed/code/cytosim/src/math/conjgradient.h]

// Cytosim was created by Francois Nedelec. Copyright 2007-2017 EMBL.
/*
 Conjugate gradient and related iterative methods
 to solve linear systems: http://www.netlib.org/templates
*/
 
#include "real.h"

/// Conjugate-Gradient with C-like interface (equivalent to LinearSolver)
/**
 The only difference between SolverC and the class Solver is calling semantic.
 The calculations are the same.
 */
namespace SolverC
{
    
    /// Conjugate Gradient, no Preconditionning
    void CG(int size, const real* rhs, real* solution,
            void (*matVect)( const real*, real*),
            int& max_iter, real& max_residual);
    
    
    /// Conjugate Gradient, with Preconditionning
    void CGP(int size, const real* rhs, real* solution,
             void (*matVect)( const real*, real* ),
             void (*precond)( const real*, real* ),
             int& max_iter, real& max_residual);
    
    
    /// Bi-Conjugate Gradient
    void BCG(int size, const real* rhs, real* solution,
             void (*matVect)( const real*, real* ),
             void (*matVectTrans)( const real*, real* ),
             int& max_iter, real& max_residual);
    
    
    /// Bi-Conjugate Gradient Stabilized
    int BCGS(int size, const real* rhs, real* solution,
             void (*matVect)( const real*, real* ),
             int& nb_iterations, real& max_residual);
    
    
    /// Bi-Conjugate Gradient Stabilized with Preconditionning
    int BCGSP(int size, const real* rhs, real* solution,
              void (*matVect)( const real*, real* ),
              void (*precond)( const real*, real* ),
              int& nb_iterations, real& max_residual);
    
    
    /// Memory allocation function
    void allocate(int size,
                  real**v1=0, real**v2=0, real**v3=0, real**v4=0,
                  real**v5=0, real**v6=0, real**v7=0, real**v8=0);
    
    /// Memory release function
    void release(real**v1=0, real**v2=0, real**v3=0, real**v4=0,
                 real**v5=0, real**v6=0, real**v7=0, real**v8=0);
    
}
