# Supplementary material for: Self-Organization of Minimal Anaphase Spindle Midzone Bundles
Source: Curr Biol. 2019 Jul 8;29(13):2120–2130.e7. doi: 10.1016/j.cub.2019.05.049 (PMC6616649; doi:10.1016/j.cub.2019.05.049)
Supplement: Data S1. Simulation Files, Related to STAR Methods — This ZIP contains the source code of Cytosim used for this study, and all the configuration files needed to reproduce the simulation figures. Please, refer to the README file included in the package. [file mmc8.zip › Hannabuss2019_simulation_files_fixed/code/cytosim/src/math/matsparse.h]

// Cytosim was created by Francois Nedelec. Copyright 2007-2017 EMBL.

#ifndef MATSPARSE_H
#define MATSPARSE_H

#include <cstdio>
#include "matrix.h"

/// a real (non-symmetric) sparse Matrix
/**
 This class is not used currently
 */
class MatrixSparse : public Matrix
{
    
private:
    
    /// size of the matrix
    unsigned int mxSize;
    
    /// size of memory which has been allocated
    unsigned int mxAllocated;
    
    
    // array [ size ][ ? ] holding the values for each column
    real ** mxCol;
    
    // array [ size ][ ? ] holding the line index for each column
    int  ** mxRow;
    
    // allocate column to hold nb values
    void allocateColumn( index_type column_index, unsigned int nb_values );
    
public:
    
    //size of (square) matrix
    unsigned int size() const { return mxSize; }

    /// base for destructor
    void deallocate();
    
    /// default constructor
    MatrixSparse();
    
    /// default destructor
    virtual ~MatrixSparse()  { deallocate(); }
    
    /// set all the element to zero
    void makeZero();
    
    /// allocate the matrix to hold ( sz * sz )
    void allocate( unsigned int sz );
        
    /// returns the address of element at (x, y), no allocation is done
    real* addr( index_type x, index_type y ) const;
    
    /// returns the address of element at (x, y), allocating if necessary
    real& operator()( index_type x, index_type y );
    
    /// scale the matrix by a scalar factor
    void scale( real a );
    
    /// add the diagonal block ( x, x, x+sx, x+sx ) from this matrix to M
    void addDiagonalBlock(real* mat, unsigned ldd, index_type si, unsigned nb) const;
    
    /// add this' data block ( idx, idx, idx+siz, idx+siz ) to upper triangular half of `mat`
    void addTriangularBlock(real* mat, index_type ldd, index_type si, unsigned nb, unsigned dim) const;
    
    /// multiplication of a vector: Y = Y + M * X, dim(X) = dim(M)
    void vecMulAdd( const real* X, real* Y ) const;
    
    /// 2D isotropic multiplication of a vector: Y = Y + M * X
    void vecMulAddIso2D( const real* X, real* Y ) const;
    
    /// 3D isotropic multiplication of a vector: Y = Y + M * X
    void vecMulAddIso3D( const real* X, real* Y ) const;
    
    /// true if matrix is non-zero
    bool nonZero() const;
    
    /// number of element which are non-zero
    unsigned int  nbElements() const;
    
    /// returns a string which a description of the type of matrix
    std::string what() const;
    
    /// printf debug function in sparse mode: i, j : value
    void printSparse(std::ostream &) const;
    
    /// debug function
    int bad() const;
};


#endif
