# Supplementary material for: Self-Organization of Minimal Anaphase Spindle Midzone Bundles
Source: Curr Biol. 2019 Jul 8;29(13):2120–2130.e7. doi: 10.1016/j.cub.2019.05.049 (PMC6616649; doi:10.1016/j.cub.2019.05.049)
Supplement: Data S1. Simulation Files, Related to STAR Methods — This ZIP contains the source code of Cytosim used for this study, and all the configuration files needed to reproduce the simulation figures. Please, refer to the README file included in the package. [file mmc8.zip › Hannabuss2019_simulation_files_fixed/code/cytosim/src/math/polygon.h]

// Cytosim was created by Francois Nedelec. Copyright 2007-2017 EMBL.
#ifndef POLYGON_H
#define POLYGON_H

#include "assert_macro.h"
#include <fstream>

#ifndef REAL
    #include "real.h"
#endif

/// Basic data structures and function associated with closed polygons
class Polygon
{
public:

    /// holds the coordinates of a point in 2D + info about the segment
    struct Point2D 
    {
        real xx, yy;   ///< coordinates of point
        int  color;    ///< this is used to indicate the type of edge
        real dx, dy;   ///< normalized direction to next point
        real len;      ///< distance to next point
        
        /// constructor
        Point2D() {}
        
        /// set coordinates of point
        Point2D(real sx, real sy)
        {
            xx = sx;
            yy = sy;
            color = 0;
        }
        
        /// test if given point overlap with *this
        bool operator == (const Point2D& p)
        {
            return ( xx == p.xx  &&  yy == p.yy );
        }
    };
    
    /// list of points. The array is allocated to hold index = 1+npts_
    Point2D* pts_;
    
    /// number of points
    unsigned npts_;
    
public:
    
    /// constructor
    Polygon();
    
    /// destructor
    ~Polygon();
    
    /// number of points
    unsigned nbPoints() const { return npts_; }
    
    /// set number of points and allocate memory
    void     resize(unsigned s);
    
    /// return copy of point at index `inx`
    Point2D  point(unsigned inx) { assert_true( inx < npts_ ); return pts_[inx]; }

    /// set coordinates of point at index `inx`:
    void     set(unsigned inx, real x, real y);
    
    /// subfunction
    static unsigned read(std::istream&, Point2D *pts, unsigned pts_size);
    
    /// read polygon from stream
    void     read(std::istream&);
    
    /// read polygon from file
    void     read(std::string const&);
    
    /// write a polygon to stream
    void     write(std::ostream&) const;

    /// flip the order of the points
    void     flip();
    
    /// move all points by given amount
    void     translate(real dx, real dy);
    
    /// move all points by given amount
    void     scale(real sx, real sy);
    
    /// move all segments sideways, to uniformly increase the surface of polygon
    void     inflate(real eps);
    
    /// calculate the offsets necessary for the other functions. Return 0 if OK
    int      complete(real epsilon);
    
    /// tell if a point is inside a polygon
    int      inside(real x, real y, int edge, real threshold = REAL_EPSILON) const;
    
    /// calculate the projection (pX, pY) of the point (x,y) on a polygon
    int      project(real x, real y, real& pX, real& pY, int& hit) const;
    
    /// calculate the bounding box [xmin, xmax, ymin, ymax] of a polygon
    void     find_extremes(real box[4]) const;
    
    /// calculate the surface of a polygon
    real     surface() const;
    
    /// printout
    void     dump(std::ostream&) const;
};

#endif
