# Supplementary material for: Self-Organization of Minimal Anaphase Spindle Midzone Bundles
Source: Curr Biol. 2019 Jul 8;29(13):2120–2130.e7. doi: 10.1016/j.cub.2019.05.049 (PMC6616649; doi:10.1016/j.cub.2019.05.049)
Supplement: Data S1. Simulation Files, Related to STAR Methods — This ZIP contains the source code of Cytosim used for this study, and all the configuration files needed to reproduce the simulation figures. Please, refer to the README file included in the package. [file mmc8.zip › Hannabuss2019_simulation_files_fixed/code/cytosim/src/math/rasterizer.cc]

// Cytosim was created by Francois Nedelec. Copyright 2007-2017 EMBL.
#include "assert_macro.h"
#include "rasterizer.h"
#include "vector2.h"
#include "vector3.h"
#include "smath.h"
#include <cmath>

/// DISPLAY is defined for compiling test_rasterizer.cc, adding visual output
#ifdef DISPLAY
#include "opengl.h"
#endif

bool rasterizer_draw_things = 1;

//==============================================================================
//                             1D
//==============================================================================
#pragma mark - 1D

void Rasterizer::paintFatLine1D(void (*paint)(int, int, int, int, void*), void * arg,
                                const Vector1& P, const Vector1& Q,
                                const real radius, const real offset[], const real delta[])
{
    int inf, sup;
    
    if ( P.XX > Q.XX )
    {
        inf = (int) ceil( ( Q.XX - radius - offset[0] ) * delta[0] );
        sup = (int)floor( ( P.XX + radius - offset[0] ) * delta[0] );
    }
    else
    {
        inf = (int) ceil( ( P.XX - radius - offset[0] ) * delta[0] );
        sup = (int)floor( ( Q.XX + radius - offset[0] ) * delta[0] );
    }
    
    paint(inf, sup, 0, 0, arg);
}


//==============================================================================
//                               2D
//==============================================================================
#pragma mark - 2D

void Rasterizer::paintPolygon2D(void (*paint)(int, int, int, int, void*), void * arg,
                                const unsigned int n_pts, const Vector2 pts[],
                                const int zz)
{
#ifdef DISPLAY
    if ( rasterizer_draw_things )
    {
        glLineWidth(1);
        glColor3f(0.0, 0.0, 1.0);
        glBegin(GL_LINE_LOOP);
        for ( unsigned n = 0; n < n_pts; ++n )
            glVertex3d(pts[n].XX, pts[n].YY, zz);
        glEnd();

        glPointSize(7);
        glColor3f(1.0, 0.0, 1.0);
        glBegin(GL_POINTS);
        glVertex3d(pts[0].XX, pts[0].YY, zz);
        glEnd();
    }
#endif
    
    int iR = 0;
    int iL = n_pts;
    
    Vector2 R = pts[0];
    Vector2 L = pts[0];
    
    real xxR, yyR, dxR;
    real xxL, yyL, dxL;
    
    // start on the line just above the bottom point
    int yy = (int)ceil(R.YY);
    
    while ( true )
    {
        //std::clog << "section at Y = " << yy << std::endl;
        
        // find next point on right side:
        if ( R.YY <= yy )
        {
            do {
                if ( ++iR > iL )
                    return;
                xxR = R.XX;
                yyR = R.YY;
                R = pts[iR];
            } while ( R.YY <= yy );
            
            dxR = ( R.XX - xxR ) / ( R.YY - yyR );
            xxR += dxR * ( yy - yyR );
        }
        
        // find next point on left side:
        if ( L.YY <= yy )
        {
            do {
                if ( --iL < iR )
                    return;
                xxL = L.XX;
                yyL = L.YY;
                L = pts[iL];
            } while ( L.YY <= yy );
            
            dxL = ( L.XX - xxL ) / ( L.YY - yyL );
            xxL += dxL * ( yy - yyL );
        }
        
        // index of the last line without changing edges:
        int yym = (int)floor( (L.YY < R.YY) ? L.YY : R.YY );
        
        for ( ; yy <= yym; ++yy )
        {
            int inf = (int) ceil(xxL);
            int sup = (int)floor(xxR);
            if ( inf <= sup )
            {
                // draw the horizontal line:
                paint(inf, sup, yy, zz, arg);
            }
            xxL += dxL;
            xxR += dxR;
        }
    }
}


void Rasterizer::paintPolygon2D(void (*paint)(int, int, int, int, void*), void * arg,
                                const unsigned int n_pts, const Vertex2 pts[],
                                const int zz)
{
#ifdef DISPLAY
    if ( rasterizer_draw_things )
    {
        glLineWidth(1);
        glColor3f(0.0, 0.0, 1.0);
        glBegin(GL_LINE_LOOP);
        for ( unsigned n = 0; n < n_pts; ++n )
            glVertex3d(pts[n].XX, pts[n].YY, zz);
        glEnd();
        
        glPointSize(7);
        glColor3f(1.0, 0.0, 1.0);
        glBegin(GL_POINTS);
        glVertex3d(pts[0].XX, pts[0].YY, zz);
        glEnd();
    }
#endif

#if ( 0 )
    // print polygon:
    std::clog << std::endl << zz << " ";
    for ( unsigned n = 0; n < n_pts; ++n )
        pts[n].print(std::clog);
#endif
    
    int iR = 0;
    int iL = n_pts;

    Vertex2 R = pts[0];
    Vertex2 L = pts[0];
  
    real xxR, yyR, dxR;
    real xxL, yyL, dxL;

    // start on the line just above the bottom point
    int yy = (int)ceil(pts[0].YY);
    
    while ( true )
    {
        // find next point on right side:
        if ( R.YY <= yy )
        {
            do {
                if ( ++iR > iL )
                    return;
                xxR = R.XX;
                yyR = R.YY;
                R = pts[iR];
            } while ( R.YY <= yy );
            
            dxR = ( R.XX - xxR ) / ( R.YY - yyR );
            xxR += dxR * ( yy - yyR );
        }
        
        // find next point on left side:
        if ( L.YY <= yy )
        {
            do {
                if ( --iL < iR )
                    return;
                xxL = L.XX;
                yyL = L.YY;
                L = pts[iL];
            } while ( L.YY <= yy );
            
            dxL = ( L.XX - xxL ) / ( L.YY - yyL );
            xxL += dxL * ( yy - yyL );
        }
        
        // index of the last line without changing edges:
        int yym = (int)floor( (L.YY < R.YY) ? L.YY : R.YY );
        
        for ( ; yy <= yym; ++yy )
        {
            int inf = (int) ceil(xxL);
            int sup = (int)floor(xxR);
            if ( inf <= sup )
            {
                // draw the horizontal line:
                paint(inf, sup, yy, zz, arg);
            }
            xxL += dxL;
            xxR += dxR;
        }
    }
}


void Rasterizer::paintFatLine2D(void (*paint)(int, int, int, int, void*), void * arg,
                                const Vector2& P, const Vector2& Q, const real length,
                                const real radius)
{
    Vector2 PQ = ( radius / length ) * ( Q - P );
    
    Vector2 A = PQ + Vector2(PQ.YY, -PQ.XX);
    Vector2 B = PQ + Vector2(-PQ.YY, PQ.XX);
    
    Vector2 pts[4];
    
    // put lowest point at index 0, and build anti-clockwise polygon
    if ( P.YY < Q.YY )
    {
        if ( P.XX < Q.XX )
        {
            pts[0] = P - B;
            pts[1] = Q + A;
            pts[2] = Q + B;
            pts[3] = P - A;
        }
        else
        {
            pts[0] = P - A;
            pts[1] = P - B;
            pts[2] = Q + A;
            pts[3] = Q + B;
        }
    }
    else
    {
        if ( P.XX < Q.XX )
        {
            pts[0] = Q + A;
            pts[1] = Q + B;
            pts[2] = P - A;
            pts[3] = P - B;
        }
        else
        {
            pts[0] = Q + B;
            pts[1] = P - A;
            pts[2] = P - B;
            pts[3] = Q + A;
        }
    }
    
    paintPolygon2D(paint, arg, 4, pts, 0);
}


void Rasterizer::paintFatLine2D(void (*paint)(int, int, int, int, void*), void * arg,
                                const Vector2& P, const Vector2& Q, const real length,
                                const real radius, const real offset[], const real delta[] )
{
    Vector2 PQ = ( radius / length ) * ( Q - P );
    
    Vector2 A = PQ + Vector2(PQ.YY, -PQ.XX);
    Vector2 B = PQ + Vector2(-PQ.YY, PQ.XX);

    Vector2 oP = P - Vector2(offset);
    Vector2 oQ = Q - Vector2(offset);

    Vector2 pts[4];
    
    // put lowest point at index 0, and build anti-clockwise polygon
    if ( P.YY < Q.YY )
    {
        if ( P.XX < Q.XX )
        {
            pts[0] = ( oP - B ).e_mul(delta);
            pts[1] = ( oQ + A ).e_mul(delta);
            pts[2] = ( oQ + B ).e_mul(delta);
            pts[3] = ( oP - A ).e_mul(delta);
        }
        else
        {
            pts[0] = ( oP - A ).e_mul(delta);
            pts[1] = ( oP - B ).e_mul(delta);
            pts[2] = ( oQ + A ).e_mul(delta);
            pts[3] = ( oQ + B ).e_mul(delta);
        }
    }
    else
    {
        if ( P.XX < Q.XX )
        {
            pts[0] = ( oQ + A ).e_mul(delta);
            pts[1] = ( oQ + B ).e_mul(delta);
            pts[2] = ( oP - A ).e_mul(delta);
            pts[3] = ( oP - B ).e_mul(delta);
        }
        else
        {
            pts[0] = ( oQ + B ).e_mul(delta);
            pts[1] = ( oP - A ).e_mul(delta);
            pts[2] = ( oP - B ).e_mul(delta);
            pts[3] = ( oQ + A ).e_mul(delta);
        }
    }
    
    paintPolygon2D(paint, arg, 4, pts, 0);
}


void Rasterizer::paintBox2D(void (*paint)(int, int, int, int, void*), void * arg,
                            const Vector2& P, const Vector2& Q, const real radius,
                            const real offset[], const real delta[] )
{
    int inf[2], sup[2];
    
    for ( int d = 0; d < 2; ++d )
    {
        if ( P[d] > Q[d] )
        {
            inf[d] = (int) ceil( ( Q[d] - radius - offset[d] ) * delta[d] );
            sup[d] = (int)floor( ( P[d] + radius - offset[d] ) * delta[d] );
        }
        else
        {
            inf[d] = (int) ceil( ( P[d] - radius - offset[d] ) * delta[d] );
            sup[d] = (int)floor( ( Q[d] + radius - offset[d] ) * delta[d] );
        }
    }
    
    for ( int yy = inf[1]; yy <= sup[1]; ++yy )
        paint(inf[0], sup[0], yy, 0, arg);
}


//==============================================================================
//                               3D
//==============================================================================
#pragma mark - 3D


/// function for qsort: compares the Z component of the two points
int Rasterizer::compareVertex3(const void * a, const void * b)
{
    Vertex3 const* va = static_cast<Vertex3 const*>(a);
    Vertex3 const* vb = static_cast<Vertex3 const*>(b);
    
    if ( va->ZZ > vb->ZZ ) return  1;
    if ( va->ZZ < vb->ZZ ) return -1;
    return 0;
}


void Rasterizer::paintPolygon3D(void (*paint)(int, int, int, int, void*), void * arg,
                                const unsigned n_pts, Vertex3 pts[])
{
    assert_true( n_pts > 1 );
    
#ifdef DISPLAY
    if ( rasterizer_draw_things )
    {
        //draw the vertex of the volume:
        glPointSize(6);
        glBegin(GL_POINTS);
        glColor3f(1.0, 0.0, 0.0);
        for ( int n=0; n<n_pts; ++n )
            glVertex3d( pts[n].XX, pts[n].YY, pts[n].ZZ );
        glEnd();
        
        //draw the edges of the volume:
        glLineWidth(0.5);
        glBegin(GL_LINES);
        glColor3f(0.0, 1.0, 1.0);
        for ( int n=0;   n<n_pts; ++n )
        for ( int m=n+1; m<n_pts; ++m )
            if ( pts[n].UU  &  pts[m].UU )
            {
                glVertex3d( pts[n].XX, pts[n].YY, pts[n].ZZ );
                glVertex3d( pts[m].XX, pts[m].YY, pts[m].ZZ );
            }
        glEnd();
    }
#endif
    
    //order the points in increasing Z:
    qsort(pts, n_pts, sizeof(Vertex3), &compareVertex3);
    
    //we can normally only cross four sides of a parallelogram in 3D
    //but in some degenerate cases, it can be more
    const unsigned max = 16;
    Vertex2 xy[max];
    
    unsigned above = 0;
    int zz  = (int) ceil( pts[0].ZZ );
    
    while ( ++above < n_pts )
    {
        //printf("restart at zz %4i\n", zz );
        
        //find the first point strictly above the plane Z = zz:
        //the index of this point is (above-1)
        while ( pts[above].ZZ <= zz )
        {
            if ( ++above >= n_pts )
                return;
        }
        
        //the next time we have to recalculate the lines
        //is when pts[above] will be below the plane Z = zzn:
        int zzn = (int)ceil( pts[above].ZZ );
        
        //number of edges crossing the plane at Z=zz;
        unsigned nbl = 0;
        //set-up all the lines, which join any point below the plane
        //to any point above the plane, being a edge of the solid polygon:
        for ( unsigned ii = 0; ii < above; ++ii )
        {
            for ( unsigned jj = above; jj < n_pts; ++jj )
            {
                //test if [ii, jj] are joined:
                if ( pts[ii].UU  &  pts[jj].UU )
                {
                    real dzz = pts[jj].ZZ - pts[ii].ZZ;
                    
                    if ( dzz > 0 )
                    {
                        real dxz = ( pts[jj].XX - pts[ii].XX ) / dzz;
                        real dyz = ( pts[jj].YY - pts[ii].YY ) / dzz;
                        real dz  = zz - pts[ii].ZZ;
                        xy[nbl].set(pts[ii].XX + dxz * dz,
                                    pts[ii].YY + dyz * dz, dxz, dyz);
                        ++nbl;
                        assert_true( nbl < max );
                    }
                }
            }
        }
        
        // the edges of the convex solid polygon should not intersect,
        // so we can take the convex hull only once here:
        bool need_hull = true;
        unsigned nbp; //number of points in the hull.
        
        for ( ; zz < zzn; ++zz )
        {
            if ( need_hull )
            {
                //make the convex hull of the points from xy[]:
                nbp = convexHull2D(nbl, xy);
                //printf("zz %3i : nbp = %i\n", zz, nbp);
                
                //in the particular case where some points overlap, we might
                //loose them, in which case we need to redo the hull later
                need_hull = ( nbp != nbl );
            }
            
            paintPolygon2D(paint, arg, nbp, xy, zz);
            
            //update the coordinates according to the slopes, for the next zz:
            for ( unsigned ii = 0; ii < nbl; ++ii )
                xy[ii].move();
        }
    }
}


void Rasterizer::paintFatLine3D(void (*paint)(int, int, int, int, void*), void * arg,
                                const Vector3& P, const Vector3& Q, real length,
                                const real radius, const real offset[], const real delta[] )
{
    real radius2 = radius * M_SQRT2;
    Vector3 PQ = ( Q - P ) / length;
    Vector3 A, B;
    
    //std::clog << std::scientific << PQ.norm() << "\n";
    // make an orthogonal basis with norm = radius:
#if ( 1 )
    PQ.orthonormal(A, B);
    A  *= radius2;
    B  *= radius2;
#else
    A = PQ.orthogonal(radius2);
    B = cross(PQ, A);
#endif
    
    PQ *= radius;
    A = A.e_mul(delta);
    B = B.e_mul(delta);
    
    /*
     Extend segment PQ by `radius` on each side,
     and convert to the grid's coordinates:
     grid coordinates = ( coordinates - min ) * delta
     */
    Vector3 endP = ( P - PQ - Vector3(offset) ).e_mul(delta);
    Vector3 endQ = ( Q + PQ - Vector3(offset) ).e_mul(delta);
    
    // set the vertex of a generalized cylinder aligned along PQ
    Vertex3 pts[8];
    
    /*
     Below, the last arguments is a bitfield defining which point
     are connected to form the edges of the polygonal volume.
     */
    pts[0].set(endP + A, 0b000000010011);
    pts[1].set(endP + B, 0b000000100110);
    pts[2].set(endP - A, 0b000001001100);
    pts[3].set(endP - B, 0b000010001001);
    pts[4].set(endQ + A, 0b001100010000);
    pts[5].set(endQ + B, 0b011000100000);
    pts[6].set(endQ - A, 0b110001000000);
    pts[7].set(endQ - B, 0b100110000000);
    
    //paint the volume:
    paintPolygon3D(paint, arg, 8, pts);
}


/**
 Paint a cylinder of Hexagonal base.
 The hexagon covering the unit disc has vertices:
 A (  0, -2*a )
 B (  b,   -a )
 C (  b,    a )
 D (  0,  2*a ) = -A
 E ( -b,    a ) = -B
 F ( -b,   -a ) = -C
 with b = sqrt(3) * a
 b = 1
 a = 1 / sqrt(3)
 */
void Rasterizer::paintHexLine3D(void (*paint)(int, int, int, int, void*), void * arg,
                                const Vector3& P, const Vector3& Q, const real length,
                                const real radius, const real offset[], const real delta[])
{
    Vector3 A, B, C;
    Vector3 PQ = ( Q - P ) / length;
    
    PQ.orthonormal(A, C);
    
    // normalize vectors to norm = radius:
    const real alpha = 2.0 / sqrt(3);
    
    PQ *= radius;

    // build the vertices of the Hexagon
    A  *= radius * alpha;
    B  = C * radius + A * 0.5;
    C  = B - A;
    
    A = A.e_mul(delta);
    B = B.e_mul(delta);
    C = C.e_mul(delta);
    
    /*
     Extend segment PQ by `radius` on each side,
     and convert to the grid's coordinates:
     grid coordinates = ( coordinates - min ) * delta
    */
    Vector3 endP = ( P - PQ - Vector3(offset) ).e_mul(delta);
    Vector3 endQ = ( Q + PQ - Vector3(offset) ).e_mul(delta);
    
    // set the vertex of a generalized cylinder aligned along PQ
    Vertex3 pts[12];
    
    /*
     Below, the last arguments is a bitfield defining which point
     are connected to form the edges of the polygonal volume.
    */
    pts[ 0].set(endP + A, 0b000000000001000011);
    pts[ 1].set(endP + B, 0b000000000010000110);
    pts[ 2].set(endP + C, 0b000000000100001100);
    pts[ 3].set(endP - A, 0b000000001000011000);
    pts[ 4].set(endP - B, 0b000000010000110000);
    pts[ 5].set(endP - C, 0b000000100000100001);
    pts[ 6].set(endQ + A, 0b000011000001000000);
    pts[ 7].set(endQ + B, 0b000110000010000000);
    pts[ 8].set(endQ + C, 0b001100000100000000);
    pts[ 9].set(endQ - A, 0b011000001000000000);
    pts[10].set(endQ - B, 0b110000010000000000);
    pts[11].set(endQ - C, 0b100001100000000000);
    
    paintPolygon3D(paint, arg, 12, pts);
}


void Rasterizer::paintBox3D(void (*paint)(int, int, int, int, void*), void * arg,
                            const Vector3& P, const Vector3& Q, const real radius,
                            const real offset[], const real delta[] )
{
    int inf[3], sup[3];
    
    for ( int d = 0; d < 3; ++d )
    {
        if ( P[d] > Q[d] )
        {
            inf[d] = (int) ceil( ( Q[d] - radius - offset[d] ) * delta[d] );
            sup[d] = (int)floor( ( P[d] + radius - offset[d] ) * delta[d] );
        }
        else
        {
            inf[d] = (int) ceil( ( P[d] - radius - offset[d] ) * delta[d] );
            sup[d] = (int)floor( ( Q[d] + radius - offset[d] ) * delta[d] );
        }
    }
    
    for ( int zz = inf[2]; zz <= sup[2]; ++zz )
        for ( int yy = inf[1]; yy <= sup[1]; ++yy )
            paint(inf[0], sup[0], yy, zz, arg);
}
