# Supplementary material for: Self-Organization of Minimal Anaphase Spindle Midzone Bundles
Source: Curr Biol. 2019 Jul 8;29(13):2120–2130.e7. doi: 10.1016/j.cub.2019.05.049 (PMC6616649; doi:10.1016/j.cub.2019.05.049)
Supplement: Data S1. Simulation Files, Related to STAR Methods — This ZIP contains the source code of Cytosim used for this study, and all the configuration files needed to reproduce the simulation figures. Please, refer to the README file included in the package. [file mmc8.zip › Hannabuss2019_simulation_files_fixed/code/cytosim/src/math/matrix2.h]

// Cytosim was created by Francois Nedelec. Copyright 2007-2017 EMBL.

#ifndef MATRIX2_H
#define MATRIX2_H


#include "matrixbase.h"
#include "vector2.h"

/// 2x2 matrix
class Matrix2 : public MatrixBase<2>
{
public:
    
    ///constructor
    Matrix2() {};

    /// automatic conversion from MatrixBase<2>
    Matrix2(MatrixBase<2> const& m) : MatrixBase<2>(m) { }
    
    
    /// extract column vector at index `n`
    Vector2 getColumn(const unsigned n) const
    {
        if ( n == 0 )
            return Vector2(val[0], val[1]);
        else
            return Vector2(val[2], val[3]);
    }
    
    /// set column vector at index `n`
    void setColumn(const unsigned n, Vector2 const& vec)
    {
        if ( n == 0 )
        {
            val[0] = vec.XX;
            val[1] = vec.YY;
        }
        else
        {
            val[2] = vec.XX;
            val[3] = vec.YY;
        }
    }
    
    /// extract line vector at index `n`
    Vector2 getLine(const unsigned n) const
    {
        if ( n == 0 )
            return Vector2(val[0], val[2]);
        else
            return Vector2(val[1], val[3]);
    }
    
    /// set line vector at index `n`
    void setLine(const unsigned n, Vector2 const& vec)
    {
        if ( n == 0 )
        {
            val[0] = vec.XX;
            val[2] = vec.YY;
        }
        else
        {
            val[1] = vec.XX;
            val[3] = vec.YY;
        }
    }
    
    /// set matrix from one vector
    void setColumns(Vector2 const& vec1, Vector2 const& vec2)
    {
        val[0] = vec1.XX;
        val[1] = vec1.YY;
        
        val[2] = vec2.XX;
        val[3] = vec2.YY;
    }
    
    /// return the determinant of the matrix
    real determinant() const;
    
    /// return the inverse of the matrix
    Matrix2 inverted() const;

    /// rotation angle
    real rotationAngle() const;
    
    /// return rotation of given rotation angle
    static Matrix2 rotationFromAngles(real a);
    
    /// a rotation around the Z axis, of given angle
    static Matrix2 rotationAroundAxis(real dir, real angle)
    {
        if ( dir > 0 )
            return rotationFromAngles(angle);
        else
            return rotationFromAngles(-angle);
    }
    
    /// return a rotation that transforms (1,0,0) into `vec` ( norm(vec) should be > 0 )
    static Matrix2 rotationToVector(const Vector2& vec);
    
    /// return a random rotation that transforms (1,0,0) into `vec` ( norm(vec) should be > 0 )
    static Matrix2 rotationToVector(const Vector2& vec, Random&)
    {
        return rotationToVector(vec);
    }
    
    /// a random rotation chosen uniformly
    static Matrix2 randomRotation(Random&);

};


inline Vector2 operator * (const Matrix2 & a, const Vector2 & v)
{
    return Vector2( a.val[0] * v.XX + a.val[2] * v.YY,
                    a.val[1] * v.XX + a.val[3] * v.YY );
}

#endif
