# Supplementary material for: Self-Organization of Minimal Anaphase Spindle Midzone Bundles
Source: Curr Biol. 2019 Jul 8;29(13):2120–2130.e7. doi: 10.1016/j.cub.2019.05.049 (PMC6616649; doi:10.1016/j.cub.2019.05.049)
Supplement: Data S1. Simulation Files, Related to STAR Methods — This ZIP contains the source code of Cytosim used for this study, and all the configuration files needed to reproduce the simulation figures. Please, refer to the README file included in the package. [file mmc8.zip › Hannabuss2019_simulation_files_fixed/code/cytosim/src/math/matsparsesym1.cc]

// Cytosim was created by Francois Nedelec. Copyright 2007-2017 EMBL.

#include "matsparsesym1.h"
#include "cblas.h"
#include "smath.h"

#include <iomanip>
#include <sstream>

#if defined(__SSE3__) &&  !defined(REAL_IS_FLOAT)
#   define MATRIX1_USES_INTEL_SIMD
#endif


MatrixSparseSymmetric1::MatrixSparseSymmetric1()
{
    allocated_ = 0;
    col_       = 0;
    col_size_  = 0;
    col_max_   = 0;
    
#ifdef MATRIX1_OPTIMIZED_MULTIPLY
    nmax_      = 0;
    ija_       = 0;
    sa_        = 0;
    col_next_  = new index_type[1];
    col_next_[0] = 0;
#endif
}


void MatrixSparseSymmetric1::allocate(unsigned alc)
{
    if ( alc > allocated_ )
    {
        /*
         'chunk' can be increased to gain performance:
         more memory will be used, but reallocation will be less frequent
         */
        const unsigned chunk = 64;
        alc = ( alc + chunk - 1 ) & ~( chunk -1 );

        //fprintf(stderr, "MSS1 allocate matrix %u\n", alc);
        Element ** col_new      = new Element*[alc];
        unsigned * col_size_new = new unsigned[alc];
        unsigned * col_max_new  = new unsigned[alc];
        
        index_type ii = 0;
        if ( col_ )
        {
            for ( ; ii < allocated_; ++ii )
            {
                col_new[ii]      = col_[ii];
                col_size_new[ii] = col_size_[ii];
                col_max_new[ii]  = col_max_[ii];
            }
            delete[] col_;
            delete[] col_size_;
            delete[] col_max_;
        }
        
        col_       = col_new;
        col_size_  = col_size_new;
        col_max_   = col_max_new;
        allocated_ = alc;

        for ( ; ii < alc; ++ii )
        {
            col_[ii]      = 0;
            col_size_[ii] = 0;
            col_max_[ii]  = 0;
        }
        
#ifdef MATRIX1_OPTIMIZED_MULTIPLY
        if ( col_next_ )
            delete[] col_next_;
        col_next_ = new index_type[allocated_+1];
#endif
    }
}


void MatrixSparseSymmetric1::deallocate()
{
    if ( col_ )
    {
        for ( index_type ii = 0; ii < allocated_; ++ii )
        {
            if ( col_[ii] )
                delete[] col_[ii];
        }
        delete[] col_;       col_      = 0;
        delete[] col_size_;  col_size_ = 0;
        delete[] col_max_;   col_max_  = 0;
#ifdef MATRIX1_OPTIMIZED_MULTIPLY
        delete[] col_next_;  col_next_ = 0;
#endif
    }
    allocated_ = 0;
}


/// copy `cnt` elements from `src` to `dst`
void copy(unsigned cnt, MatrixSparseSymmetric1::Element * src, MatrixSparseSymmetric1::Element * dst)
{
    for ( unsigned ii = 0; ii < cnt; ++ii )
        dst[ii] = src[ii];
}

/// move `cnt` elements to next index, starting at vec[0]
void shift(unsigned cnt, MatrixSparseSymmetric1::Element * vec)
{
    for ( unsigned ii = cnt; ii > 0; --ii )
        vec[ii] = vec[ii-1];
}


void MatrixSparseSymmetric1::allocateColumn(const index_type jj, unsigned alc)
{
    assert_true( jj < size_ );
    
    if ( alc > col_max_[jj] )
    {
        //fprintf(stderr, "MSS1 allocate column %i size %u\n", jj, alc);
        const unsigned chunk = 16;
        alc = ( alc + chunk - 1 ) & ~( chunk -1 );
        Element * col_new = new Element[alc];
        
        if ( col_[jj] )
        {
            //copy over previous column elements
            copy(col_size_[jj], col_[jj], col_new);
            
            //release old memory
            delete[] col_[jj];
        }
        col_[jj]     = col_new;
        col_max_[jj] = alc;
    }
}


real& MatrixSparseSymmetric1::diagonal(index_type ix)
{
    assert_true( ix < size_ );
    
    Element * col;
    
    if ( col_size_[ix] == 0 )
    {
        allocateColumn(ix, 1);
        col = col_[ix];
        //diagonal term always first:
        col->reset(ix);
        col_size_[ix] = 1;
    }
    else
    {
        col = col_[ix];
        assert_true( col->inx == ix );
    }
    
    return col->val;
}

/**
 This allocate to be able to hold the matrix element if necessary
*/
real& MatrixSparseSymmetric1::operator()(index_type ii, index_type jj)
{
    assert_true( ii < size_ );
    assert_true( jj < size_ );
    //fprintf(stderr, "MSS1( %6i %6i )\n", ii, jj);
    
    Element * col;

    // swap to get ii > jj (address lower triangle)
    if ( ii < jj )
        std::swap(ii, jj);
    else if ( ii == jj )
    {
        // return diagonal element
        if ( col_size_[jj] <= 0 )
        {
            allocateColumn(jj, 1);
            col = col_[jj];
            // put diagonal term always first:
            col->reset(jj);
            col_size_[jj] = 1;
            return col->val;
        }
        else
        {
            col = col_[jj];
            assert_true( col->inx == jj );
        }
        return col->val;
    }
 
    //check if the column is empty:
    if ( col_size_[jj] < 2 )
    {
        allocateColumn(jj, 2);
        col = col_[jj];
        if ( col_size_[jj] == 0 )
        {
            // put diagonal term always first:
            col->reset(jj);
        }
        //add the requested term:
        col[1].reset(ii);
        col_size_[jj] = 2;
        return col[1].val;
    }
    
    col = col_[jj];
    Element * e = col + 1;
    Element * lst = col + col_size_[jj] - 1;
    
    //search, knowing that elements are kept ordered in the column:
    while ( e->inx < ii )
    {
        if ( ++e > lst )
        {
            // add element last
            unsigned n = col_size_[jj];
            if ( n >= col_max_[jj] )
            {
                allocateColumn(jj, n+1);
                col = col_[jj];
            }
            ++col_size_[jj];
            col[n].reset(ii);
            return col[n].val;
        }
    }
    
    if ( e->inx == ii )
        return e->val;
    
    unsigned n = e - col;

    assert_true( col[n].inx > ii );
    
    // allocate space for new Element if necessary:
    if ( col_size_[jj] >= col_max_[jj] )
    {
        const unsigned chunk = 16;
        unsigned alc = ( col_max_[jj]+ 1 + chunk - 1 ) & ~( chunk -1 );
        Element * col_new = new Element[alc];
        copy(n, col, col_new);
        col_new[n].reset(ii);
        copy(col_size_[jj]-n, col+n, col_new+n+1);
        ++col_size_[jj];
        col_[jj] = col_new;
        col_max_[jj] = alc;
        delete[] col;
        return col_new[n].val;
    }
    
    shift(col_size_[jj]-n, col+n);
    ++col_size_[jj];
    
    // add the requested term
    col[n].reset(ii);
    
    //printColumn(jj);
    return col[n].val;
}


real* MatrixSparseSymmetric1::addr(index_type ii, index_type jj) const
{
    // swap to get ii <= jj (address lower triangle)
    if ( ii < jj )
        std::swap(ii, jj);
    
    for ( unsigned kk = 0; kk < col_size_[jj]; ++kk )
        if ( col_[jj][kk].inx == ii )
            return &( col_[jj][kk].val );
    
    return 0;
}


//------------------------------------------------------------------------------
#pragma mark -

void MatrixSparseSymmetric1::makeZero()
{
    for ( index_type jj = 0; jj < size_; ++jj )
        col_size_[jj] = 0;
}


bool MatrixSparseSymmetric1::nonZero() const
{
    //check for any non-zero sparse term:
    for ( unsigned jj = 0; jj < size_; ++jj )
        for ( unsigned kk = 0 ; kk < col_size_[jj] ; ++kk )
            if ( col_[jj][kk].val )
                return true;
    
    //if here, the matrix is empty
    return false;
}


void MatrixSparseSymmetric1::scale(const real alpha)
{
    for ( index_type jj = 0; jj < size_; ++jj )
        for ( index_type n = 0; n < col_size_[jj]; ++n )
            col_[jj][n].val *= alpha;
}


void MatrixSparseSymmetric1::addTriangularBlock(real* mat, const unsigned ldd,
                                                const index_type si,
                                                const unsigned nb,
                                                const unsigned dim) const
{
    index_type up = si + nb;
    assert_true( up <= size_ );
    
    for ( index_type jj = si; jj < up; ++jj )
    {
        for ( unsigned n = 0; n < col_size_[jj]; ++n )
        {
            index_type ii = col_[jj][n].inx;
            // assuming lower triangle is stored:
            assert_true( ii >= jj );
            if ( ii < up )
            {
                //printf("MSS1 %4i %4i % .4f\n", ii, jj, a);
                mat[dim*( jj-si + ldd * (ii-si) )] += col_[jj][n].val;
            }
        }
    }
}


void MatrixSparseSymmetric1::addDiagonalBlock(real* mat, unsigned ldd,
                                              const index_type si,
                                              const unsigned nb) const
{
    index_type up = si + nb;
    assert_true( up <= size_ );
    
    for ( index_type jj = si; jj < up; ++jj )
    {
        for ( unsigned n = 0; n < col_size_[jj]; ++n )
        {
            index_type ii = col_[jj][n].inx;
            // assuming lower triangle is stored:
            assert_true( ii >= jj );
            if ( ii < up )
            {
                //printf("MSS1 %4i %4i % .4f\n", ii, jj, a);
                mat[jj-si+ldd*(ii-si)] += col_[jj][n].val;
                if ( jj != ii )
                    mat[ii-si+ldd*(jj-si)] += col_[jj][n].val;
            }
        }
    }
}


int MatrixSparseSymmetric1::bad() const
{
    if ( size_ <= 0 ) return 1;
    for ( unsigned jj = 0; jj < size_; ++jj )
    {
        for ( unsigned kk = 0 ; kk < col_size_[jj] ; ++kk )
        {
            if ( col_[jj][kk].inx >= size_ ) return 2;
            if ( col_[jj][kk].inx <= jj )   return 3;
        }
    }
    return 0;
}


unsigned MatrixSparseSymmetric1::nbElements() const
{
    //all allocated elements are counted, even if zero
    unsigned cnt = 0;
    for ( unsigned jj = 0; jj < size_; ++jj )
        cnt += col_size_[jj];
    return cnt;
}


std::string MatrixSparseSymmetric1::what() const
{
    std::ostringstream msg;
#ifdef MATRIX1_USES_INTEL_SIMD
    msg << "mSS1i (" << nbElements() << ")";
#else
    msg << "mSS1 (" << nbElements() << ")";
#endif
    return msg.str();
}


void MatrixSparseSymmetric1::printSparse(std::ostream & os) const
{
    std::streamsize p = os.precision();
    os.precision(8);
    for ( unsigned jj = 0; jj < size_; ++jj )
    {
        for ( unsigned n = 0 ; n < col_size_[jj] ; ++n )
        {
            os << col_[jj][n].inx << " " << jj << " ";
            os << col_[jj][n].val << "\n";
        }
    }
    os.precision(p);
}


void MatrixSparseSymmetric1::printColumns(std::ostream & os)
{
    os << "MSS1 size " << size_ << ":";
    for ( int jj = 0; jj < size_; ++jj )
    {
        os << "\n   " << jj << "   " << col_size_[jj];
#if MATRIX1_OPTIMIZED_MULTIPY
        os << " " << col_next_[jj];
#endif
    }
    os << std::endl;
}


void MatrixSparseSymmetric1::printColumn(std::ostream & os, const index_type jj)
{
    Element const* col = col_[jj];
    os << "MSS1 col " << jj << ":";
    for ( unsigned n = 0; n < col_size_[jj]; ++n )
    {
        os << "\n" << col[n].inx << " :";
        os << " " << col[n].val;
    }
    os << std::endl;
}

//------------------------------------------------------------------------------
#ifndef MATRIX1_OPTIMIZED_MULTIPLY

void MatrixSparseSymmetric1::prepareForMultiply()
{
}


void MatrixSparseSymmetric1::vecMulAdd(const real* X, real* Y) const
{
    for ( index_type jj = 0; jj < size_; ++jj )
    {
        if ( col_size_[jj] > 0 )
        {
            const real X0 = X[jj];
            assert_true( col_[jj][0].inx == jj );
            real Y0 = Y[jj] + col_[jj][0].val * X0;
            for ( unsigned kk = 1 ; kk < col_size_[jj] ; ++kk )
            {
                const index_type ii = col_[jj][kk].inx;
                const real a = col_[jj][kk].val;
                Y[ii] += a * X0;
                assert_true( ii != jj );
                Y0 += a * X[ii];
            }
            Y[jj] = Y0;
        }
    }
}


void MatrixSparseSymmetric1::vecMulAddIso2D(const real* X, real* Y) const
{
    for ( index_type jj = 0; jj < size_; ++jj )
    {
        if ( col_size_[jj] > 0 )
        {
            const index_type Djj = 2 * jj;
            const real X0 = X[Djj  ];
            const real X1 = X[Djj+1];
            assert_true( col_[jj][0].inx == jj );
            real Y0 = Y[Djj  ] + col_[jj][0].val * X0;
            real Y1 = Y[Djj+1] + col_[jj][0].val * X1;
            for ( unsigned n = 1 ; n < col_size_[jj] ; ++n )
            {
                const index_type Dii = 2 * col_[jj][n].inx;
                const real  a = col_[jj][n].val;
                Y[Dii  ] += a * X0;
                Y[Dii+1] += a * X1;
                assert_true( Dii != Djj );
                Y0 += a * X[Dii  ];
                Y1 += a * X[Dii+1];
            }
            Y[Djj  ] = Y0;
            Y[Djj+1] = Y1;
        }
    }
}


void MatrixSparseSymmetric1::vecMulAddIso3D(const real* X, real* Y) const
{
    for ( index_type jj = 0; jj < size_; ++jj )
    {
        if ( col_size_[jj] > 0 )
        {
            const index_type Djj = 3 * jj;
            const real X0 = X[Djj  ];
            const real X1 = X[Djj+1];
            const real X2 = X[Djj+2];
            assert_true( col_[jj][0].inx == jj );
            real Y0 = Y[Djj  ] + col_[jj][0].val * X0;
            real Y1 = Y[Djj+1] + col_[jj][0].val * X1;
            real Y2 = Y[Djj+2] + col_[jj][0].val * X2;
            for ( unsigned kk = 1 ; kk < col_size_[jj] ; ++kk )
            {
                const index_type Dii = 3 * col_[jj][kk].inx;
                const real  a = col_[jj][kk].val;
                Y[Dii  ] += a * X0;
                Y[Dii+1] += a * X1;
                Y[Dii+2] += a * X2;
                assert_true( Dii != Djj );
                Y0 += a * X[Dii  ];
                Y1 += a * X[Dii+1];
                Y2 += a * X[Dii+2];
            }
            Y[Djj  ] = Y0;
            Y[Djj+1] = Y1;
            Y[Djj+2] = Y2;
        }
    }
}

#else  // MATRIX1_OPTIMIZED_MULTIPLY defined below


void MatrixSparseSymmetric1::setNextColumn()
{
    col_next_[size_] = size_;

    if ( size_ > 0 )
    {
        unsigned inx = size_;
        unsigned nxt = size_;
        while ( --inx > 0 )
        {
            if ( col_size_[inx] > 0 )
                nxt = inx;
            col_next_[inx] = nxt;
        }
        if ( col_size_[0] > 0 )
            col_next_[0] = 0;
        else
            col_next_[0] = nxt;
    }
}


void MatrixSparseSymmetric1::prepareForMultiply()
{
    assert_true( size_ <= allocated_ );
    
    setNextColumn();
    
    //count number of non-zero elements, including diagonal
    unsigned nbe = 1;
    for ( unsigned jj = 0; jj < size_; ++jj )
    {
        if ( col_size_[jj] > 0 )
            nbe += col_size_[jj];
        else
            nbe ++;
    }
    
    //allocate classical sparse matrix storage (Numerical Recipes)
    if ( nbe > nmax_ )
    {
        if ( ija_ ) delete[] ija_;
        if ( sa_ )  delete[] sa_;
        
        nmax_  = nbe + size_;
        ija_   = new index_type[nmax_];
        sa_    = new real[nmax_];
    }
    
    //create the sparse representation, described in numerical-recipe
    //indices start at zero, unlike in numerical recipe
    ija_[0] = size_+1;
    index_type kk = size_;
    for ( unsigned jj = 0; jj < size_; ++jj )
    {
        if ( col_size_[jj] > 0 )
        {
            // diagonal term first:
            assert_true( col_[jj][0].inx == jj );
            sa_[jj] = col_[jj][0].val;
            // other elements:
            for ( unsigned cc = 1; cc < col_size_[jj]; ++cc )
            {
                ++kk;
                assert_true( kk < nbe );
                sa_[kk]  = col_[jj][cc].val;
                ija_[kk] = col_[jj][cc].inx;
            }
        }
        else {
            sa_[jj] = 0;
        }
        ija_[jj+1] = kk+1;
    }
    if ( kk+1 != nbe ) ABORT_NOW("internal error");
    
    //printSparse(std::clog);
    //printSparseArray(std::clog);
}


void MatrixSparseSymmetric1::printSparseArray(std::ostream& os) const
{
    unsigned end = ija_[size_];

    os << "ija ";
    for ( index_type n = 0; n < end; ++n )
        os << " " << std::setw(6) << ija_[n];
    os << "\n";

    std::streamsize p = os.precision();
    os.precision(2);
    os << "sa  ";
    for ( index_type n = 0; n < end; ++n )
        os << " " << std::setw(6) << sa_[n];
    os << "\n";
    os.precision(p);
}


//------------------------------------------------------------------------------
#pragma mark -

void MatrixSparseSymmetric1::vecMulAdd(const real* X, real* Y) const
{
    for ( index_type jj = col_next_[0]; jj < size_; jj = col_next_[jj+1] )
    {
        assert_true( col_size_[jj] > 0 );
        assert_true( col_[jj][0].inx == jj );
        real X0 = X[jj];
        real Y0 = Y[jj] + sa_[jj] * X0;
        const index_type end = ija_[jj+1];
        for ( index_type kk = ija_[jj]; kk < end; ++kk )
        {
            real a = sa_[kk];
            index_type ii = ija_[kk];
            Y[ii] += a * X0;
            Y0    += a * X[ii];
        }
        Y[jj] = Y0;
    }
}


#ifdef MATRIX1_USES_INTEL_SIMD

#include <immintrin.h>

#if defined __AVX2__ && defined __ICC
#   define USE_SIMD_FMA
#endif

#ifdef USE_SIMD_FMA
#   warning "Using SSE3 implementation with Fused Multiply Add instructions"
#else
#   warning "Using SSE3 implementation"
#endif

#define SSE(x) _mm_##x##_pd
typedef __m128d vec2;


void MatrixSparseSymmetric1::vecMulAddIso2D(const real* X, real* Y) const
{
    for ( index_type jj = col_next_[0]; jj < size_; jj = col_next_[jj+1] )
    {
        assert_true( col_size_[jj] > 0 );
        assert_true( col_[jj][0].inx == jj );
        vec2 xx = SSE(load)(X+2*jj);
        vec2 aa = SSE(load1)(sa_+jj);
#ifdef USE_SIMD_FMA
        vec2 yy = SSE(fmadd)(aa, xx, SSE(load)(Y+2*jj));
#else
        vec2 yy = SSE(add)(SSE(load)(Y+2*jj), SSE(mul)(aa, xx));
#endif
        //vec2 yy = aa * xx + SSE(load)(Y+2*jj);

        const index_type end = ija_[jj+1];
        for ( index_type kk = ija_[jj]; kk < end; ++kk )
        {
            aa = SSE(load1)(sa_+kk);
#ifdef USE_SIMD_FMA
            vec2 tt = SSE(fmadd)(xx, aa, SSE(load)(Y+2*ija_[kk]));
            yy = SSE(fmadd)(SSE(load)(X+2*ija_[kk]), aa, yy);
#else
            vec2 tt = SSE(add)(SSE(load)(Y+2*ija_[kk]), SSE(mul)(xx, aa));
            yy = SSE(add)(yy, SSE(mul)(SSE(load)(X+2*ija_[kk]), aa));
#endif
            SSE(store)(Y+2*ija_[kk], tt);
        }
        SSE(store)(Y+2*jj, yy);
    }
}

#else

void MatrixSparseSymmetric1::vecMulAddIso2D(const real* X, real* Y) const
{    
    for ( index_type jj = col_next_[0]; jj < size_; jj = col_next_[jj+1] )
    {
        assert_true( col_size_[jj] > 0 );
        assert_true( col_[jj][0].inx == jj );
        index_type Djj = 2 * jj;
        real X0 = X[Djj  ];
        real X1 = X[Djj+1];
        real Y0 = Y[Djj  ] + sa_[jj] * X0;
        real Y1 = Y[Djj+1] + sa_[jj] * X1;
        const index_type end = ija_[jj+1];
        for ( index_type kk = ija_[jj]; kk < end; ++kk )
        {
            index_type Dii = 2 * ija_[kk];
            assert_true( Djj != Dii );
            real a = sa_[kk];
            Y0       += a * X[Dii  ];
            Y1       += a * X[Dii+1];
            Y[Dii  ] += a * X0;
            Y[Dii+1] += a * X1;
        }
        Y[Djj  ] = Y0;
        Y[Djj+1] = Y1;
    }
}

#endif


void MatrixSparseSymmetric1::vecMulAddIso3D(const real* X, real* Y) const
{
    //for ( index_type jj = 0; jj < size_; ++jj )
    for ( index_type jj = col_next_[0]; jj < size_; jj = col_next_[jj+1] )
    {
        assert_true( col_size_[jj] > 0 );
        assert_true( col_[jj][0].inx == jj );
        index_type Djj = 3 * jj;
        real X0 = X[Djj  ];
        real X1 = X[Djj+1];
        real X2 = X[Djj+2];
        real Y0 = Y[Djj  ] + sa_[jj] * X0;
        real Y1 = Y[Djj+1] + sa_[jj] * X1;
        real Y2 = Y[Djj+2] + sa_[jj] * X2;
        const index_type next = ija_[jj+1];
        for ( index_type kk = ija_[jj]; kk < next; ++kk )
        {
            index_type Dii = 3 * ija_[kk];
            assert_true( Djj != Dii );
            real a = sa_[kk];
            Y0       += a * X[Dii  ];
            Y1       += a * X[Dii+1];
            Y2       += a * X[Dii+2];
            Y[Dii  ] += a * X0;
            Y[Dii+1] += a * X1;
            Y[Dii+2] += a * X2;
        }
        Y[Djj  ] = Y0;
        Y[Djj+1] = Y1;
        Y[Djj+2] = Y2;
    }
}

#endif
