# Supplementary material for: Self-Organization of Minimal Anaphase Spindle Midzone Bundles
Source: Curr Biol. 2019 Jul 8;29(13):2120–2130.e7. doi: 10.1016/j.cub.2019.05.049 (PMC6616649; doi:10.1016/j.cub.2019.05.049)
Supplement: Data S1. Simulation Files, Related to STAR Methods — This ZIP contains the source code of Cytosim used for this study, and all the configuration files needed to reproduce the simulation figures. Please, refer to the README file included in the package. [file mmc8.zip › Hannabuss2019_simulation_files_fixed/code/cytosim/src/math/bicgstab.cc]

// Cytosim was created by Francois Nedelec. Copyright 2007-2017 EMBL.

#include "bicgstab.h"


/**
 Here is defined which norm is used to measure the residual
 */
bool LinearSolvers::Monitor::finished(const unsigned int size, const real * x)
{
#if ( 1 )
    // this is the standard Euclidian norm
    mResid = blas_xnrm2(size, x, 1);
#else
    // use the 'infinite' norm
    mResid = blas_xnrm8(size, x);
#endif
    
#if ( 1 )
    if ( mIter > mIterOld+63 )
    {
        if ( mResid >= 2*mResidOld )
        {
            std::cerr << "Warning: slow convergence (time_step may be too big)";
            std::cerr << " residuals: " << std::scientific << mResidOld << " at iteration " << mIterOld;
            std::cerr << ", " << std::scientific << mResid << " at " << mIter << std::endl;
        }
        mIterOld = mIter;
        mResidOld = mResid;
    }
#endif
    
#if ( 0 )
    if ( mIter > 64 )
        std::cerr << "Solver step " << mIter << " residual " << mResid << std::endl;
#endif
    
    if ( mResid != mResid )
    {
        std::cerr << "Solver diverged: step " << mIter << " resid = not-a-number" << std::endl;
        mResid = INFINITY;
        return true;
    }
    
    if ( mIter > mIterMax )
        return true;
    
    return ( mResid < mResidMax );
}
