# Supplementary material for: Self-Organization of Minimal Anaphase Spindle Midzone Bundles
Source: Curr Biol. 2019 Jul 8;29(13):2120–2130.e7. doi: 10.1016/j.cub.2019.05.049 (PMC6616649; doi:10.1016/j.cub.2019.05.049)
Supplement: Data S1. Simulation Files, Related to STAR Methods — This ZIP contains the source code of Cytosim used for this study, and all the configuration files needed to reproduce the simulation figures. Please, refer to the README file included in the package. [file mmc8.zip › Hannabuss2019_simulation_files_fixed/code/cytosim/src/math/project_ellipse.cc]

// Cytosim was created by Francois Nedelec. Copyright 2007-2017 EMBL.


#include <cmath>
#include "real.h"
#include <cstdio>
#include "assert_macro.h"

/**
 Calculate the projection P = (pX, pY) of the point W = (wX, wY) on the ellipse that
 is aligned with the X and Y axis, and has radii (lenX, lenY).
 
 Method:
 
 The normal to the ellipse at position P is N = ( pX / lenX^2, pY / lenY^2 ),
 and we can thus write W = P + h * N, which leads to:
 @code
 pX = wX * lenX^2 / ( lenX^2 + h );
 pY = wY * lenY^2 / ( lenY^2 + h );
 @endcode
 if wX and wY are not both null.
 
 Moreover, the projection should be on the ellipse and thus `h` should be a zero of:
 @code
 F(h) = ( pX / lenX )^2 + ( pY / lenY )^2 - 1
 @endcode
 We follow Newton's rule to find the root of F(h), and use the formula above to
 calculate the projection.
 */
void projectEllipse(real&   pX, real&  pY,
                    real    wX, real   wY,
                    real  lenX, real lenY)
{
    assert_true( lenX > REAL_EPSILON );
    assert_true( lenY > REAL_EPSILON );
    
    // handle the pathological cases:
    if ( wX == 0 )
    {
        pX = 0;
        pY = ( wY > 0 ) ? lenY : -lenY;
        return;
    }
    if ( wY == 0 )
    {
        pX = ( wX > 0 ) ? lenX : -lenX;
        pY = 0;
        return;
    }
    
    real aa = lenX * lenX;
    real bb = lenY * lenY;
    
    real h = 0, h_old;
    
    // we derive a lower limit for 'h' from  pX^2 + pY^2 > max(lenX,lenY)^2
    real RR = ( bb < aa ) ? aa : bb;
    // 'hmin' is the minimum value that 'h' could have
    real hmin = sqrt( ( wX*wX*aa*aa + wY*wY*bb*bb ) / RR ) - RR;
    
    // we derive another lower limit for 'h' from  |pX| < lenX
    h = ( fabs(wX) - lenX ) * lenX;
    if ( h > hmin )
        hmin = h;

    // we derive another lower limit for 'h' from  |pY| < lenY
    h = ( fabs(wY) - lenY ) * lenY;
    if ( h > hmin )
        hmin = h;

    // if the point is outside, then 'h' should be positive:
    if ( wX*wX/aa + wY*wY/bb > 1 )
    {
        if ( hmin < 0 )
            hmin = 0;
    }
    
    h = hmin;

    //fprintf(stderr, " <<< %+.10f  %+.10f    hmin %+10.4f", wX, wY, hmin);

    // follow Newton's iteration to find the root
    unsigned cnt = 0;
    do {
        real aah = aa + h;
        real bbh = bb + h;
#if ( 0 )
        pX = wX * aa / aah;
        pY = wY * bb / bbh;
         
        real pXX = pX * pX / aa;
        real pYY = pY * pY / bb;
#else
        real waX = wX / aah;
        real waY = wY / bbh;
        
        real pXX = waX * waX * aa;
        real pYY = waY * waY * bb;
#endif
        h_old = h;
        
        real F    = 1 - ( pXX         + pYY       );
        real dF   = 2 * ( pXX / aah   + pYY / bbh );
#if ( 0 )
        real ddF  =   - pXX / ( aah * aah ) - pYY / ( bbh * bbh );  // * 2
        //dddF =    + pXX / ( aah * aah * aah ) + pYY / ( bbh * bbh * bbh );  // * 6
        //fprintf(stderr, "       %+.10f   %+.10f   %+.10f\n", F, dF, ddF);

        // Halley's method convergence is cubic in general
        h -= ( F * dF ) / ( dF * dF - F * ddF );
#else
        // Newtons' method
        h -= F / dF;
#endif
        
        //fprintf(stderr, "  %i : h %+f  F %+20.16f  dF %+20.16f  dh %e\n", cnt, h, F, dF, h-h_old);
        
        if ( h < hmin )
        {
            h = 0.5 * ( h_old + hmin );
            continue;
        }
        
#if ( 0 )
        if ( cnt > 16 )
            fprintf(stderr, "projectEllipse fails %u :  h %+f  F %+e  dh %e\n", cnt, h, F, h-h_old);
#endif

        if ( ++cnt > 20 )
            break;
        
    } while ( h > h_old );

    // calculate the projection from h
    pX = wX * aa / ( aa + h );
    pY = wY * bb / ( bb + h );
    
#if ( 0 )
    // verify that projection is on ellipse:
    real F = 1 - ( pX*pX/aa + pY*pY/bb );
    fprintf(stderr, " %2i  >>> h %12.8f  F  %+e\n", cnt, h, F);
#endif
}


/**
 Calculates the projection P = (pX, pY, pZ) of the point W = (wX, wY, wZ) on the ellipse that
 is aligned with the X and Y axis, and has radii (lenX, lenY, lenZ).
 
 Method:
 
 The normal to the ellipse at position P is N = ( pX / lenX^2, pY / lenY^2, pZ / lenZ^2 ),
 and we can thus write W = P + h * N, for some scalar `h' which leads to:
 @code
 pX = wX / ( 1 + h / lenX^2 );
 pY = wY / ( 1 + h / lenY^2 );
 pZ = wZ / ( 1 + h / lenZ^2 );
 @endcode
 
 Moreover, the projection should be on the ellipse and thus `h` should be a zero of:
 @code
 F(h) = ( pX / lenX )^2 + ( pY / lenY )^2 + ( pZ / lenZ )^2 - 1
 @endcode
 We follow Newton's rule to find the root of F(h), and use the formula above to
 calculate the projection.
 */
void projectEllipsoid(real  p[3],
                      const real w[3],
                      const real len[3])
{
    assert_true( len[0] > REAL_EPSILON );
    assert_true( len[1] > REAL_EPSILON );
    assert_true( len[2] > REAL_EPSILON );
    
    // handle the pathological cases:
    if ( w[0] == 0 )
    {
        p[0] = 0;
        projectEllipse(p[1], p[2], w[1], w[2], len[1], len[2]);
        return;
    }
    if ( w[1] == 0 )
    {
        p[1] = 0;
        projectEllipse(p[0], p[2], w[0], w[2], len[0], len[2]);
        return;
    }
    if ( w[2] == 0 )
    {
        p[2] = 0;
        projectEllipse(p[0], p[1], w[0], w[1], len[0], len[1]);
        return;
    }

    real aa = len[0] * len[0];
    real bb = len[1] * len[1];
    real cc = len[2] * len[2];
    
    real h = 0, h_old;

    // we derive a lower limit for 'h' from  pX^2 + pY^2 + pZ^2 < max(lenX,lenY,lenZ)^2
    real RR = ( bb < aa ) ? ( cc < aa ? aa : cc ) : ( cc < bb ? bb : cc );
    // 'hmin' is the minimum value that 'h' can have
    real hmin = sqrt( ( w[0]*w[0]*aa*aa + w[1]*w[1]*bb*bb + w[2]*w[2]*cc*cc ) / RR ) - RR;

    // we derive another lower limit for 'h' from  |pX| < lenX
    h = ( fabs(w[0]) - len[0] ) * len[0];
    if ( h > hmin )
        hmin = h;

    // we derive another lower limit for 'h' from  |pY| < lenY
    h = ( fabs(w[1]) - len[1] ) * len[1];
    if ( h > hmin )
        hmin = h;
    
    // we derive another lower limit for 'h' from  |pZ| < lenZ
    h = ( fabs(w[2]) - len[2] ) * len[2];
    if ( h > hmin )
        hmin = h;

    if ( w[0]*w[0]/aa + w[1]*w[1]/bb + w[2]*w[2]/cc > 1 )
    {
        // if the point is outside, then 'h' should be positive:
        if ( hmin < 0 )
            hmin = 0;
    }

    h = hmin;
    //fprintf(stderr, "----- h %+f\n", h);

    /*
     Follow Newton's iteration to find the largest root.
     We start with h>0, and h should only increase
     */
    unsigned cnt = 0;
    do {
        real aah = aa + h;
        real bbh = bb + h;
        real cch = cc + h;
#if ( 0 )
        real pX = w[0] * aa / aah;
        real pY = w[1] * bb / bbh;
        real pZ = w[2] * cc / cch;
        
        real pXX = pX * pX / aa;
        real pYY = pY * pY / bb;
        real pZZ = pZ * pZ / cc;
#else
        real waX = w[0] / aah;
        real waY = w[1] / bbh;
        real waZ = w[2] / cch;
        
        real pXX = waX * waX * aa;
        real pYY = waY * waY * bb;
        real pZZ = waZ * waZ * cc;
#endif
        h_old = h;

        real   F = 1 - ( pXX         + pYY         + pZZ       );
        real  dF = 2 * ( pXX / aah   + pYY / bbh   + pZZ / cch );
#if ( 0 )
        real ddF =   - pXX/(aah*aah) - pYY/(bbh*bbh) - pZZ/(cch*cch);  // * 2
        
        // Halley's method convergence is cubic in general
        h -= ( F * dF ) / ( dF * dF - F * ddF );
#else
        // Newton's method
        h -= F / dF;
#endif
        
        //fprintf(stderr, "  %i : h %+f  F %+e dh %+.20f\n", cnt, h_old, F, h-h_old);
        //fprintf(stderr, "       %+.10f   %+.10f   %+.10f   %+.10f\n", F, F/dF, ddF/dF, dddF/dF);

        if ( h < hmin )
        {
            h = 0.5 * ( h_old + hmin );
            continue;
        }

#if ( 0 )
        if ( cnt > 16 )
        {
            fprintf(stderr, "projectEllipsoid fails %u :  h %+f  F %.6e dh %.6e\n", cnt, h_old, F, h-h_old);
            //fprintf(stderr, "    pos  %+.10f     %+.10f       %+.10f\n", w[0], w[1], w[2]);
            //fprintf(stderr, "    F    %+.10f  dF %+.10f   ddF %+.10f\n", F, dF, ddF);
        }
#endif

        if ( ++cnt > 20 )
            break;
        
    } while ( h > h_old );

    // calculate the projection from h
    p[0] = w[0] * aa / ( aa + h );
    p[1] = w[1] * bb / ( bb + h );
    p[2] = w[2] * cc / ( cc + h );
    
#if ( 0 )
    // verify that projection is on ellipse
    real F = 1 - ( p[0]*p[0]/aa + p[1]*p[1]/bb + p[2]*p[2]/cc );
    fprintf(stderr, " %2i  >>> h %12.8f  F  %+e\n", cnt, h, F);
#endif
}


#if ( 0 )

// Halley's method convergence is cubic in general
dh = -( F * dF ) / ( dF * dF - 0.5 * F * ddF );

// 4th order method:
dh = -F * ( dF * dF - 0.5 * F * ddF ) / ( dF * dF * dF - F * dF * ddF + dddF * F * F / 6 );

// modified 4th order method:
dh = -F / dF * ( 1 + 0.5 * F * ddF / ( dF * dF ) + F * F * ( 3 * ddF * ddF - dF * dddF ) / ( 6 * dF * dF * dF * dF ));

// or equivalently:
real R = F / dF;
real T = ddF / dF;
dh = -R * ( 1 + 0.5 * R * T + R * R * ( 0.5 * T * T - dddF / ( 6 * dF ) ));

#endif
