# Supplementary material for: Self-Organization of Minimal Anaphase Spindle Midzone Bundles
Source: Curr Biol. 2019 Jul 8;29(13):2120–2130.e7. doi: 10.1016/j.cub.2019.05.049 (PMC6616649; doi:10.1016/j.cub.2019.05.049)
Supplement: Data S1. Simulation Files, Related to STAR Methods — This ZIP contains the source code of Cytosim used for this study, and all the configuration files needed to reproduce the simulation figures. Please, refer to the README file included in the package. [file mmc8.zip › Hannabuss2019_simulation_files_fixed/code/cytosim/src/math/matsparsesym5.cc]

// Cytosim was created by Francois Nedelec. Copyright 2007-2017 EMBL.

#include "matsparsesym5.h"
#include "cblas.h"
#include "smath.h"

#include <iomanip>
#include <sstream>

#if defined(__SSE3__) &&  !defined(REAL_IS_FLOAT)
#   define MATRIX5_USES_INTEL_SSE3
#endif

//------------------------------------------------------------------------------
MatrixSparseSymmetric5::MatrixSparseSymmetric5()
: mxSize(size_)
{
    mxSize      = 0;
    mxAllocated = 0;
    
    col     = 0;
    colSize = 0;
    colMax  = 0;
    diag    = 0;
    
#ifdef MATRIX5_OPTIMIZED_MULTIPLY
    nCol    = 0;
    nmax    = 0;
    ija     = 0;
    sa      = 0;
#endif
}


//------------------------------------------------------------------------------
void MatrixSparseSymmetric5::allocate( const unsigned int alc )
{
    if ( alc > mxAllocated )
    {
        Element ** col_new     = new Element*[alc];
        unsigned int * colSize_new  = new unsigned int[alc];
        unsigned int * colMax_new  = new unsigned int[alc];
        real    *  diag_new    = new real[alc];
        
        unsigned int ii = 0;
        if ( col )
        {
            for ( ; ii < mxAllocated; ++ii )
            {
                col_new[ii]     = col[ii];
                colSize_new[ii] = colSize[ii];
                colMax_new[ii]  = colMax[ii];
                diag_new[ii]    = diag[ii];
            }
            delete[] col;
            delete[] colSize;
            delete[] colMax;
            delete[] diag;
        }
        
        for ( ; ii < alc; ++ii )
        {
            col_new[ii]     = 0;
            colSize_new[ii] = 0;
            colMax_new[ii]  = 0;
            diag_new[ii]    = 0;
        }
        
        col       = col_new;
        colSize   = colSize_new;
        colMax    = colMax_new;
        diag      = diag_new;
        mxAllocated = alc;
        
#ifdef MATRIX5_OPTIMIZED_MULTIPLY
        if ( nCol ) delete[] nCol;
        nCol = new index_type[mxAllocated+1];
        for ( unsigned int jj = 0; jj <= mxSize; ++jj )
            nCol[jj] = jj;
#endif
    }
}

//------------------------------------------------------------------------------
void MatrixSparseSymmetric5::deallocate()
{
    if ( col )
    {
        for ( unsigned int ii = 0; ii < mxAllocated; ++ii )
        {
            if ( col[ii] )
            {
                delete[] col[ii];
            }
        }
        delete[] col;       col     = 0;
        delete[] colSize;   colSize = 0;
        delete[] colMax;    colMax  = 0;
        delete[] diag;      diag    = 0;
    }
    mxAllocated = 0;
}

//------------------------------------------------------------------------------
void MatrixSparseSymmetric5::allocateColumn( const index_type jj, unsigned int sz )
{
    assert_true( jj < mxSize );
    assert_true( sz > 0 );
    //printf("new S-COL %i %i\n", jj, sz );
    
    if ( sz > colMax[jj] )
    {
        const unsigned chunk = 4;
        sz = ( sz + chunk - 1 ) & ~( chunk -1 );
 
        Element * col_new = new Element[sz];
        
        if ( col[jj] )
        {
            
            //copy what is there
            for ( unsigned int ii = 0; ii < colMax[jj]; ++ii )
                col_new[ii] = col[jj][ii];
            delete[] col[jj];
            
        }
        col[jj]    = col_new;
        colMax[jj] = sz;
    }
}

//------------------------------------------------------------------------------
real& MatrixSparseSymmetric5::operator()( index_type ii, index_type jj )
{
    //this allocate the position if necessary
    assert_true( ii < mxSize );
    assert_true( jj < mxSize );
    
    //check for diagonal element
    if ( ii == jj )
        return diag[ii];
    
    // swap to get ii <= jj (address upper triangle)
    if ( jj < ii )
        std::swap(ii, jj);
    
    //check if the column is empty:
    if ( colSize[jj] == 0 )
    {
        allocateColumn( jj, 1 );
        colSize[jj]     = 1;
        col[jj][0].reset(ii);
        return col[jj][0].val;
    }
    
    //we keep the Elements ordered in the column by increasing indices
    Element * e    = col[jj];
    Element * last = col[jj] + colSize[jj];
    while ( e < last  &&  e->line < ii )
        ++e;
    if ( e < last  &&  e->line == ii )
        return e->val;
    
    //we will have to create/allocate a new Element, before the current one
    if ( colMax[jj] <= colSize[jj] )
    {
        index_type indx = e - col[jj];
        allocateColumn( jj, colSize[jj]+1 );
        assert_true( indx < colMax[jj] );
        e    = col[jj] + indx;
        last = col[jj] + colSize[jj];
    }
    
    if ( e == last )
    {
        //add the requested term at the end of the list:
        assert_true( colMax[jj] > colSize[jj] );
        e->reset(ii);
        ++colSize[jj];
        assert_true( e == col[jj] + colSize[jj] -1 );
        return e->val;
    }
    else {
        Element * p;
        //shift the list by one spot
        do {
            p = last - 1;
            last->line = p->line;
            last->val  = p->val;
            last = p;
        } while ( e < last );
        e->reset(ii);
        ++colSize[jj];
        return e->val;
    }
}

//------------------------------------------------------------------------------
real* MatrixSparseSymmetric5::addr( index_type ii, index_type jj ) const
{
    if ( ii == jj )
        return diag+ii;
    
    // swap to get ii <= jj (address upper triangle)
    if ( jj < ii )
        std::swap(ii, jj);
    
    for ( unsigned int kk = 0; kk < colSize[jj]; ++kk )
        if ( col[jj][kk].line == ii )
            return &( col[jj][kk].val );
    return 0;
}


//------------------------------------------------------------------------------
void MatrixSparseSymmetric5::makeZero()
{
    for ( unsigned int ii = 0; ii < mxSize; ++ii )
    {
        colSize[ii] = 0;
        diag[ii] = 0;
    }
}


//------------------------------------------------------------------------------
void MatrixSparseSymmetric5::scale( const real a )
{
    for ( unsigned int ii = 0; ii < mxSize; ++ii )
    {
        diag[ii] *= a;
        for ( unsigned int jj = 0; jj < colSize[ii]; ++jj )
            col[ii][jj].val *= a;
    }
}


void MatrixSparseSymmetric5::addTriangularBlock(real* mat, const unsigned ldd,
                                                const index_type si, const unsigned nb,
                                                const unsigned dim) const
{
    index_type up = si + nb;
    assert_true( up <= mxSize );

    for ( index_type jj = 0; jj < nb; ++jj )
    {
        mat[dim*(jj+ldd*jj)] += diag[jj+si];
        for ( unsigned int kk = 0; kk < colSize[jj+si]; ++kk )
        {
            index_type ii = col[jj+si][kk].line;
            if ( si <= ii && ii < up )
            {
                ii -= si;
                assert_true( ii <= jj );
                mat[dim*(ii+ldd*jj)] += col[jj+si][kk].val;
                //printf("Sp %4i %4i % .4f\n", ii, jj, a );
            }
        }
    }
}


//------------------------------------------------------------------------------
void MatrixSparseSymmetric5::addDiagonalBlock(real* mat, unsigned ldd, index_type si, unsigned nb) const
{
    assert_true( si + nb <= mxSize );
    
    for ( index_type jj = 0; jj < nb; ++jj )
    {
        mat[jj+ldd*jj] += diag[jj+si];
        for ( unsigned int kk = 0 ; kk < colSize[jj+si] ; ++kk )
        {
            index_type ii = col[jj+si][kk].line;
            if ( si <= ii )
            {
                ii -= si;
                if ( ii < nb )
                {
                    assert_true( ii <= jj );
                    mat[ii+ldd*jj] += col[jj+si][kk].val;
                    if ( ii != jj )
                        mat[jj+ldd*ii] += col[jj+si][kk].val;
                    //printf("Sp %4i %4i % .4f\n", ii, jj, a );
                }
            }
        }
    }
}


//------------------------------------------------------------------------------
int MatrixSparseSymmetric5::bad() const
{
    if ( mxSize <= 0 ) return 1;
    for ( unsigned int jj = 0; jj < mxSize; ++jj )
    {
        for ( unsigned int kk = 0 ; kk < colSize[jj] ; ++kk )
        {
            if ( col[jj][kk].line >= mxSize ) return 2;
            if ( col[jj][kk].line <= jj )   return 3;
        }
    }
    return 0;
}


//------------------------------------------------------------------------------
void MatrixSparseSymmetric5::printSparse(std::ostream& os) const
{
    os.precision(8);
    for ( unsigned int jj = 0; jj < mxSize; ++jj )
    {
        os << jj << " " << jj << " ";
        os << diag[jj] << std::endl;
        for ( unsigned int kk = 0 ; kk < colSize[jj] ; ++kk )
        {
            os << col[jj][kk].line << " " << jj << " ";
            os << col[jj][kk].val << std::endl;
        }
    }
}


//------------------------------------------------------------------------------
bool MatrixSparseSymmetric5::nonZero() const
{
    //check for any non-zero sparse term:
    for ( unsigned int jj = 0; jj < mxSize; ++jj )
    {
        if ( diag[jj] )
            return true;
        for ( unsigned int kk = 0 ; kk < colSize[jj] ; ++kk )
            if ( col[jj][kk].val )
                return true;
    }
    //if here, the matrix is empty
    return false;
}

//------------------------------------------------------------------------------
unsigned int MatrixSparseSymmetric5::nbElements() const
{
    //all allocated elements are counted, even if zero
    unsigned int cnt = 0;
    for ( unsigned int jj = 0; jj < mxSize; ++jj )
        cnt += colSize[jj];
    return cnt;
}

//------------------------------------------------------------------------------
std::string MatrixSparseSymmetric5::what() const
{
    std::ostringstream msg;
#ifdef MATRIX_USES_INTEL_SSE3
    msg << "mSS5i (" << nbElements() << ")";
#else
    msg << "mSS5 (" << nbElements() << ")";
#endif
    return msg.str();
}


#ifndef MATRIX5_OPTIMIZED_MULTIPLY

//------------------------------------------------------------------------------
void MatrixSparseSymmetric5::prepareForMultiply()
{
}


//------------------------------------------------------------------------------
void MatrixSparseSymmetric5::vecMulAdd( const real* X, real* Y ) const
{
    for ( unsigned int jj = 0; jj < mxSize; ++jj )
    {
        Y[jj] += diag[jj] * X[jj];
        for ( int kk = 0 ; kk < colSize[jj] ; ++kk )
        {
            const index_type ii = col[jj][kk].line;
            const real a = col[jj][kk].val;
            Y[ii] += a * X[jj];
            if ( ii != jj )
                Y[jj] += a * X[ii];
        }
    }
}

//------------------------------------------------------------------------------
void MatrixSparseSymmetric5::vecMulAddIso2D( const real* X, real* Y ) const
{
    for ( unsigned int jj = 0; jj < mxSize; ++jj )
    {
        const index_type Djj = 2 * jj;
        Y[Djj  ] += diag[jj] * X[Djj  ];
        Y[Djj+1] += diag[jj] * X[Djj+1];
        for ( unsigned int kk = 0 ; kk < colSize[jj] ; ++kk )
        {
            const index_type Dii = 2 * col[jj][kk].line;
            const real  a = col[jj][kk].val;
            Y[Dii  ] += a * X[Djj  ];
            Y[Dii+1] += a * X[Djj+1];
            if ( Dii != Djj )
            {
                Y[Djj  ] += a * X[Dii  ];
                Y[Djj+1] += a * X[Dii+1];
            }
        }
    }
}

//------------------------------------------------------------------------------
void MatrixSparseSymmetric5::vecMulAddIso3D( const real* X, real* Y ) const
{
    for ( unsigned int jj = 0; jj < mxSize; ++jj )
    {
        const index_type Djj = 3 * jj;
        Y[Djj  ] += diag[jj] * X[Djj  ];
        Y[Djj+1] += diag[jj] * X[Djj+1];
        Y[Djj+2] += diag[jj] * X[Djj+2];
        for ( unsigned int kk = 0 ; kk < colSize[jj] ; ++kk )
        {
            const index_type Dii = 3 * col[jj][kk].line;
            const real  a = col[jj][kk].val;
            Y[Dii  ] += a * X[Djj  ];
            Y[Dii+1] += a * X[Djj+1];
            Y[Dii+2] += a * X[Djj+2];
            if ( Dii != Djj )
            {
                Y[Djj  ] += a * X[Dii  ];
                Y[Djj+1] += a * X[Dii+1];
                Y[Djj+2] += a * X[Dii+2];
            }
        }
    }
}

#else

//==============================================================================
//                           MATRIX_OPTIMIZED_MULTIPLY
//==============================================================================
//------------------------------------------------------------------------------
void MatrixSparseSymmetric5::prepareForMultiply()
{
    
    //set array nCol[]
    int inx = mxSize;
    nCol[mxSize] = mxSize;
    for ( unsigned int jj = mxSize-1; jj > 0; --jj )
    {
        if ( colSize[jj] > 0  || diag[jj] != 0 )  inx = jj;
        nCol[jj] = inx;
    }
    nCol[0] = 0;
    
    //count number of non-zero elements, including diagonal
    index_type nbe = 1+mxSize;
    for ( unsigned int jj = 0; jj < mxSize; ++jj )
        nbe += colSize[jj];
    
    //we use a sparse matrix indexed storage from Numerical Recipes
    //allocate arrays ( ija = indices, sa = values )
    if ( nbe > nmax )
    {
        if ( ija )  delete[] ija;
        if ( sa )   delete[] sa;
        
        nmax  = nbe + mxSize;
        ija   = new index_type[nmax];
        sa    = new real[nmax];
    }
    
    //create the sparse representation, zero-based indices
    ija[0] = mxSize+1;
    index_type kk = mxSize;
    for ( unsigned int jj = 0; jj < mxSize; ++jj )
    {
        // diagonal term first:
        sa[jj]  = diag[jj];
        for ( unsigned int cc = 0; cc < colSize[jj]; ++cc )
        {
            ++kk;
            if ( kk >= nbe ) ABORT_NOW("internal out of range error");
            sa[kk]  = col[jj][cc].val;
            ija[kk] = col[jj][cc].line;
            //printf("col %i: %i %f\n", jj, ija[kk], sa[kk]);
        }
        ija[jj+1] = kk+1;
    }
    assert_true( kk+1 == nbe );
}


//------------------------------------------------------------------------------
void MatrixSparseSymmetric5::vecMulAdd( const real* X, real* Y ) const
{
    for ( index_type jj = nCol[0]; jj < mxSize; jj = nCol[jj+1] )
    {
        real X0 = X[jj];
        real Y0 = Y[jj] + sa[jj] * X0;
        const index_type end = ija[jj+1];
        for ( index_type kk = ija[jj]; kk < end; ++kk )
        {
            index_type ii = ija[kk];
            real a =  sa[kk];
            assert_true( jj != ii );
            Y0    += a * X[ii];
            Y[ii] += a * X0;
        }
        Y[jj] = Y0;
    }
}

//------------------------------------------------------------------------------

#ifdef MATRIX_USES_INTEL_SSE3

#include <pmmintrin.h>
#warning "Using SSE3 implementation"

void MatrixSparseSymmetric5::vecMulAddIso2D( const real* X, real* Y ) const
{
    __m128d x, y, a, t;
    for ( index_type jj = nCol[0]; jj < mxSize; jj = nCol[jj+1] )
    {
        const index_type Djj = 2 * jj;
        x = _mm_load_pd(X+Djj);
        a = _mm_loaddup_pd(sa+jj);
        y = _mm_add_pd(_mm_load_pd(Y+Djj), _mm_mul_pd(a, x));
        const index_type end = ija[jj+1];
        for ( index_type kk = ija[jj]; kk < end; ++kk )
        {
            const index_type Dii = 2 * ija[kk];
            a = _mm_loaddup_pd(sa+kk);
            t = _mm_add_pd(_mm_load_pd(Y+Dii), _mm_mul_pd(x, a));
            y = _mm_add_pd(y, _mm_mul_pd(_mm_load_pd(X+Dii), a));
            _mm_store_pd(Y+Dii, t);
        }
        _mm_store_pd(Y+Djj, y);
    }
}
#else
void MatrixSparseSymmetric5::vecMulAddIso2D( const real* X, real* Y ) const
{
    for ( index_type jj = nCol[0]; jj < mxSize; jj = nCol[jj+1] )
    {
        index_type Djj = 2 * jj;
        real X0 = X[Djj  ];
        real X1 = X[Djj+1];
        real Y0 = Y[Djj  ] + sa[jj] * X0;
        real Y1 = Y[Djj+1] + sa[jj] * X1;
        const index_type end = ija[jj+1];
        for ( index_type kk = ija[jj]; kk < end; ++kk )
        {
            index_type Dii = 2 * ija[kk];
            assert_true( Djj != Dii );
            real  a = sa[kk];
            Y0       += a * X[Dii  ];
            Y1       += a * X[Dii+1];
            Y[Dii  ] += a * X0;
            Y[Dii+1] += a * X1;
        }
        Y[Djj  ] = Y0;
        Y[Djj+1] = Y1;
    }
}
#endif

//------------------------------------------------------------------------------
void MatrixSparseSymmetric5::vecMulAddIso3D( const real* X, real* Y ) const
{
    for ( index_type jj = nCol[0]; jj < mxSize; jj = nCol[jj+1] )
    {
        index_type Djj = 3 * jj;
        real X0 = X[Djj  ];
        real X1 = X[Djj+1];
        real X2 = X[Djj+2];
        real Y0 = Y[Djj  ] + sa[jj] * X0;
        real Y1 = Y[Djj+1] + sa[jj] * X1;
        real Y2 = Y[Djj+2] + sa[jj] * X2;
        const index_type end = ija[jj+1];
        for ( index_type kk = ija[jj]; kk < end; ++kk )
        {
            index_type Dii = 3 * ija[kk];
            assert_true( Djj != Dii );
            real  a = sa[kk];
            Y0       += a * X[Dii  ];
            Y1       += a * X[Dii+1];
            Y2       += a * X[Dii+2];
            Y[Dii  ] += a * X0;
            Y[Dii+1] += a * X1;
            Y[Dii+2] += a * X2;
        }
        Y[Djj  ] = Y0;
        Y[Djj+1] = Y1;
        Y[Djj+2] = Y2;
    }
}

#endif
