# Supplementary material for: Self-Organization of Minimal Anaphase Spindle Midzone Bundles
Source: Curr Biol. 2019 Jul 8;29(13):2120–2130.e7. doi: 10.1016/j.cub.2019.05.049 (PMC6616649; doi:10.1016/j.cub.2019.05.049)
Supplement: Data S1. Simulation Files, Related to STAR Methods — This ZIP contains the source code of Cytosim used for this study, and all the configuration files needed to reproduce the simulation figures. Please, refer to the README file included in the package. [file mmc8.zip › Hannabuss2019_simulation_files_fixed/code/cytosim/src/math/vector2.h]

// Cytosim was created by Francois Nedelec. Copyright 2007-2017 EMBL.
#ifndef VECTOR2_H
#define VECTOR2_H


#include "real.h"
#include "assert_macro.h"

#include <iostream>
#include <sstream>
#include <iomanip>
#include <cstdio>
#include <cmath>

/// Vector2 is a vector with 2 `real` components.
/**
 Note: We assume that the coordinates XX and YY are adjacent in memory, 
 allowing easy conversion operators to and from C-array.
 Although this is not guaranteed by the C-standard, this is usually the case.
 */
class Vector2
{
    
public:
    
    /// dimensionality is 2
    static unsigned dimensionality() { return 2; }
    
    /// coordinates are public
    real XX, YY;
    
    
    /// by default, coordinates are not initialized
    Vector2() {}
    
    /// construct from values
    Vector2(const real x, const real y) : XX(x), YY(y) {}
    
    /// construct from values
    Vector2(const real x, const real y, real) : XX(x), YY(y) {}

    /// construct from address
    Vector2(const real v[]) : XX(v[0]), YY(v[1]) {}
    
    /// construct from array of size d
    Vector2(const real v[], int d)
    {
        if ( d > 1 )
        {
            XX = v[0];
            YY = v[1];
        }
        else
        {
            if ( d > 0 )
                XX = v[0];
            else
                XX = 0;
            YY = 0;
        }
    }

    /// create new Vector with coordinates from the given array
    static Vector2 make(const real b[]) { return Vector2(b[0], b[1]); }

    /// destructor (is not-virtual: do not derive from this class)
    ~Vector2() {}
    
    
    /// address of coordinate array
    real * data()                { return &XX; }
    
    /// constant address of coordinate array
    real const* data()     const { return &XX; }
    
#if ( 1 )
    /// implicit conversion to a modifiable real pointer
    operator real*()             { return &XX; }
    
    /// implicit conversion to a constant real pointer
    operator const real*() const { return &XX; }    
#else
    /// value of a coordinate
    real operator[](unsigned ii) const
    {
        assert_true(ii<2);
        if ( ii == 1 )
            return YY;
        else
            return XX;
    }

    /// modifiable access to individual coordinates
    real& operator[](unsigned ii)
    {
        assert_true(ii<2);
        if ( ii == 1 )
            return YY;
        else
            return XX;
    }
#endif
    
    /// copy coordinates from array of size d
    void get(const real v[], const int& d)
    {
        if ( d > 1 )
        {
            XX = v[0];
            YY = v[1];
        }
        else
        {
            if ( d > 0 )
                XX = v[0];
            else
                XX = 0;
            YY = 0;
        }
    }

    /// replace coordinates by the ones provided
    void get(const float b[])
    {
        XX = b[0];
        YY = b[1];
    }
    
    /// replace coordinates by the ones provided
    void get(const double b[])
    {
        XX = b[0];
        YY = b[1];
    }
    
    /// copy coordinates to given array
    void put(float b[]) const
    {
        b[0] = XX;
        b[1] = YY;
    }
    
    /// copy coordinates to given array
    void put(double b[]) const
    {
        b[0] = XX;
        b[1] = YY;
    }
    
    /// add content to given address
    void add_to(real b[]) const
    {
        b[0] += XX;
        b[1] += YY;
    }
    
    /// add content scaled by `alpha` to given address
    void add_to(real alpha, real b[]) const
    {
        b[0] += alpha * XX;
        b[1] += alpha * YY;
    }

    /// add content `n` times to array `b` of size `ldd*n`
    void add_to(real b[], int n, int ldd) const
    {
        for ( int i = 0; i < n; ++i )
        {
            b[ldd*i  ] += XX;
            b[ldd*i+1] += YY;
        }
    }
    
    /// subtract content scaled by `alpha` to given address
    void sub_to(real alpha, real b[]) const
    {
        b[0] -= alpha * XX;
        b[1] -= alpha * YY;
    }

    /// subtract to given array
    void sub_to(real b[]) const
    {
        b[0] -= XX;
        b[1] -= YY;
    }

    /// set coordinates to zero
    void zero()
    {
        XX = 0;
        YY = 0;
    }
    
    /// change coordinates
    void set(const real x, const real y)
    {
        XX = x;
        YY = y;
    }
    
    /// change coordinates (last argument is discarded)
    void set(const real x, const real y, const real)
    {
        XX = x;
        YY = y;
    }

    /// change signs of all coordinates
    void oppose()
    {
        XX = -XX;
        YY = -YY;
    }
    
    //------------------------------------------------------------------
    
    /// the square of the standard norm
    real normSqr() const
    {
        return XX*XX + YY*YY;
    }

    
    /// the standard norm = sqrt(x^2+y^2)
    real norm() const
    {
        return sqrt(XX*XX + YY*YY);
    }
    
    /// the 2D norm = sqrt(x^2+y^2)
    real normXY() const
    {
        return sqrt(XX*XX + YY*YY);
    }

    /// square of the distance to other point == (a-this).normSqr()
    real distanceSqr(Vector2 const& a) const
    {
        return (a.XX-XX)*(a.XX-XX) + (a.YY-YY)*(a.YY-YY);
    }
    
    /// distance to other point == (a-this).norm()
    real distance(Vector2 const& a) const
    {
        return sqrt((a.XX-XX)*(a.XX-XX) + (a.YY-YY)*(a.YY-YY));
    }
    
    /// returns  min(x, y)
    real minimum() const
    {
        if ( XX > YY )
            return YY;
        else
            return XX;
    }
    
    /// returns  max(x, y)
    real maximum() const
    {
        if ( XX > YY )
            return XX;
        else
            return YY;
    }
    
    /// the infinite norm = max(|x|, |y|)
    real norm_inf() const
    {
        real x = fabs(XX);
        real y = fabs(YY);
        if ( x > y )
            return x;
        else
            return y;
    }
    
    /// true if no component is NaN
    bool valid() const
    {
        return ( XX == XX ) && ( YY == YY );
    }

    /// true if all components are zero
    bool null() const
    {
        return ( XX == 0 ) && ( YY == 0 );
    }

    /// normalize to norm=n
    void normalize(const real n = 1.0)
    {
        real s = n / norm();
        XX *= s;
        YY *= s;
    }
    
    /// returns the colinear vector of norm=n
    const Vector2 normalized(const real n = 1.0) const
    {
        real sn = n / norm();
        return Vector2(XX*sn, YY*sn);
    }

    //------------------------------------------------------------------

    /// returns a perpendicular vector, of same norm
    const Vector2 orthogonal() const
    {
        return Vector2(-YY, XX);
    }

    /// returns a perpendicular vector, of norm `n`
    const Vector2 orthogonal(const real n) const
    {
        real s = n / sqrt( XX*XX + YY*YY );
        return Vector2(-s*YY, s*XX);
    }
    
    /// returns a vector perpendicular to *this, close to `d`, of norm = `n`
    const Vector2 orthogonal(Vector2 d, const real n)
    {
        d -= ( ( d * (*this) ) / normSqr() ) * (*this);
        return d.normalized(n);
    }

    /// convert from cartesian to spherical coordinates ( r, theta, phi )
    const Vector2 spherical() const
    {
        return Vector2(sqrt(XX*XX+YY*YY),
                       atan2(YY, XX));
    }
    
    /// convert from spherical to cartesian coordinates ( x, y, z )
    const Vector2 cartesian() const
    {
        return Vector2(XX*cos(YY),
                       XX*sin(YY));
    }
    
    //------------------------------------------------------------------
    
    /// addition of two vectors
    friend const Vector2 operator +(Vector2 const& a, Vector2 const& b)
    {
        return Vector2(a.XX+b.XX, a.YY+b.YY);
    }
    
    /// subtraction of two vectors
    friend const Vector2 operator -(Vector2 const& a, Vector2 const& b)
    {
        return Vector2(a.XX-b.XX, a.YY-b.YY);
    }
    
    /// unary + operator does nothing
    friend const Vector2 operator +(Vector2 const& b)
    {
        return b;
    }
    
    /// opposition of a vector
    friend const Vector2 operator -(Vector2 const& b)
    {
        return Vector2(-b.XX, -b.YY);
    }
    
    /// returns the element-by-element product
    const Vector2 e_mul(const real b[]) const
    {
        return Vector2(XX*b[0], YY*b[1]);
    }
    
    /// returns the element-by-element division
    const Vector2 e_div(const real b[]) const
    {
        return Vector2(XX/b[0], YY/b[1]);
    }
    
    /// returns a vector with each element squared
    const Vector2 e_squared() const
    {
        return Vector2(XX*XX, YY*YY);
    }
    
    /// returns sum of all coordinates
    real e_sum() const
    {
        return XX + YY;
    }

    
    /**
     In dimension 2, we define a cross-product operator which returns a real,
     which in this case represents a Vector aligned with the Z axis.
     We also define the cross-product with a scalar, also corresponding to a 
     Vector aligned with Z. This is a fair contraction of the 3D vector product.
     */
    
    /// the cross product of two vectors is a Z-Vector
    friend real cross(Vector2 const& a, Vector2 const& b)
    {
        return a.XX * b.YY - a.YY * b.XX;
    }

    /// cross product of a vector with a Z-Vector
    friend const Vector2 cross(Vector2 const& a, const real b)
    {
        return Vector2(a.YY*b, -a.XX*b);
    }

    /// cross product of a Z-vector with a Vector
    friend const Vector2 cross(const real a, Vector2 const& b)
    {
        return Vector2(-a*b.YY, a*b.XX);
    }

    
    /// scalar product of two vectors
    friend real operator *(Vector2 const& a, Vector2 const& b)
    {
        return a.XX*b.XX + a.YY*b.YY;
    }
    
    /// multiplication by scalar s
    friend const Vector2 operator *(Vector2 const& a, const real s)
    {
        return Vector2(s*a.XX, s*a.YY);
    }
    
    /// mutiplication by scalar s
    friend const Vector2 operator *(const real s, Vector2 const& a)
    {
        return Vector2(s*a.XX, s*a.YY);
    }
    
    /// division by scalar s
    friend const Vector2 operator /(Vector2 const& a, const real s)
    {
        return Vector2(a.XX/s, a.YY/s);
    }
    
    /// addition of another vector b
    void operator +=(Vector2 const& b)
    {
        XX += b.XX;
        YY += b.YY;
    }
    
    /// subtraction of another vector b
    void operator -=(Vector2 const& b)
    {
        XX -= b.XX;
        YY -= b.YY;
    }
    
    /// multiplication by a scalar
    void operator *=(const real b)
    {
        XX *= b;
        YY *= b;
    }
    
    /// division by a scalar
    void operator /=(const real b)
    {
        XX /= b;
        YY /= b;
    }
    
    //------------------------------------------------------------------
    
    /// equality test
    friend bool operator ==(Vector2 const& a, Vector2 const& b)
    {
        return ( a.XX==b.XX  &&  a.YY==b.YY );
    }
    
    /// non-equality test
    friend bool operator !=(Vector2 const& a, Vector2 const& b)
    {
        return ( a.XX!=b.XX  ||  a.YY!=b.YY );
    }
    
    //------------------------------------------------------------------
    
    /// conversion to a string
    std::string toString() const
    {
        std::ostringstream oss;
        oss << XX << " " << YY;
        return oss.str();
    }
    
    /// conversion to a string with given precision
    std::string toString(int w, int p) const
    {
        std::ostringstream oss;
        oss.precision(p);
        oss << std::setw(w) << XX << " ";
        oss << std::setw(w) << YY;
        return oss.str();
    }
    
    /// print to a file
    void print(FILE * out = stdout) const
    {
        fprintf(out, "  %+9.3f %+9.3f", XX, YY);
    }
    
    /// print to a file, surrounded by parenthesis
    void pprint(FILE * out = stdout) const
    {
        fprintf(out, "( %+9.3f %+9.3f )", XX, YY);
    }

    /// print, followed by a new line
    void println(FILE * out = stdout) const
    {
        fprintf(out, "  %+9.3f %+9.3f\n", XX, YY);
    }

    //------------------------------------------------------------------
    
    /// add a random component in [-s, s] to each coordinate
    void addRand(real s);
    
    
    /// a vector orthogonal to *this, with `norm == n, chosen randomly and uniformly
    const Vector2 randOrthoU(real n) const;
    
    /// a vector orthogonal to *this, with `norm <= n`, chosen randomly and uniformly
    const Vector2 randOrthoB(real n) const;
    
    
    /// Vector with random independent coordinates in [0,+1]
    static const Vector2 prand();
    
    /// Vector with random independent coordinates in [0,+n]
    static const Vector2 prand(real n);
    
    /// Vector with random independent coordinates in [-1,+1]
    static const Vector2 srand();
    
    /// Vector with random independent coordinates in [-n,+n]
    static const Vector2 srand(real n);
    
    
    /// random Vector of norm = 1; sampling is uniform
    static const Vector2 randU();
    
    /// return a random vector of norm = n; sampling is uniform
    static const Vector2 randU(real n);
    
    
    /// return a random vector of norm <= 1; sampling is uniform
    static const Vector2 randB();
    
    /// return a random vector of norm <= n; sampling is uniform
    static const Vector2 randB(real n);
    
    
    /// return a random vector with Normally distributed coordinates ~ N(0,n)
    static const Vector2 randG(real n);
    
};


//-------------------------- associated global functions -----------------------

/// stream input operator
std::istream & operator >> (std::istream&, Vector2&);

/// stream output operator
std::ostream & operator << (std::ostream&, Vector2 const&);

/// linear interpolation: returns a + x * b
const Vector2 interpolate(Vector2 const& a, real x, Vector2 const& b);

/// square of the distance between two points, equivalent to (a-b).normSqr()
real distanceSqr(Vector2 const& a, Vector2 const& b);

/// distance between two points, equivalent to (a-b).norm()
real distance(Vector2 const& a, Vector2 const& b);


#endif
