# Supplementary material for: Self-Organization of Minimal Anaphase Spindle Midzone Bundles
Source: Curr Biol. 2019 Jul 8;29(13):2120–2130.e7. doi: 10.1016/j.cub.2019.05.049 (PMC6616649; doi:10.1016/j.cub.2019.05.049)
Supplement: Data S1. Simulation Files, Related to STAR Methods — This ZIP contains the source code of Cytosim used for this study, and all the configuration files needed to reproduce the simulation figures. Please, refer to the README file included in the package. [file mmc8.zip › Hannabuss2019_simulation_files_fixed/code/cytosim/src/math/matrixbase.h]

// Cytosim was created by Francois Nedelec. Copyright 2007-2017 EMBL.

#ifndef MATRIX_BASE
#define MATRIX_BASE


#include "real.h"
#include "smath.h"
#include "assert_macro.h"
#include <iostream>
#include <iomanip>
class Random;

/// Fortran-style matrices of small dimensions: 1, 2 and 3
/** 

 Square matrices of small dimensions that can be used to represent
 transformations over the Vector space.

 The matrice's elements are stored in a one dimensional array in column major order.
 
 */

template < unsigned SZ >
class MatrixBase
{
    
public:
    
    /// the array of value, column-major
    real val[SZ*SZ];
    
public:
    
    /// The default creator does not initialize
    MatrixBase() {}
    
    /// The default destructor does nothing
    virtual ~MatrixBase() {}
    
    
    /// Copy-creator from a C-style array
    MatrixBase(real v[SZ][SZ]) 
    {
        for ( unsigned i=0; i<SZ; ++i )
            for ( unsigned j=0; j<SZ; ++j )
                val[i + SZ * j] = v[i][j];
    }
    
    /// Copy-creator from a Fortran-style array
    MatrixBase(real v[SZ*SZ]) 
    {
        for ( unsigned ii = 0; ii < SZ*SZ; ++ii )
            val[ii] = v[ii];
    }
    
    /// set all components to zero
    void makeZero() 
    {
        for ( unsigned ii = 0; ii < SZ*SZ; ++ii )
            val[ii] = 0;
    }
    
    /// set to Diagonal matrix with 'x' on diagonal
    void makeDiagonal(real x)
    {
        for ( unsigned ii = 0; ii < SZ*SZ; ++ii )
            val[ii] = 0;
        for ( unsigned ii = 0; ii < SZ*SZ; ii += SZ+1 )
            val[ii] = x;
    }
    
    /// set to Identity (ones on the diagonal, zero elsewhere)
    void makeOne()
    {
        makeDiagonal(1.0);
    }

    /// conversion to a modifiable real array
    real* data() 
    {
        return val;
    }

    /// access to modifiable elements of the matrix by (line, column)
    real& operator()(const unsigned ii, const unsigned jj)
    {
        return val[ii + SZ * jj];
    }
    
    /// access to modifiable elements of the matrix by (line, column)
    real const& operator()(const unsigned ii, const unsigned jj) const
    {
        return val[ii + SZ * jj];
    }
    
    /// access to modifiable elements by index in the array
    real& operator[](const unsigned ii)
    {
        return val[ii];
    }
    
    /// constant reference to element in array
    const real& operator[](const unsigned ii) const
    {
        return val[ii];
    }
    
#if ( 0 )
    /// extract column vector at index `jj`
    void getColumn(const unsigned jj, real vec[SZ]) const
    {
        const real * v = val + jj * SZ;
        for ( unsigned ii = 0; ii < SZ; ++ii )
            vec[ii] = v[ii];
    }
    
    /// set column vector at index `jj`
    void setColumn(const unsigned jj, const real vec[SZ])
    {
        real * v = val + jj * SZ;
        for ( unsigned ii = 0; ii < SZ; ++ii )
            v[ii] = vec[ii];
    }
    
    /// extract line vector at index `ii`
    void getLine(const unsigned ii, real vec[SZ]) const
    {
        const real * v = val + ii;
        for ( unsigned jj = 0; jj < SZ; ++jj )
            vec[jj] = v[SZ*jj];
    }
    
    /// set line vector at index `ii`
    void setLine(const unsigned ii, const real vec[SZ])
    {
        real * v = val + ii;
        for ( unsigned jj = 0; jj < SZ; ++jj )
            v[SZ*jj] = vec[jj];
    }
#endif
    
    /// return the transposed matrix
    MatrixBase transposed() const 
    {
        MatrixBase res;
        for ( unsigned ii = 0; ii < SZ; ++ii )
            for ( unsigned jj = 0; jj < SZ; ++jj )
                res.val[ii + SZ*jj] = val[jj + SZ*ii];
        return res;
    }
    
    /// transpose this matrix
    void transpose() 
    {
        real x;
        for ( unsigned ii = 0; ii < SZ; ++ii )
            for ( unsigned jj = 0; jj < ii; ++jj )
            {
                x = val[ii + SZ*jj];
                val[ii + SZ*jj] = val[jj + SZ*ii];
                val[jj + SZ*ii] = x;
            }
    }    
    
    /// maximum of all fabs(element)
    real maxNorm() const 
    {
        real res = 0;
        for ( unsigned ii = 0; ii < SZ*SZ; ++ii )
        {
            if ( fabs( val[ii] ) > res )
                res = fabs( val[ii] );
        }
        return res;
    }
    
    /// formatted output
    void write(std::ostream & os) const 
    {
        os.precision(4);
        for ( unsigned ii = 0; ii < SZ; ++ii )
        {
            for ( unsigned jj = 0; jj < SZ; ++jj )
                os << " " << std::setw(10) << val[ii+SZ*jj];
            os << std::endl;
        }
    }
    
    /// calculate a distance to the subspace of rotations = maxNorm( M'*M - Id )
    real maxDeviationFromRotation() const
    {
        MatrixBase mm = transposed() * (*this);
        for ( unsigned ii = 0; ii < SZ; ++ii )
            mm( ii, ii ) -= 1.0;
        return mm.maxNorm();
    }
    
    /// returns the matrix multiplied by a real scalar
    friend MatrixBase operator * (const MatrixBase & a, const real b)
    {
        MatrixBase res;
        for ( unsigned ii = 0; ii < SZ*SZ; ++ii )
            res.val[ii] = a.val[ii] * b;
        return res;
    }
    
    /// opposition: change sign in all coordinates
    MatrixBase operator - () const
    {
        MatrixBase res;
        for ( unsigned ii = 0; ii < SZ*SZ; ++ii )
            res.val[ii] = -val[ii];
        return res;
    }

    /// returns the matrix multiplied by the real scalar a
    friend MatrixBase operator * (const real a, const MatrixBase & b)
    {
        MatrixBase res;
        for ( unsigned ii = 0; ii < SZ*SZ; ++ii )
            res.val[ii] = a * b.val[ii];
        return res;
    }
    
    /// multiply the matrix by the real scalar a
    void operator *= (const real a)
    {
        for ( unsigned ii = 0; ii < SZ*SZ; ++ii )
            val[ii] *= a;
    }
    
    /// divide the matrix by the real scalar a
    void operator /= (const real a)
    {
        for ( unsigned ii = 0; ii < SZ*SZ; ++ii )
            val[ii] /= a;
    }
    
    /// add matrix m
    void operator += (const MatrixBase m)
    {
        for ( unsigned ii = 0; ii < SZ*SZ; ++ii )
            val[ii] += m.val[ii];
    }
    
    /// subtract matrix m
    void operator -= (const MatrixBase m)
    {
        for ( unsigned ii = 0; ii < SZ*SZ; ++ii )
            val[ii] -= m.val[ii];
    }
    
    /// add two matrices and return the result
    friend MatrixBase operator + (const MatrixBase & a, const MatrixBase & b)
    {
        MatrixBase res;
        for ( unsigned ii = 0; ii < SZ*SZ; ++ii )
            res.val[ii] = a.val[ii] + b.val[ii];
        return res;
    }
    
    /// substract two matrices and return the result
    friend MatrixBase operator - (const MatrixBase & a, const MatrixBase & b)
    {
        MatrixBase res;
        for ( unsigned ii = 0; ii < SZ*SZ; ++ii )
            res.val[ii] = a.val[ii] - b.val[ii];
        return res;
    }
    
    /// multiply two matrices and return the result
    friend MatrixBase operator * (const MatrixBase & a, const MatrixBase & b)
    {
        MatrixBase res;
        for ( unsigned ii = 0; ii < SZ; ++ii )
            for ( unsigned jj = 0; jj < SZ; ++jj )
            {
                real x = a.val[ii] * b.val[SZ*jj];
                for ( unsigned kk = 1; kk < SZ; ++kk )
                    x += a.val[ii+SZ*kk] * b.val[kk+SZ*jj];
                res.val[ii+SZ*jj] = x;
            }
        return res;
    }

    /// Vector multiplication: out <- M * in
    void vecMul(const real* in, real* out) const
    {
        for ( unsigned ii = 0; ii < SZ; ++ii )
        {
            real x = val[ii] * in[0];
            for ( unsigned jj = 1; jj < SZ; ++jj )
                x += val[ii + SZ*jj] * in[jj];
            out[ii] = x;
        }
    }
    
    /// Vector multiplication: vec <- M * vec
    void vecMul(real* vec) const
    {
        real copy[SZ];
        for ( unsigned ii = 0; ii < SZ; ++ii )
            copy[ii] = vec[ii];
        vecMul(copy, vec);
    }
    
    
    //------------------------------- STATIC ----------------------------------------
    
    
    /// return identity matrix (ones on the diagonal, zero elsewhere)
    static MatrixBase one()
    {
        MatrixBase res;
        res.makeDiagonal(1.0);
        return res;
    }
    
    /// return zero matrix
    static MatrixBase zero()
    {
        MatrixBase res;
        res.makeZero();
        return res;
    }

    /// build the rotation matrix `M = 2 V * V' - 1`
    /**
     This sets a rotation of determinant +1, under which 'V' is invariant
     The plane orthogonal to 'V' is rotated by PI.
     */
    static MatrixBase householder(const real V[])
    {
        MatrixBase res;
        for ( unsigned ii = 0; ii < SZ; ++ii )
            for ( unsigned jj = 0; jj < SZ; ++jj )
                res.val[ii+SZ*jj] = 2.0 * V[ii] * V[jj] - ( ii == jj );
        return res;
    }
    
    /// build the projection matrix `M = 1 - V (x) V`
    /**
     This sets a projection on the plane perpendicular to 'V'.
     */
    static MatrixBase projection(const real V[])
    {
        MatrixBase res;
        for ( unsigned ii = 0; ii < SZ; ++ii )
            for ( unsigned jj = 0; jj < SZ; ++jj )
                res.val[ii+SZ*jj] = 1.0 - V[ii] * V[jj];
        return res;
    }

};

/// output
template < unsigned SZ >
inline std::ostream& operator << (std::ostream& os, const MatrixBase<SZ>& mat)
{
    mat.write(os);
    return os;
}


#endif
