# Supplementary material for: Self-Organization of Minimal Anaphase Spindle Midzone Bundles
Source: Curr Biol. 2019 Jul 8;29(13):2120–2130.e7. doi: 10.1016/j.cub.2019.05.049 (PMC6616649; doi:10.1016/j.cub.2019.05.049)
Supplement: Data S1. Simulation Files, Related to STAR Methods — This ZIP contains the source code of Cytosim used for this study, and all the configuration files needed to reproduce the simulation figures. Please, refer to the README file included in the package. [file mmc8.zip › Hannabuss2019_simulation_files_fixed/code/cytosim/src/math/matsparsesym5.h]

// Cytosim was created by Francois Nedelec. Copyright 2007-2017 EMBL.

#ifndef MATSPARSESYM5_H
#define MATSPARSESYM5_H

#include <cstdio>
#include "matrix.h"

//#define MATRIX5_OPTIMIZED_MULTIPLY

///real symmetric sparse Matrix, with optimized multiplication
/** 
MatrixSparseSymmetric5 is a sparse matrix with a full storage for the diagonal.
The plan is to use a public sparse matrix package, for example:
 -Pardiso  http://www.pardiso-project.org
 -PETSc    http://www.mcs.anl.gov/petsc/petsc-as
Pardiso is included in Intel MKL and should be a good choice
*/
class MatrixSparseSymmetric5 : public Matrix
{
    
private:
    
    ///Element describes an element in a sparse matrix
    // The elements are stored per columns, that is how the column index is known
    struct Element 
    {
        real        val;    ///< The value of the element
        index_type  line;   ///< The index of the line
        
        void reset(index_type i)
        {
            line = i;
            val = 0.0;
        }
    };
    
private:
    /// size of matrix
    unsigned &   mxSize;
    
    /// amount of memory which has been allocated
    unsigned int mxAllocated;
    
    ///the values on the diagonal
    real  * diag;
    
    /// array col[c][] holds Elements of column 'c'
    Element ** col;
    
    /// colSize[c] is the number of Elements in column 'c'
    unsigned int  * colSize;
    
    /// colMax[c] number of Elements allocated in column 'c'
    unsigned int  * colMax;
    
    /// allocate column to hold specified number of values
    void allocateColumn( index_type column_index, unsigned int nb_values );
    
#ifdef MATRIX5_OPTIMIZED_MULTIPLY
    ///nCol[ii] is the index of the first non-empty column of index >= ii
    index_type * nCol;
    
    ///array of index for the optmized multiplication
    unsigned int  nmax;
    index_type  * ija;
    real        * sa;
#endif
    
public:

    /// base for destructor
    void deallocate();
    
    /// default constructor
    MatrixSparseSymmetric5();
    
    /// default destructor
    virtual ~MatrixSparseSymmetric5()  { deallocate(); }
    
    /// set all the element to zero
    void makeZero();
    
    /// allocate the matrix to hold ( sz * sz )
    void allocate( unsigned int sz );
        
    /// returns the address of element at (x, y), no allocation is done
    real* addr( index_type x, index_type y ) const;
    
    /// returns the address of element at (x, y), allocating if necessary
    real& operator()( index_type x, index_type y );
    
    /// scale the matrix by a scalar factor
    void scale( real a );
    
    /// add the diagonal block ( x, x, x+sx, x+sx ) from this matrix to M
    void addDiagonalBlock(real* mat, unsigned ldd, index_type si, unsigned nb) const;
    
    /// add upper triangular half of 'this' block ( idx, idx, idx+siz, idx+siz ) to `mat`
    void addTriangularBlock(real* mat, index_type ldd, index_type si, unsigned nb, unsigned dim) const;
    
    ///optional optimization that may accelerate multiplications by a vector
    void prepareForMultiply();
    
    /// multiplication of a vector: Y = Y + M * X, dim(X) = dim(M)
    void vecMulAdd( const real* X, real* Y ) const;
    
    /// 2D isotropic multiplication of a vector: Y = Y + M * X
    void vecMulAddIso2D( const real* X, real* Y ) const;
    
    /// 3D isotropic multiplication of a vector: Y = Y + M * X
    void vecMulAddIso3D( const real* X, real* Y ) const;
    
    /// true if matrix is non-zero
    bool nonZero() const;
    
    /// number of element which are non-zero
    unsigned int  nbElements() const;
    
    /// returns a string which a description of the type of matrix
    std::string what() const;
    
    /// printf debug function in sparse mode: i, j : value
    void printSparse(std::ostream&) const;
    
    /// debug function
    int bad() const;
};


#endif
