# Supplementary material for: Self-Organization of Minimal Anaphase Spindle Midzone Bundles
Source: Curr Biol. 2019 Jul 8;29(13):2120–2130.e7. doi: 10.1016/j.cub.2019.05.049 (PMC6616649; doi:10.1016/j.cub.2019.05.049)
Supplement: Data S1. Simulation Files, Related to STAR Methods — This ZIP contains the source code of Cytosim used for this study, and all the configuration files needed to reproduce the simulation figures. Please, refer to the README file included in the package. [file mmc8.zip › Hannabuss2019_simulation_files_fixed/code/cytosim/src/math/matsparsebandsym.h]

// Cytosim was created by Francois Nedelec. Copyright 2007-2017 EMBL.


#ifndef MATRIXSPARSEBANDSYM_H
#define MATRIXSPARSEBANDSYM_H

#include <cstdio>
#include "matrix.h"

/// a sparse real symmetric Matrix, with a variable number of full diagonals
class MatrixSparseBandSymmetric : public Matrix
{

private:
    
    /// size of the matrix
    unsigned int mxSize;
    
    /// size of memory which has been allocated
    unsigned int mxAllocated;
    
    /// size of memory allocate to hold the diagonals
    unsigned int mxAllocated_diag;
    
    // number of off-diagonals stored in val
    unsigned int diag;
    
    // the diagonal's values
    real * val;
    
    // the off-diagonal's values: normal sparse
    
    // array [size][?] holding the values for each column
    real ** mxCol;
    
    // array [size][?] holding the line index for each column
    int **  mxRow;
    
    void allocateColumn( unsigned int, unsigned int );
    
public:
    
    //size of (square) matrix
    unsigned int size() const { return mxSize; }

    /// base for destructor
    void deallocate();
    
    /// default constructor
    MatrixSparseBandSymmetric();
    
    /// default destructor
    virtual ~MatrixSparseBandSymmetric()  { deallocate(); }
    
    /// set all the element to zero
    void makeZero();
    
    /// allocate the matrix, specifying the number of off diagonal
    void allocate( unsigned int sz, unsigned int diagonals );
    
    /// allocate the matrix to hold ( sz * sz )
    void allocate( unsigned int sz ) 
    {
        allocate( sz, 1 );
    }
    
    /// returns the address of element at (x, y), no allocation is done
    real* addr( index_type x, index_type y ) const;
    
    /// returns the address of element at (x, y), allocating if necessary
    real& operator()( index_type x, index_type y );
    
    /// scale the matrix by a scalar factor
    void scale( real a );
    
    /// add  diagonal block ( x, x, x+sx, x+sx ) to `mat`
    void addDiagonalBlock(real* mat, index_type ldd, index_type si, unsigned nb) const;

    /// add upper triangular half of ( idx, idx, idx+siz, idx+siz ) to `mat`
    void addTriangularBlock(real* mat, unsigned ldd, index_type si, unsigned nb, unsigned dim) const;

    /// multiplication of a vector: Y = Y + M * X, dim(X) = dim(M)
    void vecMulAdd( const real* X, real* Y ) const;
    
    /// 2D isotropic multiplication of a vector: Y = Y + M * X
    void vecMulAddIso2D( const real* X, real* Y ) const;
    
    /// 3D isotropic multiplication of a vector: Y = Y + M * X
    void vecMulAddIso3D( const real* X, real* Y ) const;
    
    /// true if matrix is non-zero
    bool nonZero() const;
    
    /// number of element which are non-zero
    unsigned int  nbElements() const;
    
    /// returns a string which a description of the type of matrix
    std::string what() const;
    
    /// printf debug function in sparse mode: i, j : value
    void printSparse(std::ostream&) const;
    
    /// debug function
    int bad() const;
    
};

#endif
