# Supplementary material for: Self-Organization of Minimal Anaphase Spindle Midzone Bundles
Source: Curr Biol. 2019 Jul 8;29(13):2120–2130.e7. doi: 10.1016/j.cub.2019.05.049 (PMC6616649; doi:10.1016/j.cub.2019.05.049)
Supplement: Data S1. Simulation Files, Related to STAR Methods — This ZIP contains the source code of Cytosim used for this study, and all the configuration files needed to reproduce the simulation figures. Please, refer to the README file included in the package. [file mmc8.zip › Hannabuss2019_simulation_files_fixed/code/cytosim/src/math/matsparsesymblk.cc]

// Cytosim was created by Francois Nedelec. Copyright 2007-2017 EMBL.


#include "matsparsesymblk.h"
#include <sstream>


MatrixSparseSymmetricBlock::MatrixSparseSymmetricBlock()
{
    allocated_ = 0;
    col_       = 0;
    col_max_   = 0;
    col_size_  = 0;
    
    col_next_  = new index_type[1];
    col_next_[0] = 0;
}


void MatrixSparseSymmetricBlock::allocate(unsigned alc)
{
    if ( alc % BSZ )
        ABORT_NOW("the matrix dimension in not a multiple of its block size");
    
    if ( alc > allocated_ )
    {
        /*
         'chunk' can be increased to gain performance:
          more memory will be used, but reallocation will be less frequent
        */
        const unsigned chunk = 64;
        alc = ( alc + chunk - 1 ) & ~( chunk -1 );

        //fprintf(stderr, "MSSB allocate matrix %u\n", alc);
        Element ** col_new      = new Element*[alc+1];
        unsigned * col_max_new  = new unsigned[alc+1];
        unsigned * col_size_new = new unsigned[alc+1];
       
        index_type ii = 0;
        if ( col_ )
        {
            for ( ; ii <= allocated_; ++ii )
            {
                col_new[ii]      = col_[ii];
                col_max_new[ii]  = col_max_[ii];
                col_size_new[ii] = col_size_[ii];
            }
            delete[] col_;
            delete[] col_max_;
            delete[] col_size_;
       }
        
        col_       = col_new;
        col_max_   = col_max_new;
        col_size_  = col_size_new;
        allocated_ = alc;

        for ( ; ii <= alc; ++ii )
        {
            col_[ii]      = 0;
            col_max_[ii]  = 0;
            col_size_[ii] = 0;
        }

        delete[] col_next_;
        col_next_ = new index_type[allocated_+1];
    }
}


void MatrixSparseSymmetricBlock::deallocate()
{
    if ( col_ )
    {
        for ( index_type ii = 0; ii <= allocated_; ++ii )
        {
            if ( col_[ii] )
                delete[] col_[ii];
        }
        delete[] col_;       col_      = 0;
        delete[] col_max_;   col_max_  = 0;
        delete[] col_size_;  col_size_ = 0;
        delete[] col_next_;  col_next_ = 0;
    }
    allocated_ = 0;
}


/// copy `cnt` elements from `src` to `dst`
void copy(unsigned cnt, MatrixSparseSymmetricBlock::Element * src, MatrixSparseSymmetricBlock::Element * dst)
{
    for ( unsigned ii = 0; ii < cnt; ++ii )
        dst[ii] = src[ii];
}


void MatrixSparseSymmetricBlock::allocateColumn(const index_type jj, unsigned alc)
{
    assert_true( jj < size_ );
    
    if ( alc > col_max_[jj] )
    {
        //fprintf(stderr, "MSS1 allocate column %i size %u\n", jj, alc);
        /*
         'chunk' can be increased, to gain performance:
         more memory will be used, but reallocation will be less frequent
         */
        const unsigned chunk = 16;
        alc = ( alc + chunk - 1 ) & ~( chunk -1 );
        Element * col_new = new Element[alc];
        
        if ( col_[jj] )
        {
            //copy over previous column elements
            copy(col_size_[jj], col_[jj], col_new);
            
            //release old memory
            delete[] col_[jj];
        }
        col_[jj]     = col_new;
        col_max_[jj] = alc;
    }
}


/**
 This allocate to be able to hold the matrix element if necessary
*/
MatrixSparseSymmetricBlock::Element& MatrixSparseSymmetricBlock::block(index_type ii, index_type jj)
{
    assert_true( ii < size_ );
    assert_true( jj < size_ );
    assert_true( ii % BSZ == 0 );
    assert_true( jj % BSZ == 0 );
    
    //fprintf(stderr, "MSS( %6i %6i )\n", ii, jj);
    
    // swap to get ii > jj (address lower triangle)
    if ( ii < jj )
        std::swap(ii, jj);
    
    Element * col = col_[jj];
    
    if ( col_size_[jj] > 0 )
    {
        Element * e = col;
        Element * lst = col + col_size_[jj] - 1;
        
        //check all elements in the column:
        while ( e <= lst )
        {
            if ( e->inx == ii )
                return *e;
            ++e;
        }
    }
    else
    {
        allocateColumn(jj, 2);
        col = col_[jj];
        // put diagonal term always first:
        col->reset(jj);
        if ( ii == jj )
        {
            col_size_[jj] = 1;
            return col[0];
        }
        //add the requested term:
        col[1].reset(ii);
        col_size_[jj] = 2;
        return col[1];
    }
    
    // add the requested term at the end:
    unsigned n = col_size_[jj];
    
    // allocate space for new Element if necessary:
    if ( n >= col_max_[jj] )
    {
        allocateColumn(jj, n+1);
        col = col_[jj];
    }
    
    assert_true( n < col_max_[jj] );
    col[n].reset(ii);
    ++col_size_[jj];
    
    //printColumn(jj);
    return col[n];
}


real& MatrixSparseSymmetricBlock::operator()(index_type ii, index_type jj)
{
    index_type iir = ii % BSZ;
    index_type jjr = jj % BSZ;

    // swap to address lower triangle
    if ( ii < jj )
    {
        Element & e = block(jj-jjr, ii-iir);
        return *e.addr(jjr, iir);
    }
    else
    {
        Element & e = block(ii-iir, jj-jjr);
        return *e.addr(iir, jjr);
    }
}


real* MatrixSparseSymmetricBlock::addr(index_type iid, index_type jjd) const
{
    index_type ii, jj, iir, jjr;
    // swap to address lower triangle
    if ( iid < jjd )
    {
        iir = jjd % BSZ;
        ii  = jjd - iir;
        jjr = iid % BSZ;
        jj  = iid - jjr;
    }
    else
    {
        iir = iid % BSZ;
        ii  = iid - iir;
        jjr = jjd % BSZ;
        jj  = jjd - jjr;
    }
    
    for ( unsigned n = 0; n < col_size_[jj]; ++n )
        if ( col_[jj][n].inx == ii )
            return col_[jj][n].addr(iir, jjr);
    
    return 0;
}


//------------------------------------------------------------------------------
#pragma mark -

void MatrixSparseSymmetricBlock::makeZero()
{
    for ( index_type jj = 0; jj < size_; ++jj )
        col_size_[jj] = 0;

    // add a terminal value for AVX implementation of mulVec:
    if ( size_ > 0 )
    {
        col_size_[size_] = 0;
        if ( !col_[size_] )
        {
            col_[size_] = new Element[1];
            col_max_[size_] = 1;
        }
        col_[size_][0].reset(0);
    }
}


bool MatrixSparseSymmetricBlock::nonZero() const
{
    //check for any non-zero sparse term:
    for ( unsigned jj = 0; jj < size_; ++jj )
        for ( unsigned n = 0 ; n < col_size_[jj] ; ++n )
        {
            real * M = col_[jj][n].val;
            for ( int u = 0; u < BSZ*BSZ; ++u )
                if ( M[u] )
                    return true;
        }
    
    //if here, the matrix is empty
    return false;
}


void MatrixSparseSymmetricBlock::scale(const real alpha)
{
    for ( index_type jj = 0; jj < size_; ++jj )
        for ( index_type n = 0; n < col_size_[jj]; ++n )
            col_[jj][n].scale(alpha);
}


/// add all elements of block 'S' to 'M'
void addBlockF(real * M, unsigned ldd, real const* S)
{
    M[0    ] += S[0];
#if ( BSZ == 2 )
    M[1    ] += S[1];
    M[  ldd] += S[2];
    M[1+ldd] += S[3];
#elif ( BSZ == 3 )
    M[1      ] += S[1];
    M[2      ] += S[2];
    M[  ldd  ] += S[3];
    M[1+ldd  ] += S[4];
    M[2+ldd  ] += S[5];
    M[  ldd*2] += S[6];
    M[1+ldd*2] += S[7];
    M[2+ldd*2] += S[8];
#endif
}

/// add lower elements of block 'S' to upper triangle of 'M'
void addBlockU(real * M, unsigned ldd, real const* S)
{
    M[0    ] += S[0];
#if ( BSZ == 2 )
    M[  ldd] += S[1];
    M[1+ldd] += S[3];
    assert_true( S[2] == 0 );
#elif ( BSZ == 3 )
    M[  ldd  ] += S[1];
    M[1+ldd  ] += S[4];
    M[  ldd*2] += S[2];
    M[1+ldd*2] += S[5];
    M[2+ldd*2] += S[8];
    assert_true( S[3] == 0 );
    assert_true( S[6] == 0 );
    assert_true( S[7] == 0 );
#endif
}

/// add lower elements of block 'S' to both upper and lower triangles of 'M'
void addBlockS(real * M, unsigned ldd, real const* S)
{
    M[0    ] += S[0];
#if ( BSZ == 2 )
    M[1    ] += S[1];
    M[  ldd] += S[1];
    M[1+ldd] += S[3];
    assert_true( S[2] == 0 );
#elif ( BSZ == 3 )
    M[1      ] += S[1];
    M[2      ] += S[2];
    M[  ldd  ] += S[1];
    M[1+ldd  ] += S[4];
    M[2+ldd  ] += S[5];
    M[  ldd*2] += S[2];
    M[1+ldd*2] += S[5];
    M[2+ldd*2] += S[8];
    assert_true( S[3] == 0 );
    assert_true( S[6] == 0 );
    assert_true( S[7] == 0 );
#endif
}

/// add all elements of block 'S' to 'M', with transposition
void addBlockT(real * M, unsigned ldd, real const* S)
{
    M[0    ] += S[0];
#if ( BSZ == 2 )
    M[1    ] += S[2];
    M[  ldd] += S[1];
    M[1+ldd] += S[3];
#elif ( BSZ == 3 )
    M[1      ] += S[3];
    M[2      ] += S[6];
    M[  ldd  ] += S[1];
    M[1+ldd  ] += S[4];
    M[2+ldd  ] += S[7];
    M[  ldd*2] += S[2];
    M[1+ldd*2] += S[5];
    M[2+ldd*2] += S[8];
#endif
}


void MatrixSparseSymmetricBlock::addTriangularBlock(real* mat, const unsigned ldd,
                                                const index_type si,
                                                const unsigned nb,
                                                const unsigned dim) const
{
    if ( si % BSZ )  ABORT_NOW("incompatible index");
    if ( nb % BSZ )  ABORT_NOW("incompatible size");

    index_type up = si + nb;
    index_type off = si + ldd * si;
    assert_true( up <= size_ );
    
    for ( index_type jj = si; jj < up; ++jj )
    {
        if ( col_size_[jj] > 0 )
        {
            assert_true(col_[jj][0].inx == jj);
            addBlockU(mat + ( jj + ldd*jj ) - off, ldd, col_[jj][0].val);
            for ( unsigned n = 1; n < col_size_[jj]; ++n )
            {
                index_type ii = col_[jj][n].inx;
                // assuming lower triangle is stored:
                assert_true( ii > jj );
                if ( ii < up )
                {
                    //printf("MSSB %4i %4i % .4f\n", ii, jj, a);
                    addBlockT(mat + ( jj + ldd*ii ) - off, ldd, col_[jj][n].val);
                }
            }
        }
    }
}


void MatrixSparseSymmetricBlock::addDiagonalBlock(real* mat, unsigned ldd,
                                              const index_type si,
                                              const unsigned nb) const
{
    if ( si % BSZ )  ABORT_NOW("incompatible index");
    if ( nb % BSZ )  ABORT_NOW("incompatible size");
    
    index_type up = si + nb;
    index_type off = si + ldd * si;
    assert_true( up <= size_ );
    
    for ( index_type jj = si; jj < up; ++jj )
    {
        if ( col_size_[jj] > 0 )
        {
            assert_true(col_[jj][0].inx == jj);
            addBlockS(mat+( jj + ldd*jj )-off, ldd, col_[jj][0].val);
            for ( unsigned n = 1; n < col_size_[jj]; ++n )
            {
                index_type ii = col_[jj][n].inx;
                // assuming lower triangle is stored:
                assert_true( ii > jj );
                if ( ii < up )
                {
                    //printf("MSSB %4i %4i % .4f\n", ii, jj, a);
                    addBlockF(mat + ( ii + ldd*jj ) - off, ldd, col_[jj][n].val);
                    addBlockT(mat + ( jj + ldd*ii ) - off, ldd, col_[jj][n].val);
                }
            }
        }
    }
}


int MatrixSparseSymmetricBlock::bad() const
{
    if ( size_ <= 0 ) return 1;
    for ( unsigned jj = 0; jj < size_; ++jj )
    {
        for ( unsigned n = 0 ; n < col_size_[jj] ; ++n )
        {
            if ( col_[jj][n].inx >= size_ ) return 2;
            if ( col_[jj][n].inx <= jj )    return 3;
        }
    }
    return 0;
}


unsigned MatrixSparseSymmetricBlock::nbElements() const
{
    //all allocated elements are counted, even if zero
    unsigned cnt = 0;
    for ( unsigned jj = 0; jj < size_; jj+=BSZ )
        cnt += col_size_[jj];
    return cnt;
}


//------------------------------------------------------------------------------
#pragma mark -


std::string MatrixSparseSymmetricBlock::what() const
{
    std::ostringstream msg;
#if defined(__AVX2__) &&  !defined(REAL_IS_FLOAT)
    msg << "mSSB* (" << BSZ*BSZ << "x" << nbElements() << ")";
#elif defined(__SSE3__) &&  !defined(REAL_IS_FLOAT)
    msg << "mSSB+ (" << BSZ*BSZ << "x" << nbElements() << ")";
#else
    msg << "mSSB (" << BSZ*BSZ << "x" << nbElements() << ")";
#endif
    return msg.str();
}


void MatrixSparseSymmetricBlock::printSparse(std::ostream & os) const
{
    std::streamsize p = os.precision();
    os.precision(8);
    for ( unsigned jj = 0; jj < size_; ++jj )
    {
        for ( unsigned n = 0 ; n < col_size_[jj] ; ++n )
        {
            index_type ii = col_[jj][n].inx;
            real * M = col_[jj][n].val;
            if ( ii == jj )
            {
                for ( int x = 0; x < BSZ; ++x )
                for ( int y = x; y < BSZ; ++y )
                    os << ii+y << " " << jj+x << " " << M[y+BSZ*x] << std::endl;
            }
            else
            {
                for ( int x = 0; x < BSZ; ++x )
                for ( int y = 0; y < BSZ; ++y )
                    os << ii+y << " " << jj+x << " " << M[y+BSZ*x] << std::endl;
            }
        }
    }
    os.precision(p);
}


void MatrixSparseSymmetricBlock::printColumns(std::ostream & os)
{
    os << "MSS3 size " << size_ << ":";
    for ( int jj = 0; jj < size_; ++jj )
    {
        os << "\n   " << jj << "   " << col_size_[jj];
        os << " " << col_next_[jj];
    }
    os << std::endl;
}


void MatrixSparseSymmetricBlock::printColumn(std::ostream & os, const index_type jj)
{
    Element const* col = col_[jj];
    os << "MSS3 col " << jj << ":";
    for ( unsigned n = 0; n < col_size_[jj]; ++n )
    {
        os << "\n" << col[n].inx << " :";
        for ( unsigned u = 0; u < BSZ*BSZ; ++u )
            os << " " << col[n].val[u];
    }
    os << std::endl;
}


//------------------------------------------------------------------------------
#pragma mark -

void MatrixSparseSymmetricBlock::prepareForMultiply()
{
    col_next_[size_] = size_;
    
    if ( size_ > 0 )
    {
        unsigned inx = size_;
        unsigned nxt = size_;
        while ( --inx > 0 )
        {
            if ( col_size_[inx] > 0 )
                nxt = inx;
            col_next_[inx] = nxt;
        }
        if ( col_size_[0] > 0 )
            col_next_[0] = 0;
        else
            col_next_[0] = nxt;
    }
    
    //printColumns(std::clog);
}


#if ( BSZ == 1 )

void MatrixSparseSymmetricBlock::vecMulAdd(const real* X, real* Y) const
{
    for ( index_type jj = col_next_[0]; jj < size_; jj = col_next_[jj+1] )
    {
        assert_true( jj < size_ );
        assert_true( col_size_[jj] > 0 );
        const real X0 = X[jj];
        assert_true( col_[jj][0].inx == jj );
        real * M = col_[jj][0].val;
        real Y0 = Y[jj] + M[0] * X0;
        for ( unsigned n = 1 ; n < col_size_[jj] ; ++n )
        {
            const index_type ii = col_[jj][n].inx;
            assert_true( ii < size_ );
            assert_true( ii != jj );
            real * M = col_[jj][n].val;
            Y[ii] += M[0] * X0;
            Y0 += M[0] * X[ii];
        }
        Y[jj] = Y0;
    }
}

#elif ( BSZ == 2 )

#if defined(__AVX2__) &&  !defined(REAL_IS_FLOAT)

#include <immintrin.h>

#if defined __AVX2__ && defined __ICC
#   define USE_SIMD_FMA
#endif

#ifdef USE_SIMD_FMA
#   warning "Using AVX2 implementation with Fused Multiply Add instructions"
#else
#   warning "Using AVX2 implementation"
#endif

typedef __m128d vec2;
#define SSE(x) _mm_##x##_pd
typedef __m256d vec4;
#define AVX(x) _mm256_##x##_pd

void MatrixSparseSymmetricBlock::vecMulAdd(const real* X, real* Y) const
{
    vec2 d01, d23;
    
    assert_true( col_next_[0] <= size_ );
    {
        //load next 2x2 matrix diagonal element:
        real * m = col_[col_next_[0]][0].val;
        d01 = SSE(load)(m  );
        d23 = SSE(load)(m+2);
    }
    
    //std::clog << "MatrixSparseSymmetricBlock using Intel SIMD\n";
    index_type nn;
    for ( index_type jj = col_next_[0]; jj < size_; jj = nn )
    {
        nn = col_next_[jj+1];
        assert_true( col_size_[jj] > 0 );
        vec2 x0 = SSE(load1)(X+jj  );
        vec2 x1 = SSE(load1)(X+jj+1);

        assert_true( col_[jj][0].inx == jj );
        
        vec2 m01 = d01;
        vec2 m23 = d23;
        vec2 m13 = SSE(unpackhi)(m01, m23);

        // load first 2x2 matrix element into 2 vectors:
        real * n = col_[jj][1].val;
        vec2 n01 = SSE(load)(n  );
        vec2 n23 = SSE(load)(n+2);

        assert_true( nn <= size_ );
        {
            assert_true( col_max_[nn] > 0 );
            // load diagonal 2x2 matrix element from next column:
            real * nd = col_[nn][0].val;
            d01 = SSE(load)(nd  );
            d23 = SSE(load)(nd+2);
        }
        
        //multiply with the symmetrized block:
        //real Y0 = Y[jj  ] + M[0] * X0 + M[1] * X1;
        //real Y1 = Y[jj+1] + M[1] * X0 + M[3] * X1;
#ifdef USE_SIMD_FMA
        //std::clog << "MatrixSparseSymmetricBlock using FMA instructions\n";
        vec2 uu = SSE(fmadd)(m01, x0, SSE(load)(Y+jj));
        vec2 yy = SSE(fmadd)(m13, x1, uu);
#else
        vec2 uu = SSE(add)(SSE(mul)(m01, x0), SSE(load)(Y+jj));
        vec2 yy = SSE(add)(SSE(mul)(m13, x1), uu);
#endif
        
        const unsigned sup = col_size_[jj]-1;
        for ( unsigned n = 1 ; n < sup ; ++n )
        {
            const index_type ii = col_[jj][n].inx;
            assert_true(ii != jj);
            
            //
            vec2 m01 = n01;
            vec2 m23 = n23;
            {
                // load next 2x2 matrix element into 2 vectors:
                real * m = col_[jj][n+1].val;
                n01 = SSE(loadu)(m  );
                n23 = SSE(loadu)(m+2);
            }
            
            // multiply with the full block:
            //Y[ii  ] += M[0] * X0 + M[2] * X1;
            //Y[ii+1] += M[1] * X0 + M[3] * X1;
#ifdef USE_SIMD_FMA
            vec2 uu = SSE(fmadd)(m01, x0, SSE(load)(Y+ii));
            vec2 tt = SSE(fmadd)(m23, x1, uu);
#else
            vec2 uu = SSE(add)(SSE(mul)(m01, x0), SSE(load)(Y+ii));
            vec2 tt = SSE(add)(SSE(mul)(m23, x1), uu);
#endif
            SSE(store)(Y+ii, tt);
            
            // multiply with the transposed block:
            //Y0 += M[0] * X[ii] + M[1] * X[ii+1];
            //Y1 += M[2] * X[ii] + M[3] * X[ii+1];
#ifdef USE_SIMD_FMA
            vec2 m02 = SSE(unpacklo)(m01, m23);
            vec2 m13 = SSE(unpackhi)(m01, m23);
            vec2 vv = SSE(fmadd)(m02, SSE(load1)(X+ii), yy);
            yy = SSE(fmadd)(m13, SSE(load1)(X+ii+1), vv);
#else
            vec2 xx = SSE(load)(X+ii);
            vec2 vv = SSE(hadd)(SSE(mul)(m01, xx), SSE(mul)(m23, xx));
            yy = SSE(add)(vv, yy);
#endif
        }
        
        if ( sup > 0 )
        {
            const index_type ii = col_[jj][sup].inx;
            // multiply with the full block:
            //Y[ii  ] += M[0] * X0 + M[2] * X1;
            //Y[ii+1] += M[1] * X0 + M[3] * X1;
#ifdef USE_SIMD_FMA
            uu = SSE(fmadd)(n01, x0, SSE(load)(Y+ii));
            vec2 tt = SSE(fmadd)(n23, x1, uu);
#else
            uu = SSE(add)(SSE(mul)(n01, x0), SSE(load)(Y+ii));
            vec2 tt = SSE(add)(SSE(mul)(n23, x1), uu);
#endif
            SSE(store)(Y+ii, tt);
            
            // multiply with the transposed block:
            //Y0 += M[0] * X[ii] + M[1] * X[ii+1];
            //Y1 += M[2] * X[ii] + M[3] * X[ii+1];
#ifdef USE_SIMD_FMA
            vec2 m02 = SSE(unpacklo)(n01, n23);
            m13 = SSE(unpackhi)(n01, n23);
            vec2 vv = SSE(fmadd)(m02, SSE(load1)(X+ii), yy);
            yy = SSE(fmadd)(m13, SSE(load1)(X+ii+1), vv);
#else
            vec2 xx = SSE(load)(X+ii);
            vec2 vv = SSE(hadd)(SSE(mul)(n01, xx), SSE(mul)(n23, xx));
            yy = SSE(add)(vv, yy);
#endif
        }
        //Y[jj  ] = Y0;
        //Y[jj+1] = Y1;
        SSE(store)(Y+jj, yy);
    }
}

#elif defined(__SSE3__) &&  !defined(REAL_IS_FLOAT)

#include <immintrin.h>
#warning "Using SSE3 implementation"

typedef __m128d vec2;
#define SSE(x) _mm_##x##_pd

void MatrixSparseSymmetricBlock::vecMulAdd(const real* X, real* Y) const
{
    //std::clog << "MatrixSparseSymmetricBlock using Intel SIMD\n";
    for ( index_type jj = col_next_[0]; jj < size_; jj = col_next_[jj+1] )
    {
        assert_true( col_size_[jj] > 0 );
        vec2 x0 = SSE(load1)(X+jj  );
        vec2 x1 = SSE(load1)(X+jj+1);
        
        assert_true( col_[jj][0].inx == jj );
        
        // load 2x2 matrix element into 2 vectors:
        real * m = col_[jj][0].val;
        vec2 m01 = SSE(load)(m  );
        vec2 m23 = SSE(load)(m+2);
        vec2 m13 = SSE(unpackhi)(m01, m23);
        
        //multiply with the symmetrized block:
        //real Y0 = Y[jj  ] + M[0] * X0 + M[1] * X1;
        //real Y1 = Y[jj+1] + M[1] * X0 + M[3] * X1;
        vec2 uu = SSE(add)(SSE(mul)(m01, x0), SSE(load)(Y+jj));
        vec2 yy = SSE(add)(SSE(mul)(m13, x1), uu);
        
        for ( unsigned n = 1 ; n < col_size_[jj]; ++n )
        {
            const index_type ii = col_[jj][n].inx;
            assert_true(ii != jj);
            
            // load 2x2 matrix element into 2 vectors:
            real * m = col_[jj][n].val;
            m01 = SSE(loadu)(m  );
            m23 = SSE(loadu)(m+2);
            
            // multiply with the full block:
            //Y[ii  ] += M[0] * X0 + M[2] * X1;
            //Y[ii+1] += M[1] * X0 + M[3] * X1;
            vec2 uu = SSE(add)(SSE(mul)(m01, x0), SSE(load)(Y+ii));
            vec2 tt = SSE(add)(SSE(mul)(m23, x1), uu);
            SSE(store)(Y+ii, tt);
            
            // multiply with the transposed block:
            //Y0 += M[0] * X[ii] + M[1] * X[ii+1];
            //Y1 += M[2] * X[ii] + M[3] * X[ii+1];
            vec2 xx = SSE(load)(X+ii);
            vec2 vv = SSE(hadd)(SSE(mul)(m01, xx), SSE(mul)(m23, xx));
            yy = SSE(add)(vv, yy);
        }
        //Y[jj  ] = Y0;
        //Y[jj+1] = Y1;
        SSE(store)(Y+jj, yy);
    }
}

#else

void MatrixSparseSymmetricBlock::vecMulAdd(const real* X, real* Y) const
{
    for ( index_type jj = col_next_[0]; jj < size_; jj = col_next_[jj+1] )
    {
        assert_true( col_size_[jj] > 0 );
        assert_true( jj < size_ );
        const real X0 = X[jj  ];
        const real X1 = X[jj+1];
        assert_true( col_[jj][0].inx == jj );
        real * M = col_[jj][0].val;
        assert_true( M[2] == 0 );
        // multiply with the symmetrized block:
        real Y0 = Y[jj  ] + M[0] * X0 + M[1] * X1;
        real Y1 = Y[jj+1] + M[1] * X0 + M[3] * X1;
        for ( unsigned n = 1 ; n < col_size_[jj] ; ++n )
        {
            const index_type ii = col_[jj][n].inx;
            assert_true( ii < size_ );
            assert_true( ii != jj );
            real * M = col_[jj][n].val;
            // multiply with the full block:
            Y[ii  ] += M[0] * X0 + M[2] * X1;
            Y[ii+1] += M[1] * X0 + M[3] * X1;
            // multiply with the transposed block:
            Y0 += M[0] * X[ii] + M[1] * X[ii+1];
            Y1 += M[2] * X[ii] + M[3] * X[ii+1];
        }
        Y[jj  ] = Y0;
        Y[jj+1] = Y1;
    }
}

#endif

#else  // BSZ == 3

///@todo Optimize with INTEL AVX2
void MatrixSparseSymmetricBlock::vecMulAdd(const real* X, real* Y) const
{
    for ( index_type jj = col_next_[0]; jj < size_; jj = col_next_[jj+1] )
    {
        assert_true( jj < size_ );
        assert_true( col_size_[jj] > 0 );
        const real X0 = X[jj  ];
        const real X1 = X[jj+1];
        const real X2 = X[jj+2];
        assert_true( col_[jj][0].inx == jj );
        real * M = col_[jj][0].val;
        assert_true( M[3] == 0 );
        assert_true( M[6] == 0 );
        assert_true( M[7] == 0 );
        // multiply with the symmetrized block:
        real Y0 = Y[jj  ] + M[0] * X0 + M[1] * X1 + M[2] * X2;
        real Y1 = Y[jj+1] + M[1] * X0 + M[4] * X1 + M[5] * X2;
        real Y2 = Y[jj+2] + M[2] * X0 + M[5] * X1 + M[8] * X2;
        
        for ( unsigned n = 1 ; n < col_size_[jj] ; ++n )
        {
            const index_type ii = col_[jj][n].inx;
            assert_true( ii < size_ );
            assert_true( ii != jj );
            real * M = col_[jj][n].val;
            // multiply with the full block:
            Y[ii  ] +=  M[0] * X0 + M[3] * X1 + M[6] * X2;
            Y[ii+1] +=  M[1] * X0 + M[4] * X1 + M[7] * X2;
            Y[ii+2] +=  M[2] * X0 + M[5] * X1 + M[8] * X2;
            // multiply with the transposed block:
            Y0 += M[0] * X[ii] + M[1] * X[ii+1] + M[2] * X[ii+2];
            Y1 += M[3] * X[ii] + M[4] * X[ii+1] + M[5] * X[ii+2];
            Y2 += M[6] * X[ii] + M[7] * X[ii+1] + M[8] * X[ii+2];
        }
        Y[jj  ] = Y0;
        Y[jj+1] = Y1;
        Y[jj+2] = Y2;
    }
}

#endif
