# Supplementary material for: Self-Organization of Minimal Anaphase Spindle Midzone Bundles
Source: Curr Biol. 2019 Jul 8;29(13):2120–2130.e7. doi: 10.1016/j.cub.2019.05.049 (PMC6616649; doi:10.1016/j.cub.2019.05.049)
Supplement: Data S1. Simulation Files, Related to STAR Methods — This ZIP contains the source code of Cytosim used for this study, and all the configuration files needed to reproduce the simulation figures. Please, refer to the README file included in the package. [file mmc8.zip › Hannabuss2019_simulation_files_fixed/code/cytosim/src/math/matsparsesymblk.h]

// Cytosim was created by Francois Nedelec. Copyright 2007-2017 EMBL.

#ifndef MATSPARSESYM3_H
#define MATSPARSESYM3_H

#include <cstdio>
#include "matrix.h"
//#include "vecprint.h"


//The block size should match the dimensionaltiy of the simulation:
#ifndef BSZ
   #include "dim.h"
   #define BSZ DIM
#endif

///real symmetric sparse Matrix
/**
 MatrixSparseSymmetric3 uses a sparse storage, with arrays of elements for each column.
 Each element is a square block of size BSZ x BSZ.
 
 Elements are stored in random order in the column.
 
 F. Nedelec, 17--27 March 2017
 */
class MatrixSparseSymmetricBlock : public Matrix
{
public:
    
    /// A BSZ x BSZ block element of the sparse matrix
    class Element
    {
    public:
        
        /// values of the element
        real val[BSZ*BSZ];
        
        union {
            /// index of the line
            index_type  inx;
            
            /// padding to align to 16 bytes boundaries
            real pad[BSZ];
        };
        
        Element() {}
        
        void reset(index_type i)
        {
            inx = i;
            for ( unsigned u = 0; u < BSZ*BSZ; ++u )
                val[u] = 0.0;
        }
        
        void scale(const real alpha)
        {
            for ( unsigned u = 0; u < BSZ*BSZ; ++u )
                val[u] *= alpha;
        }
        
        void add_sym(const real* mat)
        {
            for ( int x = 0; x < BSZ; ++x )
            {
                val[x+BSZ*x] += mat[x+BSZ*x];
                for ( int y = x+1; y < BSZ; ++y )
                {
                    val[y+BSZ*x] += mat[y+BSZ*x];
                    val[x+BSZ*y] += mat[y+BSZ*x];
                }
            }
        }
        
        void add_sym(const real alpha, const real* mat)
        {
            for ( int x = 0; x < BSZ; ++x )
            {
                val[x+BSZ*x] += alpha * mat[x+BSZ*x];
                for ( int y = x+1; y < BSZ; ++y )
                {
                    val[y+BSZ*x] += alpha * mat[y+BSZ*x];
                    val[x+BSZ*y] += alpha * mat[y+BSZ*x];
                }
            }
        }
        
        void sub_lower(const real* mat)
        {
            for ( int x = 0; x < BSZ; ++x )
            for ( int y = x; y < BSZ; ++y )
                val[y+BSZ*x] -= mat[y+BSZ*x];
        }

        void add(const real alpha, const real* mat)
        {
            //VecPrint::matPrint(std::clog, BSZ, BSZ, mat, BSZ);
            for ( int u = 0; u < BSZ*BSZ; ++u )
                val[u] += alpha * mat[u];
        }
 
        void add_lower(const real* mat)
        {
            for ( int x = 0; x < BSZ; ++x )
                for ( int y = x; y < BSZ; ++y )
                    val[y+BSZ*x] += mat[y+BSZ*x];
        }

        void add_lower(const real alpha, const real* mat)
        {
            for ( int x = 0; x < BSZ; ++x )
            for ( int y = x; y < BSZ; ++y )
                val[y+BSZ*x] += alpha * mat[y+BSZ*x];
        }

        real* addr(int i, int j)
        {
            return val + ( i + BSZ*j );
        }
    };
    
private:
    
    /// amount of memory which has been allocated
    unsigned   allocated_;
    
    /// array col_[c][] holds Elements of column 'c'
    Element ** col_;
    
    /// col_size_[c] is the number of Elements in column 'c'
    unsigned * col_size_;
    
    /// col_max_[c] is the number of Elements allocated in column 'c'
    unsigned * col_max_;
    
    /// allocate column to hold specified number of values
    void allocateColumn(index_type col, unsigned nb);
    
    /// col_next_[ii] is the index of the first non-empty column of index >= ii
    index_type * col_next_;

public:

    /// base for destructor
    void deallocate();
    
    /// default constructor
    MatrixSparseSymmetricBlock();
    
    /// default destructor
    virtual ~MatrixSparseSymmetricBlock()  { deallocate(); }
    
    /// set all the element to zero
    void makeZero();
    
    /// allocate the matrix to hold ( sz * sz )
    void allocate(unsigned alc);
    
    /// returns element at indices
    Element& block(index_type x, index_type y);
    
    /// returns the address of element at (x, y), no allocation is done
    real* addr(index_type x, index_type y) const;
    
    /// returns the address of element at (x, y), allocating if necessary
    real& operator()(index_type x, index_type y);
    
    /// scale the matrix by a scalar factor
    void scale(real);
    
    /// add the diagonal block ( x, x, x+sx, x+sx ) from this matrix to M
    void addDiagonalBlock(real* mat, unsigned ldd, index_type si, unsigned nb) const;
    
    /// add upper triangular half of 'this' block ( idx, idx, idx+siz, idx+siz ) to `mat`
    void addTriangularBlock(real* mat, index_type ldd, index_type si, unsigned nb, unsigned dim) const;
    
    ///optional optimization that may accelerate multiplications by a vector
    void prepareForMultiply();
    
    /// multiplication of a vector: Y = Y + M * X with dim(X) = dim(M)
    void vecMulAdd(const real* X, real* Y) const;
    
    /// multiplication of a vector: Y = Y + M * X with dim(X) = dim(M)
    void vecMulAddSSE(const real* X, real* Y) const;
    
    /// 2D isotropic multiplication of a vector: Y = Y + M * X with dim(X) = 2 * dim(M)
    void vecMulAddIso2D(const real* X, real* Y) const {};
    
    /// 3D isotropic multiplication of a vector: Y = Y + M * X with dim(X) = 3 * dim(M)
    void vecMulAddIso3D(const real* X, real* Y) const {};

    /// true if matrix is non-zero
    bool nonZero() const;
    
    /// number of elements which are not null
    unsigned nbElements() const;
    
    
    /// returns a string which a description of the type of matrix
    std::string what() const;
    
    /// printf debug function in sparse mode: i, j : value
    void printSparse(std::ostream &) const;
    
    /// print content of one column
    void printColumn(std::ostream &, index_type);

    /// print content of one column
    void printColumns(std::ostream &);
    
    /// debug function
    int bad() const;
};


#endif
