# Supplementary material for: Self-Organization of Minimal Anaphase Spindle Midzone Bundles
Source: Curr Biol. 2019 Jul 8;29(13):2120–2130.e7. doi: 10.1016/j.cub.2019.05.049 (PMC6616649; doi:10.1016/j.cub.2019.05.049)
Supplement: Data S1. Simulation Files, Related to STAR Methods — This ZIP contains the source code of Cytosim used for this study, and all the configuration files needed to reproduce the simulation figures. Please, refer to the README file included in the package. [file mmc8.zip › Hannabuss2019_simulation_files_fixed/code/cytosim/src/math/matrix1.h]

// Cytosim was created by Francois Nedelec. Copyright 2007-2017 EMBL.

#ifndef MATRIX1_H
#define MATRIX1_H

#include "matrixbase.h"
#include "vector1.h"

/// 1x1 matrix
class Matrix1 : public MatrixBase<1>
{
public:

    ///constructor
    Matrix1() {};
    
    /// automatic conversion from MatrixBase<1>
    Matrix1(MatrixBase<1> const& m) : MatrixBase<1>(m) {}

    
    
    /// extract column vector at index `jj`
    Vector1 getColumn(const unsigned) const
    {
        return Vector1(val[0], 0);
    }
    
    /// set column vector
    void setColumn(const unsigned, Vector1 const& vec)
    {
        val[0] = vec.XX;
    }
    
    /// extract line vector
    Vector1 getLine(const unsigned) const
    {
        return Vector1(val[0], 0);
    }
    
    /// set line vector
    void setLine(const unsigned, Vector1 const& vec)
    {
        val[0] = vec.XX;
    }

    /// set matrix from one vector
    void setColumns(Vector1 const& vec)
    {
        val[0] = vec.XX;
    }
    

    /// rotation angle
    real rotationAngle() const;
    
    /// rotation from angle
    static Matrix1 rotationFromAngles(real a);

    /// return a rotation that transforms (1,0,0) into `vec` ( norm(vec) should be > 0 )
    static Matrix1 rotationToVector(const Vector1& vec);
    
    /// return a random rotation that transforms (1,0,0) into `vec` ( norm(vec) should be > 0 )
    static Matrix1 rotationToVector(const Vector1& vec, Random&)
    {
        return rotationToVector(vec);
    }
    
    /// a random rotation chosen uniformly
    static Matrix1 randomRotation(Random&);

};


inline Vector1 operator * (const Matrix1 & a, const Vector1 & v)
{
    return Vector1(a.val[0] * v.XX, 0);
}

#endif
