# Supplementary material for: Self-Organization of Minimal Anaphase Spindle Midzone Bundles
Source: Curr Biol. 2019 Jul 8;29(13):2120–2130.e7. doi: 10.1016/j.cub.2019.05.049 (PMC6616649; doi:10.1016/j.cub.2019.05.049)
Supplement: Data S1. Simulation Files, Related to STAR Methods — This ZIP contains the source code of Cytosim used for this study, and all the configuration files needed to reproduce the simulation figures. Please, refer to the README file included in the package. [file mmc8.zip › Hannabuss2019_simulation_files_fixed/code/cytosim/src/math/platonic.cc]

// Cytosim was created by Francois Nedelec. Copyright 2007-2017 EMBL.

#include "assert_macro.h"
#include "platonic.h"
#include "smath.h"
#include <cmath>


//------------------------------------------------------------------------------
#pragma mark -

namespace Platonic
{
    
    unsigned Solid::nb_vertices(Polyhedra K)
    {
        static const unsigned V[] = { 4, 6,  12 };
        return V[K];
    }
    
    unsigned Solid::nb_faces(Polyhedra K)
    {
        static const unsigned F[] = { 4, 8,  20 };
        return F[K];
    }
    
    unsigned Solid::nb_edges(Polyhedra K)
    {
        static const unsigned E[] = { 6, 12, 30 };
        return E[K];
    }
    
    unsigned Solid::nb_vertices(Polyhedra K, unsigned N)
    {
        if ( N > 0 )
            return nb_vertices(K) + nb_edges(K)*(N-1) + nb_faces(K)*((N-1)*(N-2))/2;
        return 0;
    }
    
    unsigned Solid::nb_faces(Polyhedra K, unsigned N)
    {
        return nb_faces(K)*N*N;
    }
    
    unsigned Solid::nb_edges(Polyhedra K, unsigned N)
    {
        return nb_edges(K)*N*N;
    }
    
    /**
     We estimate L from:
     - the area of the sphere is 4*PI
     - the number of triangles on it is nb_faces()
     - the area of an equilateral triangle of side L is sqrt(3)*(L/2)^2
     */
    real Solid::length_edge(Polyhedra K, unsigned N)
    {
        return 4 * sqrt( M_PI / ( sqrt(3) * nb_faces(K,N) ) );
    }
    
    //------------------------------------------------------------------------------
    Solid::Solid(Polyhedra K, unsigned div, bool make_edges)
    {
        num_corners_  = nb_vertices(K);
        corners_      = new Corner[num_corners_];
        
        max_vertices_ = nb_vertices(K, div);
        num_vertices_ = 0;
        vertices_     = new Vertex[max_vertices_];
        
        num_vertices_on_edges_ = nb_vertices(K) + (div-1) * nb_edges(K);

        max_faces_    = nb_faces(K, div);
        num_faces_    = 0;
        faces_        = new unsigned[3*max_faces_];
        
        max_edges_    = nb_edges(K, div);
        num_edges_    = 0;
        edges_        = 0;
        
        coordinates_  = 0;
        
        if ( div > 0 )
        {
            setVertices(K, div);
        
            if ( make_edges )
                setEdges();
        }
    }
    
    
    Solid::~Solid()
    {
        if ( corners_ )  delete[] corners_;
        if ( vertices_ ) delete[] vertices_;
        if ( edges_ )    delete[] edges_;
        if ( faces_ )    delete[] faces_;
    }
    
    
    //------------------------------------------------------------------------------
#pragma mark -
    
    void Solid::setCorner(unsigned inx, real x, real y, real z)
    {
        assert_true(inx < num_corners_);
        corners_[inx].inx_ = inx;
        corners_[inx].pos_[0] = x;
        corners_[inx].pos_[1] = y;
        corners_[inx].pos_[2] = z;
        
        // also create the mirror 'derived' vertex for this point
        addVertex(Vertex(&corners_[inx], 1, 0, 0, 0, 0));
    }

    
    /**
     register a new derived-vertex:
     */
    unsigned Solid::addVertex(Vertex const& X)
    {
        assert_true( num_vertices_ < max_vertices_ );
        unsigned inx = num_vertices_++;
        vertices_[inx] = X;
        return inx;
    }
    
    
    /**
     return the Vertex identical to `X` if it exists, or store it otherwise.
     
     We only check existence if X is on an edge, since only then may it
     has been created previously while processing another face.
     */
    unsigned Solid::getVertex(Vertex const& X)
    {
        // check if Vertex belong to an edge of the original Solid:
        if ( X.weight_[2] == 0 )
        {
            /**
             We limit the search to the vertices that are on the edges of
             the original PlatonicSolid, since they are the only one to be duplicated
             Yet, we have a linear search that may be limiting for very high orders
             */
            for ( unsigned ii = 0; ii < num_vertices_on_edges_; ++ii )
            {
                if ( X.equal(vertices_[ii]) )
                    return ii;
            }
        }
        return addVertex(X);
    }
    
    
    
    //------------------------------------------------------------------------------
#pragma mark -
    
    
    void Solid::refineEdge(unsigned a, unsigned b, unsigned div)
    {
        Corner *A = &corners_[a];
        Corner *B = &corners_[b];
        
        for ( unsigned ii = 1; ii < div; ++ii )
            addVertex(Vertex(A, div-ii, B, ii, 0, 0));
    }

    
    void Solid::addFace(unsigned a, unsigned b, unsigned c)
    {
        //printf("face %i %i %i\n", a, b, c);
        assert_true( a!=b && b!=c && a!=c );
        faces_[3*num_faces_  ] = a;
        faces_[3*num_faces_+1] = b;
        faces_[3*num_faces_+2] = c;
        ++num_faces_;
    }

    
    void Solid::refineFace(unsigned a, unsigned b, unsigned c, unsigned div)
    {
        Corner *A = &corners_[a];
        Corner *B = &corners_[b];
        Corner *C = &corners_[c];

        unsigned* line = new unsigned[div+1];
        
        for ( unsigned jj = 0;  jj <= div;  ++jj )
            line[jj] = getVertex(Vertex(A, div-jj, B, jj, 0, 0));
        
        for ( unsigned ii = 1;  ii <= div;  ++ii )
        {
            unsigned N = getVertex(Vertex(A, div-ii, C, ii, 0, 0));
            
            addFace(line[0], line[1], N);
            line[0] = N;
            
            for ( unsigned jj = 1;  ii+jj <= div;  ++jj )
            {
                unsigned N = getVertex(Vertex(A, div-ii-jj, B, jj, C, ii));
                
                addFace(line[jj], line[jj+1], N);
                addFace(line[jj-1], line[jj], N);
                
                line[jj] = N;
            }
        }
        delete [] line;
    }
    
    
    //------------------------------------------------------------------------------
#pragma mark -
    
    void Solid::initTetrahedron(unsigned div)
    {
        real a = 1/3.0;
        real b = sqrt(2)/3.0;
        real c = sqrt(2/3.0);
        
        
        // Four vertices on unit sphere
        real vex[4][3] = {
            { 0, 2*b, -a},
            {-c,  -b, -a},
            { c,  -b, -a},
            { 0,  0,   1},
        };
        
        // Faces are ordered for OpenGL's default rule:
        // Counter-Clockwise = facing out
        unsigned fac[4][3] = {
            {0, 2, 1},
            {1, 3, 0},
            {0, 3, 2},
            {1, 2, 3}
        };
        
        for ( int v = 0; v < 4; ++v )
            setCorner(v, vex[v][0], vex[v][1], vex[v][2]);
        
        for ( int f = 0; f < 4; ++f )
        {
            unsigned a = fac[f][0];
            unsigned b = fac[f][1];
            unsigned c = fac[f][2];
            
            if ( a < b ) refineEdge(a, b, div);
            if ( b < c ) refineEdge(b, c, div);
            if ( c < a ) refineEdge(c, a, div);
        }
        
        assert_true( num_vertices_ == num_vertices_on_edges_ );
        
        for ( int f = 0; f < 4; ++f )
            refineFace(fac[f][0], fac[f][1], fac[f][2], div);
    }
    
    
    void Solid::initOctahedron(unsigned div)
    {
        // Eight vertices on unit sphere
        real vex[6][3] = {
            { 0,  0,  1},
            { 0,  0, -1},
            { 1,  0,  0},
            {-1,  0,  0},
            { 0, -1,  0},
            { 0,  1,  0},
        };
        
        // Faces are ordered for OpenGL's default rule:
        // Counter-Clockwise = facing out
        unsigned fac[8][3] = {
            {2, 0, 4},
            {1, 3, 5},
            {0, 3, 4},
            {1, 5, 2},
            {3, 0, 5},
            {1, 2, 4},
            {0, 2, 5},
            {1, 4, 3}
        };

        
        for ( int v = 0; v < 6; ++v )
            setCorner(v, vex[v][0], vex[v][1], vex[v][2]);
        
        for ( int f = 0; f < 8; ++f )
        {
            unsigned a = fac[f][0];
            unsigned b = fac[f][1];
            unsigned c = fac[f][2];
            
            if ( a < b ) refineEdge(a, b, div);
            if ( b < c ) refineEdge(b, c, div);
            if ( c < a ) refineEdge(c, a, div);
        }
        
        assert_true( num_vertices_ == num_vertices_on_edges_ );
        
        for ( int f = 0; f < 8; ++f )
            refineFace(fac[f][0], fac[f][1], fac[f][2], div);
    }
    
    
    void Solid::initIcosahedron(unsigned div)
    {
#if ( 0 )
        const real x = (1+sqrt(5))/2;
        const real T = x/sqrt(1+x*x);
        const real Z = 1/sqrt(1+x*x);
#else
        const real T = 0.850650808352039932;
        const real Z = 0.525731112119133606;
#endif
        
        // Twelve vertices of icosahedron on unit sphere
        real vex[12][3] = {
            { T,  Z,  0},
            {-T, -Z,  0},
            {-T,  Z,  0},
            { T, -Z,  0},
            { Z,  0,  T},
            {-Z,  0, -T},
            { Z,  0, -T},
            {-Z,  0,  T},
            { 0,  T,  Z},
            { 0, -T, -Z},
            { 0, -T,  Z},
            { 0,  T, -Z}
        };
        
        // Faces are ordered for OpenGL's default rule:
        // Counter-Clockwise = facing out
        unsigned fac[20][3] = {
            {0,  3,  6},
            {1,  7,  2},
            {0,  4,  3},
            {1,  2,  5},
            {0,  8,  4},
            {1,  5,  9},
            {0, 11,  8},
            {1,  9, 10},
            {0,  6, 11},
            {1, 10,  7},
            {4,  8,  7},
            {5,  6,  9},
            {2,  7,  8},
            {6,  3,  9},
            {2,  8, 11},
            {9,  3, 10},
            {5,  2, 11},
            {3,  4, 10},
            {6,  5, 11},
            {4,  7, 10},
        };
        
        for ( int v = 0; v < 12; ++v )
            setCorner(v, vex[v][0], vex[v][1], vex[v][2]);

        for ( int f = 0; f < 20; ++f )
        {
            unsigned a = fac[f][0];
            unsigned b = fac[f][1];
            unsigned c = fac[f][2];
            
            if ( a < b ) refineEdge(a, b, div);
            if ( b < c ) refineEdge(b, c, div);
            if ( c < a ) refineEdge(c, a, div);
        }
        
        assert_true( num_vertices_ == num_vertices_on_edges_ );

        for ( int f = 0; f < 20; ++f )
            refineFace(fac[f][0], fac[f][1], fac[f][2], div);
    }
    
    
    void Solid::setVertices(Polyhedra kind, unsigned div)
    {
        assert_true(div > 0);
        
        switch( kind )
        {
            case TETRAHEDRON:
                initTetrahedron(div);
                break;
                
            case OCTAHEDRON:
                initOctahedron(div);
                break;
                
            case ICOSAHEDRON:
                initIcosahedron(div);
                break;
        }
        
        assert_true( num_vertices_ == max_vertices_ );
        assert_true( num_faces_ == max_faces_ );
        
        if ( coordinates_ )
            delete[] coordinates_;
        
        coordinates_ = new float[3*max_vertices_];

        for ( unsigned n = 0; n < num_vertices_; ++n )
            vertices_[n].put(coordinates_+3*n);
    }
    
    
    void Solid::put_vertices(float * vec) const
    {
        for ( unsigned n = 0; n < num_vertices_; ++n )
            vertices_[n].put(vec+3*n);
    }

    
    void Solid::put_vertices(double * vec) const
    {
        for ( unsigned n = 0; n < num_vertices_; ++n )
            vertices_[n].put(vec+3*n);
    }

    
    void Solid::addEdge(unsigned a, unsigned b)
    {
        edges_[2*num_edges_  ] = a;
        edges_[2*num_edges_+1] = b;
        ++num_edges_;
    }
    
    
    void Solid::setEdges()
    {
        if ( edges_ )
            delete[] edges_;
        
        edges_ = new unsigned[2*max_edges_];
        num_edges_ = 0;

        //build edges from the faces:
        for ( unsigned f=0; f < max_faces_; ++f )
        {
            unsigned a = faces_[3*f  ];
            unsigned b = faces_[3*f+1];
            unsigned c = faces_[3*f+2];

            if ( a < b ) addEdge(a, b);
            if ( b < c ) addEdge(b, c);
            if ( c < a ) addEdge(c, a);
        }
        
        assert_true( num_edges_ == max_edges_ );
    }
    
    
    //------------------------------------------------------------------------------
#pragma mark -
    
    
    Vertex::Vertex(Corner * v0, unsigned w0,
                   Corner * v1, unsigned w1,
                   Corner * v2, unsigned w2 )
    {
        vertex_[0] = v0;
        weight_[0] = w0;
        assert_true( w0 == 0 || v0 );
        
        vertex_[1] = v1;
        weight_[1] = w1;
        assert_true( w1 == 0 || v1 );
        
        vertex_[2] = v2;
        weight_[2] = w2;
        assert_true( w2 == 0 || v2 );
        
        sort();
    }
    
    
    void Vertex::sort(unsigned ii, unsigned jj)
    {
        if ( weight_[ii] < weight_[jj] || ( weight_[ii] == weight_[jj] && vertex_[ii] < vertex_[jj]) )
        {
            Corner  * p = vertex_[jj];
            int w = weight_[jj];
            vertex_[jj] = vertex_[ii];
            weight_[jj] = weight_[ii];
            vertex_[ii] = p;
            weight_[ii] = w;
        }
    }
    
    
    /**
     order vertices in decreasing weights:
     */
    void Vertex::sort()
    {
        sort(0,1);
        sort(1,2);
        sort(0,1);
    }
    
    
    /**
     The indices should be sorted for this to work
     */
    bool Vertex::equal(const Vertex & X) const
    {
        int s =   sum_weights();
        int t = X.sum_weights();
        return (   ((vertex_[0]==X.vertex_[0] && t*weight_[0]==s*X.weight_[0]) || (weight_[0]==0 && X.weight_[0]==0))
                && ((vertex_[1]==X.vertex_[1] && t*weight_[1]==s*X.weight_[1]) || (weight_[1]==0 && X.weight_[1]==0))
                && ((vertex_[2]==X.vertex_[2] && t*weight_[2]==s*X.weight_[2]) || (weight_[2]==0 && X.weight_[2]==0)));
    }
    
    
    void Vertex::put(float C[3]) const
    {
        C[0] = 0;
        C[1] = 0;
        C[2] = 0;
        
        for ( int i = 0; i < 3; ++i )
        {
            Corner const* v = vertex_[i];
            if ( v )
            {
                real w = weight_[i];
                C[0] += w * v->pos_[0];
                C[1] += w * v->pos_[1];
                C[2] += w * v->pos_[2];
            }
        }
        
        //normalize:
        float n = sqrt( C[0]*C[0] + C[1]*C[1] + C[2]*C[2] );
        if ( n > 0 )
        {
            for ( int dd = 0; dd < 3; ++dd )
                C[dd] /= n;
        }
    }
    
    
    void Vertex::put(double C[3]) const
    {
        C[0] = 0;
        C[1] = 0;
        C[2] = 0;
        
        for ( int i = 0; i < 3; ++i )
        {
            Corner const* v = vertex_[i];
            if ( v )
            {
                real w = weight_[i];
                C[0] += w * v->pos_[0];
                C[1] += w * v->pos_[1];
                C[2] += w * v->pos_[2];
            }
        }
        
        //normalize:
        double n = sqrt( C[0]*C[0] + C[1]*C[1] + C[2]*C[2] );
        if ( n > 0 )
        {
            for ( int dd = 0; dd < 3; ++dd )
                C[dd] /= n;
        }
    }
    
    
    void Vertex::print(unsigned inx, std::ostream& out) const
    {
        out << "P" << inx << " = ( ";
        if ( weight_[2] == 0 && weight_[1] == 0 )
        {
            out << vertex_[0]->inx_ << " " << weight_[0] ;
        }
        else if ( weight_[2] == 0 )
        {
            out << vertex_[0]->inx_ << " " << weight_[0] << ", ";
            out << vertex_[1]->inx_ << " " << weight_[1];
        }
        else
        {
            out << vertex_[0]->inx_ << " " << weight_[0] << ", ";
            out << vertex_[1]->inx_ << " " << weight_[1] << ", ";
            out << vertex_[2]->inx_ << " " << weight_[2];
        }
        out << " )" << std::endl;
    }
    
}
