# Supplementary material for: Self-Organization of Minimal Anaphase Spindle Midzone Bundles
Source: Curr Biol. 2019 Jul 8;29(13):2120–2130.e7. doi: 10.1016/j.cub.2019.05.049 (PMC6616649; doi:10.1016/j.cub.2019.05.049)
Supplement: Data S1. Simulation Files, Related to STAR Methods — This ZIP contains the source code of Cytosim used for this study, and all the configuration files needed to reproduce the simulation figures. Please, refer to the README file included in the package. [file mmc8.zip › Hannabuss2019_simulation_files_fixed/code/cytosim/src/math/isometry.h]

// Cytosim was created by Francois Nedelec. Copyright 2007-2017 EMBL.

#ifndef ISOMETRY_H
#define ISOMETRY_H

#include "dim.h"


#if (DIM==1)

   #include "matrix1.h"
   typedef Matrix1 MatrixD;

#elif (DIM==2)

   #include "matrix2.h"
   typedef Matrix2 MatrixD;

#elif (DIM==3)

   #include "matrix3.h"
   typedef Matrix3 MatrixD;

#else

    #error 'DIM' is not properly defined!

#endif


/// A Rotation is a matrix of dimension DIM x DIM
typedef MatrixD Rotation;


/// An affine transformation in space.
/**
 A Isometry contains a vector T and a rotation matrix M,
 and represents the affine transformation:
 @code
 X -> M.X + T
 @endcode
 */
class Isometry
{
public:
    
    /// translation component
    Vector  vec;
    
    /// rotation component
    MatrixD rot;
    
public:
    
    Isometry()
    {
        vec.zero();
        rot.makeOne();
    }

    Isometry(Vector const& v)
    {
        vec = v;
        rot.makeOne();
    }

    Isometry(Vector const& v, MatrixD const& r)
    {
        vec = v;
        rot = r;
    }

    void zero()
    {
        vec.zero();
        rot.makeOne();
    }

    Vector const& translation() const
    {
        return vec;
    }
    
    MatrixD const& rotation() const
    {
        return rot;
    }
    
    void translate(Vector const& v)
    {
        vec += v;
    }
   
    void rotate(MatrixD const& mat)
    {
        rot = mat * rot;
        vec = mat * vec;
    }

    void multiply(Isometry const& iso)
    {
        vec = iso.rot * vec + iso.vec;
        rot = iso.rot * rot;
    }
};


#endif
