# Supplementary material for: Self-Organization of Minimal Anaphase Spindle Midzone Bundles
Source: Curr Biol. 2019 Jul 8;29(13):2120–2130.e7. doi: 10.1016/j.cub.2019.05.049 (PMC6616649; doi:10.1016/j.cub.2019.05.049)
Supplement: Data S1. Simulation Files, Related to STAR Methods — This ZIP contains the source code of Cytosim used for this study, and all the configuration files needed to reproduce the simulation figures. Please, refer to the README file included in the package. [file mmc8.zip › Hannabuss2019_simulation_files_fixed/code/cytosim/src/math/quaternion.h]

// Cytosim was created by Francois Nedelec. Copyright 2007-2017 EMBL.
// Created by F. Nedelec, Oct 2002


#ifndef QUATERNION_H
#define QUATERNION_H

#include "assert_macro.h"
#include "random.h"
#include <cmath>
#include <cstdio>
#include <iostream>

/** 
 Quaternions extend complex numbers to dimension 4.
 
 http://en.wikipedia.org/wiki/Quaternion

 The unit bases of the Quaternion space are called 1, i, j and k.
 A quaternion is therefore q[0] + i * q[1] + j * q[2] + k * q[3],
 where q[?] are four real scalars.
 q[0] is the real part, and the other parts are imaginary.
 
 While addition is standard, multiplication is anti-commutative:
 - i*i = -1,
 - i*j =  k,
 - j*i = -k,
 - etc,
 .
 
 Unit quaternions are handy to represent rotations in 3D space:
 The group of 3D rotations has three degrees of freedom,
 and is mapped directly onto the quaternions of norm 1.
 
 A rotation is represented by a symmetric matrix using 6 scalar numbers, 
 but only 4 scalars are used when a Quaternion is used.
 Thus one economize spurious scalars, and moreover quaternions are easier 
 to normalize than rotation matrices as necessary to correct for numerical errors.
 
 The rotation associated to a unit quaternion Q is:
 @code
 v -> Q.v.inv(Q)
 @endcode
 where the imaginary quaternion v = { 0, x, y, z } represents a 3D vector { x, y, z }.
 
 Note that it is more costly to calculate a rotated vector using this formula
 than with a 3x3 matrix-vector multiplication.
 
 The composition of two rotations thus corresponds to quaternion multiplication.
 For example, Q*P corresponds to the rotation P followed by the rotation Q.
 Thus 1/Q is the rotation that is inverse to the rotation associated with Q.
 
 The angle A of the rotation associated with the quaternion Q obeys:
 - real part of Q = cos(A/2),
 - norm of imaginary part of Q = sin(A/2).
 The rotation axis is defined by the imaginary components of Q.
 
 Quaternion<real> implements the standard mathematical operations, 
 conversions to and from 3x3 real matrices, 
 and to 4x4 transformation matrices used in OpenGL.
 */


/// a Quaternion is similar to a complex number, but in dimension four
template <typename R>
class Quaternion 
{

private:
    
    //quaternions have four coordinates
    /** represents q[0] + i * q[1] + j * q[2] + k * q[3] */
    R q[4];
    
public:
    
    /// The default constructor does not reset any value
    Quaternion() {}
    
    /// Constructor which can be used to convert from a real
    Quaternion(R a, R b, R c, R d)
    {
        q[0] = a;
        q[1] = b;
        q[2] = c;
        q[3] = d;
    }
    
    /// Destructor (ATTENTION: non-virtual: do not derive from this class)
    ~Quaternion() {}
    
    /// setting the values from Cartesian coordinates
    void set(R a, R b, R c, R d)
    {
        q[0] = a;
        q[1] = b;
        q[2] = c;
        q[3] = d;
    }
    
    /// access to a modifiable coordinate
    R& operator[] ( int n )  { return q[n]; }
    
    /// access to a non-modifiable coordinate 
    R  operator[] ( int n ) const  { return q[n]; };
    
    /// conversion operator to a "real array"
    operator R*() { return q; }
    
    /// conversion to a 'real array'
    R *    data() { return q; }
    
    /// opposition: change sign in all coordinates 
    Quaternion operator - () const
    {
        return Quaternion(-q[0], -q[1], -q[2], -q[3]);
    }
    
    /// multiply by a real value
    Quaternion operator * ( R f ) const
    {
        return Quaternion(q[0]*f, q[1]*f, q[2]*f, q[3]*f);
    }
    
    /// divide by a real value
    Quaternion operator / ( R f ) const
    {
        return Quaternion(q[0]/f, q[1]/f, q[2]/f, q[3]/f);
    }
    
    /// add a real value in place
    void  operator += ( R f )
    {
        q[0] += f;
    }
    
    /// subtract a real value in place
    void  operator -= ( R f )
    {
        q[0] -= f;
    }
    
    /// multiply for a real value in place
    void  operator *= ( R f )
    {
        q[0] *= f;
        q[1] *= f;
        q[2] *= f;
        q[3] *= f;
    }
    
    /// divide by a real value in place
    void  operator /= ( R f )
    {
        q[0] /= f;
        q[1] /= f;
        q[2] /= f;
        q[3] /= f;
    }
    
    /// sum two quaternions
    const Quaternion  operator + ( const Quaternion &a ) const
    {
        return Quaternion(q[0]+a.q[0], q[1]+a.q[1], q[2]+a.q[2], q[3]+a.q[3]);
    }
    
    /// subtract two quaternions
    const Quaternion  operator - ( const Quaternion &a ) const
    {
        return Quaternion(q[0]-a.q[0], q[1]-a.q[1], q[2]-a.q[2], q[3]-a.q[3]);
    }
    
    /// add another quaternion in place
    void  operator += ( const Quaternion & a )
    {
        q[0] += a.q[0];
        q[1] += a.q[1];
        q[2] += a.q[2];
        q[3] += a.q[3];
    }
    
    /// subtract a quaternion in place
    void  operator -= ( const Quaternion & a )
    {
        q[0] -= a.q[0];
        q[1] -= a.q[1];
        q[2] -= a.q[2];
        q[3] -= a.q[3];
    }
    
    /// multiplication from the right side
    void  operator *= ( const Quaternion & a )
    {
        rightMult(a);
    }
    
    /// divide in place by another quaternion
    void  operator /= ( const Quaternion & a )
    {
        rightMult( a.inverted() );
    }
    
    /// multiplication between quaternions
    const Quaternion  operator * ( const Quaternion & a ) const
    {
        Quaternion result(q[0], q[1], q[2], q[3]);
        result.rightMult( a );
        return result;
    }
    
    /// division between quaternions
    const Quaternion  operator / ( const Quaternion & a ) const
    {
        Quaternion  result(q[0], q[1], q[2], q[3]);
        result.rightMult( a.inverted() );
        return result;
    }
    
    /// extract the square of the norm, i.e. norm*norm
    R normSqr() const
    {
        return q[0]*q[0] + q[1]*q[1] + q[2]*q[2] + q[3]*q[3];
    }
    
    /// extract the norm 
    R norm() const
    {
        return sqrt( q[0]*q[0] + q[1]*q[1] + q[2]*q[2] + q[3]*q[3] );
    }
    
    /// return the normalized quaternion
    const Quaternion normalized(R n = 1.0) const
    {
        R s = n / norm();
        return Quaternion(q[0]*s, q[1]*s, q[2]*s, q[3]*s );
    }
    
    /// normalize in place
    void normalize(R n = 1.0)
    {
        R s = n / norm();
        q[0] *= s;
        q[1] *= s;
        q[2] *= s;
        q[3] *= s;
    }
    
    /// conjugated quaternion +, -, -, -
    const Quaternion conjugated() const
    {
        return Quaternion(q[0], -q[1], -q[2], -q[3]);
    }
    
    /// conjugate in place +, -, -, -
    void conjugate()
    {
        q[1] = -q[1];
        q[2] = -q[2];
        q[3] = -q[3];
    }
    
    /// inversed quaternion:  1/*this
    const Quaternion inverted() const
    {
        R x = -normSqr();
        return Quaternion( -q[0]/x, q[1]/x, q[2]/x, q[3]/x );
    }
    
    /// inverse in place
    void inverse()
    {
        R x = -normSqr();
        q[0] /= -x;
        q[1] /=  x;
        q[2] /=  x;
        q[3] /=  x;
    }
    
    /// the opposed quaternion:  -*this
    const Quaternion opposed() const
    {
        return Quaternion( -q[0], -q[1], -q[2], -q[3] );
    }
    
    /// oppose in place
    void oppose()
    {
        q[0] = -q[0];
        q[1] = -q[1];
        q[2] = -q[2];
        q[3] = -q[3];
    }
    
    /// this * this
    const Quaternion squared() const
    {
        return Quaternion(q[0]*q[0] - q[1]*q[1] - q[2]*q[2] - q[3]*q[3],
                          2*q[0]*q[1],
                          2*q[0]*q[2],
                          2*q[0]*q[3]);
    }
    
    /// this = this * this
    void square()
    {
        R a = q[0], b = q[1], c = q[2], d = q[3];
        q[0] = a*a - b*b - c*c - d*d;
        a += a;
        q[1] = a*b;
        q[2] = a*c;
        q[3] = a*d;
    }
    
    /// multiplication from the right side ( this <= this * a )
    void rightMult( const Quaternion & a )
    {
        R q0 = q[0],   q1 = q[1],   q2 = q[2],   q3 = q[3];
        
        q[0] = q0 * a.q[0] - q1 * a.q[1] - q2 * a.q[2] - q3 * a.q[3];
        q[1] = q0 * a.q[1] + q1 * a.q[0] + q2 * a.q[3] - q3 * a.q[2];
        q[2] = q0 * a.q[2] - q1 * a.q[3] + q2 * a.q[0] + q3 * a.q[1];
        q[3] = q0 * a.q[3] + q1 * a.q[2] - q2 * a.q[1] + q3 * a.q[0];
    }
    
    /// multiplication from the left side ( this <= a * this )
    void leftMult( const Quaternion & a )
    {
        R q0 = q[0],   q1 = q[1],   q2 = q[2],   q3 = q[3];
        
        q[0] = q0 * a.q[0] - q1 * a.q[1] - q2 * a.q[2] - q3 * a.q[3];
        q[1] = q0 * a.q[1] + q1 * a.q[0] - q2 * a.q[3] + q3 * a.q[2];
        q[2] = q0 * a.q[2] + q1 * a.q[3] + q2 * a.q[0] - q3 * a.q[1];
        q[3] = q0 * a.q[3] - q1 * a.q[2] + q2 * a.q[1] + q3 * a.q[0];
    }
    
    /// multiplication from the right side, different implementation
    void rightMult_fast( const Quaternion & a )
    {
        R E = (q[3] + q[1]) * (a.q[1] + a.q[2]);
        R F = (q[3] - q[1]) * (a.q[1] - a.q[2]);
        R G = (q[0] + q[2]) * (a.q[0] - a.q[3]);
        R H = (q[0] - q[2]) * (a.q[0] + a.q[3]);
        R A = F - E;
        R B = F + E;
        R C = (q[0] + q[1]) * (a.q[0] + a.q[1]);
        R D = (q[0] - q[1]) * (a.q[2] + a.q[3]);
        E = (q[3] + q[2]) * (a.q[0] - a.q[1]);
        F = (q[3] - q[2]) * (a.q[2] - a.q[3]);
        q[0] = F + (A + G + H) * 0.5;
        q[1] = C + (A - G - H) * 0.5;
        q[2] = D + (B + G - H) * 0.5;
        q[3] = E + (B - G + H) * 0.5;
    }
    
    /// multiplication from the left side, different implementation
    void leftMult_fast( const Quaternion & a )
    {
        R E = (a.q[3] + a.q[1])*(q[1] + q[2]);
        R F = (a.q[3] - a.q[1])*(q[1] - q[2]);
        R G = (a.q[0] + a.q[2])*(q[0] - q[3]);
        R H = (a.q[0] - a.q[2])*(q[0] + q[3]);
        R A = F - E;
        R B = F + E;
        R C = (a.q[0] + a.q[1])*(q[0] + q[1]);
        R D = (a.q[0] - a.q[1])*(q[2] + q[3]);
        E = (a.q[3] + a.q[2])*(q[0] - q[1]);
        F = (a.q[3] - a.q[2])*(q[2] - q[3]);
        q[0] = F + (A + G + H) * 0.5;
        q[1] = C + (A - G - H) * 0.5;
        q[2] = D + (B + G - H) * 0.5;
        q[3] = E + (B - G + H) * 0.5;
    }
    
    
    /// generate the associated 3x3 rotation matrix, assuming norm(this)==1
    /** This assumes that norm(*this) = 1 */
    void setMatrix3( R m[9] ) const
    {
        R rx, ry, rz, xx, yy, yz, xy, xz, zz, x2, y2, z2;
        
        x2 = q[1] + q[1];
        y2 = q[2] + q[2];
        z2 = q[3] + q[3];
        
        rx = q[0] * x2; ry = q[0] * y2; rz = q[0] * z2;
        xx = q[1] * x2; xy = q[1] * y2; xz = q[1] * z2;
        yy = q[2] * y2; yz = q[2] * z2; zz = q[3] * z2;
        
        m[0+3*0] = 1.0 - (yy + zz);
        m[1+3*0] = xy + rz;
        m[2+3*0] = xz - ry;
        
        m[0+3*1] = xy - rz;
        m[1+3*1] = 1.0 - (xx + zz);
        m[2+3*1] = yz + rx;
        
        m[0+3*2] = xz + ry;
        m[1+3*2] = yz - rx;
        m[2+3*2] = 1.0 - (xx + yy);
    }
    
    
    /// Rotate a 3D vector: des = Q * src * Q.conjugated()
    /** This assumes that norm(*this) = 1 */
    void rotateVector( R des[3], const R src[3] ) const
    {
        R two(2.0);
        
        R rx =  q[0]*q[1];
        R ry =  q[0]*q[2];
        R rz =  q[0]*q[3];
        R xx = -q[1]*q[1];
        R xy =  q[1]*q[2];
        R xz =  q[1]*q[3];
        R yy = -q[2]*q[2];
        R yz =  q[2]*q[3];
        R zz = -q[3]*q[3];
        
        des[0] = two * ( (yy + zz)*src[0] + (xy - rz)*src[1] + (ry + xz)*src[2] ) + src[0];
        des[1] = two * ( (rz + xy)*src[0] + (xx + zz)*src[1] + (yz - rx)*src[2] ) + src[1];
        des[2] = two * ( (xz - ry)*src[0] + (rx + yz)*src[1] + (xx + yy)*src[2] ) + src[2];
    }
    
    
    /// set from given 3x3 rotation matrix `m`
    void setFromMatrix3( const R m[9] )
    {
        R  s, trace = m[0] + m[4] + m[8];
        
        // check the diagonal
        if ( trace > 0 ) {
            s = sqrt( trace + 1.0 );
            q[0] = s * 0.5;
            s = 0.5 / s;
            q[1] = (m[5] - m[7]) * s;
            q[2] = (m[6] - m[2]) * s;
            q[3] = (m[1] - m[3]) * s;
        }
        else {
            // trace is negative
            // find biggest coefficient on diagonal:
            int i = 0;
            if (m[1+3*1] > m[0+3*0]) i = 1;
            if (m[2+3*2] > m[i+3*i]) i = 2;
            
            s = sqrt( 1.0 + 2*m[i+3*i] - trace );
            q[i+1] = s * 0.5;
            if (s != 0) s = 0.5 / s;
            int j = (i+1) % 3;
            int k = (j+1) % 3;
            q[j+1] = s * ( m[j+3*i] + m[i+3*j] );
            q[k+1] = s * ( m[i+3*k] + m[k+3*i] );
            q[0]   = s * ( m[k+3*j] - m[j+3*k] );
        }
    }
    
    /// generate OpenGL transformation matrix, translation followed by rotation
    void setOpenGLMatrix( float m[16], const float * trans=0 ) const
    {
        //this code assumes that the quaternion has norm = 1,
        float rx, ry, rz, xx, yy, yz, xy, xz, zz, x2, y2, z2;
        
        x2 = q[1] + q[1];
        y2 = q[2] + q[2];
        z2 = q[3] + q[3];
        
        rx = q[0] * x2; ry = q[0] * y2; rz = q[0] * z2;
        xx = q[1] * x2; xy = q[1] * y2; xz = q[1] * z2;
        yy = q[2] * y2; yz = q[2] * z2; zz = q[3] * z2;
        
        m[0+4*0] = 1.0f - (yy + zz);
        m[1+4*0] = xy + rz;
        m[2+4*0] = xz - ry;
        
        m[0+4*1] = xy - rz;
        m[1+4*1] = 1.0f - (xx + zz);
        m[2+4*1] = yz + rx;
        
        m[0+4*2] = xz + ry;
        m[1+4*2] = yz - rx;
        m[2+4*2] = 1.0f - (xx + yy);
        
        if ( trans ) {
            m[0+4*3] = trans[0];
            m[1+4*3] = trans[1];
            m[2+4*3] = trans[2];
        }
        else {
            m[0+4*3] = 0.0f;
            m[1+4*3] = 0.0f;
            m[2+4*3] = 0.0f;
        }
        
        m[3 + 4*0] = 0.0f;
        m[3 + 4*1] = 0.0f;
        m[3 + 4*2] = 0.0f;
        m[3 + 4*3] = 1.0f;
    }

    /// generate OpenGL transformation matrix, translation followed by rotation
    void setOpenGLMatrix( double m[16], const double * trans=0 ) const
    {
        //this code assumes that the quaternion has norm = 1,
        R rx, ry, rz, xx, yy, yz, xy, xz, zz, x2, y2, z2;
        
        x2 = q[1] + q[1];
        y2 = q[2] + q[2];
        z2 = q[3] + q[3];
        
        rx = q[0] * x2; ry = q[0] * y2; rz = q[0] * z2;
        xx = q[1] * x2; xy = q[1] * y2; xz = q[1] * z2;
        yy = q[2] * y2; yz = q[2] * z2; zz = q[3] * z2;
        
        m[0+4*0] = 1.0 - (yy + zz);
        m[1+4*0] = xy + rz;
        m[2+4*0] = xz - ry;
        
        m[0+4*1] = xy - rz;
        m[1+4*1] = 1.0 - (xx + zz);
        m[2+4*1] = yz + rx;
        
        m[0+4*2] = xz + ry;
        m[1+4*2] = yz - rx;
        m[2+4*2] = 1.0 - (xx + yy);
        
        if ( trans ) {
            m[0+4*3] = trans[0];
            m[1+4*3] = trans[1];
            m[2+4*3] = trans[2];
        }
        else {
            m[0+4*3] = 0;
            m[1+4*3] = 0;
            m[2+4*3] = 0;
        }
        
        m[3 + 4*0] = 0;
        m[3 + 4*1] = 0;
        m[3 + 4*2] = 0;
        m[3 + 4*3] = 1.0;
    }
    
    /// set from polar coordinates (r, phi, theta, psi)
    void setFromPolar( const R v[4] )
    {
        R a    = v[0] * sin(v[1]);
        q[0]   = v[0] * cos(v[1]);   //r*cos(phi)
        R b    = a * sin(v[2]);
        q[1]   = a * cos(v[2]);      //r*sin(phi)*cos(theta)
        q[2]   = b * cos(v[3]);      //r*sin(phi)*sin(theta)*cos(psi)
        q[3]   = b * sin(v[3]);      //r*sin(phi)*sin(theta)*sin(psi)
    }
    
    /// return new quaternion with polar coordinates (r, phi, theta, psi)
    static const Quaternion newFromPolar( const R v[4] )
    {
        Quaternion result;
        result.setFromPolar(v);
        return result;
    }
    
    /// calculate the polar coordinates (r, phi, theta, psi)
    void getPolar( R v[4] ) const
    {
        // r,  phi, theta, psi
        v[0] = norm();
        v[1] = acos( q[0] / v[0] );
        v[2] = acos( q[1] / (v[0] * sin(v[1])) );
        v[3] = atan2( q[3], q[2] );
    }
    

    /// set as rotation of axis v, with angle = v.norm() in radian;
    void setFromAxis( const R v[3] )
    {
        /** for small angles, we assume here angle ~ v.norm() */
        R n  = sqrt( v[0]*v[0] + v[1]*v[1] + v[2]*v[2] );
        R sd = sin( n * 0.5 );
        if ( n > 0 )
            sd /= n;
        q[0] = cos( n * 0.5 );
        q[1] = v[0] * sd;
        q[2] = v[1] * sd;
        q[3] = v[2] * sd;
    }
    
    /// set from rotation of axis v, and angle 'angle' in radian around this axis
    /** argument `v` is normalized for more security */
    void setFromAxis( const R v[3], R angle )
    {
        R  n = sqrt( v[0]*v[0] + v[1]*v[1] + v[2]*v[2] );
        R sd = sin( angle * 0.5 ) / n;
        q[0] = cos( angle * 0.5 );
        q[1] = v[0] * sd;
        q[2] = v[1] * sd;
        q[3] = v[2] * sd;
    }
    
    /// set as rotation of angle 'angle' and axis X, Y or Z (axis=0,1,2)
    /** along one of the unit axis specified by `axis`: ( 0: X, 1: Y, 2: Z ) */
    void setFromPrincipalAxis( int axis, R angle )
    {
        R  a = angle * 0.5;
        q[0] = cos(a);
        q[1] = 0;
        q[2] = 0;
        q[3] = 0;
        q[axis+1] = sin(a);
    }
    
    /// return angle of the rotation
    R getAngle() const
    {
        R n = sqrt( q[1]*q[1] + q[2]*q[2] + q[3]*q[3] );
        return  2 * atan2(n, q[0]);
    }
    
    /// compute the axis and return the angle of the rotation
    R getAngle( R v[3] ) const
    {
        R n = sqrt( q[1]*q[1] + q[2]*q[2] + q[3]*q[3] );
        R a = 2 * atan2(n, q[0]);
        n = 1.0 / n;
        v[0] = q[1] * n;
        v[1] = q[2] * n;
        v[2] = q[3] * n;
        return a;
    }
    
    /// compute the axis and return the angle of the rotation
    void getAxis( R v[3] ) const
    {
        R n = sqrt( q[1]*q[1] + q[2]*q[2] + q[3]*q[3] );
        n = 1.0 / n;
        v[0] = q[1] * n;
        v[1] = q[2] * n;
        v[2] = q[3] * n;
    }
    
    /// multiply the angle of the rotation by `s`
    const Quaternion scaledAngle( R s ) const
    {
        R n = sqrt( q[1]*q[1] + q[2]*q[2] + q[3]*q[3] );
        if ( n == 0 )
        {
            return Quaternion(1, 0, 0, 0);
        }
        else
        {
            R a = s * atan2(n, q[0]);
            n = sin(a) / n;
            return Quaternion(cos(a), n*q[1], n*q[2], n*q[3]);
        }
    }
    
    /// Linear interpolation between rotations 'this' and 'b'.
    const Quaternion slerp( const Quaternion &b, const R u ) const
    {
        // code from Jonathan Blow
        // Calculate the cosine of the angle between the two vectors
        R dot = q[0]*b.q[0] + q[1]*b.q[1] + q[2]*b.q[2] + q[3]*b.q[3];
        
        // If the angle is significant, use the spherical interpolation
        if ( dot > 0.9995 ) {
            // use cheap linear interpolation
            return ( (*this) + (b - (*this))*u ).normalized();
        }
        
        R tmp = acos(dot) * u;
        //build v2 ortogonal to *this:
        Quaternion v2 = ( b - (*this)*dot ).normalized();
        return (*this)*cos(tmp) + v2*sin(tmp);
    }
    
    /// printf
    void print( FILE* out = stdout, bool parenthesis = false ) const
    {
        if ( parenthesis )
            fprintf( out, "( %+6.3f %+6.3f %+6.3f %+6.3f )", q[0], q[1], q[2], q[3]);
        else
            fprintf( out, "  %+6.3f %+6.3f %+6.3f %+6.3f", q[0], q[1], q[2], q[3]);
    }
    
    /// printf with a new-line
    void println( FILE* out = stdout, bool parenthesis = false ) const
    {
        if ( parenthesis )
            fprintf( out, "( %+6.3f %+6.3f %+6.3f %+6.3f )\n", q[0], q[1], q[2], q[3]);
        else
            fprintf( out, "  %+6.3f %+6.3f %+6.3f %+6.3f\n", q[0], q[1], q[2], q[3]);
    }
    
    
#ifdef RANDOM_H
    
    /// returns a quaternion, uniformly sampling all possible rotations
    /** James Arvo, Fast random rotation matrices. in Graphics Gems 3. */
    static const Quaternion randomRotation(Random& rng)
    {
        R u1 = rng.preal();
        R u2 = M_PI*rng.sreal();
        R u3 = M_PI*rng.sreal();
        R s1 = sqrt(1-u1), s2 = sqrt(u1);
        
        return Quaternion<R>(s1*sin(u2), s1*cos(u2), s2*sin(u3), s2*cos(u3));
    }
    
#endif
    
};


/// input operator
template <typename T>
std::istream & operator >> (std::istream & is, Quaternion<T> & q)
{
    is >> q[0] >> q[1] >> q[2] >> q[3];
    return is;
}

/// output operator
template <typename T>
std::ostream& operator << (std::ostream& os, const Quaternion<T> & q)
{
    return os << q[0] << " " << q[1] << " " << q[2] << " " << q[3];
}

#endif
