# Supplementary material for: Self-Organization of Minimal Anaphase Spindle Midzone Bundles
Source: Curr Biol. 2019 Jul 8;29(13):2120–2130.e7. doi: 10.1016/j.cub.2019.05.049 (PMC6616649; doi:10.1016/j.cub.2019.05.049)
Supplement: Data S1. Simulation Files, Related to STAR Methods — This ZIP contains the source code of Cytosim used for this study, and all the configuration files needed to reproduce the simulation figures. Please, refer to the README file included in the package. [file mmc8.zip › Hannabuss2019_simulation_files_fixed/code/cytosim/src/math/matsparsesym2.h]

// Cytosim was created by Francois Nedelec. Copyright 2007-2017 EMBL.

#ifndef MATSPARSESYM2_H
#define MATSPARSESYM2_H

#include <cstdio>
#include "matrix.h"

#define MATRIX2_OPTIMIZED_MULTIPLY

///real symmetric sparse Matrix, with optimized multiplication
/**
 MatrixSparseSymmetric2 uses a sparse storage, with arrays of elements for each column.
 For multiplication, it uses a another format, from Numerical Recipes.
 The conversion is done when prepareForMultiply() is called
 
 Elements are stored in random order in the column.
*/
class MatrixSparseSymmetric2 : public Matrix
{
public:
    
    /// An element of the sparse matrix
    struct Element
    {
        real        val;   ///< The value of the element
        index_type  inx;   ///< The index of the line
        
        void reset(index_type i)
        {
            inx = i;
            val = 0.0;
        }
    };
    
private:
    
    /// amount of memory which has been allocated
    unsigned   allocated_;
    
    /// array col_[c][] holds Elements of column 'c'
    Element ** col_;
    
    /// col_size_[c] is the number of Elements in column 'c'
    unsigned * col_size_;
    
    /// col_max_[c] is the number of Elements allocated in column 'c'
    unsigned * col_max_;
    
    /// allocate column to hold specified number of values
    void allocateColumn(index_type col, unsigned nb);
   
#ifdef MATRIX2_OPTIMIZED_MULTIPLY
    
    /// col_next_[ii] is the index of the first non-empty column of index >= ii
    index_type * col_next_;
    
    /// update col_next_[], a pointer to the next non-empty column
    void setNextColumn();

    ///array of index for the optmized multiplication
    unsigned   nmax_;
    index_type * ija_;
    real       * sa_;

#endif

public:

    /// base for destructor
    void deallocate();
    
    /// default constructor
    MatrixSparseSymmetric2();
    
    /// default destructor
    virtual ~MatrixSparseSymmetric2()  { deallocate(); }
    
    /// set all the element to zero
    void makeZero();
    
    /// allocate the matrix to hold ( sz * sz )
    void allocate(unsigned sz);
    
    /// returns the address of element at (x, y), no allocation is done
    real* addr(index_type x, index_type y) const;
    
    /// returns the address of element at (x, y), allocating if necessary
    real& operator()(index_type x, index_type y);
    
    /// scale the matrix by a scalar factor
    void scale(real);
    
    /// add the diagonal block ( x, x, x+sx, x+sx ) from this matrix to M
    void addDiagonalBlock(real* mat, unsigned ldd, index_type si, unsigned nb) const;
    
    /// add upper triangular half of 'this' block ( idx, idx, idx+siz, idx+siz ) to `mat`
    void addTriangularBlock(real* mat, index_type ldd, index_type si, unsigned nb, unsigned dim) const;
    
    ///optional optimization that may accelerate multiplications by a vector
    void prepareForMultiply();
    
    /// multiplication of a vector: Y = Y + M * X with dim(X) = dim(M)
    void vecMulAdd(const real* X, real* Y) const;
    
    /// 2D isotropic multiplication of a vector: Y = Y + M * X with dim(X) = 2 * dim(M)
    void vecMulAddIso2D(const real* X, real* Y) const;
    
    /// 3D isotropic multiplication of a vector: Y = Y + M * X with dim(X) = 3 * dim(M)
    void vecMulAddIso3D(const real* X, real* Y) const;
    
    /// true if matrix is non-zero
    bool nonZero() const;
    
    /// number of element which are not null
    unsigned nbElements() const;
    
    /// returns a string which a description of the type of matrix
    std::string what() const;
    
    /// printf debug function in sparse mode: i, j : value
    void printSparse(std::ostream &) const;
    
    /// print content of one column
    void printColumn(std::ostream &, index_type);
    
    /// print content of one column
    void printColumns(std::ostream &);

    /// debug function
    int bad() const;
};


#endif
