# Supplementary material for: Self-Organization of Minimal Anaphase Spindle Midzone Bundles
Source: Curr Biol. 2019 Jul 8;29(13):2120–2130.e7. doi: 10.1016/j.cub.2019.05.049 (PMC6616649; doi:10.1016/j.cub.2019.05.049)
Supplement: Data S1. Simulation Files, Related to STAR Methods — This ZIP contains the source code of Cytosim used for this study, and all the configuration files needed to reproduce the simulation figures. Please, refer to the README file included in the package. [file mmc8.zip › Hannabuss2019_simulation_files_fixed/code/cytosim/src/math/matrix.h]

// Cytosim was created by Francois Nedelec. Copyright 2007-2017 EMBL.

#ifndef MATRIX_H
#define MATRIX_H

#include "assert_macro.h"
#include <iostream>
#include "real.h"

/// The interface for all the large matrices
class Matrix
{
public:
    
    /// type of an index into the matrix
    typedef unsigned index_type;
    
protected:

    /// size of matrix
    unsigned   size_;
    
private:
    
    /// Disabled copy constructor (@todo: write copy constructor)
    Matrix(Matrix const&);
    
    /// Disabled copy assignment (@todo: write copy assignement)
    Matrix& operator=(Matrix const&);

public:
    
    /// constructor
    Matrix() { size_ = 0; }

    /// constructor
    Matrix(unsigned s) { size_ = s; }
    
    /// empty destructor
    virtual ~Matrix() {}
    
    /// return the size of the matrix
    unsigned size() const { return size_; }
    
    /// change the size of the matrix
    void resize(unsigned s) { allocate(s); size_=s; }

    //----------------------------------------------------------------------
    
    /// allocate the matrix to hold ( sz * sz ), all values may be lost
    virtual void allocate(unsigned alc) = 0;
        
    /// returns the address of element at (x, y), no allocation is done
    virtual real*  addr(index_type x, index_type y) const = 0;
    
    /// returns the address of element at (x, y), allocating if necessary
    virtual real&  operator()(index_type x, index_type y) = 0;
    
    /// returns the value of element at (x, y) or zero if not allocated
    real value(index_type x, index_type y) const;
    
    //----------------------------------------------------------------------
    
    /// set all the elements to zero
    virtual void makeZero() = 0;
    
    /// scale the matrix by a scalar factor
    virtual void scale(real) = 0;
    
    /// copy the block ( x, y, x+sx, y+sy ) into `mat`
    void copyBlock(real* mat, unsigned ldd, index_type sx, unsigned nx, index_type sy, unsigned ny) const;
    
    /// add the block ( x, x, x+sx, x+sx ) from this matrix to `mat`
    virtual void addDiagonalBlock(real* mat, unsigned ldd, index_type si, unsigned nb) const;
    
    /// add upper triangular half of ( idx, idx, idx+siz, idx+siz ) to `mat`
    virtual void addTriangularBlock(real* mat, unsigned ldd, index_type si, unsigned nb, unsigned dim) const;
    
    //----------------------------------------------------------------------
    
    /// Optional optimization to accelerate multiplications below
    virtual void prepareForMultiply() {}
    
    /// Vector multiplication: Y <- Y + M * X, size(X) = size(Y) = size(M)
    virtual void vecMulAdd(const real* X, real* Y) const = 0;
    
    /// Vector multiplication: Y <- M * X, size(X) = size(Y) = size(M)
    virtual void vecMul(const real* X, real* Y) const;

    /// isotropic vector multiplication: Y = Y + M * X, size(X) = size(Y) = 2 * size(M)
    virtual void vecMulAddIso2D(const real*, real*) const = 0;
    
    /// isotropic vector multiplication: Y = Y + M * X, size(X) = size(Y) = 3 * size(M)
    virtual void vecMulAddIso3D(const real*, real*) const = 0;
    
    //----------------------------------------------------------------------
    
    /// maximum absolute value considering all the elements
    virtual real maxNorm() const;
    
    /// true if the matrix is non-zero
    virtual bool nonZero() const;
    
    /// number of element which are non-zero
    virtual unsigned nbElements() const;
    
    /// returns a string which a description of the type of matrix
    virtual std::string what() const = 0;
    
    /// printf debug function in sparse mode: i, j : value
    virtual void printSparse(std::ostream &) const;
    
    /// printf debug function in full lines, all columns
    virtual void printFull(std::ostream &) const;
    
};


#endif
