# Supplementary material for: Self-Organization of Minimal Anaphase Spindle Midzone Bundles
Source: Curr Biol. 2019 Jul 8;29(13):2120–2130.e7. doi: 10.1016/j.cub.2019.05.049 (PMC6616649; doi:10.1016/j.cub.2019.05.049)
Supplement: Data S1. Simulation Files, Related to STAR Methods — This ZIP contains the source code of Cytosim used for this study, and all the configuration files needed to reproduce the simulation figures. Please, refer to the README file included in the package. [file mmc8.zip › Hannabuss2019_simulation_files_fixed/code/cytosim/src/math/real.h]

// Cytosim was created by Francois Nedelec. Copyright 2007-2017 EMBL.
/**
 @file real.h
 SYNOPSIS: we define and use "real" to be able to easily change
 the floating point precision, depending on the application.
 REAL_EPSILON is a lower limit of the precision achieved.
 
 It is possible to select double or single precision by editing this file:
 - To use float, define REAL_IS_FLOAT
 - if REAL_IS_FLOAT is not defined, double precision will be used
 .
 
 Cytosim is faster in single precision, but the iterative solver used
 in Meca::solve() (conjugate-gradient) may fail in adverse conditions.
 
 It is safer, and STRONGLY ADVISED therefore, to use double precision,
 and to not define 'REAL_IS_FLOAT'
 */

#ifndef REAL
#define REAL


#include <cmath>
#include <cfloat>


//#define REAL_IS_FLOAT


#ifdef REAL_IS_FLOAT
    /// real is an alias to float
    typedef float real;
    const real REAL_EPSILON = 128 * FLT_EPSILON;
#else
    /// real is an alias to double
    typedef double real;
    const real REAL_EPSILON = 128 * DBL_EPSILON;
#endif


/// square of the argument: `x * x`
inline real sqr(const real x) { return x * x; }

/// cube of the argument: `x * x * x`
inline real cub(const real x) { return x * x * x; }

/// sign of a float
inline real sign(const float x) { return copysignf(1.0f, x); }

/// sign of a float
inline real sign(const double x) { return copysign(1.0, x); }

/// absolute value of `x`
//inline real fabs(const real x) { return std::fabs(x); }

#if ( 0 )

#include <iostream>
#include <sstream>
#include "tokenizer.h"
/**
 Redefining the standard extraction operator is normally not necessary,
 but this can be useful to track certain bugs
 */
inline std::istringstream& operator >> (std::istringstream& iss, real& x)
{
    std::string str = Tokenizer::get_real(iss);
    if ( str.empty() )
        return iss;
    try {
        x = std::stod(str);
        //std::clog << " using custom >> |" << str << "| -> " << x << std::endl;
    }
    catch ( std::invalid_argument & e ) {
        std::cerr << " error in custom >> |" << str << "| " << std::endl;
    }
    return iss;
}
#endif

#endif
