# Supplementary material for: Self-Organization of Minimal Anaphase Spindle Midzone Bundles
Source: Curr Biol. 2019 Jul 8;29(13):2120–2130.e7. doi: 10.1016/j.cub.2019.05.049 (PMC6616649; doi:10.1016/j.cub.2019.05.049)
Supplement: Data S1. Simulation Files, Related to STAR Methods — This ZIP contains the source code of Cytosim used for this study, and all the configuration files needed to reproduce the simulation figures. Please, refer to the README file included in the package. [file mmc8.zip › Hannabuss2019_simulation_files_fixed/code/cytosim/src/math/vector1.cc]

// Cytosim was created by Francois Nedelec. Copyright 2007-2017 EMBL.

#include "vector1.h"

/**
 Optinally read two scalar values equal to zero
 */
void eatTwoZeros(std::istream& is)
{
    if ( is.good() )
    {
        std::streampos isp = is.tellg();
        real Z = 0;
        is >> Z;
        if ( is.good() && Z==0 )
        {
            isp = is.tellg();
            is >> Z;
            if ( is.good() && Z==0 )
                return;
        }
        // restore initial state:
        is.seekg(isp);
        is.clear();
    }
}


/**
 This accepts 'X 0 0' but also 'X' and 'X 0'.
 At least one scalar must be read to be valid
 */
std::istream & operator >> (std::istream& is, Vector1& v)
{
    if ( is >> v.XX )
        eatTwoZeros(is);
    return is;
}


std::ostream & operator << (std::ostream& os, Vector1 const& v)
{
    os << v.XX;
    return os;
}


const Vector1 interpolate(const Vector1& a, real x, const Vector1& b)
{
    return Vector1(a.XX+x*b.XX, 0);
}


real distanceSqr(const Vector1& a, const Vector1& b)
{
    return (a.XX-b.XX)*(a.XX-b.XX);
}


real distance(const Vector1& a, const Vector1& b)
{
    return fabs(a.XX-b.XX);
}
