# Supplementary material for: Self-Organization of Minimal Anaphase Spindle Midzone Bundles
Source: Curr Biol. 2019 Jul 8;29(13):2120–2130.e7. doi: 10.1016/j.cub.2019.05.049 (PMC6616649; doi:10.1016/j.cub.2019.05.049)
Supplement: Data S1. Simulation Files, Related to STAR Methods — This ZIP contains the source code of Cytosim used for this study, and all the configuration files needed to reproduce the simulation figures. Please, refer to the README file included in the package. [file mmc8.zip › Hannabuss2019_simulation_files_fixed/code/cytosim/src/math/clapack.h]

// Cytosim was created by Francois Nedelec. Copyright 2007-2017 EMBL.

/*
 This contains C-wrappers around some of the Fortran routines of LAPACK.
 see http://www.netlib.org/lapack
 
 LAPACK contains more than 1000 linear algebra functions in FORTRAN,
 but here we just propagate the functions needed in Cytosim,
 allowing direct link with the fortran LAPACK library
 */


#ifndef LAPACK_H
#define LAPACK_H

#include "cblas.h"

#ifdef __cplusplus
extern "C" {
#endif
    
    int ilaenv_(int *ispec, char *name, char *opts, int *n1, int *n2, int *n3, int *n4);
    inline int lapack_ilaenv(int ispec, char *name, char *opts, int n1, int n2, int n3, int n4)
    {
        return ilaenv_(&ispec, name, opts, &n1, &n2, &n3, &n4);
    }
    
        
    void FORTRAN(ptsv)(int*, int*, real*, real*, real*, int*, int*);
    inline void lapack_xptsv(int N, int NHRS, real* D, real* E, real* B, int LDB, int* INFO)
    {
        FORTRAN(ptsv)(&N, &NHRS, D, E, B, &LDB, INFO);
    }
    
    
    void FORTRAN(ptsvx)(char *, int*, int*, const real*, const real*, real*, real*,
                        const real*, int*, real*, int*, real*, real*, real*, real*, int*);
    inline void lapack_xptsvx(char fact, int N, int NHRS, const real* D, const real* E, real* DF, real* EF,
                              const real* B, int LDB, real* X, int LDX, real* RCOND, real* FERR, real* BERR, real* work, int* INFO)
    {
        FORTRAN(ptsvx)(&fact, &N, &NHRS, D, E, DF, EF, B, &LDB, X, &LDX, RCOND, FERR, BERR, work, INFO);
    }
    
    
    void FORTRAN(pttrf)(int*, real*, real*, int*);
    inline void lapack_xpttrf(int N, real* D, real* E, int* INFO)
    {
        FORTRAN(pttrf)(&N, D, E, INFO);
    }
    
    
    void FORTRAN(pttrs)(int*, int*, const real*, const real*, real*, int*, int*);
    inline void lapack_xpttrs(int N, int NHRS, const real* D, const real* E, real* B, int LDB, int* INFO )
    {
        FORTRAN(pttrs)(&N, &NHRS, D, E, B, &LDB, INFO);
    }
    
    void FORTRAN(ptts2)(int*, int*, const real*, const real*, real*, int*);
    inline void lapack_xptts2(int N, int NHRS, const real* D, const real* E, real* B, int LDB )
    {
        FORTRAN(ptts2)( &N, &NHRS, D, E, B, &LDB);
    }
    
    
    void FORTRAN(posv)(char *, int*, int*, real*, int*, real*, int*, int*);
    inline void lapack_xposv(char UPLO, int N, int NHRS, real* A, int LDA, real* B, int LDB, int* INFO)
    {
        FORTRAN(posv)(&UPLO, &N, &NHRS, A, &LDA, B, &LDB, INFO);
    }
    
    
    void FORTRAN(potrf)(char *, int*, real*, int*, int*);
    inline void lapack_xpotrf(char UPLO, int N, real* A, int LDA, int* INFO)
    {
        FORTRAN(potrf)(&UPLO, &N, A, &LDA, INFO);
    }
    
    
    void FORTRAN(potrs)(char *, int*, int*, const real*, int*, real*, int*, int*);
    inline void lapack_xpotrs(char UPLO, int N, int NHRS, const real* A, int LDA, real* B, int LDB, int* INFO)
    {
        FORTRAN(potrs)(&UPLO, &N, &NHRS, A, &LDA, B, &LDB, INFO);
    }
    
    
    void FORTRAN(potf2)(char *, int*, real*, int*, int*);
    inline void lapack_xpotf2(char UPLO, int N, real* A, int LDA, int* INFO)
    {
        FORTRAN(potf2)(&UPLO, &N, A, &LDA, INFO);
    }
    
    
    void FORTRAN(potri)(char *, int*, real*, int*, int*);
    inline void lapack_xpotri(char UPLO, int N, real* A, int LDA, int* INFO)
    {
        FORTRAN(potri)(&UPLO, &N, A, &LDA, INFO);
    }
    
    
    void FORTRAN(pptrf)(char *, int*, real*, int*);
    inline void lapack_xpptrf(char UPLO, int N, real* A, int* INFO)
    {
        FORTRAN(pptrf)(&UPLO, &N, A, INFO);
    }
    
    
    void FORTRAN(pptrs)(char *, int*, int*, const real*, real*, int*, int*);
    inline void lapack_xpptrs(char UPLO, int N, int NHRS, const real* A, real* B, int LDB, int* INFO)
    {
        FORTRAN(pptrs)(&UPLO, &N, &NHRS, A, B, &LDB, INFO);
    }
    
    
    void FORTRAN(pptri)(char *, int*, real*, int*);
    inline void lapack_xpptri(char UPLO, int N, real* A, int* INFO)
    {
        FORTRAN(pptri)(&UPLO, &N, A, INFO);
    }
    
    
    void FORTRAN(trtrs)(char *, char *, char *, int*, int*, const real*, int*, real*, int*, int*);
    inline void lapack_xtrtrs(char UPLO, char trans, char diag, int N, int NHRS, const real* A, int LDA, real* B, int LDB, int* INFO)
    {
        FORTRAN(trtrs)(&UPLO, &trans, &diag, &N, &NHRS, A, &LDA, B, &LDB, INFO);
    }
    
    
    void FORTRAN(gbtrf)(int*, int*, int*, int*, real*, int*, int*, int*);
    inline void lapack_xgbtrf(int M, int N, int KL, int KU, real* AB, int LDAB, int* IPIV, int* INFO)
    {
        FORTRAN(gbtrf)(&M, &N, &KL, &KU, AB, &LDAB, IPIV, INFO);
    }
    
    void FORTRAN(gbtf2)(int*, int*, int*, int*, real*, int*, int*, int*);
    inline void lapack_xgbtf2(int M, int N, int KL, int KU, real* AB, int LDAB, int* IPIV, int* INFO)
    {
        FORTRAN(gbtf2)(&M, &N, &KL, &KU, AB, &LDAB, IPIV, INFO);
    }
    
    void FORTRAN(gbtrs)(char *, int*, int*, int*, int*, const real*, int*, const int*, real*, int*, int*);
    inline void lapack_xgbtrs(char trans, int N, int KL, int KU, int NRHS, const real* AB, int LDAB, const int* IPIV, real* B, int LDB, int* INFO)
    {
        FORTRAN(gbtrs)(&trans, &N, &KL, &KU, &NRHS, AB, &LDAB, IPIV, B, &LDB, INFO);
    }

    
    void FORTRAN(gesv)(int*, int*, real*, int*, int*, real*, int*, int*);
    inline void lapack_xgesv(int N, int NRHS, real* A, int LDA, int* IPIV, real* B, int LDB, int* INFO)
    {
        FORTRAN(gesv)(&N, &NRHS, A, &LDA, IPIV, B, &LDB, INFO);
    }
    
    void FORTRAN(getrf)(int*, int*, real*, int*, int*, int*);
    inline void lapack_xgetrf(int M, int N, real* A, int LDA, int* IPIV, int* INFO)
    {
        FORTRAN(getrf)(&M, &N, A, &LDA, IPIV, INFO);
    }
    
    void FORTRAN(getf2)(int*, int*, real*, int*, int*, int*);
    inline void lapack_xgetf2(int M, int N, real* A, int LDA, int* IPIV, int* INFO)
    {
        FORTRAN(getf2)(&M, &N, A, &LDA, IPIV, INFO);
    }

    void FORTRAN(getrf2)(int*, int*, real*, int*, int*, int*);
    inline void lapack_xgetrf2(int M, int N, real* A, int LDA, int* IPIV, int* INFO)
    {
        FORTRAN(getrf2)(&M, &N, A, &LDA, IPIV, INFO);
    }

    
    void FORTRAN(getri)(int*, real*, int*, const int*, real*, const int*, int*);
    inline void lapack_xgetri(int N, real* A, int LDA, const int* IPIV, real* WORK, int LWORK, int* INFO)
    {
        FORTRAN(getri)(&N, A, &LDA, IPIV, WORK, &LWORK, INFO);
    }
    
    
    void FORTRAN(getrs)(char *, int*, int*, const real*, int*, const int*, real*, int*, int*);
    inline void lapack_xgetrs(char trans, int N, int NRHS, const real* A, int LDA, const int* IPIV, real* B, int LDB, int* INFO)
    {
        FORTRAN(getrs)(&trans, &N, &NRHS, A, &LDA, IPIV, B, &LDB, INFO);
    }
    
    void FORTRAN(gerfs)(char*, int*, int*, const real*, int*, const real*, int*, const int*, real*, int*, real*, int*, real*, real*, real*, int*, int*);
    inline void lapack_xgerfs(char trans, int N, int NRHS, const real* A, int LDA, const real* AF, int LDAF, const int* IPIV, real* B, int LDB, real* X, int LDX, real* FERR, real* BERR, real* WORK, int* IWORK, int* INFO)
    {
        FORTRAN(gerfs)(&trans, &N, &NRHS, A, &LDA, AF, &LDAF, IPIV, B, &LDB, X, &LDX, FERR, BERR, WORK, IWORK, INFO);
    }

    
    void FORTRAN(laswp)(int*, const real*, int*, int*, int*, const int*, int*);
    inline void lapack_xlaswp(int N, const real* A, int LDA, int K1, int K2, const int* IPIV, int INCX)
    {
        FORTRAN(laswp)(&N, A, &LDA, &K1, &K2, IPIV, &INCX);
    }
    
    
    
    void FORTRAN(sysv)(char *, int*, int*, real*, int*, int*, real*, int*, real*, int*, int*);
    inline void lapack_xsysv(char UPLO, int N, int NRHS, real* A, int LDA, int* IPIV, real*B, int LDB, real* WORK, int LWORK, int* INFO)
    {
        FORTRAN(sysv)(&UPLO, &N, &NRHS, A, &LDA, IPIV, B, &LDB, WORK, &LWORK, INFO);
    }
    
    
    void FORTRAN(sytrf)(char *, int*, real*, int*, int*, real*, int*, int*);
    inline void lapack_xsytrf(char UPLO, int N, real* A, int LDA, int* IPIV, real* WORK, int LWORK, int* INFO)
    {
        FORTRAN(sytrf)(&UPLO, &N, A, &LDA, IPIV, WORK, &LWORK, INFO);
    }
    
    
    void FORTRAN(sytrs)(char *, int*, int*, real*, int*, int*, real*, int*, int*);
    inline void lapack_xsytrs( char UPLO, int N, int NRHS, real* A, int LDA, int* IPIV, real* B, int LDB, int* INFO)
    {
        FORTRAN(sytrs)(&UPLO, &N, &NRHS, A, &LDA, IPIV, B, &LDB, INFO);
    }
    
    
    
    
    
    void FORTRAN(syev)(char*, char*, int*, real*, int*, real*, real*, int*, int*);
    inline void lapack_xsyev(char JOBZ, char UPLO, int N, real* A, int LDA, real* W, real* WORK, int LWORK, int* INFO)
    {
        FORTRAN(syev)(&JOBZ, &UPLO, &N, A, &LDA, W, WORK, &LWORK, INFO);
    }
    
    
    void FORTRAN(syevd)(char*, char*, int*, real*, int*, real*, real*, int*, int*, int*, int*);
    inline void lapack_xsyevd(char JOBZ, char UPLO, int N, real* A, int LDA, real* W, real* WORK, int LWORK, int* IWORK, int LIWORK, int* INFO)
    {
        FORTRAN(syevd)(&JOBZ, &UPLO, &N, A, &LDA, W, WORK, &LWORK, IWORK, &LIWORK, INFO);
    }

    
    void FORTRAN(syevx)(char *, char *, char *, int*, real*, int*, real*, real*, int*, int*,
                        real*, int*, real*, real*, int*, real*, int*, const int*, int*, int*);
    inline void lapack_xsyevx(char JOBZ, char RANGE, char UPLO, int N, real* A, int LDA, real VL, real VU, int IL, int IU,
                              real ABSTOL, int* M, real* W, real* Z, int LDZ, real* WORK, int LWORK, const int* IWORK, int* IFAIL, int* INFO)
    {
        FORTRAN(syevx)(&JOBZ, &RANGE, &UPLO, &N, A, &LDA, &VL, &VU, &IL, &IU, &ABSTOL, M, W, Z, &LDZ, WORK, &LWORK, IWORK, IFAIL, INFO);
    }
    
    
    
    
    
    
    void FORTRAN(gtsv)(int*, int*, real*, real*, real*, real*, int*, int*);
    inline void lapack_xgtsv(int N, int NRHS, real* DL, real* D, real* DU, real* B, int LDB, int* INFO)
    {
        FORTRAN(gtsv)(&N, &NRHS, DL, D, DU, B, &LDB, INFO);
    }
    
    void FORTRAN(gttrf)(int*, real*, real*, real*, real*, int*, int*);
    inline void lapack_xgttrf(int N, real* DL, real* D, real* DU, real* DU2, int* IPIV, int* INFO)
    {
        FORTRAN(gttrf)(&N, DL, D, DU, DU2, IPIV, INFO);
    }
    
    
    void FORTRAN(gttrs)(char *, int*, int*, real*, real*, real*, real*, int*, real*, int*, int*);
    inline void lapack_xgttrs(char TRANS, int N, int NRHS, real* DL, real* D, real* DU, real* DU2, int* IPIV, real* B, int LDB, int* INFO)
    {
        FORTRAN(gttrs)(&TRANS, &N, &NRHS, DL, D, DU, DU2, IPIV, B, &LDB, INFO);
    }
    
    
    
    
    void FORTRAN(geqrf)( int*, int*, real*, int*, real*, real*, const int*, int*);
    inline void lapack_xgeqrf(int M, int N, real* A, int LDA,  real* TAU, real* WORK, int LWORK, int* INFO)
    {
        FORTRAN(geqrf)(&M, &N, A, &LDA, TAU, WORK, &LWORK, INFO);
    }
    
    void FORTRAN(ormqr)( char *, char *, int*, int*, int*, const real*, int*, const real*, real*, int*, real*, const int*, int*);
    inline void lapack_xormqr( char side, char trans, int M, int N, int K, const real* A, int LDA, const real* TAU,
                              real* C, int LDC, real* WORK, int LWORK, int* INFO)
    {
        FORTRAN(ormqr)(&side, &trans, &M, &N, &K, A, &LDA, TAU, C, &LDC, WORK, &LWORK, INFO);
    }
    
    void FORTRAN(gels)(char *, int*, int*, int*, const real*, int*, const real*, int*, real*, const int*, int*);
    inline void lapack_xgels(char trans, int M, int N, int NRHS, const real* A, int LDA, const real* B, int LDB, real* WORK, int LWORK, int* INFO)
    {
        FORTRAN(gels)(&trans, &M, &N, &NRHS, A, &LDA, B, &LDB, WORK, &LWORK, INFO);
    }
    
#ifdef __cplusplus
} //extern "C"
#endif

#endif //LAPACK_H
