# Supplementary material for: Self-Organization of Minimal Anaphase Spindle Midzone Bundles
Source: Curr Biol. 2019 Jul 8;29(13):2120–2130.e7. doi: 10.1016/j.cub.2019.05.049 (PMC6616649; doi:10.1016/j.cub.2019.05.049)
Supplement: Data S1. Simulation Files, Related to STAR Methods — This ZIP contains the source code of Cytosim used for this study, and all the configuration files needed to reproduce the simulation figures. Please, refer to the README file included in the package. [file mmc8.zip › Hannabuss2019_simulation_files_fixed/code/cytosim/src/math/quartic_solver.h]

// Cytosim was created by Francois Nedelec. Copyright 2007-2017 EMBL.

#ifndef QUARTIC_SOLVER_H
#define QUARTIC_SOLVER_H

#ifndef REAL
    #include "real.h"
#endif

#include <cmath>

/// Data structures and function to solve polynomial equations of order 4 or less
namespace QuarticSolver
{
    /// complex type built from two real
    class cplx
    {
    public:
        real r, i;
        cplx() { r = 0; i = 0; }
        cplx(real rs, real is) { r = rs; i = is; }
        
        bool operator <(const cplx& c) const { return r < c.r; }
        bool operator >(const cplx& c) const { return r > c.r; }
        cplx operator -() const { return cplx(-r, -i); }
        real norm() const { return sqrt(r*r+i*i); }
        cplx root() const
        {
            real n = norm();
            if  ( i >= 0 )
                return cplx(sqrt(0.5*( n + r )),  sqrt(0.5*( n - r )));
            else
                return cplx(sqrt(0.5*( n + r )), -sqrt(0.5*( n - r )));
        }
    };
        
    inline cplx operator +(const cplx& a, const cplx& b) { return cplx(a.r+b.r, a.i+b.i); }
    inline cplx operator -(const cplx& a, const cplx& b) { return cplx(a.r-b.r, a.i-b.i); }
    inline cplx operator *(const cplx& a, const cplx& b) { return cplx(a.r*b.r-a.i*b.i, a.r*b.i+a.i*b.r); }
        
    inline cplx operator +(const cplx& a, const real& b) { return cplx(a.r+b, a.i); }
    inline cplx operator -(const cplx& a, const real& b) { return cplx(a.r-b, a.i); }
    inline cplx operator *(const cplx& a, const real& b) { return cplx(a.r*b, a.i*b); }
    inline cplx operator *(const real& a, const cplx& b) { return cplx(a*b.r, a*b.i); }

        
    //----------------------------------------------------------------------------
#pragma mark Utilities
        
        
    template < typename TYPE >
    TYPE quadratic(const real a, const real b, const real c, const TYPE x)
    {
        return ( a * x + b ) * x + c;
    }
    
    template < typename TYPE >
    TYPE cubic(const real a, const real b, const real c, const real d, const TYPE x)
    {
        return (( a * x + b ) * x + c ) * x + d;
    }
    
    template < typename TYPE >
    TYPE quartic(const real a, const real b, const real c, const real d, const real e, const TYPE x)
    {
        return ((( a * x + b ) * x + c ) * x + d ) * x + e;
    }
    
    /**
     Sort in decreasing order
     */
    template < typename TYPE >
    void sortInPlace(int n, TYPE& x1, TYPE& x2, TYPE& x3)
    {
        TYPE x;
        if ( n > 2 && x1 < x3 )
        {
            x  = x3;
            x3 = x1;
            x1 = x;
        }
        if ( n > 1 && x1 < x2 )
        {
            x  = x2;
            x2 = x1;
            x1 = x;
        }
        if ( n > 2 && x2 < x3 )
        {
            x  = x3;
            x3 = x2;
            x2 = x;
        }
    }
    
    /**
     Sort in decreasing order
     */
    template < typename TYPE >
    void sortInPlace(int n, TYPE& x1, TYPE& x2, TYPE& x3, TYPE& x4)
    {
        TYPE x;
        if ( n > 3 && x2 < x4 )
        {
            x  = x4;
            x4 = x2;
            x2 = x;
        }
        if ( n > 2 && x1 < x3 )
        {
            x  = x3;
            x3 = x1;
            x1 = x;
        }
        if ( n > 3 && x3 < x4 )
        {
            x  = x4;
            x4 = x3;
            x3 = x;
        }
        if ( n > 1 && x1 < x2 )
        {
            x  = x2;
            x2 = x1;
            x1 = x;
        }
        if ( n > 2 && x2 < x3 )
        {
            x  = x3;
            x3 = x2;
            x2 = x;
        }
    }

    //----------------------------------------------------------------------------
#pragma mark Solvers

    /// Solve Quadratic, return number of real roots found (0, 1, 2).
    int solveQuadratic(const real A, const real B, const real C, real& r1, real& r2 );
    
    /// Solve Quadratic, return number of roots found.
    int solveQuadratic(const real A, const real B, const real C, cplx& r1, cplx& r2 );
    

    /// Solve Cubic, return number of real roots found (0, 1, 3).
    int solveCubicUnsorted(real A, real B, real C, real D, real& r1, real& r2, real& r3);
    
    /// Solve Cubic in complex space, return number of roots found (0, 1, 3).
    int solveCubicUnsorted(real A, real B, real C, real D, cplx& r1, cplx& r2, cplx& r3);
        
    /**
     return number of real roots found (0, 1, 3).
     The roots are returned in decreasing order:
     r1 >= r2 >= r3
     */
    template < typename TYPE >
    int solveCubic(const real A, const real B, const real C, const real D,
                   TYPE& r1, TYPE& r2, TYPE& r3)
    {
        int n = solveCubicUnsorted(A, B, C, D, r1, r2, r3);
        
        sortInPlace(n, r1, r2, r3);
        
        return n;
    }
    

    /// Solve Quartic, return number of real roots found (0, 1, 3).
    int solveQuarticUnsorted(real A, real B, real C, real D, real E, real& r1, real& r2, real& r3, real& r4);
    
    /// Solve Quartic in complex space, return number of roots found (0, 1, 3).
    int solveQuarticUnsorted(real A, real B, real C, real D, real E, cplx& r1, cplx& r2, cplx& r3, cplx& r4);
    
    /**
     return number of roots found (0, 1, 2, 3, 4).
     The roots are returned in decreasing order:
     r1 >= r2 >= r3 >= r4
     */
    template < typename TYPE >
    int solveQuartic(const real A, const real B, const real C, const real D, const real E,
                     TYPE& r1, TYPE& r2, TYPE& r3, TYPE& r4)
    {
        int n = solveQuarticUnsorted(A, B, C, D, E, r1, r2, r3, r4);
        
        sortInPlace(n, r1, r2, r3, r4);
        
        return n;
    }
        
            
    //----------------------------------------------------------------------------
    
    /// apply one step of Halley's method (convergence is cubic in general)
    void refineQuadratic(const real A, const real B, const real C, real& x);
    
    /// apply one step of Halley's method (convergence is cubic in general)
    void refineCubic(const real A, const real B, const real C, const real D, real& x);
    
    /// apply one step of Halley's method (convergence is cubic in general)
    void refineQuartic(const real A, const real B, const real C, const real D, const real E, real& x);

};
    
#endif
