# Supplementary material for: Self-Organization of Minimal Anaphase Spindle Midzone Bundles
Source: Curr Biol. 2019 Jul 8;29(13):2120–2130.e7. doi: 10.1016/j.cub.2019.05.049 (PMC6616649; doi:10.1016/j.cub.2019.05.049)
Supplement: Data S1. Simulation Files, Related to STAR Methods — This ZIP contains the source code of Cytosim used for this study, and all the configuration files needed to reproduce the simulation figures. Please, refer to the README file included in the package. [file mmc8.zip › Hannabuss2019_simulation_files_fixed/code/cytosim/src/math/vecprint.h]

// Cytosim was created by Francois Nedelec. Copyright 2007-2017 EMBL.
#ifndef VECPRINT_H
#define VECPRINT_H

#include <iostream>
#include <iomanip>
#include <cmath>


/// Templated functions to print Vectors and Matrices with minimal formatting
namespace VecPrint
{
    /// print a vector on a line
    template< typename T >
    void vecPrint(std::ostream & os, unsigned m, const T* X, int digits = 3)
    {
        if ( X == 0 ) {
            os << " void\n";
            return;
        }
        
        char str[32], fmt[32];
        snprintf(fmt, sizeof(fmt), " %%%i.%if", digits+5, digits);
        for ( unsigned ii = 0; ii < m; ++ii )
        {
            snprintf(str, sizeof(str), fmt, X[ii]);
            os << str;
        }
        os << std::endl;
    }
    
    
    /// print a vector in column format
    template< typename T >
    void vecDump(std::ostream & os, unsigned m, const T* X, int digits = 8)
    {
        if ( X == 0 ) {
            os << " void\n";
            return;
        }
        
        char str[32], fmt[32];
        snprintf(fmt, sizeof(fmt), " %%%i.%ie", digits+6, digits);
        for ( unsigned ii = 0; ii < m; ++ii )
        {
            snprintf(str, sizeof(str), fmt, X[ii]);
            os << str << std::endl;
        }
    }
    
    
    /// print matrix `mat` of size m*n, and leading dimension `ldd` with precision 'digits'
    template< typename T >
    void matPrint(std::ostream & os, unsigned m, unsigned n, const T* mat, unsigned ldd, int digits = 3)
    {
        const real threshold = 0.01;
        if ( mat == 0 ) {
            os << " void\n";
            return;
        }
        
        char str[32], fmt[32], zer[32];
        snprintf(fmt, sizeof(fmt), " %%%i.%if", digits+6, digits);
        snprintf(zer, sizeof(zer), " %%%is", digits+6);
       
        for ( unsigned ii = 0; ii < m; ++ii )
        {
            for ( unsigned jj = 0; jj < n; ++jj )
            {
                T val = mat[ii+ldd*jj];
                if ( std::abs(val) < threshold )
                    snprintf(str, sizeof(str), zer, ".");
                else
                    snprintf(str, sizeof(str), fmt, mat[ii+ldd*jj]);
                os << str;
            }
            os << std::endl;
        }
    }
    
    
    /// print a matrix in sparse format: line_index, column_index, value 
    template< typename T >
    void matSparsePrint(std::ostream & os, unsigned m, unsigned n, const T* mat, unsigned ldd, int digits = 8)
    {
        if ( mat == 0 ) {
            os << " void\n";
            return;
        }
        
        char str[32], fmt[32];
        snprintf(fmt, sizeof(fmt), " %%%i.%if\n", digits+6, digits);
        for (unsigned ii = 0; ii < m; ++ii )
            for (unsigned jj = 0; jj < n; ++jj )
            {
                snprintf(str, sizeof(str), fmt, mat[ii+ldd*jj]);
                os << ii << " " << jj << " " << str;
            }
        os << std::endl;
    }
    
    
    /// print a matrix in sparse format, but adding `off` to all line and column indices
    template< typename T >
    void matSparsePrintOffset(std::ostream & os, unsigned m, unsigned n, const T* mat, unsigned ldd, int off, int digits = 8)
    {
        if ( mat == 0 ) {
            os << " void\n";
            return;
        }
        
        
        char str[32], fmt[32];
        snprintf(fmt, sizeof(fmt), " %%%i.%if\n", digits+6, digits);
        for (unsigned ii = 0; ii < m; ++ii )
            for (unsigned jj = 0; jj < n; ++jj )
            {
                snprintf(str, sizeof(str), fmt, mat[ii+ldd*jj]);
                os << ii+off << " " << jj+off << str;
            }
        os << std::endl;
    }
}

#endif
