# Supplementary material for: Self-Organization of Minimal Anaphase Spindle Midzone Bundles
Source: Curr Biol. 2019 Jul 8;29(13):2120–2130.e7. doi: 10.1016/j.cub.2019.05.049 (PMC6616649; doi:10.1016/j.cub.2019.05.049)
Supplement: Data S1. Simulation Files, Related to STAR Methods — This ZIP contains the source code of Cytosim used for this study, and all the configuration files needed to reproduce the simulation figures. Please, refer to the README file included in the package. [file mmc8.zip › Hannabuss2019_simulation_files_fixed/code/cytosim/src/math/random_vector.h]

// Cytosim was created by Francois Nedelec. Copyright 2007-2017 EMBL.
#ifndef RANDOM_VECTOR_H
#define RANDOM_VECTOR_H


/**
 This file is obsolete:
 functions to generate random vectors are members of class Vector
 */


#endif
