# Supplementary material for: Self-Organization of Minimal Anaphase Spindle Midzone Bundles
Source: Curr Biol. 2019 Jul 8;29(13):2120–2130.e7. doi: 10.1016/j.cub.2019.05.049 (PMC6616649; doi:10.1016/j.cub.2019.05.049)
Supplement: Data S1. Simulation Files, Related to STAR Methods — This ZIP contains the source code of Cytosim used for this study, and all the configuration files needed to reproduce the simulation figures. Please, refer to the README file included in the package. [file mmc8.zip › Hannabuss2019_simulation_files_fixed/code/cytosim/src/math/vector1.h]

// Cytosim was created by Francois Nedelec. Copyright 2007-2017 EMBL.
#ifndef VECTOR1_H
#define VECTOR1_H


#include "real.h"
#include "assert_macro.h"

#include <iostream>
#include <sstream>
#include <iomanip>
#include <cstdio>
#include <cmath>

/// Vector1 is a vector with 1 `real` component.
class Vector1
{
    
public:
    
    /// dimensionality is 1
    static unsigned dimensionality() { return 1; }
    
    /// coordinates are public
    real XX;
    
    
    /// by default, coordinates are not initialized
    Vector1() {}
    
    /// construct from values
    Vector1(const real x, real) : XX(x) {}
    
    /// construct from values
    Vector1(const real x, real, real) : XX(x) {}
    
    /// construct from address
    Vector1(const real v[]) : XX(v[0]) {}
    
    /// construct from array of size d
    Vector1(const real v[], int d)
    {
        if ( d > 0 )
            XX = v[0];
        else
            XX = 0;
    }

    /// create new Vector with coordinates from the given array
    static Vector1 make(const real b[]) { return Vector1(b[0], 0); }

    /// destructor (is not-virtual: do not derive from this class)
    ~Vector1() {}
    
    
    /// address of coordinate array
    real * data()                { return &XX; }
    
    /// constant address of coordinate array
    real const* data()     const { return &XX; }
    
#if ( 1 )
    /// implicit conversion to a modifiable real pointer
    operator real*()             { return &XX; }
    
    /// implicit conversion to a constant real pointer
    operator const real*() const { return &XX; }
#else
    /// value of a coordinate
    real operator[](unsigned ii) const
    {
        assert_true(ii==0);
        return XX;
    }

    /// modifiable access to individual coordinates
    real& operator[](unsigned ii)
    {
        assert_true(ii==0);
        return XX;
    }
#endif
    
    /// copy coordinates from array of size d
    void get(const real v[], const int& d)
    {
        if ( d > 0 )
            XX = v[0];
        else
            XX = 0;
    }
    
    /// replace coordinates by the ones provided
    void get(const float b[])
    {
        XX = b[0];
    }
    
    /// replace coordinates by the ones provided
    void get(const double b[])
    {
        XX = b[0];
    }

    /// copy coordinates to given array
    void put(float b[]) const
    {
        b[0] = XX;
    }
    
    /// copy coordinates to given array
    void put(double b[]) const
    {
        b[0] = XX;
    }
    
    /// add content to given address
    void add_to(real b[]) const
    {
        b[0] += XX;
    }
    
    /// add content scaled by `alpha` to given address
    void add_to(real alpha, real b[]) const
    {
        b[0] += alpha * XX;
    }

    /// add content `n` times to array `b` of size `ldd*n`
    void add_to(real b[], int n, int ldd) const
    {
        for ( int i = 0; i < n; ++i )
            b[ldd*i] += XX;
    }

    /// subtract content to given array
    void sub_to(real b[]) const
    {
        b[0] -= XX;
    }
    
    /// add content scaled by `alpha` to given address
    void sub_to(real alpha, real b[]) const
    {
        b[0] -= alpha * XX;
    }
    
    /// set coordinates to zero
    void zero()
    {
        XX = 0;
    }

    /// change coordinates
    void set(const real x)
    {
        XX = x;
    }

    /// change coordinates (last 2 arguments are discarded)
    void set(const real x, const real, const real)
    {
        XX = x;
    }

    /// change signs of all coordinates
    void oppose()
    {
        XX = -XX;
    }
    
    //------------------------------------------------------------------
    
    /// the square of the standard norm
    real normSqr() const
    {
        return XX*XX;
    }

    
    /// the standard norm = sqrt(x^2+y^2+z^2)
    real norm() const
    {
        return sqrt(XX*XX);
    }
    
    /// square of the distance to other point == (a-this).normSqr()
    real distanceSqr(Vector1 const& a) const
    {
        return (a.XX-XX)*(a.XX-XX);
    }
    
    /// distance to other point == (a-this).norm()
    real distance(Vector1 const& a) const
    {
        return fabs(a.XX-XX);
    }
    
    /// returns X
    real minimum() const
    {
        return XX;
    }
    
    /// returns X
    real maximum() const
    {
        return XX;
    }
    
    /// the infinite norm = |x|
    real norm_inf() const
    {
        return fabs(XX);
    }
    
    /// true if no component is NaN
    bool valid() const
    {
        return ( XX == XX );
    }
    
    /// true if all components are zero
    bool null() const
    {
        return XX == 0;
    }

    /// normalize to norm=n
    void normalize(const real n = 1.0)
    {
        if ( XX > 0 )
            XX = n;
        else if ( XX < 0 )
            XX = -n;
    }
    
    /// returns the colinear vector of norm=n
    const Vector1 normalized(const real n = 1.0) const
    {
        if ( XX > 0 )
            return Vector1(n, 0);
        else if ( XX < 0 )
            return Vector1(-n, 0);
        else
            return Vector1(0, 0);
    }

    /// returns a perpendicular vector, of comparable but unspecified norm
    const Vector1 orthogonal() const
    {
        ABORT_NOW("Vector::orthogonal() is meaningless in 1D");
        return Vector1(0, 0);
    }
    
    /// returns a perpendicular vector, of norm `n`
    const Vector1 orthogonal(const real) const
    {
        ABORT_NOW("Vector::orthogonal() is meaningless in 1D");
        return Vector1(0, 0);
    }
    
    /// returns a vector perpendicular to *this, close to `d`, of norm = `n`
    const Vector1 orthogonal(Vector1, const real)
    {
        ABORT_NOW("Vector::orthogonal() is meaningless in 1D");
        return Vector1(0, 0);
    }

    /// convert from cartesian to spherical coordinates ( r, theta, phi )
    const Vector1 spherical() const { return Vector1(XX, 0); }
    
    /// convert from spherical to cartesian coordinates ( x, y, z )
    const Vector1 cartesian() const { return Vector1(XX, 0); }
    
    //------------------------------------------------------------------
    
    /// addition of two vectors
    friend const Vector1 operator +(Vector1 const& a, Vector1 const& b)
    {
        return Vector1(a.XX+b.XX, 0);
    }
    
    /// subtraction of two vectors
    friend const Vector1 operator -(Vector1 const& a, Vector1 const& b)
    {
        return Vector1(a.XX-b.XX, 0);
    }
    
    /// unary + operator does nothing
    friend const Vector1 operator +(Vector1 const& b)
    {
        return b;
    }
    
    /// opposition of a vector
    friend const Vector1 operator -(Vector1 const& b)
    {
        return Vector1(-b.XX, 0);
    }

    /// returns the element-by-element product
    const Vector1 e_mul(const real b[]) const
    {
        return Vector1(XX*b[0], 0);
    }

    /// returns the element-by-element division
    const Vector1 e_div(const real b[]) const
    {
        return Vector1(XX/b[0], 0);
    }
    
    /// returns a vector with each element squared
    const Vector1 e_squared() const
    {
        return Vector1(XX*XX, 0);
    }
    
    /// returns sum of all coordinates
    real e_sum() const
    {
        return XX;
    }


    /**
     In dimension 1, the vector product is not really useful,
     but it is defined for completeness with the other class Vector2, Vector3.
     */
    
    /// the cross product of two vectors is a Z-Vector
    friend real cross(Vector1 const& a, Vector1 const& b)
    {
        return 0;
    }

    /// cross product of a vector with a Z-Vector
    friend const Vector1 cross(Vector1 const& a, const real b)
    {
        return Vector1(0, 0);
    }

    /// cross product of a Z-vector with a Vector
    friend const Vector1 cross(const real a, Vector1 const& b)
    {
        return Vector1(0, 0);
    }

    
    /// scalar product of two vectors
    friend real operator *(Vector1 const& a, Vector1 const& b)
    {
        return a.XX*b.XX;
    }
    
    /// multiplication by scalar s
    friend const Vector1 operator *(Vector1 const& a, const real s)
    {
        return Vector1(s*a.XX, 0);
    }
    
    /// mutiplication by scalar s
    friend const Vector1 operator *(const real s, Vector1 const& a)
    {
        return Vector1(s*a.XX, 0);
    }
    
    /// division by scalar s
    friend const Vector1 operator /(Vector1 const& a, const real s)
    {
        return Vector1(a.XX/s, 0);
    }
    
    /// addition of another vector b
    void operator +=(Vector1 const& b)
    {
        XX += b.XX;
    }
    
    /// subtraction of another vector b
    void operator -=(Vector1 const& b)
    {
        XX -= b.XX;
    }
    
    /// multiplication by a scalar
    void operator *=(const real b)
    {
        XX *= b;
    }
    
    /// division by a scalar
    void operator /=(const real b)
    {
        XX /= b;
    }
    
    //------------------------------------------------------------------
    
    /// equality test
    friend bool operator ==(Vector1 const& a, Vector1 const& b)
    {
        return ( a.XX==b.XX );
    }
    
    /// non-equality test
    friend bool operator !=(Vector1 const& a, Vector1 const& b)
    {
        return ( a.XX!=b.XX );
    }
    
    //------------------------------------------------------------------
    
    /// conversion to a string
    std::string toString() const
    {
        std::ostringstream oss;
        oss << XX;
        return oss.str();
    }
    
    /// conversion to a string with given precision
    std::string toString(int w, int p) const
    {
        std::ostringstream oss;
        oss.precision(p);
        oss << std::setw(w) << XX;
        return oss.str();
    }

    /// print to a file
    void print(FILE * out = stdout) const
    {
        fprintf(out, "  %+9.3f", XX);
    }
    
    /// print to a file, surrounded by parenthesis
    void pprint(FILE * out = stdout) const
    {
        fprintf(out, "( %+9.3f )", XX);
    }

    /// print, followed by a new line
    void println(FILE * out = stdout) const
    {
        fprintf(out, "  %+9.3f\n", XX);
    }

    //------------------------------------------------------------------
    
    /// add a random component in [-s, s] to each coordinate
    void addRand(real s);
    
    
    /// a vector orthogonal to *this, with `norm == n, chosen randomly and uniformly
    const Vector1 randOrthoU(real n) const;

    /// a vector orthogonal to *this, with `norm <= n`, chosen randomly and uniformly
    const Vector1 randOrthoB(real n) const;
    
    
    /// Vector with random independent coordinates in [0,+1]
    static const Vector1 prand();
    
    /// Vector with random independent coordinates in [0,+n]
    static const Vector1 prand(real n);
    
    /// Vector with random independent coordinates in [-1,+1]
    static const Vector1 srand();
    
    /// Vector with random independent coordinates in [-n,+n]
    static const Vector1 srand(real n);
  
    
    /// random Vector of norm = 1; sampling is uniform
    static const Vector1 randU();
    
    /// return a random vector of norm = n; sampling is uniform
    static const Vector1 randU(real n);
    
    
    /// return a random vector of norm <= 1; sampling is uniform
    static const Vector1 randB();
    
    /// return a random vector of norm <= n; sampling is uniform
    static const Vector1 randB(real n);
    
    
    /// return a random vector with Normally distributed coordinates ~ N(0,n)
    static const Vector1 randG(real n);
    
};


//-------------------------- associated global functions -----------------------

/// stream input operator
std::istream & operator >> (std::istream&, Vector1&);

/// stream output operator
std::ostream & operator << (std::ostream&, Vector1 const&);

/// linear interpolation: returns a + x * b
const Vector1 interpolate(Vector1 const& a, real x, Vector1 const& b);

/// square of the distance between two points, equivalent to (a-b).normSqr()
real distanceSqr(Vector1 const& a, Vector1 const& b);

/// distance between two points, equivalent to (a-b).norm()
real distance(Vector1 const& a, Vector1 const& b);


#endif
