# Supplementary material for: Self-Organization of Minimal Anaphase Spindle Midzone Bundles
Source: Curr Biol. 2019 Jul 8;29(13):2120–2130.e7. doi: 10.1016/j.cub.2019.05.049 (PMC6616649; doi:10.1016/j.cub.2019.05.049)
Supplement: Data S1. Simulation Files, Related to STAR Methods — This ZIP contains the source code of Cytosim used for this study, and all the configuration files needed to reproduce the simulation figures. Please, refer to the README file included in the package. [file mmc8.zip › Hannabuss2019_simulation_files_fixed/code/cytosim/src/math/matsym.h]

// Cytosim was created by Francois Nedelec. Copyright 2007-2017 EMBL.

#ifndef MATSYM_H
#define MATSYM_H

#include <cstdio>
#include "matrix.h"

/// A real symmetric Matrix
/**
the full upper triangular is stored
 */
class MatrixSymmetric : public Matrix
{
private:
    
    /// leading dimension of array
    unsigned int msLDD;
    
    /// size of memory which has been allocated
    unsigned int msAllocated;
    
    // full upper triangle:
    real* val;
    
    // if 'false', destructor will not call delete[] val;
    int in_charge;
    
public:

    /// base for destructor
    void deallocate();
    
    /// default constructor
    MatrixSymmetric();
    
    
    /// constructor from an existing array
    MatrixSymmetric(int s, real* array)
    : Matrix(s)
    {
        msLDD = s;
        val = array;
        in_charge = 0;
    }

    /// constructor from an existing array
    MatrixSymmetric(int s, real* array, int ldd)
    : Matrix(s)
    {
        msLDD = ldd;
        val = array;
        in_charge = 0;
    }
    
    /// default destructor
    virtual ~MatrixSymmetric()  { deallocate(); }
    
    /// set all the element to zero
    void makeZero();
    
    /// allocate the matrix to hold ( sz * sz )
    void allocate(unsigned alc);
    
    /// returns the address of element at (x, y), no allocation is done
    real* addr(index_type x, index_type y) const;
    
    /// returns the address of element at (x, y), allocating if necessary
    real& operator()(index_type i, index_type j);
    
    /// scale the matrix by a scalar factor
    void scale(real a);
    
    /// multiplication of a vector: Y = Y + M * X, dim(X) = dim(M)
    void vecMulAdd(const real* X, real* Y) const;
    
    /// 2D isotropic multiplication of a vector: Y = Y + M * X
    void vecMulAddIso2D(const real* X, real* Y) const;
    
    /// 3D isotropic multiplication of a vector: Y = Y + M * X
    void vecMulAddIso3D(const real* X, real* Y) const;
    
    /// true if matrix is non-zero
    bool nonZero() const;
    
    /// number of element which are non-zero
    unsigned int  nbElements() const;
    
    /// returns a string which a description of the type of matrix
    std::string what() const;
};

#endif
