# Supplementary material for: Self-Organization of Minimal Anaphase Spindle Midzone Bundles
Source: Curr Biol. 2019 Jul 8;29(13):2120–2130.e7. doi: 10.1016/j.cub.2019.05.049 (PMC6616649; doi:10.1016/j.cub.2019.05.049)
Supplement: Data S1. Simulation Files, Related to STAR Methods — This ZIP contains the source code of Cytosim used for this study, and all the configuration files needed to reproduce the simulation figures. Please, refer to the README file included in the package. [file mmc8.zip › Hannabuss2019_simulation_files_fixed/code/cytosim/src/math/vector2.cc]

// Cytosim was created by Francois Nedelec. Copyright 2007-2017 EMBL.

#include "vector2.h"

/**
 Read a scalar value equal to zero
 */
void eatOneZero(std::istream& is)
{
    if ( is.good() )
    {
        std::streampos isp = is.tellg();
        real Z = 0;
        is >> Z;
        if ( is.fail() || Z )
        {
            // restore initial state:
            is.seekg(isp);
            is.clear();
        }
    }
}


/**
 This accepts 'X Y 0' but also 'X' and 'X Y'.
 At least one scalar must be read to be valid
 */
std::istream & operator >> (std::istream& is, Vector2& v)
{
    if ( is >> v.XX )
    {
        if ( is >> v.YY )
            eatOneZero(is);
        else
        {
            v.YY = 0;
            is.clear();
        }
    }
    return is;
}


std::ostream & operator << (std::ostream& os, Vector2 const& v)
{
    std::streamsize w = os.width();
    os << v.XX << " ";
    os.width(w);
    os << v.YY;
    return os;
}


const Vector2 interpolate(const Vector2& a, real x, const Vector2& b)
{
    return Vector2(a.XX+x*b.XX, a.YY+x*b.YY);
}


real distanceSqr(const Vector2& a, const Vector2& b)
{
    return (a.XX-b.XX)*(a.XX-b.XX) + (a.YY-b.YY)*(a.YY-b.YY);
}


real distance(const Vector2& a, const Vector2& b)
{
    return sqrt((a.XX-b.XX)*(a.XX-b.XX) + (a.YY-b.YY)*(a.YY-b.YY));
}
