# Supplementary material for: Self-Organization of Minimal Anaphase Spindle Midzone Bundles
Source: Curr Biol. 2019 Jul 8;29(13):2120–2130.e7. doi: 10.1016/j.cub.2019.05.049 (PMC6616649; doi:10.1016/j.cub.2019.05.049)
Supplement: Data S1. Simulation Files, Related to STAR Methods — This ZIP contains the source code of Cytosim used for this study, and all the configuration files needed to reproduce the simulation figures. Please, refer to the README file included in the package. [file mmc8.zip › Hannabuss2019_simulation_files_fixed/code/cytosim/src/math/polygon.cc]

// Cytosim was created by Francois Nedelec. Copyright 2007-2017 EMBL.
#include "polygon.h"
#include <iostream>
#include <sstream>
#include <iomanip>
#include <string>
#include <cmath>
#include "exceptions.h"


Polygon::Polygon()
: pts_(0), npts_(0)
{
}

Polygon::~Polygon()
{
    if ( pts_ )
        delete[] pts_;
}


void Polygon::resize(unsigned s)
{
    if ( pts_ )
        delete[] pts_;
    
    pts_  = new Point2D[s+1];
    npts_ = s;
}


void Polygon::set(unsigned i, real x, real y)
{
    if ( pts_ && i < npts_ )
    {
        pts_[i].xx = x;
        pts_[i].yy = y;
    }
}


/**
 Each point should be on its own line: X Y
 This will set coordinates in pts_[] within the limit given by `alc`.
 but it will return the number of points in the stream, even if this is greater than `alc`.
 Thus two calls to this function should be enough to:
 - determine the number of points in the file
 - allocate an appropriate array
 - read the coordinates
 */
unsigned Polygon::read(std::istream& in, Point2D* pts, unsigned pts_size)
{
    unsigned ix = 0;
    char str[2048];
    real x, y;
    int k;

    while ( in.good() )
    {
        in.getline(str, sizeof(str));
        //std::clog << "polygone file " << in.gcount() << " " << str << "\n";

        if ( in.fail() && in.gcount() )
            throw InvalidIO("Could not read polygon coordinate files");
       
        char const* ptr = str;
        char * end = 0;
        
        x = strtod(ptr, &end);
        
        if ( end == ptr )
            continue;

        ptr = end;
        y = strtod(ptr, &end);
        
        if ( end == ptr )
        {
            y = 0;
            k = 0;
        }
        else
        {
            ptr = end;
            k = strtol(ptr, &end, 10);
            if ( end == ptr )
                k = 0;
        }
        
        if ( ix < pts_size )
        {
            pts[ix].xx = x;
            pts[ix].yy = y;
            pts[ix].color = k;
        }
        ++ix;
    }
    return ix;
}


void Polygon::read(std::istream& in)
{
    // read number of points:
    npts_ = read(in, 0, 0);
    
    if ( pts_ )
        delete[] pts_;
    
    pts_ = new Point2D[npts_+1];
    
    in.clear();
    in.seekg(0);
    read(in, pts_, npts_);
}


void Polygon::read(std::string const& file)
{
    if ( file.empty() )
        throw InvalidParameter("polygon:file should be specified");
    
    std::ifstream in(file.c_str());
    
    if ( ! in.good() )
        throw InvalidParameter("polygon:file `"+file+"' not found");
    
    //std::clog << "reading polygon from " << file << std::endl;
    
    read(in);
    
    if ( nbPoints() < 3 )
        throw InvalidParameter("polygon: too few points specified in `"+file+"'");
    
    in.close();
}


void Polygon::write(std::ostream& os) const
{
    os.precision(6);
    os << std::fixed;
    for ( unsigned i = 1; i < npts_; ++i )
    {
        os << std::setw(12) << pts_[i].xx << "  " << std::setw(12) << pts_[i].yy;
        if ( pts_[i].color )
            os << " " << pts_[i].color;
        os << std::endl;
    }
}


/**
 This makes a clockwise Polygon counter-clockwise and vice-versa
 */
void Polygon::flip()
{
    unsigned n = 1;
    unsigned p = npts_-1;
    
    while ( n < p )
    {
        Point2D X = pts_[p];
        pts_[p] = pts_[n];
        pts_[n] = X;
        ++n;
        --p;
    }
}


void Polygon::translate(real dx, real dy)
{
    for ( unsigned n = 0; n <= npts_; ++n )
    {
        pts_[n].xx += dx;
        pts_[n].yy += dy;
    }
}


void Polygon::scale(real sx, real sy)
{
    for ( unsigned n = 0; n <= npts_; ++n )
    {
        pts_[n].xx *= sx;
        pts_[n].yy *= sy;
    }
}


/**
 This will increase the area if the Polygon is counterclockwise
 */
void Polygon::inflate(real eps)
{
    complete(REAL_EPSILON);
    
    if ( npts_ < 3 )
        return;
    
    // tangent 'T' to previous segment
    real tx = pts_[npts_-1].dx;
    real ty = pts_[npts_-1].dy;
    
    // previous point shifted out by 'eps'
    real px = pts_[npts_-1].xx + eps * ty;
    real py = pts_[npts_-1].yy - eps * tx;

    for ( unsigned n = 0; n < npts_; ++n )
    {
        // normal 'N' to current segment
        real nx =  pts_[n].dy;
        real ny = -pts_[n].dx;

        /*
         Calculate interestion of the shifted lines
         First line is parametric:     X = P + a * T
         Second line is defined by:  ( X - Q ) . N = eps
         where P = previous point, Q = current point
         */
        real s = tx * nx + ty * ny;
        
        if ( fabs(s) < REAL_EPSILON )
        {
            px = pts_[n].xx + eps * nx;
            py = pts_[n].yy + eps * ny;
        }
        else
        {
            real a = eps + ( pts_[n].xx - px ) * nx + ( pts_[n].yy - py ) * ny;
            px += tx * a / s;
            py += ty * a / s;
        }
        //std::clog << " n " << n << "  " << px << "  " << py << "\n";
        
        tx = pts_[n].dx;
        ty = pts_[n].dy;
    
        pts_[n].xx = px;
        pts_[n].yy = py;
    }
    
    if ( npts_ > 1 )
    {
        pts_[npts_].xx = pts_[0].xx;
        pts_[npts_].yy = pts_[0].yy;
    }
}


/**
 box[] = { xmin, xmax, ymin, ymax }
 
 result is undefined if ( npts == 0 ).
 */
void Polygon::find_extremes(real box[4]) const
{
    if ( npts_ > 0 )
    {
        box[0] = pts_[0].xx;
        box[1] = pts_[0].xx;
        box[2] = pts_[0].yy;
        box[3] = pts_[0].yy;
    }
    
    for ( unsigned i = 1; i < npts_; ++i )
    {
        if ( pts_[i].xx < box[0] )  box[0] = pts_[i].xx;
        if ( pts_[i].xx > box[1] )  box[1] = pts_[i].xx;
        if ( pts_[i].yy < box[2] )  box[2] = pts_[i].yy;
        if ( pts_[i].yy > box[3] )  box[3] = pts_[i].yy;
    }
}


/**
 pre-calculate offset of successive points,
 and length of segments, used in project for efficiency.
 Also copy two points to simplify the calculations:
 - point[nbpts  ] <- point[0]
 - point[nbpts+1] <- point[1]
 .
 
 The array should be allocated to hold (npts+2) Point2D
 */
int Polygon::complete(real epsilon)
{
    int res = 0;
    if ( npts_ > 1 )
    {
        pts_[npts_].xx = pts_[0].xx;
        pts_[npts_].yy = pts_[0].yy;
   
        unsigned i = 0, n = 0, p = 0;
        do {
            real dx = 0, dy = 0, d = 1;
            // skip consecutive points that are too close from each other:
            do {
                if ( ++p > npts_ )
                    goto finish;
                dx = pts_[p].xx - pts_[n].xx;
                dy = pts_[p].yy - pts_[n].yy;
                d = sqrt( dx * dx + dy * dy );
            } while ( d < epsilon );
            //normalize the vector:
            pts_[i].xx  = pts_[n].xx;
            pts_[i].yy  = pts_[n].yy;
            pts_[i].dx  = dx / d;
            pts_[i].dy  = dy / d;
            pts_[i].len = d;
            n = p;
            ++i;
        } while ( n <= npts_ );
    
finish:
        if ( i < npts_ )
        {
            std::clog << "Polygon had " << npts_-i << " degenerate vertices\n";
            npts_ = i;
            res = 1;
        }
        
        if ( npts_ > 1 )
        {
            pts_[npts_].xx = pts_[0].xx;
            pts_[npts_].yy = pts_[0].yy;
            pts_[npts_].dx = pts_[0].dx;
            pts_[npts_].dy = pts_[0].dy;
        }
    }

    return res;
}

    
/**
 calculate volume of polygon, using an algorithm that return a negative value
 for a polygon defined clockwise and a positive value for anti-clockwise.
 http://mathworld.wolfram.com/PolygonArea.html
 */
real Polygon::surface() const
{
    if ( npts_ < 3 )
        return 0;
    
    real S = pts_[npts_-1].xx * ( pts_[0].yy - pts_[npts_-2].yy );
    for ( unsigned ii = 2; ii < npts_; ++ii )
        S += pts_[ii-1].xx * ( pts_[ii].yy - pts_[ii-2].yy );
    
    return S / 2.0;
}


/**
 Count the number of time a ray from (xx, yy) to (infinity, yy) crosses the polygon
 The point is inside if the result is odd. 
 This works for both clockwise and anticlockwise polygons.
 
 @return
 0    : point is ouside
 1    : point is inside
 edge : point is near the boundary, a distance threshold
 .
*/
int Polygon::inside(real xx, real yy, int edge, real threshold) const
{
    int cross = 0;
    
    Point2D p1, p2 = pts_[0];
    
    //check all edges of polygon
    for ( unsigned ii = 1; ii <= npts_; ++ii )
    {
        p1 = p2;
        p2 = pts_[ii];

        // check if edge cannot interesect with ray
        if (( yy <= p1.yy && yy < p2.yy ) || ( yy >= p1.yy && yy > p2.yy ))
            continue;
        
        // ray may go through p2
        if ( yy == p2.yy )
        {
            // check for horizontal edge
            if ( p1.yy == p2.yy )
            {
                if ( xx > p1.xx && xx > p2.xx )
                    continue;
                if ( xx < p1.xx && xx < p2.xx )
                    continue;
                return edge;
            }
            
            if ( p2.xx < xx )
                continue;
            
            if ( xx == p2.xx )
                return edge;
            
            // next vertex
            const Point2D& p3 = pts_[ii+1];
         
            // check that p2 is not a corner
            if (( p1.yy < yy && yy < p3.yy ) || ( p3.yy < yy && yy < p1.yy ))
                ++cross;
            
            continue;
        }
        
        // xx is left of edge
        if ( xx <= p1.xx || xx <= p2.xx )
        {
            // intersection of ray with edge
            real xi = ( yy - p1.yy ) * ( p2.xx - p1.xx ) / ( p2.yy - p1.yy ) + p1.xx;
            
            // overlies on an edge
            if ( fabs( xx - xi ) < threshold )
                return edge;
                
            // xx left of intersection
            if ( xx < xi )
                ++cross;
        }
    }
    
    //std::clog << " polygon::inside " << cross << " for " << xx << " " << yy << std::endl;
    if ( cross % 2 == 0 )
        return 0;
    else
        return 1;
}

/**
 Find the closest point on the polygon to (x, y)
 
 @return
 0 : projects on an edge
 1 : projects on a vertex
 .
 The function will also set `hit` to be the index of the point,
 or the segment where the projection landed

 */
int Polygon::project(real xx, real yy, real& pX, real& pY, int& hit) const
{
    int res = 0;
    
    //initialize with first point:
    hit = 0;
    pX = pts_[0].xx;
    pY = pts_[0].yy;
    
    real dis = ( xx - pX ) * ( xx - pX ) + ( yy - pY ) * ( yy - pY );
    
    for ( unsigned ii = 0; ii < npts_; ++ii )
    {
        real x = xx - pts_[ii].xx;
        real y = yy - pts_[ii].yy;
        // distance to polygon point:
        real d = x * x + y * y;
        // abscissa of projection on segment [ii, ii+1] of the polygon:
        real a = pts_[ii].dx * x + pts_[ii].dy * y;
        
        if ( a > 0 )
        {
            if ( a < pts_[ii].len )
            {
                // distance from segment to point:
                real da = d - a * a;
                
                if ( da < dis )
                {
                    dis = da;
                    pX  = pts_[ii].xx + a * pts_[ii].dx;
                    pY  = pts_[ii].yy + a * pts_[ii].dy;
                    hit = ii;
                    res = 1;
                }
            }
        }
        else
        {
            if ( d < dis )
            {
                dis = d;
                pX  = pts_[ii].xx;
                pY  = pts_[ii].yy;
                hit = ii;
                res = 0;
            }
        }
    }
    
    return res;
}


void Polygon::dump(std::ostream& os) const
{
    os << "polygon " << npts_ << "\n";
    for ( unsigned n = 0; n <= npts_; ++n )
    {
        os << " " << std::setw(10) << pts_[n].xx << " " << std::setw(10) << pts_[n].yy << " " << pts_[n].color;
        os << " " << std::setw(10) << pts_[n].dx << " " << std::setw(10) << pts_[n].dy << "\n";
    }
}
