# Supplementary material for: Self-Organization of Minimal Anaphase Spindle Midzone Bundles
Source: Curr Biol. 2019 Jul 8;29(13):2120–2130.e7. doi: 10.1016/j.cub.2019.05.049 (PMC6616649; doi:10.1016/j.cub.2019.05.049)
Supplement: Data S1. Simulation Files, Related to STAR Methods — This ZIP contains the source code of Cytosim used for this study, and all the configuration files needed to reproduce the simulation figures. Please, refer to the README file included in the package. [file mmc8.zip › Hannabuss2019_simulation_files_fixed/code/cytosim/src/math/smath.h]

// Cytosim was created by Francois Nedelec. Copyright 2007-2017 EMBL.
/**
 Some basic mathematical functions
 Francois Nedelec, 
*/

#ifndef SMATH_H
#define SMATH_H

#include "real.h"
#include <cmath>
#include <sstream>
#include <stdint.h>
#include <iomanip>


#ifndef M_PI
/// Ratio of a circle's circumference to its diameter
const real M_PI=3.14159265358979323846264338327950288;
#endif

#ifndef M_E
const real M_E=2.7182818284590452354;
#endif


/// simple mathematical functions, mostly templated
namespace sMath
{
    // limit `x` inside [`a` , `b` ]:
    template <typename T>
    inline const T& constrain(T& x, const T& a, const T& b)
    {
        if ( x < a )
            return a;
        if ( x > b )
            return b;
        return x;
    }
    
    /// minimum of 2 values
    template <typename T> 
    inline const T& min(const T& a, const T& b)
    {
        return ( a > b ) ? b : a;
    }

    /// maximum of 2 values
    template <typename T> 
    inline const T& max(const T& a, const T& b)
    {
        return ( a > b ) ? a : b;
    }
    
    /// minimum of three arguments
    template <typename T>
    inline const T& min(const T& a, const T& b, const T& c)
    {
        if ( a > b )
            return ( b < c ) ? b : c;
        else
            return ( a < c ) ? a : c;
    }
    
    /// maximum of three arguments
    template <typename T>
    inline const T& max(const T& a, const T& b, const T& c)
    {
        if ( a > b )
            return ( a > c ) ? a : c;
        else
            return ( b > c ) ? b : c;
    }
    
    /// minimum of four arguments
    template <typename T>
    inline const T& min(const T& a, const T& b, const T& c, const T& d)
    {
        return min(min(a,b), min(c,d));
    }
    
    /// maximum of four arguments
    template <typename T>
    inline const T& max(const T& a, const T& b, const T& c, const T& d)
    {
        return max(max(a,b), max(c,d));
    }
    
    /// find which of three arguments is the smallest
    template <typename T>
    inline int arg_min(const T& a, const T& b, const T& c)
    {
        if ( a > b )
            return ( b > c ) ? 2 : 1;
        else
            return ( a > c ) ? 2 : 0;
    }
    
    /// find which of three arguments is the largest
    template <typename T>
    inline int arg_max(const T& a, const T& b, const T& c)
    {
        if ( a < b )
            return ( b < c ) ? 2 : 1;
        else
            return ( a < c ) ? 2 : 0;
    }

    /// find which of four arguments is the smallest
    template <typename T>
    inline int arg_min(const T& a, const T& b, const T& c, const T& d)
    {
        if ( a > b )
        {
            // consider ( b, c, d )
            if ( b > c )
                return ( c > d ) ? 3 : 2;
            else
                return ( b > d ) ? 3 : 1;
        }
        else
        {
            // consider ( a, c, d )
            if ( a > c )
                return ( c > d ) ? 3 : 2;
            else
                return ( a > d ) ? 3 : 0;
        }
    }
    
    /// find which of four arguments is the smallest
    template <typename T>
    inline int arg_max(const T& a, const T& b, const T& c, const T& d)
    {
        if ( a < b )
        {
            // consider ( b, c, d )
            if ( b < c )
                return ( c < d ) ? 3 : 2;
            else
                return ( b < d ) ? 3 : 1;
        }
        else
        {
            // consider ( a, c, d )
            if ( a < c )
                return ( c < d ) ? 3 : 2;
            else
                return ( a < d ) ? 3 : 0;
        }
    }


    /**
     Set vectors 'x' and 'y' to make an orthonormal basis (x, y, z)
     
     Building an Orthonormal Basis, Revisited
     Tom Duff et al. Journal of Computer Graphics Techniques Vol. 6 N.1, 2017
     */
    inline void orthonormal(const float z[3], float x[3], float y[3])
    {
        const float s = copysignf(1.0f, z[2]);
#if ( 1 )
        /// optimized version by Marc B. Reynolds
        const float a = z[1] / ( z[2] + s );
        const float b = z[1] * a;
        const float c = z[0] * a;
        x[0] = -z[2] - b;
        x[1] = c;
        x[2] = z[0];
        y[0] = s * c;
        y[1] = s * b - 1.0f;
        y[2] = s * z[1];
#else
        const float a = -1.0f / ( a[2] + s );
        const float b = a[0] * a[1] * a;
        x[0] = 1.0 + s * z[0] * z[0] * a;
        x[1] = s * b;
        x[2] = -s * z[0];
        y[0] = b;
        y[1] = s + z[1] * z[1] * a;
        y[2] = -z[1];
#endif
    }
    
    /**
     Set vectors 'x' and 'y' to make an orthonormal basis (x, y, z)
     
     Building an Orthonormal Basis, Revisited
     Tom Duff et al. Journal of Computer Graphics Techniques Vol. 6 N.1, 2017
     */
    inline void orthonormal(const double z[3], double x[3], double y[3])
    {
        const double s = copysign(1.0, z[2]);
#if ( 1 )
        /// optimized version by Marc B. Reynolds
        const double a = z[1] / ( z[2] + s );
        const double b = z[1] * a;
        const double c = z[0] * a;
        x[0] = -z[2] - b;
        x[1] = c;
        x[2] = z[0];
        y[0] = s * c;
        y[1] = s * b - 1.0;
        y[2] = s * z[1];
#else
        const double a = -1.0 / ( a[2] + s );
        const double b = a[0] * a[1] * a;
        x[0] = 1.0 + s * z[0] * z[0] * a;
        x[1] = s * b;
        x[2] = -s * z[0];
        y[0] = b;
        y[1] = s + z[1] * z[1] * a;
        y[2] = -z[1];
#endif
    }

    
#if ( 0 )
    /// the sign of a number
    template <typename T> 
    inline int sign(const T& a)
    {
        return a > T(0) ? 1 : ( a < T(0) ? -1 : 0 );
    }
    
    /// Composes a floating point value with the magnitude of x and the sign of y.
    template <typename T>
    inline T copysign(const T& x, const T& y)
    {
        if ( y > T(0) )
        {
            if ( x > T(0) )
                return x;
            else
                return -x;
        }
        else
        {
            if ( x > T(0) )
                return -x;
            else
                return x;
        }
    }
#endif
    
#if ( 0 )
    /// bit-hack absolute value
    inline float absf(float a)
    {
        union { uint32_t u; float f; } tmp;
        tmp.f = a;
        tmp.u &= 0x7FFFFFFFUL;
        return tmp.f;
    }
    
    /// bit-hack absolute value
    inline double absf(double a)
    {
        union { uint64_t u; double f; } tmp;
        tmp.f = a;
        tmp.u &= 0x7FFFFFFFFFFFFFFFULL;
        return tmp.f;
    }
#endif
    
    /// square of a number
    template <typename T> 
    inline T square(const T& a)
    {
        return a * a;
    }
    
    /// cube of a number
    template <typename T>
    inline T cube(const T& a)
    {
        return a * a * a;
    }
    
    /// power of `a` by positive integer exponent `n`
    /** This should be equivalent to std::pow(a, n) */
    template <typename T>
    inline T power_int(const T& a, unsigned n)
    {
        T x = a;
        T y = 1;
        while ( n )
        {
            if ( n & 1 )
                y = y * x;
            x = x * x;
            n = n >> 1;
        }
        return y;
    }
    
    
    ///power of `a` by integer exponent `n`
    template <typename T>
    inline T power(const T& a, const int n)
    {
        if ( n < 0 )
            return power_int(1.0/a, -n);
        return power_int(a, n);
    }
    
    
    ///power of `a` by integer exponent `n`
    template <typename T>
    T nextPowerOf2(T k)
    {
        if ( k & (k-1) )
        {
            do
                k &= k-1;
            while ( k & (k-1) );
            
            k <<= 1;
        }
        return k;
    }
    
    
    ///square of distance between two vectors in dimension `dim`
    template <typename T>
    inline T  distanceSqr(const T a[], const T b[], int dim)
    {
        T n = ( a[0] - b[0] ) * ( a[0] - b[0] );
        for( int d = 1; d < dim; ++d )
            n += ( a[d] - b[d] ) * ( a[d] - b[d] );
        return n;
    }
 
    ///usual distance between two vectors of dimension `dim`
    template <typename T>
    inline T  distance(const T a[], const T b[], int dim)
    {
        T n = ( a[0] - b[0] ) * ( a[0] - b[0] );
        for( int d = 1; d < dim; ++d )
            n += ( a[d] - b[d] ) * ( a[d] - b[d] );
        return sqrt(n);
    }
    
    /// return the usual base-10 representation of a number
    /** Note that with C++11, you can use std::to_string */
    template <typename T> 
    std::string repr(T const& x)
    {
        std::ostringstream oss;
        oss << x;
        return oss.str();
    }
    
    template <typename T>
    std::string repr(T const& x, unsigned width, unsigned precision)
    {
        std::ostringstream oss;
        oss << std::setw(width) << std::setprecision(precision) << std::fixed << x;
        return oss.str();
    }
    
    //------------------------------------------------------------------------------
#pragma mark -
    
    /// used for periodic boundary conditions:
    inline void fold(real& x, const real p)
    {
        while ( x >  p ) x -= p+p;
        while ( x < -p ) x += p+p;
    }

#ifdef WIN32
    
    //this is needed under windows:
    inline real remainder( const real a, const real b )
    {
        int p = (int)floor( 0.5 + a / b );
        if ( p )
            return a - p * b;
        else
            return a;
    }
    
    inline real round(real x)
    {
        if ( x < 0 )
            return -floor(0.5-x);
        else
            return  floor(0.5+x);
    }

#endif
    
    //------------------------------------------------------------------------------
#pragma mark -
    
    ///extract a 10-decimal digit form a number:
    /** 1st digit is really the first one, we do not start at zero */
    template <typename T> 
    inline int digit(T x, const int p)
    {
        for ( int q=1; q < p; ++q )
            x /= 10;
        return x % 10;
    }
    
    ///copy bytes
    inline void copyBytes( void * dest, const void * src, const unsigned cnt)
    {
        for ( unsigned ii=0; ii < cnt; ++ii )
            ((char*)dest)[ii] = ((char*)src)[ii];
    }
    

    //------------------------------------------------------------------------------
    
    /// return smallest power of 2 that is greater or equal to `x`
    inline unsigned next_power(unsigned x)
    {
        if ( x > 0 )
            return 0;
        --x;
        x |= x >> 1;
        x |= x >> 2;
        x |= x >> 4;
        x |= x >> 8;
        x |= x >> 16;
        return x+1;
    }
    
    /// return smallest power of 2 that is greater or equal to `x`
    inline size_t next_power(size_t x)
    {
        if ( x == 0 )
            return 0;
        --x;
        x |= x >> 1;
        x |= x >> 2;
        x |= x >> 4;
        x |= x >> 8;
        x |= x >> 16;
        x |= x >> 32;
        return x+1;
    }

    /// number of '1' bits in a 32-bits integer (Charlie Gordon & Don Clugston)
    /** Should use Intel SIMD instruction POPCNT */
    inline unsigned int count_bits(uint32_t v)
    {
        v = v - ((v >> 1) & 0x55555555);
        v = (v & 0x33333333) + ((v >> 2) & 0x33333333);
        return (((v + (v >> 4)) & 0xF0F0F0F) * 0x1010101) >> 24;
    }
    
    
    /// number of '1' bits, from: http://graphics.stanford.edu/~seander/bithacks.html
    /** Works up to 128 bits */
    template <typename T>
    unsigned int count_bits2(T v)
    {
        v = v - ((v >> 1) & (T)~(T)0/3);
        v = (v & (T)~(T)0/15*3) + ((v >> 2) & (T)~(T)0/15*3);
        v = (v + (v >> 4)) & (T)~(T)0/255*15;
        return (T)(v * ((T)~(T)0/255)) >> (sizeof(v) - 1) * 8;
    }
   
}


#endif //#ifdef SMATH_H
