# Supplementary material for: Self-Organization of Minimal Anaphase Spindle Midzone Bundles
Source: Curr Biol. 2019 Jul 8;29(13):2120–2130.e7. doi: 10.1016/j.cub.2019.05.049 (PMC6616649; doi:10.1016/j.cub.2019.05.049)
Supplement: Data S1. Simulation Files, Related to STAR Methods — This ZIP contains the source code of Cytosim used for this study, and all the configuration files needed to reproduce the simulation figures. Please, refer to the README file included in the package. [file mmc8.zip › Hannabuss2019_simulation_files_fixed/code/cytosim/src/math/matrix3.cc]

// Cytosim was created by Francois Nedelec. Copyright 2007-2017 EMBL.

#include "matrix3.h"
#include "random.h"
#include "smath.h"

#define SZ 3

//-----------------------------------------------------------------------------------

real Matrix3::determinant() const
{
    return ( + val[0]*val[4]*val[8] + val[2]*val[3]*val[7] + val[1]*val[5]*val[6]
             - val[2]*val[4]*val[6] - val[1]*val[3]*val[8] - val[0]*val[5]*val[7] );
}


Matrix3 Matrix3::inverted() const
{
    Matrix3 res;
    real det = determinant();
    if ( det != 0 )
    {
        det = 1.0 / det;
        Vector3 v0 = getColumn(0);
        Vector3 v1 = getColumn(1);
        Vector3 v2 = getColumn(2);
        res.setLine(0, cross(v1,v2)*det);
        res.setLine(1, cross(v2,v0)*det);
        res.setLine(2, cross(v0,v1)*det);
    }
    else
        res.makeZero();
    return res;
}

//-----------------------------------------------------------------------------------


void Matrix3::getEulerAngles(real& a, real& b, real& c) const
{
    real cb = sqrt(val[0] * val[0] + val[1] * val[1]);
    
    b = atan2( -val[2+SZ*0], cb );
    
    if ( cb ) {
        a = atan2( val[1+SZ*0], val[0+SZ*0] );
        c = atan2( val[2+SZ*1], val[2+SZ*2] );
    }
    else {
        a = 0;
        c = atan2( -val[0+SZ*1], val[1+SZ*1] );
    }
}

Matrix3 Matrix3::rotationAroundX(const real angle)
{
    real ca = cos(angle);
    real sa = sin(angle);
    
    Matrix3 res;
    res.makeZero();
    res.val[0] = 1;
    res.val[4] = ca;
    res.val[8] = ca;
    res.val[7] = -sa;
    res.val[5] = sa;
    
    return res;
}

Matrix3 Matrix3::rotationAroundY(const real angle)
{
    real ca = cos(angle);
    real sa = sin(angle);
    
    Matrix3 res;
    res.makeZero();
    res.val[0] = ca;
    res.val[4] = 1;
    res.val[8] = ca;
    res.val[2] = -sa;
    res.val[6] = sa;
    
    return res;
}

Matrix3 Matrix3::rotationAroundZ(const real angle)
{
    real ca = cos(angle);
    real sa = sin(angle);
    
    Matrix3 res;
    res.makeZero();
    res.val[0] = ca;
    res.val[4] = ca;
    res.val[8] = 1;
    res.val[3] = -sa;
    res.val[1] = sa;
    
    return res;
}


Matrix3 Matrix3::rotationAroundPrincipalAxis(unsigned ii, const real angle)
{
    real ca = cos(angle);
    real sa = sin(angle);
    
    ii %= 3;
    int jj = (ii+1)%3;
    int kk = (ii+2)%3;
    
    Matrix3 res;
    res.makeZero();
    res.val[ii+SZ*ii] = 1;
    res.val[jj+SZ*jj] = ca;
    res.val[kk+SZ*kk] = ca;
    res.val[jj+SZ*kk] = -sa;
    res.val[kk+SZ*jj] = sa;

    return res;
}


Matrix3 Matrix3::rotationFromAngles(const real a[3])
{
    real ca = cos(a[0]), sa = sin(a[0]);
    real cb = cos(a[1]), sb = sin(a[1]);
    real cc = cos(a[2]), sc = sin(a[2]);
    
    Matrix3 res;

    res.val[0+SZ*0] =  ca*cb;
    res.val[1+SZ*0] =  sa*cb;
    res.val[2+SZ*0] = -sb;
    
    res.val[0+SZ*1] =  ca*sb*sc - sa*cc;
    res.val[1+SZ*1] =  sa*sb*sc + ca*cc;
    res.val[2+SZ*1] =  cb*sc;
    
    res.val[0+SZ*2] =  ca*sb*cc + sa*sc;
    res.val[1+SZ*2] =  sa*sb*cc - ca*sc;
    res.val[2+SZ*2] =  cb*cc;
    
    return res;
}


Matrix3 Matrix3::rotationAroundAxisEuler(const real a[3])
{
    real ca = cos(a[0]), sa = sin(a[0]), ca1 = 1 - ca;
    real cb = cos(a[1]), sb = sin(a[1]);
    real cc = cos(a[2]), sc = sin(a[2]);
    
    real sacc        = sa * cc,           sasc        = sa * sc;
    real saccsb      = sacc * sb,         sacccb      = sacc * cb;
    real ccccca1     = cc * cc * ca1,     ccscca1     = cc * sc * ca1;
    real sbccscca1   = sb * ccscca1,      cbccscca1   = cb * ccscca1;
    real cbcbccccca1 = cb * cb * ccccca1, cbsbccccca1 = cb * sb * ccccca1;
    
    Matrix3 res;
    res.val[0+SZ*0] =  cbcbccccca1 + ca;
    res.val[0+SZ*1] =  cbsbccccca1 - sasc;
    res.val[0+SZ*2] =  cbccscca1   + saccsb;
    
    res.val[1+SZ*0] =  cbsbccccca1 + sasc;
    res.val[1+SZ*1] =  ca - cbcbccccca1 + ccccca1;
    res.val[1+SZ*2] =  sbccscca1   - sacccb;
    
    res.val[2+SZ*0] =  cbccscca1 - saccsb;
    res.val[2+SZ*1] =  sbccscca1 + sacccb;
    res.val[2+SZ*2] =  1 - ccccca1;
    
    return res;
}


Matrix3 Matrix3::rotationAroundAxis(const Vector3& axis, const real angle)
{
    Matrix3 R;
    Vector3 X, Y, Z = axis.normalized();
    Z.orthonormal(X, Y);
#if ( 1 )
    // this incurrs 3*3*6 = 54 multiplications
    R.setColumns(X, Y, Z);
    return R * rotationAroundZ(angle) * R.transposed();
#else
    // this incurrs 3*2*7 = 42 multiplications
    const real c = cos(angle);
    const real s = sin(angle);
    
    // set upper triangle:
    for ( int jj = 0; jj < SZ; ++jj )
    for ( int ii = 0; ii < jj; ++ii )
        R.val[SZ*jj+ii] = Z[ii] * Z[jj]
                      + ( X[ii] * X[jj] + Y[ii] * Y[jj] ) * c
                      + ( Y[ii] * Y[jj] - X[ii] * Y[jj] ) * s;
    
    /// copy to lower triangle:
    for ( int jj = 0   ; jj < SZ; ++jj )
    for ( int ii = jj+1; ii < SZ; ++ii )
        R.val[SZ*jj+ii] = R.val[SZ*jj+ii];
    
    return R;
#endif
}


Matrix3 Matrix3::randomRotation(Random& rng)
{
    //James Arvo, Fast random rotation matrices. in Graphics Gems 3.
    real u2 = M_PI * rng.sreal();
    real u3 = rng.preal();
    Vector3 V( cos(u2)*sqrt(u3), sin(u2)*sqrt(u3), sqrt(1-u3) );
    return Matrix3::householder(V) * rotationAroundZ(M_PI*rng.sreal());
}


Matrix3 Matrix3::randomRotation(real angle, Random& rng)
{
    return rotationAroundAxis(Vector3::randU(), angle);
}


Matrix3 Matrix3::rotationToVector(const Vector3& vec)
{
    Matrix3 res;
    Vector3 X, Y, Z = vec.normalized();
    Z.orthonormal(X, Y);
    res.setColumns(Z, X, Y);
    return res;
}


Matrix3 Matrix3::rotationToVector(const Vector3& vec, Random& rng)
{
    Matrix3 res;
    real a = M_PI * rng.sreal();
    Vector3 X, Y, Z = vec.normalized();
    Z.orthonormal(X, Y);
    real c = cos(a);
    real s = sin(a);
    res.setColumns(Z, X*c+Y*s, Y*c-X*s);
    return res;
}
