# Supplementary material for: Self-Organization of Minimal Anaphase Spindle Midzone Bundles
Source: Curr Biol. 2019 Jul 8;29(13):2120–2130.e7. doi: 10.1016/j.cub.2019.05.049 (PMC6616649; doi:10.1016/j.cub.2019.05.049)
Supplement: Data S1. Simulation Files, Related to STAR Methods — This ZIP contains the source code of Cytosim used for this study, and all the configuration files needed to reproduce the simulation figures. Please, refer to the README file included in the package. [file mmc8.zip › Hannabuss2019_simulation_files_fixed/code/cytosim/src/math/grid_display.h]

// Cytosim was created by Francois Nedelec. Copyright 2007-2017 EMBL.
// Created 09/03/2015 by Francois Nedelec

#ifndef GRID_DISPLAY_H
#define GRID_DISPLAY_H


#include "opengl.h"
#include "vector.h"

/// display the edges of a 1D grid using OpenGL
/**
 This uses the current OpenGL color and line width.
 */
template <typename INDEX>
void drawEdges(GridBase<1, INDEX> const& grid)
{
    const float u =  0.5;
    const float d = -0.5;
    glBegin(GL_LINES);
    for ( real ix = 0; ix <= grid.dim(0); ++ix )
    {
        float x = grid.position(0, ix);
        glVertex2f(x, d);
        glVertex2f(x, u);
    }
    glEnd();
}


/// display the edges of a 2D grid using OpenGL
/**
 This uses the current OpenGL color and line width.
 */
template <typename INDEX>
void drawEdges(GridBase<2, INDEX> const& grid)
{
    float i = grid.inf(0);
    float s = grid.sup(0);
    glBegin(GL_LINES);
    for ( float iy = 0; iy <= grid.dim(1); ++iy )
    {
        real y = grid.position(1, iy);
        glVertex2f(i, y);
        glVertex2f(s, y);
    }
    glEnd();
    
    i = grid.inf(1);
    s = grid.sup(1);
    glBegin(GL_LINES);
    for ( float ix = 0; ix <= grid.dim(0); ++ix )
    {
        float x = grid.position(0, ix);
        glVertex2f(x, i);
        glVertex2f(x, s);
    }
    glEnd();
}


/// display the edges of a 3D grid using OpenGL
/**
 This uses the current OpenGL color and line width.
 */
template <typename INDEX>
void drawEdges(GridBase<3, INDEX> const& grid)
{
    float i = grid.inf(0);
    float s = grid.sup(0);
    glBegin(GL_LINES);
    for ( float iy = 0; iy <= grid.dim(1); ++iy )
    for ( float iz = 0; iz <= grid.dim(2); ++iz )
    {
        float y = grid.position(1, iy);
        float z = grid.position(2, iz);
        glVertex3f(i, y, z);
        glVertex3f(s, y, z);
    }
    glEnd();
    
    i = grid.inf(1);
    s = grid.sup(1);
    glBegin(GL_LINES);
    for ( float ix = 0; ix <= grid.dim(0); ++ix )
    for ( float iz = 0; iz <= grid.dim(2); ++iz )
    {
        float x = grid.position(0, ix);
        float z = grid.position(2, iz);
        glVertex3f(x, i, z);
        glVertex3f(x, s, z);
    }
    glEnd();
    
    i = grid.inf(2);
    s = grid.sup(2);
    glBegin(GL_LINES);
    for ( float ix = 0; ix <= grid.dim(0); ++ix )
    for ( float iy = 0; iy <= grid.dim(1); ++iy )
    {
        float x = grid.position(0, ix);
        float y = grid.position(1, iy);
        glVertex3f(x, y, i);
        glVertex3f(x, y, s);
    }
    glEnd();
}


//------------------------------------------------------------------------------
#pragma mark -


/// display the values stored in the cells of a 1D grid using OpenGL
/**
 OpenGL color is to be specified by the function `set_color`:
 bool set_color(CELL const&, Vector2 const&);
 The return value of this function is used to enable the display of
 individual cells: true = display; false = skip.
 */
template <typename CELL, typename INDEX>
void drawValues(Grid<CELL, 1, INDEX> const& grid,
                bool set_color(CELL const&, Vector1 const&))
{
    float d = grid.cellWidth(0);
    float e = 2;
    
    // paint all cells one by one
    for ( INDEX c = 0; c < grid.dim(0); ++c )
    {
        float x = grid.position(0, c);
        if ( set_color(grid[c], Vector1(x,0)) )
        {
            glBegin(GL_TRIANGLE_STRIP);
            glVertex2f(x  , -e);
            glVertex2f(x+d, -e);
            glVertex2f(x  ,  e);
            glVertex2f(x+d,  e);
            glEnd();
        }
    }
}


/// display the values stored in the cells of a 2D grid using OpenGL
/**
 OpenGL color is to be specified by the function `set_color`:
 bool set_color(CELL const&, Vector2 const&);
 The return value of this function is used to enable the display of 
 individual cells: true = display; false = skip.
 */
template <typename CELL, typename INDEX>
void drawValues(Grid<CELL, 2, INDEX> const& grid,
                bool set_color(CELL const&, Vector2 const&))
{
    float d = 0.5 * grid.cellWidth(0);
    float e = 0.5 * grid.cellWidth(1);
    
    // paint all cells one by one
    for ( INDEX c = 0; c < grid.nbCells(); ++c )
    {
        Vector2 w;
        grid.setPositionFromIndex(w, c, 0.5);
        if ( set_color(grid[c], w) )
        {
            glBegin(GL_TRIANGLE_STRIP);
            glVertex2f(w.XX-d, w.YY-e);
            glVertex2f(w.XX+d, w.YY-e);
            glVertex2f(w.XX-d, w.YY+e);
            glVertex2f(w.XX+d, w.YY+e);
            glEnd();
        }
    }
}


/// display the slice of a 3D grid in a plane parallel to XY at `Z = z_pos`
/**
 OpenGL color is to be specified by the function `set_color`:
 bool set_color(CELL const&, Vector2 const&);
 The return value of this function is used to enable the display of
 individual cells: true = display; false = skip.
 */
template <typename CELL, typename INDEX>
void drawValues(Grid<CELL, 3, INDEX> const& grid,
                bool set_color(CELL const&, Vector3 const&),
                real z_pos = 0)
{
    assert_true(grid.hasCells());
    
    real d = 0.5 * grid.cellWidth(0);
    real e = 0.5 * grid.cellWidth(1);
    
    INDEX z = grid.index(2, z_pos);
    
    for ( INDEX y = 0; y < grid.dim(1); ++y )
    for ( INDEX x = 0; x < grid.dim(0); ++x )
    {
        Vector3 w(grid.position(0, x+0.5), grid.position(1, y+0.5), z_pos);
        if ( set_color(grid.icell3D(x,y,z), w) )
        {
            glBegin(GL_TRIANGLE_STRIP);
            glVertex3f(w.XX-d, w.YY-e, z_pos);
            glVertex3f(w.XX+d, w.YY-e, z_pos);
            glVertex3f(w.XX-d, w.YY+e, z_pos);
            glVertex3f(w.XX+d, w.YY+e, z_pos);
            glEnd();
        }
    }
}


/// display the slice of a 3D grid in a plane parallel to Y: `Y=pos`
/**
 OpenGL color is to be specified by the function `set_color`:
 bool set_color(CELL const&, Vector2 const&);
 The return value of this function is used to enable the display of
 individual cells: true = display; false = skip.
 */
template <typename CELL, typename INDEX>
void drawValuesXZ(Grid<CELL, 3, INDEX> const& grid,
                  bool set_color(CELL const&, Vector3 const&),
                  real pos)
{
    assert_true(grid.hasCells());
    
    real d = 0.5 * grid.cellWidth(0);
    real e = 0.5 * grid.cellWidth(2);
    
    INDEX y = grid.index(1, pos);
    
    for ( INDEX z = 0; z < grid.dim(2); ++z )
    for ( INDEX x = 0; x < grid.dim(0); ++x )
    {
        Vector3 w(grid.position(0, x+0.5), pos, grid.position(2, y+0.5));
        if ( set_color(grid.icell3D(x,y,z), w) )
        {
            glBegin(GL_TRIANGLE_STRIP);
            glVertex3f(w.XX-d, pos, w.ZZ-e);
            glVertex3f(w.XX+d, pos, w.ZZ-e);
            glVertex3f(w.XX-d, pos, w.ZZ+e);
            glVertex3f(w.XX+d, pos, w.ZZ+e);
            glEnd();
        }
    }
}


// display the slice of a 3D grid in a plane parallel to X: `X=pos`
/**
 OpenGL color is to be specified by the function `set_color`:
 bool set_color(CELL const&, Vector2 const&);
 The return value of this function is used to enable the display of
 individual cells: true = display; false = skip.
 */
template <typename CELL, typename INDEX>
void drawValuesYZ(Grid<CELL, 3, INDEX> const& grid,
                  bool set_color(CELL const&, Vector3 const&),
                  real pos)
{
    assert_true(grid.hasCells());
    
    real d = 0.5 * grid.cellWidth(0);
    real e = 0.5 * grid.cellWidth(2);
    
    INDEX x = grid.index(0, pos);
    
    for ( INDEX z = 0; z < grid.dim(2); ++z )
    for ( INDEX y = 0; y < grid.dim(1); ++y )
    {
        Vector3 w(pos, grid.position(1, y+0.5), grid.position(2, z+0.5));
        if ( set_color(grid.icell3D(x,y,z), w) )
        {
            glBegin(GL_TRIANGLE_STRIP);
            glVertex3f(pos, w.YY-d, w.ZZ-e);
            glVertex3f(pos, w.YY+d, w.ZZ-e);
            glVertex3f(pos, w.YY-d, w.ZZ+e);
            glVertex3f(pos, w.YY+d, w.ZZ+e);
            glEnd();
        }
    }
}


/// display a slice of the field in a plane perpendicular to 'dir'
/**
 OpenGL color is to be specified by the function `set_color`:
 bool set_color(CELL const&, Vector2 const&);
 The return value of this function is ignored.
 */
template <typename CELL, typename INDEX>
void drawValues(Grid<CELL, 3, INDEX> const& grid,
                bool set_color(CELL const&, Vector3 const&),
                Vector3 const& dir, real z_pos)
{
    assert_true(grid.hasCells());
    
    // this defines the finesse of the triangular mesh:
    real n = 0.2 * grid.minimumWidth(1);
    int m = grid.radius() / n;
    
    Vector3 dx, dy;
    dir.orthonormal(dx, dy);
    dx *= n;
    dy *= n;
    
    Vector3 dh = dy * cos(M_PI/6);
    Vector3 w, a;
    
    for ( int y = -m; y <= m; y+=2 )
    {
        a = y * dh + z_pos * dir;
        glBegin(GL_TRIANGLE_STRIP);
        for ( int x = -m; x <= m; ++x )
        {
            w = a + x * dx;
            set_color(grid.interpolate3D(w), w);
            gle::gleVertex(w);
            
            w = a + ( x + 0.5 ) * dx + dh;
            set_color(grid.interpolate3D(w), w);
            gle::gleVertex(w);
        }
        glEnd();
        glBegin(GL_TRIANGLE_STRIP);
        for ( int x = -m; x <= m; ++x )
        {
            w = a + x * dx + dh + dh;
            set_color(grid.interpolate3D(w), w);
            gle::gleVertex(w);
            
            w = a + ( x + 0.5 ) * dx + dh;
            set_color(grid.interpolate3D(w), w);
            gle::gleVertex(w);
        }
        glEnd();
   }
}


#endif
