# Supplementary material for: Self-Organization of Minimal Anaphase Spindle Midzone Bundles
Source: Curr Biol. 2019 Jul 8;29(13):2120–2130.e7. doi: 10.1016/j.cub.2019.05.049 (PMC6616649; doi:10.1016/j.cub.2019.05.049)
Supplement: Data S1. Simulation Files, Related to STAR Methods — This ZIP contains the source code of Cytosim used for this study, and all the configuration files needed to reproduce the simulation figures. Please, refer to the README file included in the package. [file mmc8.zip › Hannabuss2019_simulation_files_fixed/code/cytosim/src/math/matsparsesym.cc]

// Cytosim was created by Francois Nedelec. Copyright 2007-2017 EMBL.

#include "matsparsesym.h"
#include "cblas.h"
#include "smath.h"

#include <iomanip>
#include <sstream>


MatrixSparseSymmetric::MatrixSparseSymmetric()
{
    allocated_ = 0;
    col_       = 0;
    col_size_  = 0;
    col_max_   = 0;
}


void MatrixSparseSymmetric::allocate(unsigned alc)
{
    if ( alc > allocated_ )
    {
        const unsigned chunk = 8;
        alc = ( alc + chunk - 1 ) & ~( chunk -1 );

        //fprintf(stderr, "MSS allocate matrix %u\n", alc);
        Element ** col_new      = new Element*[alc];
        unsigned * col_size_new = new unsigned[alc];
        unsigned * col_max_new  = new unsigned[alc];
        
        index_type ii = 0;
        if ( col_ )
        {
            for ( ; ii < allocated_; ++ii )
            {
                col_new[ii]      = col_[ii];
                col_size_new[ii] = col_size_[ii];
                col_max_new[ii]  = col_max_[ii];
            }
            delete[] col_;
            delete[] col_size_;
            delete[] col_max_;
        }
        
        col_       = col_new;
        col_size_  = col_size_new;
        col_max_   = col_max_new;
        allocated_ = alc;

        for ( ; ii < alc; ++ii )
        {
            col_[ii]      = 0;
            col_size_[ii] = 0;
            col_max_[ii]  = 0;
        }
    }
}


void MatrixSparseSymmetric::deallocate()
{
    if ( col_ )
    {
        for ( index_type ii = 0; ii < allocated_; ++ii )
        {
            if ( col_[ii] )
                delete[] col_[ii];
        }
        delete[] col_;       col_      = 0;
        delete[] col_size_;  col_size_ = 0;
        delete[] col_max_;   col_max_  = 0;
    }
    allocated_ = 0;
}


/// copy `cnt` elements from `src` to `dst`
void copy(unsigned cnt, MatrixSparseSymmetric::Element * src, MatrixSparseSymmetric::Element * dst)
{
    for ( unsigned ii = 0; ii < cnt; ++ii )
        dst[ii] = src[ii];
}


void MatrixSparseSymmetric::allocateColumn(const index_type jj, unsigned alc)
{
    assert_true( jj < size_ );
    
    if ( alc > col_max_[jj] )
    {
        //fprintf(stderr, "MSS allocate column %i size %u\n", jj, alc);
        const unsigned chunk = 4;
        alc = ( alc + chunk - 1 ) & ~( chunk -1 );
        Element * col_new = new Element[alc];
        
        if ( col_[jj] )
        {
            //copy over previous column elements
            copy(col_size_[jj], col_[jj], col_new);
            
            //release old memory
            delete[] col_[jj];
        }
        col_[jj]     = col_new;
        col_max_[jj] = alc;
    }
}


/**
 This allocate to be able to hold the matrix element if necessary
 */
real& MatrixSparseSymmetric::operator()(index_type ii, index_type jj)
{
    assert_true( ii < size_ );
    assert_true( jj < size_ );
    //fprintf(stderr, "MSS( %6i %6i )\n", ii, jj);
    
    // swap to get ii > jj (address lower triangle)
    if ( ii < jj )
        std::swap(ii, jj);
    
    Element * col = col_[jj];
    if ( col_size_[jj] > 0 )
    {
        Element * e = col;
        Element * lst = col + col_size_[jj] - 1;
        
        //check all elements in the column:
        while ( e <= lst )
        {
            if ( e->inx == ii )
                return e->val;
            ++e;
        }
    }
    
    // add the requested term at the end:
    unsigned n = col_size_[jj];

    // allocate space for new Element if necessary:
    if ( n >= col_max_[jj] )
    {
        allocateColumn(jj, n+1);
        col = col_[jj];
    }
    
    col[n].reset(ii);
    ++col_size_[jj];
    
    //printColumn(jj);
    return col[n].val;
}


real* MatrixSparseSymmetric::addr(index_type ii, index_type jj) const
{
    // swap to get ii <= jj (address lower triangle)
    if ( ii < jj )
        std::swap(ii, jj);
    
    for ( unsigned kk = 0; kk < col_size_[jj]; ++kk )
        if ( col_[jj][kk].inx == ii )
            return &( col_[jj][kk].val );
    
    return 0;
}


//------------------------------------------------------------------------------
#pragma mark -

void MatrixSparseSymmetric::makeZero()
{
    for ( index_type jj = 0; jj < size_; ++jj )
        col_size_[jj] = 0;
}


bool MatrixSparseSymmetric::nonZero() const
{
    //check for any non-zero sparse term:
    for ( unsigned jj = 0; jj < size_; ++jj )
        for ( unsigned kk = 0 ; kk < col_size_[jj] ; ++kk )
            if ( col_[jj][kk].val )
                return true;
    
    //if here, the matrix is empty
    return false;
}


void MatrixSparseSymmetric::scale(const real alpha)
{
    for ( index_type jj = 0; jj < size_; ++jj )
        for ( index_type n = 0; n < col_size_[jj]; ++n )
            col_[jj][n].val *= alpha;
}


void MatrixSparseSymmetric::addTriangularBlock(real* mat, const unsigned ldd,
                                               const index_type si,
                                               const unsigned nb,
                                               const unsigned dim) const
{
    index_type up = si + nb;
    assert_true( up <= size_ );
    
    for ( index_type jj = si; jj < up; ++jj )
    {
        for ( unsigned n = 0; n < col_size_[jj]; ++n )
        {
            index_type ii = col_[jj][n].inx;
            if ( si <= ii && ii < up )
            {
                if ( ii < jj )
                    mat[dim*(ii-si+ldd*(jj-si))] += col_[jj][n].val;
                else
                    mat[dim*(jj-si+ldd*(ii-si))] += col_[jj][n].val;
            }
        }
    }
}


void MatrixSparseSymmetric::addDiagonalBlock(real* mat, unsigned ldd,
                                             const index_type si,
                                             const unsigned nb) const
{
    index_type up = si + nb;
    assert_true( up <= size_ );
    
    for ( index_type jj = si; jj < up; ++jj )
    {
        for ( unsigned n = 0; n < col_size_[jj]; ++n )
        {
            index_type ii = col_[jj][n].inx;
            if ( si <= ii && ii < up )
            {
                //printf("MSS1 %4i %4i % .4f\n", ii, jj, a);
                mat[ii-si+ldd*(jj-si)] += col_[jj][n].val;
                if ( jj != ii )
                    mat[jj-si+ldd*(ii-si)] += col_[jj][n].val;
            }
        }
    }
}


int MatrixSparseSymmetric::bad() const
{
    if ( size_ <= 0 ) return 1;
    for ( unsigned jj = 0; jj < size_; ++jj )
    {
        for ( unsigned kk = 0 ; kk < col_size_[jj] ; ++kk )
        {
            if ( col_[jj][kk].inx >= size_ ) return 2;
            if ( col_[jj][kk].inx <= jj )   return 3;
        }
    }
    return 0;
}


unsigned MatrixSparseSymmetric::nbElements() const
{
    //all allocated elements are counted, even if zero
    unsigned cnt = 0;
    for ( unsigned jj = 0; jj < size_; ++jj )
        cnt += col_size_[jj];
    return cnt;
}

//------------------------------------------------------------------------------
#pragma mark -

std::string MatrixSparseSymmetric::what() const
{
    std::ostringstream msg;
    msg << "mSS (" << nbElements() << ")";
    return msg.str();
}


void MatrixSparseSymmetric::printSparse(std::ostream & os) const
{
    std::streamsize p = os.precision();
    os.precision(8);
    for ( unsigned jj = 0; jj < size_; ++jj )
    {
        for ( unsigned n = 0 ; n < col_size_[jj] ; ++n )
        {
            os << col_[jj][n].inx << " " << jj << " ";
            os << col_[jj][n].val << "\n";
        }
    }
    os.precision(p);
}


void MatrixSparseSymmetric::printColumns(std::ostream & os)
{
    os << "MSS size " << size_ << ":";
    for ( int jj = 0; jj < size_; ++jj )
    {
        os << "\n   " << jj << "   " << col_size_[jj];
    }
    os << std::endl;
}


void MatrixSparseSymmetric::printColumn(std::ostream & os, const index_type jj)
{
    Element const* col = col_[jj];
    os << "MSS col " << jj << ":";
    for ( unsigned n = 0; n < col_size_[jj]; ++n )
    {
        os << "\n" << col[n].inx << " :";
        os << " " << col[n].val;
    }
    os << std::endl;
}


//------------------------------------------------------------------------------
#pragma mark -

void MatrixSparseSymmetric::prepareForMultiply()
{
}


void MatrixSparseSymmetric::vecMulAdd(const real* X, real* Y) const
{
    for ( index_type jj = 0; jj < size_; ++jj )
    {
        for ( unsigned kk = 0 ; kk < col_size_[jj] ; ++kk )
        {
            const index_type ii = col_[jj][kk].inx;
            const real a = col_[jj][kk].val;
            Y[ii] += a * X[jj];
            if ( ii != jj )
                Y[jj] += a * X[ii];
        }
    }
}


void MatrixSparseSymmetric::vecMulAddIso2D(const real* X, real* Y) const
{
    for ( index_type jj = 0; jj < size_; ++jj )
    {
        const index_type Djj = 2 * jj;
        for ( unsigned kk = 0 ; kk < col_size_[jj] ; ++kk )
        {
            const index_type Dii = 2 * col_[jj][kk].inx;
            const real  a = col_[jj][kk].val;
            Y[Dii  ] += a * X[Djj  ];
            Y[Dii+1] += a * X[Djj+1];
            if ( Dii != Djj )
            {
                Y[Djj  ] += a * X[Dii  ];
                Y[Djj+1] += a * X[Dii+1];
            }
        }
    }
}


void MatrixSparseSymmetric::vecMulAddIso3D(const real* X, real* Y) const
{
    for ( index_type jj = 0; jj < size_; ++jj )
    {
        const index_type Djj = 3 * jj;
        for ( unsigned kk = 0 ; kk < col_size_[jj] ; ++kk )
        {
            const index_type Dii = 3 * col_[jj][kk].inx;
            const real  a =     col_[jj][kk].val;
            Y[Dii  ] += a * X[Djj  ];
            Y[Dii+1] += a * X[Djj+1];
            Y[Dii+2] += a * X[Djj+2];
            if ( Dii != Djj )
            {
                Y[Djj  ] += a * X[Dii  ];
                Y[Djj+1] += a * X[Dii+1];
                Y[Djj+2] += a * X[Dii+2];
            }
        }
    }
}
