# Supplementary material for: Self-Organization of Minimal Anaphase Spindle Midzone Bundles
Source: Curr Biol. 2019 Jul 8;29(13):2120–2130.e7. doi: 10.1016/j.cub.2019.05.049 (PMC6616649; doi:10.1016/j.cub.2019.05.049)
Supplement: Data S1. Simulation Files, Related to STAR Methods — This ZIP contains the source code of Cytosim used for this study, and all the configuration files needed to reproduce the simulation figures. Please, refer to the README file included in the package. [file mmc8.zip › Hannabuss2019_simulation_files_fixed/code/cytosim/src/math/platonic.h]

// Cytosim was created by Francois Nedelec. Copyright 2007-2017 EMBL.

#ifndef PLATONIC_H
#define PLATONIC_H

#include "real.h"
#include <iostream>

namespace Platonic
{
    
    
    /// One of the corner of a Platonic solid
    class Corner
    {
        friend class Vertex;
        friend class Solid;
        
        /// an index to identify this vertex
        unsigned inx_;
        
        /// Coordinates in space
        real     pos_[3];
        
    public:
        
        Corner()  { inx_=0; pos_[0]=0; pos_[1]=0; pos_[2]=0; }
        
        ~Corner() {}
    };
    
    
    
    /// A vertex is interpolated from 3 Corners
    class Vertex
    {
        friend class Solid;
        
        /// pointers to the corners being interpolated
        Corner*   vertex_[3];
        
        /// Weights of the interpolation
        unsigned  weight_[3];
        
        void sort(unsigned ii, unsigned jj);
        
        void sort();
        
        bool equal(const Vertex &) const;
        
        /// export coordinates
        void put(float vec[3]) const;
        
        /// export coordinates
        void put(double vec[3]) const;
        
    public:
        
        Vertex() { vertex_[0]=0; vertex_[1]=0; vertex_[2]=0; }
        
        Vertex(Corner *, unsigned, Corner *, unsigned, Corner *, unsigned);
        
        ~Vertex() {}
        
        int      weight(int x) const { return weight_[x]; }
        
        int      sum_weights() const { return weight_[0]+weight_[1]+weight_[2]; }
        
        void     print(unsigned, std::ostream&) const;
    };
    
    
    
    /// A refined polyhedra to serve as a tesselation
    /**
     Platonic solids made of triangles can be refined by subdividing the faces
     into smaller triangles. The faces are re-assembled together into the Solid
     without duplicating points.
     
     The level of refinement is set by an integer N > 0, corresponding to the 
     number of section in which each edge of the original Platonic solid is divided.
     
     */
    class Solid
    {
    public:
        
        ///regular polyhedra made of triangles
        enum   Polyhedra { TETRAHEDRON=0, OCTAHEDRON=1, ICOSAHEDRON=2 };
        
        /// Number of Vertices
        static unsigned nb_vertices(Polyhedra K);
        
        /// Number of Faces
        static unsigned nb_faces(Polyhedra K);
        
        /// Number of Edges
        static unsigned nb_edges(Polyhedra K);
        
        /// Number of Vertices after refinement of level 'r'
        static unsigned nb_vertices(Polyhedra K, unsigned r);
        
        /// Number of Faces after refinement of level 'r'
        static unsigned nb_faces(Polyhedra K, unsigned r);
        
        /// Number of Edges after refinement of level 'r'
        static unsigned nb_edges(Polyhedra K, unsigned r);
        
        /// an estimation of the length of the edge
        static real     length_edge(Polyhedra K, unsigned r);
        
        /// build as polyhedra `K` refined by order `div`
        Solid(Polyhedra K, unsigned div, bool make_edges = true);
        
        /// destructor
        ~Solid();
        
        /// set array of indices that define the edges
        void           setEdges();
        
        /// number of derived vertices
        unsigned int   nb_vertices()        const { return num_vertices_; }
        
        /// reference to derived vertex `ii`
        Vertex&        vertex(int ii)       const { return vertices_[ii]; }
        
        /// copy coordinates of points to given array
        void           put_vertices(float* vec) const;
        
        /// copy coordinates of points to given array
        void           put_vertices(double* vec) const;

        /// return pointer to array of coordinates of vertices
        const float*   vertex_data()        const { return coordinates_; }
        
        /// address of coordinates for vertex `v` ( `v < nb_vertices()` )
        const float*   vertex_data(int v)   const { return coordinates_ + 3 * v; }
        
        
        /// number of points in the edges = 2 * nb-of-edges
        unsigned int   nb_edges()           const { return num_edges_; }
        
        /// array of indices to the vertices in each edge (2 per edge)
        unsigned int*  edges_data()         const { return edges_; }
        
        /// return address of first vertex of edge `e`
        const float*   edge_data0(int e)    const { return coordinates_ + 3 * edges_[2*e]; }
        
        /// return address of second vertex of edge `e`
        const float*   edge_data1(int e)    const { return coordinates_ + 3 * edges_[2*e+1]; }
        
        
        /// return address of first vertex of edge `e`
        unsigned       edge_indx0(int e)    const { return edges_[2*e]; }
        
        /// return address of second vertex of edge `e`
        unsigned       edge_indx1(int e)    const { return edges_[2*e+1]; }
        
        
        /// number of faces (each face is a triangle of 3 vertices)
        unsigned int   nb_faces()           const { return num_faces_; }
        
        /// array of indices to the vertices in each face (3 vertices per face)
        unsigned int*  faces_data()         const { return faces_; }
        
        /// return address of first vertex of face `f`
        const float*   face_data0(int f)    const { return coordinates_ + 3 * faces_[3*f]; }
        /// return address of second vertex of face `f`
        const float*   face_data1(int f)    const { return coordinates_ + 3 * faces_[3*f+1]; }
        /// return address of third vertex of face `f`
        const float*   face_data2(int f)    const { return coordinates_ + 3 * faces_[3*f+2]; }
        
        
        
        /// return address of first vertex of face `f`
        unsigned       face_indx0(int f)    const { return faces_[3*f]; }
        /// return address of second vertex of face `f`
        unsigned       face_indx1(int f)    const { return faces_[3*f+1]; }
        /// return address of third vertex of face `f`
        unsigned       face_indx2(int f)    const { return faces_[3*f+2]; }
        
    private:
        
        /// C-array of vertices of the Platonic solid
        Corner    * corners_;
        /// C-array of derived vertices
        Vertex    * vertices_;
        
        unsigned    num_corners_;
        
        unsigned    num_vertices_, max_vertices_;
        
        unsigned    num_vertices_on_edges_;
        
        /// coordinates of all vertices
        float     * coordinates_;
        
        
        unsigned    num_faces_,  max_faces_;
        
        /// array of indices of the points making the faces
        unsigned  * faces_;
        
        
        unsigned    num_edges_,  max_edges_;
        
        /// array of indices of the points making the edges
        unsigned  * edges_;
        
        void        setCorner(unsigned, real x, real y, real z);
        unsigned    addVertex(const Vertex &);
        unsigned    getVertex(const Vertex &);
        
        void        init(unsigned, real* vdata[3], unsigned, unsigned* fdata[3], unsigned);
        void        initTetrahedron(unsigned div);
        void        initOctahedron(unsigned div);
        void        initIcosahedron(unsigned div);
        
        void        setVertices(Polyhedra K, unsigned div);
        void        addFace(unsigned, unsigned, unsigned);
        void        addEdge(unsigned, unsigned);
        void        refineEdge(unsigned a, unsigned b, unsigned div);
        void        refineFace(unsigned a, unsigned b, unsigned c, unsigned div);
    };
    
}

#endif
