# Supplementary material for: Self-Organization of Minimal Anaphase Spindle Midzone Bundles
Source: Curr Biol. 2019 Jul 8;29(13):2120–2130.e7. doi: 10.1016/j.cub.2019.05.049 (PMC6616649; doi:10.1016/j.cub.2019.05.049)
Supplement: Data S1. Simulation Files, Related to STAR Methods — This ZIP contains the source code of Cytosim used for this study, and all the configuration files needed to reproduce the simulation figures. Please, refer to the README file included in the package. [file mmc8.zip › Hannabuss2019_simulation_files_fixed/code/cytosim/src/math/random.cc]

// Cytosim was created by Francois Nedelec. Copyright 2007-2017 EMBL.
#include "random.h"

#include <climits>
#include <sys/time.h>
#include <cstring>
#include <ctime>


/// RNG = Random Number Generator
Random RNG;

//------------------------------------------------------------------------------
/**
 The generator is initialized with a zero state vector,
 and seed() or seedTimer() must be called before any
 random number can be produced.
 */
Random::Random()
: sfmt_buffer(&sfmt.state[0].u[0])
{
    if ( sizeof(uint32_t) != 4 )
    {
        fprintf(stderr, "Random can only work if sizeof(uint32_t) == 4\n");
        exit(1);
    }
    
    // initialize pointers:
    sfmt_ptr = sfmt_buffer;
    
    // zero state vector:
    memset(sfmt_buffer, 0, 4*SFMT_N32);
    gauss_ptr = gauss_buffer;
}


Random::~Random()
{
}


/**
 Get a uint32_t from t and c
 Better than uint32_t(x) in case x is floating point in [0,1]
 Based on code by Lawrence Kirby (fred@genesis.demon.co.uk)
 */
uint32_t hash(time_t t, clock_t c)
{
    static uint32_t differ = 0;  // guarantee time-based seeds will change
    
    uint32_t h1 = 0;
    unsigned char* p = (unsigned char*) &t;
    for ( size_t i = 0; i < sizeof(t); ++i )
    {
        h1 *= UCHAR_MAX + 2U;
        h1 += p[i];
    }
    uint32_t h2 = 0;
    p = (unsigned char*) &c;
    for ( size_t j = 0; j < sizeof(c); ++j )
    {
        h2 *= UCHAR_MAX + 2U;
        h2 += p[j];
    }
    return ( h1 + differ++ ) ^ h2;
}


uint32_t Random::seedTimer()
{
    struct timeval now;
    gettimeofday(&now, 0);
    uint32_t s = hash( now.tv_sec, now.tv_usec );
    seed(s);
    return s;
}


bool Random::seeded() const
{
    for ( unsigned n = 0; n < SFMT_N32; ++n )
        if ( sfmt_buffer[n] )
            return true;
    
    return false;
}

//------------------------------------------------------------------------------
#pragma mark -

int Random::sign_exc(const real a)
{
    if ( a <= 0 )
    {
        if ( a < 0 )
            return -1;
        return RNG.sflip();
    }
    return 1;
}


float Random::pfloat()
{
    //This assumes IEEE Standard 754 Floating point numbers
    //32 bits: 1 for sign, 8 for exponents, 23 for fraction
    union { uint32_t i; float f; } tmp;
    tmp.i = URAND32();
    uint32_t E = 126;
    while (( tmp.i < BIT31 ) && ( E > 94 ))
    {
        tmp.i <<= 1; --E;
    }
    tmp.i = (( tmp.i << 1 ) >> 9 ) | ( E << 23 );
    return tmp.f;
}


float Random::sfloat()
{
    //This assumes IEEE Standard 754 Floating point numbers
    //32 bits: 1 for sign, 8 for exponents, 23 for fraction
    union { uint32_t i; float f; } tmp;
    tmp.i = URAND32();
    bool S = tmp.i & 1;
    uint32_t E = 126;
    while (( tmp.i < BIT31 ) && ( E > 94 ))
    {
        tmp.i <<= 1; --E;
    }
    tmp.i = (( tmp.i << 1 ) >> 9 ) | ( E << 23 );
    return S ? tmp.f : -tmp.f;
}

//------------------------------------------------------------------------------
#pragma mark -

double Random::pdouble()
{
    //This assumes IEEE Standard 754 Floating point numbers
    //64 bits: 1 for sign, 11 for exponents, 52 for Fraction
    //set all the 64 bits to random, using two random uint32_t:
    uint64_t l = URAND64();
    uint64_t E = 1022;
    while ( l < BIT63  &&  E > 959 )
    {
        l <<= 1; --E;
    }
    union { uint64_t i; double f; } tmp;
    tmp.i = ((l >> 11) & 0x000FFFFFFFFFFFFFULL) | ( E << 52 );
    return tmp.f;
}


double Random::sdouble()
{
    //This assumes IEEE Standard 754 Floating point numbers
    //64 bits: 1 for sign, 11 for exponents, 52 for Fraction
    //set all the 64 bits to random, using two random uint32_t:
    uint64_t l = URAND64();
    bool     S = l & 1;  //sign-bit
    uint64_t E = 1022;
    while ( l < BIT63  &&  E > 959 )
    {
        l <<= 1; --E;
    }
    union { uint64_t i; double f; } tmp;
    tmp.i = ((l >> 11) & 0x000FFFFFFFFFFFFFULL) | ( E << 52 );
    return S ? tmp.f : -tmp.f;
}

//------------------------------------------------------------------------------
#pragma mark -


/**
 Fill array `vec[]` with Gaussian values ~ N(0,1).
 n_vec is the size of `vec` should be a multiple of 2.
 Return the number of values that were stored in `vec`
 */
size_t Random::gauss_refill(real vec[], const size_t n_vec)
{
    int32_t tmp[SFMT_N32];
    int32_t const*const t_end = tmp + SFMT_N32;
    int32_t *t = tmp;

    sfmt_fill_array32(&sfmt, (uint32_t*)tmp, SFMT_N32);
    
    real *v = vec;
    real *const v_end = vec + n_vec;

    while ( t < t_end )
    {
        real x = t[0] * 0x1p-31;
        real y = t[1] * 0x1p-31;
        real w = x * x + y * y;
        if ( w <= 1 )
        {
            w = sqrt( -2 * log(w) / w );
            v[0] = w * x;
            v[1] = w * y;
            v += 2;
            if ( v >= v_end )
                break;
        }
        t += 2;
    }
    return v - vec;
}

/**
 Fill array `gauss_buffer` with Gaussian values ~ N(0,1).
 Set `gauss_ptr` past the last position containing a valid number.
 The number of gaussian values set by this function is random,
 and it may even be zero.
 */
void Random::gauss_refill()
{
    int32_t tmp[SFMT_N32];
    int32_t const*const t_end = tmp + SFMT_N32;
    int32_t *t = tmp;

    sfmt_fill_array32(&sfmt, (uint32_t*)tmp, SFMT_N32);

    gauss_ptr = gauss_buffer;

    while ( t < t_end )
    {
        real x = t[0] * 0x1p-31;
        real y = t[1] * 0x1p-31;
        real w = x * x + y * y;
        if ( w <= 1 )
        {
            // could use fast reverse square root (_mm_rsqrt14_pd)
            w = sqrt( -2 * log(w) / w );
            gauss_ptr[0] = w * x;
            gauss_ptr[1] = w * y;
            gauss_ptr += 2;
        }
        t += 2;
    }
}


/**
 Signed real number, following a normal law N(0,v*v)
 using the polar rejection method (cf. Numerical Recipe)
 */
void Random::gauss_set(real & a, real & b, const real& v)
{
    real x, y, w;
    do {
        x = sreal();
        y = sreal();
        w = x * x + y * y;
    } while ( w >= 1.0 || w == 0 );
    /*
     formula below are only valid if ( w > 0 ),
     which may be false only with a minuscule probability
     */
    w = v * sqrt( -2 * log(w) / w );
    a = w * x;
    b = w * y;
}


#if ( 0 )

/**
 Fill `n` Gaussian values ~ N(0,1) in array `vec[]`.
 */
void Random::gauss_set(real vec[], size_t n_vec, const real& v = 1.0)
{
    unsigned u = n_vec % 8;
    unsigned w = u % 2;
    
    if ( w )
        vec[0] = v * gauss();
    
    for ( ; w < u; w += 2 )
        gauss_set(vec[w], vec[w+1], v);
    
    for ( ; u < n_vec; u += 8 )
    {
        gauss_set(vec[u  ], vec[u+1], v);
        gauss_set(vec[u+2], vec[u+3], v);
        gauss_set(vec[u+4], vec[u+5], v);
        gauss_set(vec[u+6], vec[u+7], v);
    }
}

#else

/**
 Fill `n` Gaussian values ~ N(0,1) in array `vec[]`.
 */
void Random::gauss_set(real vec[], size_t n_vec)
{
    real const* vec_end = vec + n_vec;

    do {
        // check if `gauss_buffer` provides enough values to complete `vec`
        if ( gauss_ptr - gauss_buffer > vec_end - vec )
        {
            while ( vec < vec_end )
            {
                --gauss_ptr;
                //assert(gauss_ptr >= gauss_buffer);
                *vec = *gauss_ptr;
                ++vec;
            }
            return;
        }
        
        // use all remaining `gauss_buffer`
        while ( --gauss_ptr >= gauss_buffer )
        {
            //assert(vec < vec_end);
            *vec = *gauss_ptr;
            ++vec;
        }
        
        gauss_refill();
        
    } while ( vec < vec_end );
}


/**
 Fill `n` Gaussian values ~ N(0,v) in array `vec[]`.
 */
void Random::gauss_set(real vec[], size_t n_vec, const real& v)
{
    real const* vec_end = vec + n_vec;
    
    do {
        // check if `gauss_buffer` provides enough values to complete `vec`
        if ( gauss_ptr - gauss_buffer > vec_end - vec )
        {
            while ( vec < vec_end )
            {
                --gauss_ptr;
                //assert(gauss_ptr >= gauss_buffer);
                *vec = v * (*gauss_ptr);
                ++vec;
            }
            return;
        }
        
        // use all remaining `gauss_buffer`
        while ( --gauss_ptr >= gauss_buffer )
        {
            //assert(vec < vec_end);
            *vec = v * (*gauss_ptr);
            ++vec;
        }
        
        gauss_refill();
        
    } while ( vec < vec_end );
}

#endif


/**
 this version uses cos() and sin() and is slower than gauss().
 const real PI = 3.14159265358979323846264338327950288;
 */
void Random::gauss_slow(real& x, real& y)
{
    real angle = real( URAND32() ) * 1.46291807926715968105133780430979e-9;
    //the constant is 2*pi/2^32
    real norm  = sqrt( -2 * log( preal_exc() ));
    x = norm * cos(angle);
    y = norm * sin(angle);
}

//------------------------------------------------------------------------------
#pragma mark -

/**
 integer in [0,n] for n < 2^32
 */
uint32_t Random::pint_slow(const uint32_t n)
{
    // Find which bits are used in n
    uint32_t used = n | ( n >> 1 );
    used |= (used >> 2);
    used |= (used >> 4);
    used |= (used >> 8);
    used |= (used >> 16);
    
    // Draw numbers until one is found in [0,n]
    uint32_t i;
    do
        i = URAND32() & used;  // toss unused bits to shorten search
    while ( i > n );
    return i;
}


/**
 returns a random integer with exactly `b` bits equal to `1`,
 but randomly positionned.
 */
uint32_t Random::pint_bits(int b)
{
    uint32_t n = 0;
    if ( b < 16 )
    {
        while ( b > 0 )
        {
            uint32_t x = 1 << ( URAND32() % 32 );
            if (!( n & x ))
            {
                n += x;
                --b;
            }
        }
    }
    else
    {
        n = ~0;
        while ( b < 32 )
        {
            uint32_t x = 1 << ( URAND32() % 32 );
            if ( n & x )
            {
                n -= x;
                ++b;
            }
        }
    }
    return n;
}


/**
 returns an integer in [0 n], with the ratios given in the array of ints
 */
uint32_t Random::pint_ratio(const uint32_t n, const int ratio[])
{
    int sum = 0;
    uint32_t ii;
    for ( ii = 0; ii < n; ++ii )
        sum += ratio[ii];
    // sum==0 may denotes a careless use of the function, with wrong arguments.
    // it might be safer to throw an exception
    if ( sum == 0 ) return 0;
    sum = (int) floor( preal() * sum );
    ii = 0;
    while ( sum >= ratio[ii] )
        sum -= ratio[ii++];
    return ii;
}

//------------------------------------------------------------------------------
#pragma mark -
/**
 Return Poisson distributed integer, with expectation=E  variance=E
 http://en.wikipedia.org/wiki/Poisson_distribution

 This routine is slow for large values of E.
 If E > 256, this returns a Gaussian distribution of parameter (E, E),
 which is a good approximation of the Poisson distribution
 
 Knuth D.E. The art of computer programming, Vol II: Seminumerical algorithms.

 This method fails for E > 700, in double precision
*/
uint32_t Random::poisson_knuth(const real E)
{
    if ( E > 256 )
        return static_cast<uint32_t>( gauss() * sqrt(E) + E );
    if ( E < 0 )
        return 0;
    real L = exp(-E);
    real p = preal();
    uint32_t k = 0;
    while ( p > L )
    {
        ++k;
        p *= preal();
    }
    return k;
}


/**
 Return Poisson distributed integer, with expectation=E  variance=E
 http://en.wikipedia.org/wiki/Poisson_distribution
 
 This routine is slow for large values of E.
 If E > 512, this returs a Gaussian distribution of parameter (E, E),
 which is a good approximation of the Poisson distribution.
 
 This method fails for E > 700, in double precision
 */
uint32_t Random::poisson(const real E)
{
    if ( E > 256 )
        return static_cast<uint32_t>( gauss() * sqrt(E) + E );
    if ( E < 0 )
        return 0;
    real p = exp(-E);
    real s = p;
    uint32_t k = 0;
    real u = preal();
    while ( u > s )
    {
        ++k;
        p *= E / k;
        s += p;
    }
    return k;
}


/**
 This is equivalent to calling poisson(exp(-E))
 The argument is EL = exp(-E)
 expectation=E  variance=E (see wikipedia, Poisson Distribution)
 */
uint32_t Random::poissonE(const real EL)
{
    real p = preal();
    uint32_t k = 0;
    while ( p > EL )
    {
        ++k;
        p *= preal();
    }
    return k;
}


uint32_t Random::geometric(const real P)
{
    if ( P < 0 )
        return 0;
    uint32_t pi = (uint32_t)( P * 0x1p32 );
    
    uint32_t s = 0;
    while ( URAND32() > pi )
        ++s;
    return s;
}


uint32_t Random::binomial(const int N, const real P)
{
    if ( P < 0 )
        return 0;
    uint32_t pi = (uint32_t)( P * 0x1p32 );
    
    uint32_t s = 0;
    for ( int x = 0; x < N; ++x )
        if ( URAND32() < pi )
            ++s;
    return s;
}
