# Supplementary material for: Self-Organization of Minimal Anaphase Spindle Midzone Bundles
Source: Curr Biol. 2019 Jul 8;29(13):2120–2130.e7. doi: 10.1016/j.cub.2019.05.049 (PMC6616649; doi:10.1016/j.cub.2019.05.049)
Supplement: Data S1. Simulation Files, Related to STAR Methods — This ZIP contains the source code of Cytosim used for this study, and all the configuration files needed to reproduce the simulation figures. Please, refer to the README file included in the package. [file mmc8.zip › Hannabuss2019_simulation_files_fixed/code/cytosim/src/math/matrix2.cc]

// Cytosim was created by Francois Nedelec. Copyright 2007-2017 EMBL.

#include "matrix2.h"
#include "random.h"
#include "smath.h"

#define SZ 2

//-----------------------------------------------------------------------------------

real Matrix2::determinant() const
{
    return ( val[0] * val[3] - val[1] * val[2] );
}


Matrix2 Matrix2::inverted() const
{
    Matrix2 res;
    real det = determinant();
    if ( det != 0 )
    {
        det = 1.0 / det;
        res.val[0] =  det * val[3];
        res.val[1] = -det * val[1];
        res.val[2] = -det * val[2];
        res.val[3] =  det * val[0];
    }
    else
        res.makeZero();
    return res;
}


//-----------------------------------------------------------------------------------

real Matrix2::rotationAngle() const
{
    return atan2( val[1+SZ*0], val[0+SZ*0] );
}


Matrix2 Matrix2::rotationFromAngles(const real angle)
{
    Matrix2 res;
    real ca = cos(angle), sa = sin(angle);
    res.val[0] =  ca;
    res.val[1] =  sa;
    res.val[2] = -sa;
    res.val[3] =  ca;
    return res;
}


Matrix2 Matrix2::randomRotation(Random& rng)
{
    return rotationFromAngles(M_PI*rng.sreal());
}


Matrix2 Matrix2::rotationToVector(const Vector2& vec)
{
    Matrix2 res;
    real n = vec.norm();
    real x = vec.XX / n;
    real y = vec.YY / n;
    res.val[0] =  x;
    res.val[1] =  y;
    res.val[2] = -y;
    res.val[3] =  x;
    return res;
}
