# Supplementary material for: Self-Organization of Minimal Anaphase Spindle Midzone Bundles
Source: Curr Biol. 2019 Jul 8;29(13):2120–2130.e7. doi: 10.1016/j.cub.2019.05.049 (PMC6616649; doi:10.1016/j.cub.2019.05.049)
Supplement: Data S1. Simulation Files, Related to STAR Methods — This ZIP contains the source code of Cytosim used for this study, and all the configuration files needed to reproduce the simulation figures. Please, refer to the README file included in the package. [file mmc8.zip › Hannabuss2019_simulation_files_fixed/code/cytosim/src/math/quartic_solver.cc]

// Cytosim was created by Francois Nedelec. Copyright 2007-2017 EMBL.

#include "quartic_solver.h"
#include <cstdio>


#define QUARTIC_VERBOSE 0

    
/// apply one step of Halley's method (convergence is cubic in general)
void QuarticSolver::refineQuadratic(const real A, const real B, const real C, real& x)
{
    real   F = quadratic(A, B, C, x);
    real  dF = 2*A*x + B;
    
    if ( dF )
        x -= ( F * dF ) / ( dF * dF - A * F );
}


/// apply one step of Halley's method (convergence is cubic in general)
void QuarticSolver::refineCubic(const real A, const real B, const real C, const real D, real& x)
{
    real   F = cubic(A, B, C, D, x);
    real  dF = quadratic(3*A, 2*B, C, x);
    
    if ( dF )
    {
        real ddF2 = 3*A*x + B;
        x -= ( F * dF ) / ( dF * dF - F * ddF2 );
    }
}


/// apply one step of Halley's method (convergence is cubic in general)
void QuarticSolver::refineQuartic(const real A, const real B, const real C, const real D, const real E, real& x)
{
    real   F = quartic(A, B, C, D, E, x);
    real  dF = cubic(4*A, 3*B, 2*C, D, x);
    
    if ( dF )
    {
        real ddF2 = quadratic(6*A, 3*B, C, x);
        x -= ( F * dF ) / ( dF * dF - F * ddF2 );
    }
}

//----------------------------------------------------------------------------
#pragma mark Quadratic

/**
 return number of roots found (0, 1, 2).
 if ( a > 0 ) then r1 > r2
 
 In the particular case of a double root, this returns 2
 
 http://en.wikipedia.org/wiki/Quadratic_function
 */
int QuarticSolver::solveQuadratic(const real A, const real B, const real C,
                                  real& r1, real& r2 )
{
    if ( A == 0.0 )
    {
        if ( B == 0.0 )
            return -1;
        r1 = -C/B;
        return 1;
    }
    
    real A2 = A * 2;
    real discriminant = B * B - 4 * A * C;
    
    if ( discriminant >= 0.0 )
    {
        discriminant = sqrt(discriminant);
        r1 =  ( discriminant - B ) / A2;
        r2 = -( discriminant + B ) / A2;
        return 2;
    }
    
    return 0;
}
    
    
int QuarticSolver::solveQuadratic(const real A, const real B, const real C,
                                  cplx& r1, cplx& r2 )
{
    if ( A == 0.0 )
    {
        if ( B == 0.0 )
            return -1;
        r1 = cplx(-C/B, 0);
        return 1;
    }
    
    real A2 = A * 2;
    real discriminant = B * B - 4 * A * C;
    
    if ( discriminant >= 0.0 )
    {
        discriminant = sqrt(discriminant);
        r1 = cplx( ( discriminant - B ) / A2, 0);
        r2 = cplx(-( discriminant + B ) / A2, 0);
    }
    else
    {
        discriminant = sqrt(-discriminant);
        r1 = cplx( -B / A2,  discriminant / A2 );
        r2 = cplx( -B / A2, -discriminant / A2 );
    }
    
    return 2;
}

//----------------------------------------------------------------------------
#pragma mark Cubic

/**
 return number of real roots found (0, 1, 3).
 The roots are returned unsorted.
 
 http://en.wikipedia.org/wiki/Cubic_function
 */
int QuarticSolver::solveCubicUnsorted(real A, real B, real C, real D,
                                      real& r1, real& r2, real& r3)
{
    if ( A == 0.0 )
        return solveQuadratic(B, C, D, r1, r2);
    
    if ( D == 0.0 )
    {
#if ( QUARTIC_VERBOSE > 0 )
        fprintf(stderr, " cubic has null root\n");
#endif
        r1 = 0;
        return 1 + solveQuadratic(A, B, C, r2, r3);
    }
    
    if ( A != 1.0 )
    {
        B /= A;
        C /= A;
        D /= A;
    }
    
#if ( QUARTIC_VERBOSE > 1 )
    fprintf(stderr, "  cubic x^3  %+f x^2  %+f x  %+f\n", B, C, D);
#endif
    
    // calculate determinant of cubic
    real B3 = B / 3.0;
    real Q = B3*B3 - C / 3.0, QQQ = Q*Q*Q;
    real R = B3 * ( B3*B3 - 0.5 * C ) + 0.5 * D, RR = R*R;
    
    if ( R == 0 && Q == 0 )
    {
        // 3 identical real roots
        r1 = -B3;
        r2 = -B3;
        r3 = -B3;
        return 3;
    }
    else if ( RR < QQQ )
    {
        /* This sqrt and division is safe, since RR >= 0, so QQQ > RR,    */
        /* so QQQ > 0.  The acos is also safe, since RR/QQQ < 1, and      */
        /* thus R/sqrt(QQQ) < 1.                                          */
        real theta = acos(R/sqrt(QQQ));
        /* This sqrt is safe, since QQQ >= 0, and thus Q >= 0             */
        
        real x = -2*sqrt(Q);
        real t = theta/3.0;
        r1 = x * cos(t)            - B3;
        r2 = x * cos(t+2/3.0*M_PI) - B3;
        r3 = x * cos(t-2/3.0*M_PI) - B3;

        return 3;
    }
    else if ( RR == QQQ )
    {
        // 3 real roots
        real sq = sqrt(Q);
        
        if ( R > 0 )
        {
            r1 = sq - B3;
            r2 = sq - B3;
            r3 = -2 * sq - B3;
        }
        else
        {
            r1 = 2 * sq - B3;
            r2 = -sq - B3;
            r3 = -sq - B3;
        }
        return 3;
    }
    else
    {
        // 1 real root
        int sgn = ( R > 0 ) ? -1 : 1;
        real x = sgn * pow( fabs(R)+sqrt(RR-QQQ), 1.0/3.0 );
        //real x = sgn * exp( log(fabs(R)+sqrt(RR-QQQ)) / 3.0 );
        real y = Q / x;

        r1 = x + y - B3;        
        return 1;
    }
}


    
int QuarticSolver::solveCubicUnsorted(real A, real B, real C, real D,
                                      cplx& r1, cplx& r2, cplx& r3)
{
    if ( A == 0.0 )
        return solveQuadratic(B, C, D, r1, r2);
    
    if ( D == 0.0 )
    {
        r1 = cplx( 0, 0 );
        return 1 + solveQuadratic(A, B, C, r2, r3);
    }
    
    if ( A != 1.0 )
    {
        B /= A;
        C /= A;
        D /= A;
    }
    
    // calculate determinant of cubic
    real B3 = B / 3.0;
    real Q = B3*B3 - C / 3.0, QQQ = Q*Q*Q;
    real R = B3 * ( B3*B3 - 0.5 * C ) + 0.5 * D, RR = R*R;
    
    if ( R == 0 && Q == 0 )
    {
        // 3 identical real roots
        r1 = cplx( -B3, 0 );
        r2 = cplx( -B3, 0 );
        r3 = cplx( -B3, 0 );
        
        return 3;
    }
    else if ( RR < QQQ )
    {
        /* This sqrt and division is safe, since RR >= 0, so QQQ > RR,    */
        /* so QQQ > 0.  The acos is also safe, since RR/QQQ < 1, and      */
        /* thus R/sqrt(QQQ) < 1.                                          */
        real theta = acos(R/sqrt(QQQ));
        /* This sqrt is safe, since QQQ >= 0, and thus Q >= 0             */
        
        real x = -2*sqrt(Q);
        real t = theta/3.0;
        
        r1 = cplx( x * cos(t)            - B3, 0 );
        r2 = cplx( x * cos(t+2/3.0*M_PI) - B3, 0 );
        r3 = cplx( x * cos(t-2/3.0*M_PI) - B3, 0 );
        
        return 3;
    }
    else if ( RR == QQQ )
    {
        // 3 real roots
        int sgn = ( R > 0 ) ? 1 : -1;
        real x = sgn * sqrt(Q);
        
        r1 = cplx( x - B3, 0 );
        r2 = cplx( x - B3, 0 );
        r3 = cplx( -2 * x - B3, 0 );
        
        return 3;
    }
    else
    {
        // 1 real root
        int sgn = ( R > 0 ) ? -1 : 1;
        real x = sgn * pow( fabs(R)+sqrt(RR-QQQ), 1.0/3.0 );
        //real x = sgn * exp( log(fabs(R)+sqrt(RR-QQQ)) / 3.0 );
        real y = Q / x;
        
        r1 = cplx( x + y - B3, 0 );
        r2 = cplx( -0.5 * ( x + y ) - B3, -0.5 * sqrt(3) * fabs( x - y ) );
        r3 = cplx( -0.5 * ( x + y ) - B3,  0.5 * sqrt(3) * fabs( x - y ) );
        
        return 3;
    }
}


//----------------------------------------------------------------------------
#pragma mark Quartic


/**
 return number of roots found (0, 1, 2, 3, 4).
 The roots are unsorted

 
 METHOD:
 
 x^4 + Bx^3 + Cx^2 + Dx + E = 0
 
 B = b/a
 C = c/a
 D = d/a
 E = e/a
 
 (depressed quartic, like in Ferrari's method)
 alpha = I = -3(B^2) / 8 + C
 beta  = J = (B^3)/8 - BC/2 + D
 gamma = K = -3(B^4)/256 + C(B^2)/16 - BD/4 + E
 
 Solve equation for z (one solution is enough):
 z^3 + 2Iz^2 + (I^2 - 4K)z - J^2 = 0
 
 p = sqrt(z)
 r = -p
 q = (I + z - J/p)/2
 s = (I + z + J/p)/2
 
 Solve (there are four u's, two for each equation):
 u^2 + pu + q = 0
 u^2 + ru + s = 0
 
 Solution (x[]):
 for each root u[i], x[i] = u[i] - B/4
 
 http://en.wikipedia.org/wiki/Quartic_function
*/
int QuarticSolver::solveQuarticUnsorted(real A, real B, real C, real D, real E,
                                        real& r1, real& r2, real& r3, real& r4)
{
    if ( A == 0.0 )
        return solveCubicUnsorted(B, C, D, E, r1, r2, r3);
    
    if ( E == 0.0 )
    {
#if ( QUARTIC_VERBOSE > 0 )
        fprintf(stderr, " quartic has null root\n");
#endif
        // zero is root
        r1 = 0;
        return 1 + solveCubicUnsorted(A, B, C, D, r2, r3, r4);
    }
    
    if ( A != 1.0 )
    {
        B /= A;
        C /= A;
        D /= A;
        E /= A;
    }

#if ( QUARTIC_VERBOSE > 1 )
    fprintf(stderr, "quartic x^4  %+f x^3  %+f x^2  %+f x  %+f\n", B, C, D, E);
#endif
    
    real BB = B*B;
    
    // define new coefficients that lead to the equation X^4 + I*X^2 + J*X + K = 0,
    
    real I = C - BB * 0.375;
    real J = D + ( BB * 0.25 - C ) * B * 0.5;
    real K = E - (( (3.0/16.00) * BB - C ) * B * 0.25 + D ) * B * 0.25;
 
    real z1 = 0, z2 = 0, z3 = 0;
    
    if ( K == 0 )
    {
        // zero is a trivial root, and we can factorize: X * [ X^3 + I*X + J ] = 0,
        r1 = -0.25*B;
        int n = 1 + solveCubicUnsorted(1.0, 0.0, I, J, z1, z2, z3);
        r2 = z1 + r1;
        r3 = z2 + r1;
        r4 = z3 + r1;
#if ( QUARTIC_VERBOSE > 0 )
        fprintf(stderr, " K == 0\n");
#endif
        return n;
    }
    
    if ( J == 0 )
    {
        // the quartic is quadratic in Z=X^2:  Z^2 + I*Z + K = 0
        int m = solveQuadratic(1.0, I, K, z1, z2);
        int n = 0;
        
        if ( m > 0 && z1 >= 0 )
        {
            r1 =  sqrt(z1) - 0.25*B;
            r2 = -sqrt(z1) - 0.25*B;
            n  = 2;
        }
        
        if ( m > 1 && z2 >= 0 )
        {
            if ( n == 2 )
            {
                r3 =  sqrt(z2) - 0.25*B;
                r4 = -sqrt(z2) - 0.25*B;
                n = 4;
            }
            else
            {
                r1 =  sqrt(z2) - 0.25*B;
                r2 = -sqrt(z2) - 0.25*B;
                n = 2;
            }
        }
#if ( QUARTIC_VERBOSE > 0 )
        fprintf(stderr, " J == 0\n");
#endif
        return n;
    }
    
    real C1 = I + I, C2 = I*I - 4*K, C3 = -J*J;
    
    int nz = solveCubic(1.0, C1, C2, C3, z1, z2, z3);
    if ( nz )
    {
        // z1 should be positive, because cubic(0) = -J*J < 0.
        // but this may not be true with computer precision:
        real ss = ( z1 > 0 ) ? z1 : 0;
        refineCubic(1.0, C1, C2, C3, ss);
        refineCubic(1.0, C1, C2, C3, ss);
        refineCubic(1.0, C1, C2, C3, ss);

#if ( QUARTIC_VERBOSE > 0 )
        fprintf(stderr, " real %+f\n", ss);
#endif

        real p = sqrt(ss);
        real w = J/p;
        // alternative formula, which has lower precision:
        //real w = sqrt( fabs( ( I + z1 )*( I + z1 ) - 4*K ) ) * ( J < 0 ? -1 : 1 );
        
        real q = ( I + ss - w ) * 0.5;
        real s = ( I + ss + w ) * 0.5;
        real x, y;
        
        int n = solveQuadratic(1.0, p, q, x, y);
        if ( n == 2 )
        {
            r1 = x - 0.25*B;
            r2 = y - 0.25*B;
        }
        
        int m = solveQuadratic(1.0,-p, s, x, y);
        if ( m == 2 )
        {
            if ( n == 2 )
            {
                r3 = x - 0.25*B;
                r4 = y - 0.25*B;
                n = 4;
            }
            else
            {
                r1 = x - 0.25*B;
                r2 = y - 0.25*B;
                n = 2;
            }
        }
        return n;
    }
    return 0;
}

    
    
int QuarticSolver::solveQuarticUnsorted(real A, real B, real C, real D, real E,
                                        cplx& r1, cplx& r2, cplx& r3, cplx& r4)
{
    if ( A == 0.0 )
        return solveCubicUnsorted(B, C, D, E, r1, r2, r3);
    
    if ( E == 0.0 )
    {
#if ( QUARTIC_VERBOSE > 0 )
        fprintf(stderr, " quartic has null root\n");
#endif
        // zero is root
        r1 = cplx(0, 0);
        return 1 + solveCubicUnsorted(A, B, C, D, r2, r3, r4);
    }
    
    if ( A != 1.0 )
    {
        B /= A;
        C /= A;
        D /= A;
        E /= A;
    }
    
#if ( QUARTIC_VERBOSE > 1 )
    fprintf(stderr, "quartic x^4  %+f x^3  %+f x^2  %+f x  %+f\n", B, C, D, E);
#endif
    
    real BB = B*B;
    
    // define new coefficients that lead to the equation X^4 + I*X^2 + J*X + K = 0,
    
    real I = C - BB * 0.375;
    real J = D + ( BB * 0.25 - C ) * B * 0.5;
    real K = E - (( (3.0/16.00) * BB - C ) * B * 0.25 + D ) * B * 0.25;

    cplx z1, z2, z3;
    
    if ( K == 0 )
    {
        // zero is a trivial root, and we can factorize: X * [ X^3 + I*X + J ] = 0,
        r1 = cplx(-0.25*B, 0);
        int n = 1 + solveCubicUnsorted(1.0, 0.0, I, J, z1, z2, z3);
        r2 = z1 + r1;
        r3 = z2 + r1;
        r4 = z3 + r1;
#if ( QUARTIC_VERBOSE > 0 )
        fprintf(stderr, " K == 0\n");
#endif
        return n;
    }
    
    if ( J == 0 )
    {
        // the quartic is quadratic in Z=X^2:  Z^2 + I*Z + K = 0
        int n = solveQuadratic(1.0, I, K, z1, z2);
        
        if ( n > 0 )
        {
            z3 = z1.root();
            r1 = cplx( z3.r - 0.25*B, z3.i );
            r2 = cplx(-z3.r - 0.25*B,-z3.i );
        }
        if ( n > 1 )
        {
            z3 = z2.root();
            r3 = cplx( z3.r - 0.25*B, z3.i );
            r4 = cplx(-z3.r - 0.25*B,-z3.i );
        }
#if ( QUARTIC_VERBOSE > 0 )
        fprintf(stderr, " J == 0\n");
#endif
        return 2*n;
    }
    
    real C1 = I + I, C2 = I*I - 4*K, C3 = -J*J;

    int nz = solveCubic(1.0, C1, C2, C3, z1, z2, z3);
    if ( nz )
    {
        // chose root with smallest imaginary part:
        if ( fabs(z1.i) > fabs(z2.i) ) z1 = z2;
        if ( fabs(z1.i) > fabs(z3.i) ) z1 = z3;
        real ss = z1.r;

#if ( QUARTIC_VERBOSE > 0 )
        fprintf(stderr, " real %+f\n", ss);
#endif

        real p = sqrt(ss);
        real w = J/p;
        // alternative formula, which has lower precision:
        //real w = sqrt( fabs( ( I + z1 )*( I + z1 ) - 4*K ) ) * ( J < 0 ? -1 : 1 );
        
        real q = ( I + ss - w ) * 0.5;
        real s = ( I + ss + w ) * 0.5;
        
        int n = solveQuadratic(1.0, p, q, z1, z2);
        cplx off(-0.25*B, 0);
        
        if ( n == 2 )
        {
            r1 = z1 + off;
            r2 = z2 + off;
        }
        
        int m = solveQuadratic(1.0,-p, s, z1, z2);
        if ( m == 2 )
        {
            if ( n == 2 )
            {
                r3 = z1 + off;
                r4 = z2 + off;
                n = 4;
            }
            else
            {
                r1 = z1 + off;
                r2 = z2 + off;
                n = 2;
            }
        }
        return n;
    }
    return 0;
}
