# Supplementary material for: Self-Organization of Minimal Anaphase Spindle Midzone Bundles
Source: Curr Biol. 2019 Jul 8;29(13):2120–2130.e7. doi: 10.1016/j.cub.2019.05.049 (PMC6616649; doi:10.1016/j.cub.2019.05.049)
Supplement: Data S1. Simulation Files, Related to STAR Methods — This ZIP contains the source code of Cytosim used for this study, and all the configuration files needed to reproduce the simulation figures. Please, refer to the README file included in the package. [file mmc8.zip › Hannabuss2019_simulation_files_fixed/code/cytosim/src/math/vector3.cc]

// Cytosim was created by Francois Nedelec. Copyright 2007-2017 EMBL.

#include "vector3.h"


/**
 This accepts 'X Y Z' but also 'X' and 'X Y'.
 At least one scalar must be read to be valid
 */
std::istream & operator >> (std::istream& is, Vector3& v)
{
    if ( is >> v.XX )
    {
        if ( is >> v.YY )
        {
            if ( is >> v.ZZ )
                ;
            else
            {
                v.ZZ = 0;
                is.clear();
            }
        }
        else
        {
            v.YY = 0;
            v.ZZ = 0;
            is.clear();
        }
    }
    return is;
}


std::ostream & operator << (std::ostream& os, Vector3 const& v)
{
    std::streamsize w = os.width();
    os << v.XX << " ";
    os.width(w);
    os << v.YY << " ";
    os.width(w);
    os << v.ZZ;
    return os;
}


const Vector3 interpolate(const Vector3& a, real x, const Vector3& b)
{
    return Vector3(a.XX+x*b.XX, a.YY+x*b.YY, a.ZZ+x*b.ZZ);
}


real distanceSqr(const Vector3& a, const Vector3& b)
{
    return (a.XX-b.XX)*(a.XX-b.XX) + (a.YY-b.YY)*(a.YY-b.YY) + (a.ZZ-b.ZZ)*(a.ZZ-b.ZZ);
}


real distance(const Vector3& a, const Vector3& b)
{
    return sqrt((a.XX-b.XX)*(a.XX-b.XX) + (a.YY-b.YY)*(a.YY-b.YY) + (a.ZZ-b.ZZ)*(a.ZZ-b.ZZ));
}
