# Supplementary material for: Self-Organization of Minimal Anaphase Spindle Midzone Bundles
Source: Curr Biol. 2019 Jul 8;29(13):2120–2130.e7. doi: 10.1016/j.cub.2019.05.049 (PMC6616649; doi:10.1016/j.cub.2019.05.049)
Supplement: Data S1. Simulation Files, Related to STAR Methods — This ZIP contains the source code of Cytosim used for this study, and all the configuration files needed to reproduce the simulation figures. Please, refer to the README file included in the package. [file mmc8.zip › Hannabuss2019_simulation_files_fixed/code/cytosim/src/math/matsparsesym2.cc]

// Cytosim was created by Francois Nedelec. Copyright 2007-2017 EMBL.

#include "matsparsesym2.h"
#include "cblas.h"
#include "smath.h"

#include <iomanip>
#include <sstream>

#if defined(__SSE3__) &&  !defined(REAL_IS_FLOAT)
//#   define MATRIX2_USES_INTEL_SSE3
#endif


MatrixSparseSymmetric2::MatrixSparseSymmetric2()
{
    allocated_ = 0;
    col_       = 0;
    col_size_  = 0;
    col_max_   = 0;
    
#ifdef MATRIX2_OPTIMIZED_MULTIPLY
    nmax_      = 0;
    ija_       = 0;
    sa_        = 0;
    col_next_  = new index_type[1];
    col_next_[0] = 0;
#endif
}


void MatrixSparseSymmetric2::allocate(unsigned alc)
{
    if ( alc > allocated_ )
    {
        const unsigned chunk = 8;
        alc = ( alc + chunk - 1 ) & ~( chunk -1 );

        //fprintf(stderr, "MSS1 allocate matrix %u\n", alc);
        Element ** col_new      = new Element*[alc];
        unsigned * col_size_new = new unsigned[alc];
        unsigned * col_max_new  = new unsigned[alc];
        
        index_type ii = 0;
        if ( col_ )
        {
            for ( ; ii < allocated_; ++ii )
            {
                col_new[ii]      = col_[ii];
                col_size_new[ii] = col_size_[ii];
                col_max_new[ii]  = col_max_[ii];
            }
            delete[] col_;
            delete[] col_size_;
            delete[] col_max_;
        }
        
        col_       = col_new;
        col_size_  = col_size_new;
        col_max_   = col_max_new;
        allocated_ = alc;

        for ( ; ii < alc; ++ii )
        {
            col_[ii]      = 0;
            col_size_[ii] = 0;
            col_max_[ii]  = 0;
        }
        
#ifdef MATRIX2_OPTIMIZED_MULTIPLY
        if ( col_next_ )
            delete[] col_next_;
        col_next_ = new index_type[allocated_+1];
#endif
    }
}


void MatrixSparseSymmetric2::deallocate()
{
    if ( col_ )
    {
        for ( index_type ii = 0; ii < allocated_; ++ii )
        {
            if ( col_[ii] )
                delete[] col_[ii];
        }
        delete[] col_;       col_      = 0;
        delete[] col_size_;  col_size_ = 0;
        delete[] col_max_;   col_max_  = 0;
#ifdef MATRIX2_OPTIMIZED_MULTIPLY
        delete[] col_next_;  col_next_ = 0;
#endif
    }
    allocated_ = 0;
}


/// copy `cnt` elements from `src` to `dst`
void copy(unsigned cnt, MatrixSparseSymmetric2::Element * src, MatrixSparseSymmetric2::Element * dst)
{
    for ( unsigned ii = 0; ii < cnt; ++ii )
        dst[ii] = src[ii];
}

/// move `cnt` elements to next index, starting at vec[0]
void shift(unsigned cnt, MatrixSparseSymmetric2::Element * vec)
{
    for ( unsigned ii = cnt; ii > 0; --ii )
        vec[ii] = vec[ii-1];
}


void MatrixSparseSymmetric2::allocateColumn(const index_type jj, unsigned alc)
{
    assert_true( jj < size_ );
    
    if ( alc > col_max_[jj] )
    {
        //fprintf(stderr, "MSS1 allocate column %i size %u\n", jj, alc);
        const unsigned chunk = 4;
        alc = ( alc + chunk - 1 ) & ~( chunk -1 );
        Element * col_new = new Element[alc];
        
        if ( col_[jj] )
        {
            //copy over previous column elements
            copy(col_size_[jj], col_[jj], col_new);
            
            //release old memory
            delete[] col_[jj];
        }
        col_[jj]     = col_new;
        col_max_[jj] = alc;
    }
}


/**
 This allocate to be able to hold the matrix element if necessary
*/
real& MatrixSparseSymmetric2::operator()(index_type ii, index_type jj)
{
    assert_true( ii < size_ );
    assert_true( jj < size_ );
    //fprintf(stderr, "MSS( %6i %6i )\n", ii, jj);
    
    // swap to get ii > jj (address lower triangle)
    if ( ii < jj )
        std::swap(ii, jj);
    
    Element * col = col_[jj];
    
    if ( col_size_[jj] > 0 )
    {
        Element * e = col;
        Element * lst = col + col_size_[jj] - 1;
        
        //check all elements in the column:
        while ( e <= lst )
        {
            if ( e->inx == ii )
                return e->val;
            ++e;
        }
    }
    else
    {
        allocateColumn(jj, 2);
        col = col_[jj];
        // put diagonal term always first:
        col->reset(jj);
        if ( ii == jj )
        {
            col_size_[jj] = 1;
            return col[0].val;
        }
        //add the requested term:
        col[1].reset(ii);
        col_size_[jj] = 2;
        return col[1].val;
    }
    
    // add the requested term at the end:
    unsigned n = col_size_[jj];
    
    // allocate space for new Element if necessary:
    if ( n >= col_max_[jj] )
    {
        allocateColumn(jj, n+1);
        col = col_[jj];
    }
    
    assert_true( n < col_max_[jj] );
    col[n].reset(ii);
    ++col_size_[jj];
    
    //printColumn(jj);
    return col[n].val;
}


real* MatrixSparseSymmetric2::addr(index_type ii, index_type jj) const
{
    // swap to get ii <= jj (address lower triangle)
    if ( ii < jj )
        std::swap(ii, jj);
    
    for ( unsigned kk = 0; kk < col_size_[jj]; ++kk )
        if ( col_[jj][kk].inx == ii )
            return &( col_[jj][kk].val );
    
    return 0;
}


//------------------------------------------------------------------------------
#pragma mark -

void MatrixSparseSymmetric2::makeZero()
{
    for ( index_type jj = 0; jj < size_; ++jj )
        col_size_[jj] = 0;
}


bool MatrixSparseSymmetric2::nonZero() const
{
    //check for any non-zero sparse term:
    for ( unsigned jj = 0; jj < size_; ++jj )
        for ( unsigned kk = 0 ; kk < col_size_[jj] ; ++kk )
            if ( col_[jj][kk].val )
                return true;
    
    //if here, the matrix is empty
    return false;
}


void MatrixSparseSymmetric2::scale(const real alpha)
{
    for ( index_type jj = 0; jj < size_; ++jj )
        for ( index_type n = 0; n < col_size_[jj]; ++n )
            col_[jj][n].val *= alpha;
}


void MatrixSparseSymmetric2::addTriangularBlock(real* mat, const unsigned ldd,
                                                const index_type si,
                                                const unsigned nb,
                                                const unsigned dim) const
{
    index_type up = si + nb;
    assert_true( up <= size_ );
    
    for ( index_type jj = si; jj < up; ++jj )
    {
        for ( unsigned n = 0; n < col_size_[jj]; ++n )
        {
            index_type ii = col_[jj][n].inx;
            // assuming lower triangle is stored:
            assert_true( ii >= jj );
            if ( ii < up )
            {
                //printf("MSS1 %4i %4i % .4f\n", ii, jj, a);
                mat[dim*( jj-si + ldd * (ii-si) )] += col_[jj][n].val;
            }
        }
    }
}


void MatrixSparseSymmetric2::addDiagonalBlock(real* mat, unsigned ldd,
                                              const index_type si,
                                              const unsigned nb) const
{
    index_type up = si + nb;
    assert_true( up <= size_ );
    
    for ( index_type jj = si; jj < up; ++jj )
    {
        for ( unsigned n = 0; n < col_size_[jj]; ++n )
        {
            index_type ii = col_[jj][n].inx;
            // assuming lower triangle is stored:
            assert_true( ii >= jj );
            if ( ii < up )
            {
                //printf("MSS1 %4i %4i % .4f\n", ii, jj, a);
                mat[jj-si+ldd*(ii-si)] += col_[jj][n].val;
                if ( jj != ii )
                    mat[ii-si+ldd*(jj-si)] += col_[jj][n].val;
            }
        }
    }
}


int MatrixSparseSymmetric2::bad() const
{
    if ( size_ <= 0 ) return 1;
    for ( unsigned jj = 0; jj < size_; ++jj )
    {
        for ( unsigned kk = 0 ; kk < col_size_[jj] ; ++kk )
        {
            if ( col_[jj][kk].inx >= size_ ) return 2;
            if ( col_[jj][kk].inx <= jj )   return 3;
        }
    }
    return 0;
}


unsigned MatrixSparseSymmetric2::nbElements() const
{
    //all allocated elements are counted, even if zero
    unsigned cnt = 0;
    for ( unsigned jj = 0; jj < size_; ++jj )
        cnt += col_size_[jj];
    return cnt;
}

//------------------------------------------------------------------------------
#pragma mark -

std::string MatrixSparseSymmetric2::what() const
{
    std::ostringstream msg;
#ifdef MATRIX2_USES_INTEL_SSE3
    msg << "mSS2i (" << nbElements() << ")";
#else
    msg << "mSS2 (" << nbElements() << ")";
#endif
    return msg.str();
}

void MatrixSparseSymmetric2::printSparse(std::ostream & os) const
{
    std::streamsize p = os.precision();
    os.precision(8);
    for ( unsigned jj = 0; jj < size_; ++jj )
    {
        for ( unsigned n = 0 ; n < col_size_[jj] ; ++n )
        {
            os << col_[jj][n].inx << " " << jj << " ";
            os << col_[jj][n].val << "\n";
        }
    }
    os.precision(p);
}


void MatrixSparseSymmetric2::printColumns(std::ostream & os)
{
    os << "MSS2 size " << size_ << ":";
    for ( int jj = 0; jj < size_; ++jj )
    {
        os << "\n   " << jj << "   " << col_size_[jj];
#if MATRIX2_OPTIMIZED_MULTIPY
        os << " " << col_next_[jj];
#endif
    }
    os << std::endl;
}


void MatrixSparseSymmetric2::printColumn(std::ostream & os, const index_type jj)
{
    Element const* col = col_[jj];
    os << "MSS2 col " << jj << ":";
    for ( unsigned n = 0; n < col_size_[jj]; ++n )
    {
        os << "\n" << col[n].inx << " :";
        os << " " << col[n].val;
    }
    os << std::endl;
}

//------------------------------------------------------------------------------
#pragma mark -

#ifndef MATRIX2_OPTIMIZED_MULTIPLY

void MatrixSparseSymmetric2::prepareForMultiply()
{
}


void MatrixSparseSymmetric2::vecMulAdd(const real* X, real* Y) const
{
    for ( index_type jj = 0; jj < size_; ++jj )
    {
        if ( col_size_[jj] > 0 )
        {
            const real X0 = X[jj];
            assert_true( col_[jj][0].inx == jj );
            real Y0 = Y[jj] + col_[jj][0].val * X0;
            for ( unsigned kk = 1 ; kk < col_size_[jj] ; ++kk )
            {
                const index_type ii = col_[jj][kk].inx;
                const real a = col_[jj][kk].val;
                Y[ii] += a * X0;
                assert_true( ii != jj );
                Y0 += a * X[ii];
            }
            Y[jj] = Y0;
        }
    }
}


void MatrixSparseSymmetric2::vecMulAddIso2D(const real* X, real* Y) const
{
    for ( index_type jj = 0; jj < size_; ++jj )
    {
        if ( col_size_[jj] > 0 )
        {
            const index_type Djj = 2 * jj;
            const real X0 = X[Djj  ];
            const real X1 = X[Djj+1];
            assert_true( col_[jj][0].inx == jj );
            real Y0 = Y[Djj  ] + col_[jj][0].val * X0;
            real Y1 = Y[Djj+1] + col_[jj][0].val * X1;
            for ( unsigned kk = 1 ; kk < col_size_[jj] ; ++kk )
            {
                const index_type Dii = 2 * col_[jj][kk].inx;
                const real  a = col_[jj][kk].val;
                Y[Dii  ] += a * X0;
                Y[Dii+1] += a * X1;
                assert_true( Dii != Djj );
                Y0 += a * X[Dii  ];
                Y1 += a * X[Dii+1];
            }
            Y[Djj  ] = Y0;
            Y[Djj+1] = Y1;
        }
    }
}


void MatrixSparseSymmetric2::vecMulAddIso3D(const real* X, real* Y) const
{
    for ( index_type jj = 0; jj < size_; ++jj )
    {
        if ( col_size_[jj] > 0 )
        {
            const index_type Djj = 3 * jj;
            const real X0 = X[Djj  ];
            const real X1 = X[Djj+1];
            const real X2 = X[Djj+2];
            assert_true( col_[jj][0].inx == jj );
            real Y0 = Y[Djj  ] + col_[jj][0].val * X0;
            real Y1 = Y[Djj+1] + col_[jj][0].val * X1;
            real Y2 = Y[Djj+2] + col_[jj][0].val * X2;
            for ( unsigned kk = 1 ; kk < col_size_[jj] ; ++kk )
            {
                const index_type Dii = 3 * col_[jj][kk].inx;
                const real  a = col_[jj][kk].val;
                Y[Dii  ] += a * X0;
                Y[Dii+1] += a * X1;
                Y[Dii+2] += a * X2;
                assert_true( Dii != Djj );
                Y0 += a * X[Dii  ];
                Y1 += a * X[Dii+1];
                Y2 += a * X[Dii+2];
            }
            Y[Djj  ] = Y0;
            Y[Djj+1] = Y1;
            Y[Djj+2] = Y2;
        }
    }
}


#else  // MATRIX2_OPTIMIZED_MULTIPLY


void MatrixSparseSymmetric2::setNextColumn()
{
    col_next_[size_] = size_;
    
    if ( size_ > 0 )
    {
        unsigned inx = size_;
        unsigned nxt = size_;
        while ( --inx > 0 )
        {
            if ( col_size_[inx] > 0 )
                nxt = inx;
            col_next_[inx] = nxt;
        }
        if ( col_size_[0] > 0 )
            col_next_[0] = 0;
        else
            col_next_[0] = nxt;
    }
}

/**
 Create the sparse representation, described in numerical-recipe,
 however indices start at zero, unlike in numerical recipe
*/
void MatrixSparseSymmetric2::prepareForMultiply()
{
    assert_true( size_ <= allocated_ );
    
    setNextColumn();
    
    //count number of non-zero elements, including diagonal
    unsigned nbe = 1+size_;
    for ( unsigned jj = 0; jj < size_; ++jj )
        nbe += col_size_[jj];
    
    //allocate classical sparse matrix storage (Numerical Recipes)
    if ( nbe > nmax_ )
    {
        if ( ija_ ) delete[] ija_;
        if ( sa_ )  delete[] sa_;
        
        nmax_  = nbe + size_;
        ija_   = new index_type[nmax_];
        sa_    = new real[nmax_];
    }
    
    ija_[0] = size_+1;
    index_type kk = size_;
    for ( unsigned jj = 0; jj < size_; ++jj )
    {
        sa_[jj] = 0.0;
        for ( unsigned cc = 0; cc < col_size_[jj]; ++cc )
        {
            if ( col_[jj][cc].inx == jj )
                sa_[jj] = col_[jj][cc].val;
            else
            {
                ++kk;
                assert_true( kk < nbe );
                sa_[kk]  = col_[jj][cc].val;
                ija_[kk] = col_[jj][cc].inx;
            }
        }
        ija_[jj+1] = kk+1;
    }
    if ( kk >= nbe )
        ABORT_NOW("internal out of range error, memory was corrupted");
}


void MatrixSparseSymmetric2::vecMulAdd(const real* X, real* Y) const
{
    for ( index_type jj = col_next_[0]; jj < size_; jj = col_next_[jj+1] )
    {
        assert_true( col_size_[jj] > 0 );
        real X0 = X[jj];
        real Y0 = Y[jj] + sa_[jj] * X0;
        const index_type end = ija_[jj+1];
        for ( index_type kk = ija_[jj]; kk < end; ++kk )
        {
            real a = sa_[kk];
            index_type ii = ija_[kk];
            Y[ii] += a * X0;
            Y0    += a * X[ii];
        }
        Y[jj] = Y0;
    }
}

//------------------------------------------------------------------------------

#ifdef MATRIX2_USES_INTEL_SSE3

#include <pmmintrin.h>
#warning "Using SSE3 implementation"

#define SSE(x) _mm_##x##_pd
typedef __m128d vec2;

void MatrixSparseSymmetric2::vecMulAddIso2D(const real* X, real* Y) const
{
    for ( index_type jj = col_next_[0]; jj < size_; jj = col_next_[jj+1] )
    {
        assert_true( col_size_[jj] > 0 );
        assert_true( col_[jj][0].inx == jj );
        vec2 xx = SSE(load)(X+2*jj);
        vec2 aa = SSE(load1)(sa_+jj);
        vec2 yy = SSE(add)(SSE(load)(Y+2*jj), SSE(mul)(aa, xx));
        const index_type end = ija_[jj+1];
        for ( index_type kk = ija_[jj]; kk < end; ++kk )
        {
            vec2 tt;
            aa = SSE(load1)(sa_+kk);
            tt = SSE(add)(SSE(load)(Y+2*ija_[kk]), SSE(mul)(xx, aa));
            yy = SSE(add)(yy, SSE(mul)(SSE(load)(X+2*ija_[kk]), aa));
            SSE(store)(Y+2*ija_[kk], tt);
        }
        SSE(store)(Y+2*jj, yy);
    }
}

#else

void MatrixSparseSymmetric2::vecMulAddIso2D(const real* X, real* Y) const
{    
    for ( index_type jj = col_next_[0]; jj < size_; jj = col_next_[jj+1] )
    {
        assert_true( col_size_[jj] > 0 );
        assert_true( col_[jj][0].inx == jj );
        index_type Djj = 2 * jj;
        real X0 = X[Djj  ];
        real X1 = X[Djj+1];
        real Y0 = Y[Djj  ] + sa_[jj] * X0;
        real Y1 = Y[Djj+1] + sa_[jj] * X1;
        const index_type end = ija_[jj+1];
        for ( index_type kk = ija_[jj]; kk < end; ++kk )
        {
            index_type Dii = 2 * ija_[kk];
            assert_true( Djj != Dii );
            real a = sa_[kk];
            Y0       += a * X[Dii  ];
            Y1       += a * X[Dii+1];
            Y[Dii  ] += a * X0;
            Y[Dii+1] += a * X1;
        }
        Y[Djj  ] = Y0;
        Y[Djj+1] = Y1;
    }
}

#endif


void MatrixSparseSymmetric2::vecMulAddIso3D(const real* X, real* Y) const
{
    for ( index_type jj = col_next_[0]; jj < size_; jj = col_next_[jj+1] )
    {
        assert_true( col_size_[jj] > 0 );
        assert_true( col_[jj][0].inx == jj );
        index_type Djj = 3 * jj;
        real X0 = X[Djj  ];
        real X1 = X[Djj+1];
        real X2 = X[Djj+2];
        real Y0 = Y[Djj  ] + sa_[jj] * X0;
        real Y1 = Y[Djj+1] + sa_[jj] * X1;
        real Y2 = Y[Djj+2] + sa_[jj] * X2;
        const index_type next = ija_[jj+1];
        for ( index_type kk = ija_[jj]; kk < next; ++kk )
        {
            index_type Dii = 3 * ija_[kk];
            assert_true( Djj != Dii );
            real a = sa_[kk];
            Y0       += a * X[Dii  ];
            Y1       += a * X[Dii+1];
            Y2       += a * X[Dii+2];
            Y[Dii  ] += a * X0;
            Y[Dii+1] += a * X1;
            Y[Dii+2] += a * X2;
        }
        Y[Djj  ] = Y0;
        Y[Djj+1] = Y1;
        Y[Djj+2] = Y2;
    }
}

#endif
