# Supplementary material for: Self-Organization of Minimal Anaphase Spindle Midzone Bundles
Source: Curr Biol. 2019 Jul 8;29(13):2120–2130.e7. doi: 10.1016/j.cub.2019.05.049 (PMC6616649; doi:10.1016/j.cub.2019.05.049)
Supplement: Data S1. Simulation Files, Related to STAR Methods — This ZIP contains the source code of Cytosim used for this study, and all the configuration files needed to reproduce the simulation figures. Please, refer to the README file included in the package. [file mmc8.zip › Hannabuss2019_simulation_files_fixed/code/cytosim/src/math/random_vector.cc]

// Cytosim was created by Francois Nedelec. Copyright 2007-2017 EMBL.

#include "vector.h"
#include "random.h"


/**
 Random vectors are generated using the global Random Generator `RNG`
 */
extern Random RNG;


//------------------------------------------------------------------------------
#pragma mark - 1D

const Vector1 Vector1::srand()        { return Vector1(  RNG.sreal(), 0); }
const Vector1 Vector1::srand(real n)  { return Vector1(n*RNG.sreal(), 0); }
const Vector1 Vector1::prand()        { return Vector1(  RNG.preal(), 0); }
const Vector1 Vector1::prand(real n)  { return Vector1(n*RNG.preal(), 0); }
const Vector1 Vector1::randU()        { return Vector1(  RNG.sflip(), 0); }
const Vector1 Vector1::randU(real n)  { return Vector1(n*RNG.sflip(), 0); }
void  Vector1::addRand(real n)        { XX += n*RNG.sreal(); }

const Vector1 Vector1::randB()        { return Vector1(   RNG.sreal(), 0); }
const Vector1 Vector1::randB(real n)  { return Vector1( n*RNG.sreal(), 0); }
const Vector1 Vector1::randG(real n)  { return Vector1( n*RNG.gauss(), 0);  }

const Vector1 Vector1::randOrthoU(real len) const { return Vector1(0, 0); }
const Vector1 Vector1::randOrthoB(real len) const { return Vector1(0, 0); }


//------------------------------------------------------------------------------
#pragma mark - 2D

const Vector2 Vector2::srand()        { return Vector2(  RNG.sreal(),   RNG.sreal()); }
const Vector2 Vector2::srand(real n)  { return Vector2(n*RNG.sreal(), n*RNG.sreal()); }
const Vector2 Vector2::prand()        { return Vector2(  RNG.preal(),   RNG.preal()); }
const Vector2 Vector2::prand(real n)  { return Vector2(n*RNG.preal(), n*RNG.preal()); }
const Vector2 Vector2::randG(real n)  { return Vector2(n*RNG.gauss(), n*RNG.gauss()); }
void  Vector2::addRand(real n)        { XX += n*RNG.sreal(); YY += n*RNG.sreal(); }

#if ( 0 )

const Vector2 Vector2::randU()
{
    real d, x, y;
    do {
        x = RNG.sreal();
        y = RNG.sreal();
        d = x*x + y*y;
    } while ( d > 1.0  ||  d < 0.01 );
    d = sqrt( d );
    return Vector2( x/d, y/d );
}

const Vector2 Vector2::randU(const real n)
{
    real d, x, y;
    do {
        x = RNG.sreal();
        y = RNG.sreal();
        d = x*x + y*y;
    } while ( d > 1.0  ||  d < 0.01 );
    d = n / sqrt( d );
    return Vector2( x*d, y*d );
}

#else

const Vector2 Vector2::randU()
{
    real d, x, y;
    do {
        x = RNG.sreal();
        y = RNG.sreal();
        d = x*x + y*y;
    } while ( d > 1.0 );
    if ( d > 0 )
        return Vector2((x*x-y*y)/d, 2*x*y/d);
    else
        return Vector2(1, 0);
}

const Vector2 Vector2::randU(const real n)
{
    real d, x, y;
    do {
        x = RNG.sreal();
        y = RNG.sreal();
        d = x*x + y*y;
    } while ( d > 1.0 );
    if ( d > 0 )
        return Vector2(n*(x*x-y*y)/d, n*2*x*y/d);
    else
        return Vector2(n, 0);
}

#endif


const Vector2 Vector2::randB()
{
    real x, y;
    do {
        x = RNG.sreal();
        y = RNG.sreal();
    } while ( x*x + y*y > 1.0 );
    return Vector2( x, y );
}


const Vector2 Vector2::randB(const real n)
{
    real x, y;
    do {
        x = RNG.sreal();
        y = RNG.sreal();
    } while ( x*x + y*y > 1.0 );
    return Vector2( x*n, y*n );
}


const Vector2 Vector2::randOrthoU(const real len) const
{
    real s = RNG.sflip() * len / sqrt( XX * XX + YY * YY );
    return Vector2(-s*YY, s*XX, 0);
}


const Vector2 Vector2::randOrthoB(const real len) const
{
    real s = RNG.sreal() * len / sqrt( XX * XX + YY * YY );
    return Vector2(-s*YY, s*XX, 0);
}

//------------------------------------------------------------------------------
#pragma mark - 3D

const Vector3 Vector3::srand()        { return Vector3(RNG.sreal(),     RNG.sreal(),   RNG.sreal()); }
const Vector3 Vector3::srand(real n)  { return Vector3(n*RNG.sreal(), n*RNG.sreal(), n*RNG.sreal()); }
const Vector3 Vector3::prand()        { return Vector3(RNG.preal(),     RNG.preal(),   RNG.preal()); }
const Vector3 Vector3::prand(real n)  { return Vector3(n*RNG.preal(), n*RNG.preal(), n*RNG.preal()); }
const Vector3 Vector3::randG(real n)  { return Vector3(n*RNG.gauss(), n*RNG.gauss(), n*RNG.gauss()); }
void  Vector3::addRand(real n)        { XX += n*RNG.sreal(); YY += n*RNG.sreal(); ZZ += n*RNG.sreal(); }


#if ( 0 )

/// hypercube rejection method
const Vector3 Vector3::randU()
{
    real x, y, z, d;
    do {
        x = RNG.sreal();
        y = RNG.sreal();
        z = RNG.sreal();
        d = x*x + y*y + z*z;
    } while ( d > 1.0  ||  d < 0.01 );
    d = 1.0 / sqrt( d );
    return Vector3( x*d, y*d, z*d );
}

/// hypercube rejection method
const Vector3 Vector3::randU(real n)
{
    real x, y, z, d;
    do {
        x = RNG.sreal();
        y = RNG.sreal();
        z = RNG.sreal();
        d = x*x + y*y + z*z;
    } while ( d > 1.0  ||  d < 0.01 );
    d = n / sqrt( d );
    return Vector3( x*d, y*d, z*d );
}

#elif ( 1 )

/**
 Derived from Marsaglia (1972)
 Allen & Tildesley "Computer Simulation of Liquids" Clarendon Pres, Oxford 1987
 http://mathworld.wolfram.com/SpherePointPicking.html
 This uses only 2 random-numbers!
*/
const Vector3 Vector3::randU()
{
    real x, y, d;
    do {
        x = RNG.sreal();
        y = RNG.sreal();
        d = 1.0 - x*x - y*y;
    } while ( d <= 0 );
    real h = 2 * sqrt(d);
    return Vector3( x*h, y*h, d+d-1.0 );
}

const Vector3 Vector3::randU(const real n)
{
    real x, y, d;
    do {
        x = RNG.sreal();
        y = RNG.sreal();
        d = 1.0 - x*x - y*y;
    } while ( d <= 0 );
    real h = ( n + n ) * sqrt(d);
    return Vector3( x*h, y*h, n*(d+d-1.0) );
}

#else


/**
 From Cook (1957)
 http://mathworld.wolfram.com/SpherePointPicking.html
 This uses 4 random-numbers, but avoids the square-root
 */
const Vector3 Vector3::randU()
{
    real x, y, z, t, d;
    do {
        x = RNG.sreal();
        y = RNG.sreal();
        z = RNG.sreal();
        t = RNG.sreal();
        d = x*x + y*y + z*z + t*t;
    } while ( d > 1.0 );
    return Vector3(2*(y*t+x*z)/d, 2*(z*t-x*y)/d, (x*x+t*t-y*y-z*z)/d);
}

const Vector3 Vector3::randU(const real n)
{
    real x, y, z, t, d;
    do {
        x = RNG.sreal();
        y = RNG.sreal();
        z = RNG.sreal();
        t = RNG.sreal();
        d = x*x + y*y + z*z + t*t;
    } while ( d > 1.0 );
    return Vector3(n*2*(y*t+x*z)/d, n*2*(z*t-x*y)/d, n*(x*x+t*t-y*y-z*z)/d);
}

#endif


const Vector3 Vector3::randB()
{
    real x, y, z;
    do {
        x = RNG.sreal();
        y = RNG.sreal();
        z = RNG.sreal();
    } while ( x*x + y*y + z*z > 1.0 );
    return Vector3( x, y, z );
}


const Vector3 Vector3::randB(const real n)
{
    real x, y, z;
    do {
        x = RNG.sreal();
        y = RNG.sreal();
        z = RNG.sreal();
    } while ( x*x + y*y + z*z > 1.0 );
    return Vector3( x*n, y*n, z*n );
}


#if ( 1 )

const Vector3 Vector3::randOrthoU(const real len) const
{
    real n = normSqr();
    if ( n > REAL_EPSILON )
    {
        Vector2 d = Vector2::randU();
        Vector3 x, y, z = *this / sqrt(n);
        z.orthonormal(x, y);
        return x * ( len * d.XX ) + y * ( len * d.YY );
    }
    return randU(len);
}

#else

/**
 This method is less efficient
 */
const Vector3 Vector3::randOrthoU(const real len) const
{
    Vector2 d = Vector2::randU();
    Vector3 b = orthogonal(1);
    Vector3 c = cross(*this, b).normalized();
    return b * ( len * d.XX ) + c * ( len * d.YY );
}

#endif

const Vector3 Vector3::randOrthoB(const real len) const
{
    real n = normSqr();
    if ( n > REAL_EPSILON )
    {
        Vector2 d = Vector2::randB();
        Vector3 x, y, z = *this / sqrt(n);
        z.orthonormal(x, y);
        return x * ( len * d.XX ) + y * ( len * d.YY );
    }
    return randU(len);
}
