# Supplementary material for: Self-Organization of Minimal Anaphase Spindle Midzone Bundles
Source: Curr Biol. 2019 Jul 8;29(13):2120–2130.e7. doi: 10.1016/j.cub.2019.05.049 (PMC6616649; doi:10.1016/j.cub.2019.05.049)
Supplement: Data S1. Simulation Files, Related to STAR Methods — This ZIP contains the source code of Cytosim used for this study, and all the configuration files needed to reproduce the simulation figures. Please, refer to the README file included in the package. [file mmc8.zip › Hannabuss2019_simulation_files_fixed/code/cytosim/src/math/conjgradient.cc]

// Cytosim was created by Francois Nedelec. Copyright 2007-2017 EMBL.
/*
 Conjugate gradient and related iterative methods
 to solve linear systems: http://www.netlib.org/templates
*/

#include "conjgradient.h"
#include "cblas.h"

/*
 The linear system is defined by functions provided as arguments:
 int size
 matVect(const real* X, real* Y)
 precond(const real* X, real* Y)
 */

#ifndef NORM
   #define NORM blas_xnrm2
#endif


inline double dot(const int size, const real* x, const real* y)
{
#ifdef REAL_IS_FLOAT
    return blas_dsdot(size, x, 1, y, 1);
#else
    return blas_xdot(size, x, 1, y, 1);
#endif
}

//-------all purpose allocation function:

void SolverC::allocate(int size,
                       real** vec1, real** vec2, real** vec3, real** vec4,
                       real** vec5, real** vec6, real** vec7, real** vec8)
{
    real* * vec[] = { vec1, vec2, vec3, vec4, vec5, vec6, vec7, vec8 };
    
    for ( int ii = 0; ii < 8; ++ii )
    {
        if ( vec[ii] )
        {
            if ( *vec[ii] )
                delete( *vec[ii] );
            *vec[ii] = new real[size];
            //blas_xzero(size, *vec[ii]);
        }
    }
}

void SolverC::release(real** vec1, real** vec2, real** vec3, real** vec4,
                      real** vec5, real** vec6, real** vec7, real** vec8)
{
    real* * vec[] = { vec1, vec2, vec3, vec4, vec5, vec6, vec7, vec8 };
    
    for ( int ii = 0; ii < 8; ++ii )
    {
        if ( vec[ii] && *vec[ii] )
            delete( *vec[ii] );
    }
}


//=============================================================================
//              Conjugate Gradient, no Preconditionning
//=============================================================================


void SolverC::CG(int size, const real* rhs, real* x,
                 void (*matVect)( const real*, real* ),
                 int& max_itr, real& max_res)
{
    real* d = 0, *s=0, *r=0, *q=0;
    
    allocate( size, &d, &s, &r, &q );
    
    double alpha, beta, dold, dnew;
    
    blas_xcopy( size, rhs, 1, r, 1 );
    matVect( x, s );
    blas_xaxpy( size, -1, s, 1, r, 1);            //   r <- rhs - A * x
    blas_xcopy( size, r, 1, d, 1 );               //   d <- r 
    dnew = dot( size, r, r );
    
    real res = 0;
    int  itr = 0;
    
    for ( ; itr <= max_itr; ++itr )
    {
        matVect( d, q );                          //   q = A * d
        
        alpha = dnew / dot(size, d, q);
        blas_xaxpy( size,  alpha, d, 1, x, 1 );   //   x += alpha * d
        blas_xaxpy( size, -alpha, q, 1, r, 1 );   //   r -= alpha * q
        
        dold = dnew;
        dnew = dot(size, r, r);
        beta = dnew / dold;
        blas_xscal( size, beta, d, 1 );
        blas_xaxpy( size, 1, r, 1, d, 1 );        //   d = beta * d + r
        
        real res = NORM( size, r, 1 );
        if ( res < max_res )
            break;
    }
    
    max_res = res;
    max_itr = itr;
    release(&d, &s, &r, &q);
}


//=============================================================================
//              Conjugate Gradient, with Preconditioning
//=============================================================================


void SolverC::CGP(int size, const real* rhs, real* x, 
                  void (*matVect)( const real*, real* ),
                  void (*precond)( const real*, real* ),
                  int& max_itr, real& max_res)
{
    real* d = 0, *s=0, *r=0, *q=0;
    allocate( size, &d, &s, &r, &q );

    double alpha, beta, dold, dnew;
    
    blas_xcopy( size, rhs, 1, r, 1 );
    matVect( x, s );
    blas_xaxpy( size, -1, s, 1, r, 1);             //   r = rhs - M * x
    
    precond( r, d );                               //   d <- inv(M) * r
    
    dnew = dot(size, r, d);
    
    real res = 0;
    int  itr = 0;
    
    for ( ; itr <= max_itr; ++itr )
    {
        matVect( d, q );                           //   q = M * d
        
        alpha = dnew / dot(size, d, q);
        blas_xaxpy( size,  alpha, d, 1, x, 1 );    //   x += alpha * d
        blas_xaxpy( size, -alpha, q, 1, r, 1 );    //   r -= alpha * q
        
        precond( r, s );                           //   s = inv(M) * r;
        
        dold = dnew;
        dnew = dot(size, r, s);
        beta = dnew / dold;
        blas_xscal( size, beta, d, 1 );
        blas_xaxpy( size, 1, s, 1, d, 1 );         //   d = beta * d + s
        
        real res = NORM( size, r, 1 );
        if ( res < max_res )
            break;
    }

    max_res = res;
    max_itr = itr;
    release(&d, &s, &r, &q);
}


//=============================================================================
//                      Bi-Conjugate Gradient
//=============================================================================


void SolverC::BCG(int size, const real* rhs, real* x, 
                   void (*matVect)( const real*, real* ),
                   void (*matVectTrans)( const real*, real* ),
                   int& max_itr, real& max_res)
{
    real* r=0, *rb=0, *p=0, *pb=0, *q=0, *qb=0;
    allocate( size, &r, &rb, &p, &pb, &q, &qb );
    
    real alpha, beta, dold, dnew;
    
    blas_xcopy( size, rhs, 1, r, 1 );
    matVect( x, rb );
    blas_xaxpy( size, -1, rb, 1, r, 1);            //   r = rhs - A * x
    
    blas_xcopy( size, r, 1, p, 1 );
    blas_xcopy( size, r, 1, rb, 1 );
    blas_xcopy( size, r, 1, pb, 1 );
    
    dnew = dot(size, rb, r);
    
    real res = 0;
    int  itr = 0;
    
    for ( ; itr <= max_itr; ++itr )
    {
        matVect( p, q );                           //   q = A * p
        matVectTrans( pb, qb );                    //   qb = A' * pb
        
        alpha = dnew / dot(size, pb, q);
        blas_xaxpy( size,  alpha, p, 1, x, 1 );    //   x  += alpha * p
        blas_xaxpy( size, -alpha, q, 1, r, 1 );    //   r  -= alpha * q
        blas_xaxpy( size, -alpha, qb, 1, rb, 1 );  //   rb -= alpha * qb
        
        dold = dnew;
        dnew = dot(size, r, rb);
        beta = dnew / dold;
        blas_xscal( size, beta, p, 1 );
        blas_xaxpy( size, 1, r, 1, p, 1 );         //   p  = beta * p  + r
        blas_xscal( size, beta, pb, 1 );
        blas_xaxpy( size, 1, rb, 1, pb, 1 );       //   pb = beta * pb + rb
        
        res = NORM( size, r, 1 );
        if ( res < max_res )
            break;
    }

    max_res = res;
    max_itr = itr;
    release(&r, &rb, &p, &pb, &q, &qb );
}


//=============================================================================
//                 Bi-Conjugate Gradient Stabilized
//=============================================================================


int SolverC::BCGS(int size, const real* rhs, real* x,
                  void (*matVect)( const real*, real* ),
                  int& max_itr, real& max_res)
{
    double rho_1, rho_2 = 1, alpha = 0, beta, omega = 1.0;
    real* r=0, *rtilde=0, *p=0, *t=0,  *v=0;
    
    allocate( size, &r, &rtilde, &p, &t, &v );
    
    blas_xcopy( size, rhs, 1, r, 1 );
    matVect( x, rtilde );
    blas_xaxpy( size, -1.0, rtilde, 1, r, 1);       // r = rhs - A * x
    blas_xcopy( size, r, 1, rtilde, 1 );
    
    real res = 0;
    int  ret = 1;
    int  itr = 0;
    
    for ( ; itr <= max_itr; ++itr )
    {
        rho_1 = dot(size, rtilde, r);
        
        if ( rho_1 == 0 )
        {
            res = NORM(size, r, 1);
            ret = 2;
            break;
        }
        
        if ( itr == 1 )
            blas_xcopy(size, r, 1, p, 1 );        // p = r;
        else {
            beta = (rho_1/rho_2) * (alpha/omega);
            blas_xaxpy(size, -omega, v, 1, p, 1);
            blas_xscal(size, beta, p, 1);
            blas_xaxpy(size, 1.0, r, 1, p, 1);    // p = r + beta*(p-omega*v);
        }
        
        matVect( p, v );                          // v = A * p;
        alpha = rho_1 / dot(size, rtilde, v);
        blas_xaxpy(size, -alpha, v, 1, r, 1);     // r = r - alpha * v;
        blas_xaxpy(size,  alpha, p, 1, x, 1);     // x = x + alpha * p;
        
        res = NORM(size, r, 1);
        if ( res < max_res )
        {
            ret = 0;
            break;
        }
        
        matVect( r, t );                          // t = A * s;
        
        omega = dot(size, t, r) / dot(size, t, t);
        blas_xaxpy(size,  omega, r, 1, x, 1);     // x = x + omega * r;
        blas_xaxpy(size, -omega, t, 1, r, 1);     // r = r - omega * t;
        
        res = NORM(size, r, 1);
        
        if ( res < max_res )
        {
            ret = 0;
            break;
        }
        
        if ( omega == 0 )
        {
            ret = 3;
            break;
        }
        
        rho_2 = rho_1;
    }

    max_res = res;
    max_itr = itr;
    release(&r, &rtilde, &p, &t, &v);
    return ret;
}


//=============================================================================
//        Bi-Conjugate Gradient Stabilized with Preconditionning
//=============================================================================


int SolverC::BCGSP(int size, const real* rhs, real* x, 
                   void (*matVect)( const real*, real* ),
                   void (*precond)( const real*, real* ),
                   int& max_itr, real& max_res)
{
    double rho_1, rho_2 = 1, alpha = 0, beta, omega = 1.0, delta;
    real* r=0, *rtilde=0, *p=0, *phat=0, *shat=0, *t=0, *v=0;
    
    allocate( size, &r, &rtilde, &p, &t, &v, &phat, &shat );
    
    blas_xcopy( size, rhs, 1, r, 1 );
    matVect( x, rtilde );
    blas_xaxpy( size, -1.0, rtilde, 1, r, 1);         // r = rhs - A * x
    
    blas_xcopy( size, r, 1, rtilde, 1 );              // r_tilde = r
     
    real res = 0;
    int  ret = 1;
    int  itr = 0;
    
    for ( ; itr <= max_itr; ++itr )
    {
        rho_1 = dot(size, rtilde, r);
        
        if ( rho_1 == 0 )
        {
            res = NORM(size, r, 1);
            ret = 2;
            break;
        }
        
        if ( itr == 1 )
            blas_xcopy(size, r, 1, p, 1 );          // p = r;
        else {
            beta = (rho_1/rho_2) * (alpha/omega);
            //we should test here the value of beta, which is scalar
            blas_xaxpy(size, -omega, v, 1, p, 1);
            blas_xscal(size, beta, p, 1);
            blas_xaxpy(size, 1.0, r, 1, p, 1);      // p = r + beta*(p-omega*v);
        }
        
        precond( p, phat );                         // phat = inv(M) * p;
        matVect( phat, v );                         // v = M * phat;
        
        //added test for failure detected by D. Foethke, Jan 2005
        delta = dot(size, rtilde, v);
        if ( delta == 0 )
        {
            res = NORM(size, r, 1);
            ret = 4;
            break;
        }
        alpha = rho_1 / delta;
        blas_xaxpy(size, -alpha, v, 1, r, 1);       // r = r - alpha * v;
        blas_xaxpy(size,  alpha, phat, 1, x, 1);    // x = x + alpha * phat;
        
        res = NORM(size, r, 1);
        if ( res < max_res )
        {
            ret = 0;
            break;
        }
        
        precond( r, shat );                         // shat = inv(M) * r
        matVect( shat, t );                         // t = M * shat
        
        omega = dot(size, t, r) / dot(size, t, t);
        blas_xaxpy(size,  omega, shat, 1, x, 1);    // x = x + omega * shat
        blas_xaxpy(size, -omega, t, 1, r, 1);       // r = r - omega * t
        
        res = NORM(size, r, 1);
        if ( res < max_res )
        {
            ret = 0;
            break;
        }
        if ( omega == 0 )
        {
            ret = 3;
            break;
        }
        rho_2 = rho_1;
    }
    
    max_res = res;
    max_itr = itr;
    release(&r, &rtilde, &p, &t, &v, &phat, &shat);
    return ret;
}
