# Supplementary material for: Self-Organization of Minimal Anaphase Spindle Midzone Bundles
Source: Curr Biol. 2019 Jul 8;29(13):2120–2130.e7. doi: 10.1016/j.cub.2019.05.049 (PMC6616649; doi:10.1016/j.cub.2019.05.049)
Supplement: Data S1. Simulation Files, Related to STAR Methods — This ZIP contains the source code of Cytosim used for this study, and all the configuration files needed to reproduce the simulation figures. Please, refer to the README file included in the package. [file mmc8.zip › Hannabuss2019_simulation_files_fixed/code/cytosim/src/math/matrix3.h]

// Cytosim was created by Francois Nedelec. Copyright 2007-2017 EMBL.

#ifndef MATRIX3_H
#define MATRIX3_H

#include "matrixbase.h"
#include "vector3.h"

/// 3x3 matrix
class Matrix3 : public MatrixBase<3>
{
public:
    
    ///constructor
    Matrix3() {};

    /// automatic conversion from MatrixBase<3>
    Matrix3(MatrixBase<3> const& m) : MatrixBase<3>(m) { }
    
    
    /// extract column vector at index `n`
    Vector3 getColumn(const unsigned n) const
    {
        assert_true(n < 3);
        real const* v = val + n*3;
        return Vector3(v[0], v[1], v[2]);
    }
    
    /// set column vector at index `n`
    void setColumn(const unsigned n, Vector3 const& vec)
    {
        assert_true(n < 3);
        real * v = val + n*3;
        v[0] = vec.XX;
        v[1] = vec.YY;
        v[2] = vec.ZZ;
    }
    
    /// extract line vector at index `n`
    Vector3 getLine(const unsigned n) const
    {
        assert_true(n < 3);
        real const* v = val + n;
        return Vector3(v[0], v[3], v[6]);
    }
    
    /// set line vector at index `n`
    void setLine(const unsigned n, Vector3 const& vec)
    {
        assert_true(n < 3);
        real * v = val + n;
        v[0] = vec.XX;
        v[3] = vec.YY;
        v[6] = vec.ZZ;
    }
    
    /// set matrix from one vector
    void setColumns(Vector3 const& vec1, Vector3 const& vec2, Vector3 const& vec3)
    {
        val[0] = vec1.XX;
        val[1] = vec1.YY;
        val[2] = vec1.ZZ;
        
        val[3] = vec2.XX;
        val[4] = vec2.YY;
        val[5] = vec2.ZZ;
        
        val[6] = vec3.XX;
        val[7] = vec3.YY;
        val[8] = vec3.ZZ;
    }
    
    /// return the determinant of the matrix
    real determinant() const;
    
    /// return the inverse of the matrix
    Matrix3 inverted() const;

    /// rotation angle
    real rotationAngle() const;

    /// calculate rotation angle and Euler angle of axis
    void getEulerAngles(real& angle, real&, real&) const;
    
    /// 
    static Matrix3 rotationAroundAxisEuler(const real a[3]);

    /// return rotation of angle a, around axis of azimuth b and elevation c
    static Matrix3 rotationFromAngles(const real a[3]);

    
    /// a rotation around the X axis of specified angle
    static Matrix3 rotationAroundX(real angle);
    
    /// a rotation around the Y axis of specified angle
    static Matrix3 rotationAroundY(real angle);
    
    /// a rotation around the Z axis of specified angle
    static Matrix3 rotationAroundZ(real angle);
    
    /// a rotation around one the axis X if `x==0`, Y if `x==1` or Z if `x==2`
    static Matrix3 rotationAroundPrincipalAxis(unsigned x, real angle);
    
    /// a rotation around the given axis
    static Matrix3 rotationAroundAxis(const Vector3&, real angle);    
    
    /// return a rotation that transforms (1,0,0) into `vec` ( norm(vec) should be > 0 )
    static Matrix3 rotationToVector(const Vector3&);
    
    /// return a random rotation that transforms (1,0,0) into `vec` ( norm(vec) should be > 0 )
    /**
     In 3D, this rotation is chosen uniformly among all the rotation transforming (1,0,0) into `vec`.
     The function will fail if ( vec == 0 ).
     */
    static Matrix3 rotationToVector(const Vector3&, Random&);
    
    /// a random rotation chosen uniformly
    static Matrix3 randomRotation(Random&);
    
    /// a rotation of angle 'angle' around an axis chosen randomly
    static Matrix3 randomRotation(real angle, Random&);

};


inline Vector3 operator * (const Matrix3 & a, const Vector3 & v)
{
    return Vector3( a.val[0]*v.XX + a.val[3]*v.YY + a.val[6]*v.ZZ,
                    a.val[1]*v.XX + a.val[4]*v.YY + a.val[7]*v.ZZ,
                    a.val[2]*v.XX + a.val[5]*v.YY + a.val[8]*v.ZZ );
}


#endif
