# Supplementary material for: Self-Organization of Minimal Anaphase Spindle Midzone Bundles
Source: Curr Biol. 2019 Jul 8;29(13):2120–2130.e7. doi: 10.1016/j.cub.2019.05.049 (PMC6616649; doi:10.1016/j.cub.2019.05.049)
Supplement: Data S1. Simulation Files, Related to STAR Methods — This ZIP contains the source code of Cytosim used for this study, and all the configuration files needed to reproduce the simulation figures. Please, refer to the README file included in the package. [file mmc8.zip › Hannabuss2019_simulation_files_fixed/code/cytosim/src/math/matrix.cc]

// Cytosim was created by Francois Nedelec. Copyright 2007-2017 EMBL.

#include "assert_macro.h"
#include "matrix.h"
#include "cblas.h"
#include <iomanip>

//------------------------------------------------------------------------------
real Matrix::value(const index_type x, const index_type y) const
{
    real* v = addr( x, y );
    if ( v == 0 )
        return 0;
    else
        return *v;
}

//------------------------------------------------------------------------------
real Matrix::maxNorm() const
{
    const unsigned int sz = size();
    real result = 0;
    for ( unsigned int ii = 0; ii < sz; ++ii )
    {
        for ( unsigned int jj = 0; jj < sz; ++jj )
        {
            real* v = addr( ii, jj );
            if ( v  &&  ( *v > result ) )
                result = *v;
        }
    }
    return result;
}

//------------------------------------------------------------------------------
bool Matrix::nonZero() const
{
    const unsigned int sz = size();
    for ( unsigned int ii = 0; ii < sz; ++ii )
        for ( unsigned int jj = 0; jj < sz; ++jj )
            if ( 0 != value( ii, jj ) )
                return true;
    return false;
}

//------------------------------------------------------------------------------
unsigned int  Matrix::nbElements() const
{
    const unsigned int sz = size();
    unsigned int result = 0;
    for ( unsigned int ii = 0; ii < sz; ++ii )
        for ( unsigned int jj = 0; jj < sz; ++jj )
            result += ( 0 != value( ii, jj ) );
    return result;
}

//------------------------------------------------------------------------------
void Matrix::copyBlock(real* mat, unsigned ldd, index_type sx, unsigned nx, index_type sy, unsigned ny) const
{
    assert_true( sx + nx < size() );
    assert_true( sy + ny < size() );
    
    for ( unsigned ii = 0; ii < nx; ++ii )
        for ( unsigned jj = 0; jj < ny; ++jj )
            mat[ii + ldd * jj] = value( sx + ii, sy + jj );
}


void Matrix::addDiagonalBlock(real* mat, const index_type ldd, const index_type si, const unsigned nb) const
{
    assert_true( si + nb < size() );

    for ( unsigned ii = 0; ii < nb; ++ii )
        for ( unsigned jj = 0; jj < nb; ++jj )
            mat[ ii + ldd * jj ] += value( si + ii, si + jj );
}


void Matrix::addTriangularBlock(real* mat, const index_type ldd, const index_type si, const unsigned nb, const unsigned dim) const
{
    assert_true( si + nb < size() );

    for ( unsigned ii = 0; ii < nb; ++ii )
        for ( unsigned jj = ii; jj < nb; ++jj )
            mat[ dim*ii + ldd * dim*jj ] += value( si + ii, si + jj );
}

//------------------------------------------------------------------------------
void Matrix::vecMul( const real* X, real* Y ) const
{
    blas_xzero(size(), Y);
    vecMulAdd( X, Y );
}

//------------------------------------------------------------------------------
void Matrix::printFull(std::ostream & os) const
{
    char str[32];
    const unsigned sz = size();
    //printf("%i %i\n", size, size);
    for ( unsigned ii = 0; ii < sz; ++ii )
    {
        for ( unsigned jj = 0; jj < sz; ++jj )
        {
            real * a = addr(ii,jj);
            if ( a )
            {
                snprintf(str, sizeof(str), " %9.3f", *a);
                os << str;
            }
            else
                os << "       .  ";
        }
        os << std::endl;
    }
}

//------------------------------------------------------------------------------
void Matrix::printSparse(std::ostream & os) const
{
    const unsigned int sz = size();
    for ( unsigned int ii = 0; ii < sz; ++ii )
        for ( unsigned int jj = 0; jj < sz; ++jj )
            if ( addr( ii, jj ) )
                os << ii << " " << jj << " " << std::scientific << *addr(ii, jj) << std::endl;
}
