# Supplementary material for: Self-Organization of Minimal Anaphase Spindle Midzone Bundles
Source: Curr Biol. 2019 Jul 8;29(13):2120–2130.e7. doi: 10.1016/j.cub.2019.05.049 (PMC6616649; doi:10.1016/j.cub.2019.05.049)
Supplement: Data S1. Simulation Files, Related to STAR Methods — This ZIP contains the source code of Cytosim used for this study, and all the configuration files needed to reproduce the simulation figures. Please, refer to the README file included in the package. [file mmc8.zip › Hannabuss2019_simulation_files_fixed/code/cytosim/src/math/vector.h]

// Cytosim was created by Francois Nedelec. Copyright 2007-2017 EMBL.
//Vector is defined as one of Vector1, 2 or 3, according to DIM
//Vector1, 2 or 3 are still available

#ifndef VECTOR_H
#define VECTOR_H

#include "dim.h"
#include "vector1.h"
#include "vector2.h"
#include "vector3.h"

#if ( DIM == 1 )

typedef Vector1 Vector;
typedef real    Torque;
const   Torque  nullTorque(0);

#elif ( DIM == 2 )

typedef Vector2 Vector;
typedef real    Torque;
const   Torque  nullTorque(0);

#elif ( DIM == 3 )

typedef Vector3 Vector;
typedef Vector3 Torque;
const   Torque  nullTorque(0,0,0);

#else

    #error 'DIM' is not properly defined!

#endif


#endif
