# Supplementary material for: Self-Organization of Minimal Anaphase Spindle Midzone Bundles
Source: Curr Biol. 2019 Jul 8;29(13):2120–2130.e7. doi: 10.1016/j.cub.2019.05.049 (PMC6616649; doi:10.1016/j.cub.2019.05.049)
Supplement: Data S1. Simulation Files, Related to STAR Methods — This ZIP contains the source code of Cytosim used for this study, and all the configuration files needed to reproduce the simulation figures. Please, refer to the README file included in the package. [file mmc8.zip › Hannabuss2019_simulation_files_fixed/code/cytosim/src/math/cblas.h]

// Cytosim was created by Francois Nedelec. Copyright 2007-2017 EMBL.

/**
 This contains C front-ends to some functions of BLAS
 see http://www.netlib.org/blas
  
 Functions are renamed : 
 
 blas_xcopy calls scopy if ( real is float ),
               or dcopy if ( real is double ).
*/

#ifndef CBLAS_H 
#define CBLAS_H

#include "real.h"
#include "string.h"

#ifdef __cplusplus
extern "C" {
#endif
    
#undef FORTRAN
    
#ifdef REAL_IS_FLOAT
#define FORTRAN(x) s##x##_
#define iFORTRAN(x) is##x##_
#else
#define FORTRAN(x) d##x##_
#define iFORTRAN(x) id##x##_
#endif

/*
 * ===========================================================================
 * Prototypes for level 1 BLAS routines
 * ===========================================================================
 */
#pragma mark -


real FORTRAN(dot)(int*, const real*, int*, const real*, int*);
inline real blas_xdot(int N, const real* X, int incX, const real* Y, int incY)
{
    return FORTRAN(dot)(&N, X, &incX, Y, &incY);
}

double dsdot_(int*, const float*, int*, const float*, int*);
inline double blas_dsdot(int N, const float* X, int incX, const float* Y, int incY)
{
    return dsdot_(&N, X, &incX, Y, &incY);
}

double sdsdot_(int*, const float* s, const float*, int*, const float*, int*);
inline double blas_sdsdot(int N, float SB, const float* X, int incX, const float* Y, int incY)
{
    return sdsdot_(&N, &SB, X, &incX, Y, &incY);
}

real FORTRAN(nrm2)(int*, const real*, int*);
inline real blas_xnrm2(int N, const real*X, int incX)
{
    return FORTRAN(nrm2)(&N, X, &incX);
}

real FORTRAN(asum)(int*, const real*, int*);
inline real blas_xasum(int N, const real*X, int incX)
{
    return FORTRAN(asum)(&N, X, &incX);
}

real FORTRAN(sum)(int*, const real*, int*);
inline real blas_xsum(int N, const real*X, int incX)
{
    return FORTRAN(sum)(&N, X, &incX);
}

int iFORTRAN(amax)(int*, const real*, int*);
inline int blas_ixamax(int N, const real*X, int incX)
{
    return (iFORTRAN(amax)(&N, X, &incX) - 1);
}

int iFORTRAN(max)(int*, const real*, int*);
inline int blas_ixmax(int N, const real*X, int incX)
{
    return (iFORTRAN(max)(&N, X, &incX) - 1);
}

int iFORTRAN(amin)(int*, const real*, int*);
inline int blas_ixamin(int N, const real*X, int incX)
{
    return (iFORTRAN(amin)(&N, X, &incX) - 1);
}

int iFORTRAN(min)(int*, const real*, int*);
inline int blas_ixmin(int N, const real*X, int incX)
{
    return (iFORTRAN(min)(&N, X, &incX) - 1);
}

void FORTRAN(swap)(int*, real*, int*, real*, int*);
inline void blas_xswap(int N, real*X, int incX, real*Y, int incY)
{
    FORTRAN(swap)(&N, X, &incX, Y, &incY);
}

void FORTRAN(copy)(int*, const real*, int*, real*, int*);
inline void blas_xcopy(int N, const real*X, int incX, real*Y, int incY)
{
    FORTRAN(copy)(&N, X, &incX, Y, &incY);
}

void FORTRAN(axpy)(int*, real*, const real*, int*, real*, int*);
inline void blas_xaxpy(int N, real alpha, const real*X, int incX, real*Y, int incY)
{
    FORTRAN(axpy)(&N, &alpha, X, &incX, Y, &incY);
}
    
void FORTRAN(rotg)(real*, real*, real*, real*);
inline void blas_xrotg(real*a, real*b, real*c, real*s)
{
    FORTRAN(rotg)(a, b, c, s);
}

void FORTRAN(rotmg)(const real*, const real*, const real*, real*, real*);
inline void blas_xrotmg(const real*d1, const real*d2, const real*b1, real b2, real*P)
{
    FORTRAN(rotmg)(d1, d2, b1, &b2, P);
}

void FORTRAN(rot)(int*, real*, int*, real*, int*, real*, real*);
inline void blas_xrot( int N, real*X, int incX, real*Y, int incY, real c, real s)
{
    FORTRAN(rot)(&N, X, &incX, Y, &incY, &c, &s);
}

void FORTRAN(rotm)(int*, real*, int*, real*, int*, real*);
inline void blas_xrotm( int N, real*X, int incX, real*Y, int incY, real*P)
{
    FORTRAN(rotm)(&N, X, &incX, Y, &incY, P);
}

void FORTRAN(scal)(int*, real*, real*, int*);
inline void blas_xscal(int N, real alpha, real*X, int incX)
{
    FORTRAN(scal)( &N, &alpha, X, &incX);
}
    
#ifdef __INTEL_MKL__
    /**
     axpby() performs Y <- alpha * X + beta * Y
     It is not a BLAS routine, but an addition of Intel Math Kernel Library
     */
    void FORTRAN(axpby)(int*, real*, const real*, int*, real*, real*, int*);
    inline void blas_xaxpby(int N, real alpha, const real*X, int incX, real beta, real*Y, int incY)
    {
        FORTRAN(axpby)(&N, &alpha, X, &incX, &beta, Y, &incY);
    }
#else
    inline void blas_xaxpby(int N, real alpha, const real*X, int incX, real beta, real*Y, int incY)
    {
        if ( incX == 1  &&  incY == 1 )
        {
            for ( int ii = 0; ii < N; ++ii )
                Y[ii] = alpha * X[ii] + beta * Y[ii];
        }
        else
        {
            for ( int ii = 0; ii < N; ++ii )
                Y[ii*incY] = alpha * X[ii*incX] + beta * Y[ii*incY];
        }
        //FORTRAN(scal)(&N, &beta, Y, &incY);
        //FORTRAN(axpy)(&N, &alpha, X, &incX, Y, &incY);
    }
#endif

/*
 * ===========================================================================
 * Prototypes for level 2 BLAS
 * ===========================================================================
 */
#pragma mark -


void FORTRAN(gemv)(char*, int*, int*, real*, const real*, int*, const real*, int*, real*, real*, int*);
inline void blas_xgemv(char TransA, int M, int N, real alpha, const real*A, int lda,
                       const real*X, int incX, real beta, real*Y, int incY)
{
    FORTRAN(gemv)(&TransA, &M, &N, &alpha, A, &lda, X, &incX, &beta, Y, &incY);
}

void FORTRAN(trmv)( char*, char*, char*, int*, const real*, int*, real*, int*);
inline void blas_xtrmv( char Uplo, char TransA, char Diag, int N, const real*A, int lda, real*X, int incX)
{
    FORTRAN(trmv)(&Uplo, &TransA, &Diag, &N, A, &lda, X, &incX);
    
}

inline void blas_xtrsv(char Uplo, char TransA, char Diag, int N, const real*A, int lda, real*X, int incX);

inline void blas_xgbmv(char TransA, int M, int N, int Kl,  int Ku, real alpha, const real*A, int lda, const real*X, int incX, real beta, real*Y, int incY);

inline void blas_xtbmv(char Uplo, char TransA, char Diag, int N, int K, const real*A, int lda, real*X, int incX);

inline void blas_xtbsv(char Uplo, char TransA, char Diag, int N, int K, const real*A, int lda, real*X, int incX);

inline void blas_xtpsv(char Uplo, char TransA, char Diag, int N, const real*Ap, real*X, int incX);

inline void blas_xtpmv(char Uplo, char TransA, char Diag, int N, const real*Ap, real*X, int incX);

void FORTRAN(ger)(int*, int*, real* alpha, const real*, int*, const real*, int*, real*, int*);
inline void blas_xger(int M, int N, real alpha, const real*X, int incX, const real*Y, int incY, real*A, int lda)
{
    FORTRAN(ger)(&M, &N, &alpha, X, &incX, Y, &incY, A, &lda);
}


void FORTRAN(symv)(char*, int*, real*, const real*, int*, const real*, int*, real*, real*, int*);
inline void blas_xsymv(char Uplo, int N, real alpha,  const real*A, int lda, const real*X, int incX, real beta, real*Y, int incY)
{
    FORTRAN(symv)(&Uplo,&N,&alpha,A,&lda,X,&incX,&beta,Y,&incY);
}

void FORTRAN(sbmv)(char*, int*, int*, real*, const real*, int*, const real*, int*, real*, real*, int*);
inline void blas_xsbmv(char Uplo, int N, int K, real alpha, const real*A, int lda, const real*X, int incX, real beta, real*Y, int incY)
{
    FORTRAN(sbmv)(&Uplo,&N,&K,&alpha,A,&lda,X,&incX,&beta,Y,&incY);
}

void FORTRAN(spmv)(char*, int*, real*, const real*, const real*, int*, real*, real*, int*);
inline void blas_xspmv(char Uplo, int N, real alpha, const real*A, const real*X, int incX, real beta, real*Y, int incY)
{
    FORTRAN(spmv)(&Uplo,&N,&alpha,A,X,&incX,&beta,Y,&incY);
}

void FORTRAN(syr)(char*, int*, real*, const real*, int*, real*, int*);
inline void blas_xsyr(char Uplo, int N, real alpha, const real*X, int incX, real*A, int lda)
{
    FORTRAN(syr)(&Uplo, &N, &alpha, X, &incX, A, &lda);
}

void FORTRAN(syr2)(char*, int*, real*, const real*, int*, const real*, int*, real*, int*);
inline void blas_xsyr2(char Uplo, int N, real alpha, const real*X, int incX, const real*Y, int incY, real* A, int lda)
{
    FORTRAN(syr2)(&Uplo, &N, &alpha, X, &incX, Y, &incY, A, &lda);
}

    
void FORTRAN(spr)(char*, int*, real*, const real*, int*, real*);
inline void blas_xspr(char Uplo, int N, real alpha, const real*X, int incX, real*Ap)
{
    FORTRAN(spr)(&Uplo, &N, &alpha, X, &incX, Ap);
}

inline void blas_xspr2(char Uplo, int N, real alpha, const real*X, int incX, const real*Y, int incY, real*A);

/*
 * ===========================================================================
 * Prototypes for level 3 BLAS
 * ===========================================================================
 */
#pragma mark -


void FORTRAN(gemm)(char*, char*, int*, int*, int*, real*, const real*, int*, const real*, int*, real*, real*, int*);
inline void blas_xgemm(char TransA, char TransB, int M, int N, int K, real alpha, const real*A,
                       int lda, const real*B, int ldb, real beta, real*C, int ldc)
{
    FORTRAN(gemm)(&TransA,&TransB,&M,&N,&K,&alpha,A,&lda,B,&ldb,&beta,C,&ldc);
}

void FORTRAN(symm)(char*, char*, int*, int*, real*, const real*, int*, const real*, int*, real*, real*, int*);
inline void blas_xsymm(char Side, char Uplo, int M, int N, real alpha, const real*A, int lda,
                       const real*B, int ldb, real beta, real*C, int ldc)
{
    FORTRAN(symm)(&Side,&Uplo,&M,&N,&alpha,A,&lda,B,&ldb,&beta,C,&ldc);
}


void FORTRAN(syrk)(char*, char*, int*, int*, real*, const real*, int*, real*, real*, int*);
inline void blas_xsyrk(char Uplo, char Trans, int N, int K, real alpha, const real*A, int lda, real beta, real*C, int ldc)
{
    FORTRAN(syrk)(&Uplo,&Trans,&N,&K,&alpha,A,&lda,&beta,C,&ldc);
}

inline void blas_xsyr2k(char Uplo, char Trans, int N, int K, real alpha, const real*A, int lda, const real*B, int ldb, real beta, real*C, int ldc);

inline void blas_xtrmm(char Uplo, char TransA, char Diag, int M, int N, real alpha, const real*A, int lda, real*B, int ldb);

void FORTRAN(trsm)(char*, char*, char*, char*, int*, int*, real*, const real*, int*, real*, int*);
inline void blas_xtrsm(char side, char uplo, char transA, char diag, int M, int N, real alpha, const real*A, int lda, real*B, int ldb)
{
    FORTRAN(trsm)(&side, &uplo, &transA, &diag, &M, &N, &alpha, A, &lda, B, &ldb);
}

/*
 * ===========================================================================
 * non-standard additions to blas by Francois Nedelec
 * ===========================================================================
 */


/**
 return the infinite norm of the vector
 @code
 int indx = blas_ixamax(N, X, inc);
 return fabs(X[indx]);
 @endcode
 */
inline real blas_xnrm8(const int N, const real* X)
{
#if ( 1 )
    int indx = blas_ixamax(N, X, 1);
    if ( X[indx] > 0 )
        return  X[indx];
    else
        return -X[indx];
#else
    if ( N == 0 )
        return 0;
    real min = X[0];
    real max = X[0];
    for ( int u = 1; u < N; ++u )
    {
        if ( max < X[u] ) max = X[u];
        if ( min > X[u] ) min = X[u];
    }
    return max > -min ? max : -min;
#endif
}

    
/**
 return the infinite norm of the difference between two vectors
 */
inline real max_diff(const int N, const real* X, const real* Y)
{
    if ( N == 0 )
        return 0;
    real min = X[0] - Y[0];
    real max = X[0] - Y[0];
    for ( int u = 1; u < N; ++u )
    {
        real d = X[u] - Y[u];
        if ( max < d ) max = d;
        if ( min > d ) min = d;
    }
    return max > -min ? max : -min;
}

    
    
/**
 set every value of the vector `X` to `value` (by default = zero).
 It would be equivalent to use
 @code
 real value = 0;
 blas_xcopy(N, &value, 0, X, inc);
 @endcode
 */
inline void blas_xzero(const int N, real* X)
{
#if ( 1 )
    memset(X, 0, N*sizeof(real));
#else
    for ( int u = 0; u < N; ++u )
        X[u] = 0;
#endif
}

inline void blas_xset(const int N, real* X, const int inc, real value)
{
    for ( int u = 0; u < N; u+=inc )
        X[u] = value;
}


#ifdef __cplusplus
} //extern "C"
#endif

#endif
