# Supplementary material for: Self-Organization of Minimal Anaphase Spindle Midzone Bundles
Source: Curr Biol. 2019 Jul 8;29(13):2120–2130.e7. doi: 10.1016/j.cub.2019.05.049 (PMC6616649; doi:10.1016/j.cub.2019.05.049)
Supplement: Data S1. Simulation Files, Related to STAR Methods — This ZIP contains the source code of Cytosim used for this study, and all the configuration files needed to reproduce the simulation figures. Please, refer to the README file included in the package. [file mmc8.zip › Hannabuss2019_simulation_files_fixed/code/cytosim/src/math/pointsonsphere.cc]

// Cytosim was created by Francois Nedelec. Copyright 2007-2017 EMBL.

#include "pointsonsphere.h"


//------------------------------------------------------------------------------
PointsOnSphere::PointsOnSphere(Random& rng)
: rng_(rng), num_points_(0), coord_(0)
{
}


PointsOnSphere::PointsOnSphere(Random& rng, unsigned nbp, real precision, unsigned mx_nb_iterations)
: rng_(rng), num_points_(0), coord_(0)
{
    distributePoints(nbp, precision, mx_nb_iterations);
}


PointsOnSphere::PointsOnSphere(Random& rng, unsigned nbp)
: rng_(rng), num_points_(0), coord_(0)
{
    distributePoints(nbp, 1e-4, 1<<14);
}


PointsOnSphere::~PointsOnSphere( )
{
}


void PointsOnSphere::copyPoint( real x[3], const unsigned ii )
{
    x[0] = coord_[3*ii+0];
    x[1] = coord_[3*ii+1];
    x[2] = coord_[3*ii+2];
}


void PointsOnSphere::copyPoint( real* x, real* y, real* z, const unsigned ii )
{
    *x = coord_[3*ii+0];
    *y = coord_[3*ii+1];
    *z = coord_[3*ii+2];
}


void PointsOnSphere::copyPoints( real x[], const unsigned x_size )
{
    for ( unsigned ii = 0; ii < 3*num_points_ && ii < x_size; ++ii )
        x[ii] = coord_[ii];
}


void PointsOnSphere::scale(const real factor)
{
    for ( unsigned ii = 0; ii < 3*num_points_; ++ii )
        coord_[ii] *= factor;
}


void PointsOnSphere::printAllPositions( FILE* file )
{
    for ( unsigned ii = 0; ii < num_points_; ++ii )
        fprintf( file, "%f %f %f\n", coord_[3*ii], coord_[3*ii+1], coord_[3*ii+2]);
}


real PointsOnSphere::distance3( const real P[], const real Q[] )
{
    return sqrt( (P[0]-Q[0])*(P[0]-Q[0]) + (P[1]-Q[1])*(P[1]-Q[1]) + (P[2]-Q[2])*(P[2]-Q[2]) );
}


real PointsOnSphere::distance3Sqr( const real P[], const real Q[] )
{
    return (P[0]-Q[0])*(P[0]-Q[0]) + (P[1]-Q[1])*(P[1]-Q[1]) + (P[2]-Q[2])*(P[2]-Q[2]);
}

//------------------------------------------------------------------------------


bool PointsOnSphere::project(const real S[3], real P[3])
{
    real n = S[0]*S[0] + S[1]*S[1] + S[2]*S[2];
    if ( n > 0 )
    {
        n = sqrt(n);
        P[0] = S[0] / n;
        P[1] = S[1] / n;
        P[2] = S[2] / n;
        return false;
    }
    return true;
}


/**
 hypercube rejection method
 */
void PointsOnSphere::randomize(real P[3])
{
    real n;
    do {
        P[0] = rng_.sreal();
        P[1] = rng_.sreal();
        P[2] = rng_.sreal();
        n = P[0]*P[0] + P[1]*P[1] + P[2]*P[2];
        if ( n == 0 )
        {
            fprintf(stderr, "The Random Number Generator may not be properly initialized");
        }
    } while ( n > 1.0 );
    
    n = sqrt(n);
    P[0] /= n;
    P[1] /= n;
    P[2] /= n;
}


//------------------------------------------------------------------------------
/**
 With N points on the sphere according to a triagular lattice, 
 each of ~2N triangles should occupy an area of S = 4*PI/2*N, 
 and the distance between points should be ~2 * sqrt(S/sqrt(3)).
 */
real PointsOnSphere::expectedDistance(unsigned n)
{
    real surface = 2 * M_PI / n;
    return 2 * sqrt( surface / sqrt(3) );
}


real PointsOnSphere::minimumDistance()
{
    real res = INFINITY;
    for ( unsigned ii = 1; ii < num_points_; ++ii )
    {
        for ( unsigned jj = 0; jj < ii; ++jj )
        {
            real dis = distance3Sqr(&coord_[3*ii], &coord_[3*jj]);
            if ( dis < res )
                res = dis;
        }
    }
    return sqrt(res);
}


real PointsOnSphere::coulombEnergy( const real P[] )
{
    real dist, result = 0;
    for ( unsigned ii = 1; ii < num_points_; ++ii )
    {
        for ( unsigned jj = 0; jj < ii; ++jj )
        {
            dist = distance3( P + 3 * ii, P + 3 * jj );
            if ( dist > 0 ) result += 1.0 / dist;
        }
    }
    return result;
}

//------------------------------------------------------------------------------

void PointsOnSphere::calculateForces( real forces[], real threshold )
{
    real dx[3];
    real dist;
    
    //--------- reset forces:
    for ( unsigned ii = 0; ii < 3 * num_points_; ++ii )
        forces[ii] = 0;
    
    //--------- calculate Coulomb pair interactions:
    // first particle is ii, second one is jj:
    for ( unsigned ii = 1; ii < num_points_; ++ii )
    {
        for ( unsigned jj = 0; jj < ii; ++jj )
        {
            //calculate vector and distance^2 between from jj to ii
            dist = 0;
            for ( int dd = 0; dd < 3 ; ++dd )
            {
                dx[dd] = coord_[3*ii+dd] - coord_[3*jj+dd];
                dist += dx[dd] * dx[dd];
            }
            
            if ( dist == 0 )
            {   //if ii and jj overlap, we use a random force
                for ( int dd = 0 ; dd < 3; ++dd )
                {
                    dx[dd] = 0.1 * rng_.sreal();
                    forces[3*ii+dd] += dx[dd];
                    forces[3*jj+dd] -= dx[dd];
                }
            }
            else if ( dist < threshold )
            {
                // points do not overlap:
                //force = vector / r^3, but here dist = r^2
                dist = 1.0 / ( dist * sqrt(dist) );
                //update forces for jj and ii:
                for ( unsigned dd = 0 ; dd < 3; ++dd )
                {
                    dx[dd] *= dist;
                    forces[3*ii+dd] += dx[dd];
                    forces[3*jj+dd] -= dx[dd];
                }
            }
        }
    }
    

#if ( 1 )
    /*
     Remove centripetal contribution of forces:
     assuming here that points are already on the sphere (norm=1)
     ( the algorithm converge even without this, but slower )
     */
    for ( unsigned ii = 0; ii < num_points_; ++ii )
    {
        dist = 0;
        for ( int dd = 0; dd < 3; ++dd )
            dist += coord_[3*ii+dd] * forces[3*ii+dd];
        
        for ( int dd = 0; dd < 3; ++dd )
            forces[3*ii+dd] -= dist * coord_[3*ii+dd];
    }
#endif
}


/**
 Move the points in the direction of the forces, with scaling factor S 
 */
void PointsOnSphere::refinePoints( real Pnew[], const real Pold[], real forces[], real S )
{
    for ( unsigned ii = 0; ii < num_points_; ++ii )
    {
        real W[3];
        
        W[0] = Pold[3*ii+0] + S * forces[3*ii+0];
        W[1] = Pold[3*ii+1] + S * forces[3*ii+1];
        W[2] = Pold[3*ii+2] + S * forces[3*ii+2];
        
        if ( project(W, Pnew+3*ii) )
            randomize(Pnew+3*ii);
    }
}


/**
 create a relatively even distribution of nbp points on the sphere
 the coordinates are stored in real array coord_[]
 */
unsigned PointsOnSphere::distributePoints(unsigned nbp, real precision, unsigned mx_nb_iterations)
{
    //reallocate the array if needed:
    if ( num_points_ != nbp || ! coord_ )
    {
        if ( coord_ )
            delete[] coord_;
        coord_ = new real[3*nbp];
        num_points_ = nbp;
    }
    
    // the precision is rescaled with the expected distance:
    real distance = expectedDistance(nbp);
    
    /* 
     Threshold cut-off for repulsive force:
     The best results are obtained for threshold > 2
     */
    real threshold = 10 * distance;
    real mag = 0.1 * distance * distance * distance * distance / num_points_;
    precision *= mag;

    //------------ distribute the points randomly on the sphere:
    for ( unsigned ii = 0; ii < num_points_; ++ii )
        randomize(coord_+ii*3);
    
    //--------- for one point only, we return:
    if ( num_points_ < 2 )
    {
        energy_ = 0;
        return 0;
    }
    
    //------------ calculate the initial energy:
    energy_ = coulombEnergy(coord_);
    
    // allocate forces and new coordinates:
    real * coord = new real[3*num_points_];
    real * force = new real[3*num_points_];
    
    //make an initial guess for the step size:
    unsigned history = 0;
    
    unsigned step = 0;
    for ( step = 0; step < mx_nb_iterations; ++step )
    {
        calculateForces(force, threshold);
        
        while ( 1 ) 
        {
            refinePoints(coord, coord_, force, mag);
            
            // energy of new configuration:
            real energy = coulombEnergy(coord);
            
            //printf("%3i : step %5i : energy_ = %18.8f   mag = %8.5f %s\n",
            //     nbp, step, energy_, mag, (energy_new<energy_?"yes":"no"));

            if ( energy < energy_ )
            {
                // swap pointers to accept configuration:
                real* m = coord_;
                coord_  = coord;
                coord   = m;
                energy_ = energy;
                
                /*
                 After 'magic_seven' successful moves at a given step size, we increase the step size.
                 Values for 'magic_seven' were tested in term of convergence, and 7 seems to work well.
                 */
                if ( ++history >= magic_seven )
                {
                    mag *= 1.4147;   //this value is somewhat arbitrary
                    history = 0;
                }
                break;
            }
            else
            {
                /*
                 If the new configuration has higher energy,
                 we try a smaller step size with the same forces:
                 */
                history = 0;
                mag /= 2;
                
                //exit when the desired precision is reached
                if ( mag < precision )
                {
                    delete [] coord;
                    delete [] force;
                    return step;
                }
            }
        }
    }
    delete [] coord;
    delete [] force;
    return step;
}
