# Supplementary material for: Self-Organization of Minimal Anaphase Spindle Midzone Bundles
Source: Curr Biol. 2019 Jul 8;29(13):2120–2130.e7. doi: 10.1016/j.cub.2019.05.049 (PMC6616649; doi:10.1016/j.cub.2019.05.049)
Supplement: Data S1. Simulation Files, Related to STAR Methods — This ZIP contains the source code of Cytosim used for this study, and all the configuration files needed to reproduce the simulation figures. Please, refer to the README file included in the package. [file mmc8.zip › Hannabuss2019_simulation_files_fixed/code/cytosim/src/math/matblock.cc]

// Cytosim was created by Francois Nedelec. Copyright 2007-2017 EMBL.

#include "matblock.h"
#include "cblas.h"

#include <iomanip>
#include <sstream>

//------------------------------------------------------------------------------
MatrixBlock::MatrixBlock()
{
    mxAllocated  = 0;
    block_     = 0;
    block_alc  = 0;
    block_nb   = 0;
    block_size = 0;
}

//------------------------------------------------------------------------------
void MatrixBlock::deallocate()
{
    if ( block_ == 0 ) return;
    
    for ( unsigned int ii=0; ii < block_nb; ++ii )
    {
        if ( block_[ii] )
            delete[] block_[ii];
    }
    
    delete[] block_;
    delete[] block_size;
    delete[] block_alc;
    mxAllocated = 0;
}

//------------------------------------------------------------------------------
void MatrixBlock::allocate( const unsigned int nbblock )
{
    assert_true( nbblock > 0 );
    block_nb = nbblock;
    if ( nbblock > mxAllocated )
    {
        const unsigned chunk = 4;
        unsigned nba = ( nbblock + chunk - 1 ) & ~( chunk -1 );

        //printf("new block-matrix sz %i\n", nbblock );
        real** block_new = new real*[nba];
        
        unsigned int * block_alc_new  = new unsigned int[nba];
        unsigned int * block_size_new = new unsigned int[nba];
        
        unsigned int ii = 0;
        
        if ( block_ )
        {
            for ( ii = 0; ii < mxAllocated; ++ii )
            {
                block_new[ii]            = block_[ii];
                block_alc_new[ii]        = block_alc[ii];
                block_size_new[ii]       = block_size[ii];
            }
            delete[] block_;
            delete[] block_alc;
            delete[] block_size;
         }
        
        for ( ; ii < nba; ++ii )
        {
            block_new[ii]            = 0;
            block_alc_new[ii]        = 0;
            block_size_new[ii]       = 0;
        }
        
        block_         = block_new;
        block_alc      = block_alc_new;
        block_size     = block_size_new;
        mxAllocated    = nba;
    }
}

//------------------------------------------------------------------------------
void MatrixBlock::setBlockSize( const unsigned int bb, unsigned int sz )
{
    assert_true( block_ != 0 );
    assert_true( bb < block_nb );
    
    block_size[bb] = sz;
    
    if ( block_alc[bb] < sz )
    {
        const unsigned chunk = 4;
        sz = ( sz + chunk - 1 ) & ~( chunk -1 );

        //printf("MatrixBlock::new block %i size %i\n", bb, sz );
        block_alc[bb] = sz;
        if ( block_[bb] )
            delete[] block_[bb];
        block_[bb] = new real[sz*sz];
    }
}

//------------------------------------------------------------------------------
unsigned int MatrixBlock::calculateSize()
{
    size_ = 0;
    for ( unsigned int ii = 0; ii < block_nb; ++ii )
        size_ += block_size[ii];
    return size_;
}


//------------------------------------------------------------------------------
real* MatrixBlock::addr(index_type ii, index_type jj) const
{
    unsigned int bx = 0;  //block index on x
    unsigned int by = 0;  //block index on y
    
    while ( ii >= block_size[bx] ) ii -= block_size[bx++];
    while ( jj >= block_size[by] ) jj -= block_size[by++];
    
    if ( bx != by ) // the element is not on a diagonal block
        return 0;
        
    if ( block_[bx] == 0 )  //the block in not allocated
        return 0;
    
    assert_true( ii < block_size[bx] );
    assert_true( jj < block_size[bx] );
    assert_true( block_size[bx] <= block_alc[bx] );
    
    return & block_[bx][ii + block_size[bx] * jj];
}

//------------------------------------------------------------------------------
real& MatrixBlock::operator()( index_type x, index_type y )
{
    return * addr( x, y );
}

//------------------------------------------------------------------------------
unsigned int MatrixBlock::nbElements() const
{
    unsigned int result=0;
    for ( unsigned int bb = 0; bb < block_nb; ++bb )
        result += block_size[bb] * block_size[bb];
    return result;
}

//------------------------------------------------------------------------------
unsigned int MatrixBlock::maxBlockSize()  const
{
    unsigned int result = 0;
    for ( unsigned int bb=0; bb < block_nb; ++bb )
        if ( result < block_size[bb] ) result = block_size[bb];
    return result;
}

//------------------------------------------------------------------------------
void MatrixBlock::setBlockToZero( const unsigned int bb )
{
    real* BS = block_[bb];
    if ( BS )
    {
        for ( unsigned int kk = 0; kk < block_size[bb] * block_size[bb]; ++kk )
            BS[kk] = 0;
    }
}

//------------------------------------------------------------------------------
void MatrixBlock::makeZero()
{
    for ( unsigned int ii = 0; ii < block_nb ; ++ii )
        setBlockToZero( ii );
}

//------------------------------------------------------------------------------
void MatrixBlock::scaleBlock( const unsigned int bb, const real a )
{
    real* BS = block_[bb];
    if ( BS ) {
        for ( unsigned int kk = 0; kk < block_size[bb] * block_size[bb]; ++kk )
            BS[kk] = a * BS[kk];
    }
}

//------------------------------------------------------------------------------
void MatrixBlock::scale(const real a)
{
    for ( unsigned int bb = 0; bb < block_nb ; ++bb )
        scaleBlock( bb, a );
}

//------------------------------------------------------------------------------
void MatrixBlock::vecMulAdd( const real* X, real* Y )  const
{
    index_type xx = 0;
    for ( unsigned int bb = 0; bb < block_nb; ++bb )
    {
        assert_true( block_[bb] );
        blas_xgemv('N', block_size[bb], block_size[bb], 1.0, 
                   block_[bb], block_size[bb], X+xx, 1, 1.0, Y+xx, 1);
        xx += block_size[bb];
    }
}

//------------------------------------------------------------------------------
void MatrixBlock::vecMul( const real* X, real* Y )  const
{
    index_type xx = 0;
    for ( unsigned int bb = 0; bb < block_nb; ++bb )
    {
        assert_true( block_[bb] );
        blas_xgemv('N', block_size[bb], block_size[bb], 1.0, 
                   block_[bb], block_size[bb], X+xx, 1, 0.0, Y+xx, 1);
        xx += block_size[bb];
    }
}

//------------------------------------------------------------------------------
real MatrixBlock::maxNorm() const
{
    real mx = 0;
    for ( unsigned int bb=0; bb < block_nb; ++bb )
    {
        real* X = block_[bb];
        index_type m = block_size[bb];
        for ( index_type ii = 0; ii < m*m; ++ii )
            if ( X[ii] > mx ) mx = X[ii];
    }
    return mx;
}


//------------------------------------------------------------------------------
/// printf debug function in sparse mode: i, j : value
void MatrixBlock::printSparse(std::ostream & os) const
{
    int offset=0;
    os.precision(8);
    for ( unsigned int bb=0; bb < block_nb; ++bb )
    {
        const unsigned int bsize = block_size[bb];
        for ( unsigned int ii=0; ii < bsize; ++ii )
            for ( unsigned int jj=0; jj < bsize; ++jj )
            {
                os << ii+offset << " " << jj+offset << " ";
                os << std::setw(16) << block_[bb][ii + bsize * jj] << std::endl;
            }
        offset += bsize;
    }
}

//------------------------------------------------------------------------------
std::string MatrixBlock::what() const
{
    std::ostringstream msg;
    msg << "mB " << block_nb;
    return msg.str();
}
