# Supplementary material for: Self-Organization of Minimal Anaphase Spindle Midzone Bundles
Source: Curr Biol. 2019 Jul 8;29(13):2120–2130.e7. doi: 10.1016/j.cub.2019.05.049 (PMC6616649; doi:10.1016/j.cub.2019.05.049)
Supplement: Data S1. Simulation Files, Related to STAR Methods — This ZIP contains the source code of Cytosim used for this study, and all the configuration files needed to reproduce the simulation figures. Please, refer to the README file included in the package. [file mmc8.zip › Hannabuss2019_simulation_files_fixed/code/cytosim/src/math/matsparse.cc]

// Cytosim was created by Francois Nedelec. Copyright 2007-2017 EMBL.


#include "matsparse.h"
#include "cblas.h"
#include "smath.h"
#include <iomanip>
#include <sstream>

#define MATRIX_OPTIMIZED_MULTIPLY

const int AVAILABLE_CELL = -1;
const int LAST_IN_COLUMN = -2;


MatrixSparse::MatrixSparse()
{
    mxSize      = 0;
    mxAllocated = 0;
    mxCol       = 0;
    mxRow       = 0;
}


void MatrixSparse::allocate( const unsigned int sz )
{
    mxSize = sz;
    if ( mxSize > mxAllocated )
    {
        real ** mxCol_new = new real*[mxSize];
        int **  mxRow_new = new  int*[mxSize];
        
        unsigned int ii = 0;
        if ( mxCol )
        {
            for ( ; ii < mxAllocated; ++ii )
            {
                mxCol_new[ii] =  mxCol[ii];
                mxRow_new[ii] =  mxRow[ii];
            }
            delete[] mxCol;
            delete[] mxRow;
        }
        
        for ( ; ii < mxSize; ++ii )
        {
            mxCol_new[ii] = 0;
            mxRow_new[ii] = 0;
        }
        
        mxCol = mxCol_new;
        mxRow = mxRow_new;
        mxAllocated = mxSize;
    }
}


void MatrixSparse::deallocate()
{
    if ( mxCol )
    {
        for ( unsigned int ii = 0; ii < mxAllocated; ++ii )
            if ( mxCol[ii] )
            {
                delete[] mxCol[ii];
                delete[] mxRow[ii];
            };
        delete[] mxCol;
        delete[] mxRow;
        mxCol = 0;
        mxRow = 0;
    }
    mxAllocated = 0;
}


void MatrixSparse::allocateColumn( const index_type jj, unsigned int sz )
{
    assert_true( jj < mxSize );
    assert_true( sz > 0 );
    //printf("new S-COL %i %i\n", jj, sz );
    
    const unsigned chunk = 4;
    sz = ( sz + chunk - 1 ) & ~( chunk -1 );

    real* mxCol_new  = new real[sz];
    int*  mxRow_new  = new int[sz];
    
    unsigned int ii = 0;
    if ( mxCol[jj] )
    {
        for ( ; mxRow[jj][ii] != LAST_IN_COLUMN ; ++ii )
        {
            mxCol_new[ii] =  mxCol[jj][ii];
            mxRow_new[ii] =  mxRow[jj][ii];
        }
        
        delete[] mxCol[jj];
        delete[] mxRow[jj];
    }
    for ( ; ii < sz-1 ; ++ii )
        mxRow_new[ii] = AVAILABLE_CELL;
    mxRow_new[sz-1] = LAST_IN_COLUMN;
    
    mxCol[jj]  = mxCol_new;
    mxRow[jj]  = mxRow_new;
}


//allocate the position if necessary:
real& MatrixSparse::operator()( index_type x, index_type y )
{
    assert_true( x < mxSize );
    assert_true( y < mxSize );
    
    if ( mxRow[y] )
    {
        index_type ii = 0;
        for ( ; mxRow[y][ii] >= 0; ++ii )
            if ( mxRow[y][ii] == (int)x )
                return mxCol[y][ii];
        
        if ( mxRow[y][ii] == LAST_IN_COLUMN )
            allocateColumn( y, ii + 1 );
        assert_true( mxRow[y][ii] == AVAILABLE_CELL );
        mxRow[y][ii] = x;
        mxCol[y][ii] = 0;
        //printf("allo. %3i %3i\n", x, y );
        return mxCol[y][ii];
    }
    
    allocateColumn( y, 1 );
    //printf("allo. %3i %3i\n", nx, ny );
    assert_true( mxRow[y][0] == AVAILABLE_CELL );
    
    //put the diagonal term first:
    mxRow[y][0] = y;
    mxCol[y][0] = 0;
    if ( x == y )
        return mxCol[y][0];
    
    mxRow[y][1] = x;
    mxCol[y][1] = 0;
    return mxCol[y][1];
}


//does not allocate the position:
real* MatrixSparse::addr( index_type x, index_type y) const
{
    int * row = mxRow[y];
    if ( row )
    {
        for ( ; *row >= 0; ++row )
            if ( *row == (int)x )
                return & mxCol[y][ row - mxRow[y] ];
    }
    return 0;
}


void MatrixSparse::makeZero()
{
    for ( unsigned int ii = 0; ii < mxSize; ++ii )
        if ( mxRow[ii] )
            for ( int jj = 0; mxRow[ii][jj] >= 0; ++jj )
                mxRow[ii][jj] = AVAILABLE_CELL;
}


void MatrixSparse::scale( real a )
{
    for ( unsigned int ii = 0; ii < mxSize; ++ii )
        if ( mxRow[ii] )
            for ( int jj = 0; mxRow[ii][jj] >= 0; ++jj )
                mxCol[ii][jj] *= a;
}


void MatrixSparse::addTriangularBlock(real* mat, index_type ldd, index_type si, unsigned nb, unsigned dim) const
{
    assert_true( si + nb <= mxSize );
    
    for ( unsigned jj = 0; jj < nb; ++jj )
    {
        int* row = mxRow[jj + si];
        if ( row != 0 )
        {
            real* col = mxCol[jj + si];
            for ( ; *row >= 0 ; ++row, ++col )
            {
                if ( *row > (int)si )
                {
                    index_type ii = *row - si;
                    if ( ii < nb )
                    {
                        assert_true( ii <= jj );
                        mat[dim*( ii + ldd * jj )] += *col;
                        //printf("Sp %4i %4i % .4f\n", ii, jj, a );
                    }
                }
            }
        }
    }
}


void MatrixSparse::addDiagonalBlock(real* mat, unsigned ldd, index_type si, unsigned nb) const
{
    assert_true( si + nb <= mxSize );
    
    for ( index_type jj = 0; jj < nb; ++jj )
    {
        int * row = mxRow[jj + si];
        if ( row )
        {
            real* col = mxCol[jj + si];
            for ( ; *row >= 0 ; ++row, ++col )
            {
                if ( *row > (int)si )
                {
                    index_type ii = *row - si;
                    if ( ii < nb )
                    {
                        //printf("Sp %4i %4i % .4f\n", ii, jj, a );
                        mat[ii+ldd*jj] += *col;
                    }
                }
            }
        }
    }
}


int MatrixSparse::bad() const
{
    if ( mxSize <= 0 ) return 1;
    for ( unsigned int jj = 0; jj < mxSize; ++jj )
    {
        if ( mxRow[jj] )
            for ( int ii = 0; mxRow[jj][ii] >= 0; ++ii )
            {
                if ( mxRow[jj][ii] < 0     ) return 2;
                if ( mxRow[jj][ii] >= (int)mxSize ) return 3;
            }
    }
    return 0;
}


void MatrixSparse::printSparse(std::ostream & os) const
{
    os.precision(8);
    for ( unsigned int jj = 0; jj < mxSize; ++jj )
    {
        if ( mxRow[jj] )
            for ( int ii = 0; mxRow[jj][ii] >= 0; ++ii )
            {
                os << mxRow[jj][ii] << " " << jj << " ";
                os << std::setw(16) << mxCol[jj][ii] << std::endl;
            }
    }
}


bool MatrixSparse::nonZero() const
{
    for ( unsigned int jj = 0; jj < mxSize; ++jj )
        if ( mxRow[jj] )
            for ( int ii = 0; mxRow[jj][ii] >= 0; ++ii )
                if ( mxCol[jj][ii] != 0 )
                    return true;
    return false;
}


unsigned int MatrixSparse::nbElements() const
{
    //all allocated elements are counted, even if the value is zero
    unsigned int cnt = 0;
    for ( unsigned int jj = 0; jj < mxSize; ++jj )
        if ( mxRow[jj] )
            for ( int ii = 0; mxRow[jj][ii] >= 0; ++ii )
                ++cnt;
    return cnt;
}


std::string MatrixSparse::what() const
{
    std::ostringstream msg;
    msg << "mS (" << nbElements() << ")";
    return msg.str();
}

void MatrixSparse::vecMulAdd( const real* X, real* Y ) const
{
    int kk;
    
    for ( unsigned int jj = 0; jj < mxSize; ++jj )
    {
        if ( mxRow[jj] )
            for ( unsigned int ii = 0; ( kk = mxRow[jj][ii] ) >= 0; ++ii )
            {
                Y[kk] += mxCol[jj][ii] * X[jj];
            }
    }
}

//------------------------------------------------------------------------------
#ifndef MATRIX_OPTIMIZED_MULTIPLY


void MatrixSparse::vecMulAddIso2D( const real* X, real* Y ) const
{
    for ( unsigned int jj = 0; jj < mxSize; ++jj )
    {
        if ( mxRow[jj] )
            for ( int ii = 0; mxRow[jj][ii] >= 0; ++ii )
            {
                const int kk = 2 * mxRow[jj][ii];
                const real a = mxCol[jj][ii];
                Y[kk  ] += a * X[kk  ];
                Y[kk+1] += a * X[kk+1];
            }
    }
}


void MatrixSparse::vecMulAddIso3D( const real* X, real* Y ) const
{
    for ( unsigned int jj = 0; jj < mxSize; ++jj )
    {
        if ( mxRow[jj] )
            for ( int ii = 0; mxRow[jj][ii] >= 0; ++ii )
            {
                const int kk = 3 * mxRow[jj][ii];
                const real a = mxCol[jj][ii];
                Y[kk  ] += a * X[kk  ];
                Y[kk+1] += a * X[kk+1];
                Y[kk+2] += a * X[kk+2];
            }
    }
}


#else  //MATRIX_OPTIMIZED_MULTIPLY


void MatrixSparse::vecMulAddIso2D( const real* X, real* Y ) const
{
    for ( unsigned int jj = 0; jj < mxSize; ++jj )
    {
        int* row = mxRow[jj];
        if ( row != 0 )
        {
            real* col = mxCol[jj];
            int ll = 2 * jj;
            
            real X1 = X[ll  ];
            real X2 = X[ll+1];
            
            while ( *row >= 0 )
            {
                int kk = 2 * ( *row );
                Y[kk  ] += (*col) * X1;
                Y[kk+1] += (*col) * X2;
                
                ++row;
                ++col;
            }
        }
    }
}


void MatrixSparse::vecMulAddIso3D( const real* X, real* Y ) const
{
    for ( index_type jj = 0; jj < mxSize; ++jj )
    {
        int* row = mxRow[jj];
        if ( row != 0 )
        {
            real* col = mxCol[jj];
            int ll = 3 * jj;
            
            real X1 = X[ll  ];
            real X2 = X[ll+1];
            real X3 = X[ll+2];
            
            while ( * row >= 0 )
            {
                int kk = 3 * ( *row );
                Y[kk  ] += (*col) * X1;
                Y[kk+1] += (*col) * X2;
                Y[kk+2] += (*col) * X3;
                
                ++row;
                ++col;
            }
        }
    }
}

#endif
