# Supplementary material for: Self-Organization of Minimal Anaphase Spindle Midzone Bundles
Source: Curr Biol. 2019 Jul 8;29(13):2120–2130.e7. doi: 10.1016/j.cub.2019.05.049 (PMC6616649; doi:10.1016/j.cub.2019.05.049)
Supplement: Data S1. Simulation Files, Related to STAR Methods — This ZIP contains the source code of Cytosim used for this study, and all the configuration files needed to reproduce the simulation figures. Please, refer to the README file included in the package. [file mmc8.zip › Hannabuss2019_simulation_files_fixed/code/cytosim/src/math/linear_solvers.cc]

// Cytosim was created by Francois Nedelec. Copyright 2007-2017 EMBL.

/*
 Conjugate gradient and related iterative methods
 to solve linear systems: http://www.netlib.org/templates
*/
 
#include "linear_solvers.h"
#include <iostream>
#include "cblas.h"
#include "real.h"


inline double dot(const int size, const real* x, const real* y)
{
#ifdef REAL_IS_FLOAT
    return blas_dsdot(size, x, 1, y, 1);
#else
    return blas_xdot(size, x, 1, y, 1);
#endif
}


/**
 Here is defined which norm is used to measure the residual
 */
bool LinearSolvers::Monitor::finished(const unsigned size, const real * x)
{
#if ( 0 )
    // this is the standard Euclidian norm
    mResid = blas_xnrm2(size, x, 1);
#else
    // use the 'infinite' norm
    mResid = blas_xnrm8(size, x);
#endif
    
#if ( 1 )
    if ( mIter > mIterOld+31 )
    {
        if ( mResid >= mResidOld )
        {
            std::cerr << "Warning: slow convergence (time_step may be too big)";
            std::cerr << " residuals: " << std::scientific << mResidOld << " at iteration " << mIterOld;
            std::cerr << ", " << std::scientific << mResid << " at " << mIter << std::endl;
        }
        mIterOld = mIter;
        mResidOld = mResid;
    }
#endif
    
#if ( 0 )
    if ( mIter > 64 )
        std::cerr << "Solver step " << mIter << " residual " << mResid << std::endl;
#endif
    
    if ( mResid != mResid )
    {
        std::cerr << "Solver diverged: step " << mIter << " resid = not-a-number" << std::endl;
        mResid = INFINITY;
        return true;
    }
    
    if ( mIter > mIterMax )
        return true;
    
    return ( mResid < mResidMax );
}


/**
 By default, the preconditionning operator is the identity
 */
void LinearSolvers::LinearOperator::precondition(const real* X, real* Y) const
{
    blas_xcopy(size(), X, 1, Y, 1);
}


#pragma mark - Iterative Methods

/**
 Conjugate Gradient, no Preconditionning
 */

void LinearSolvers::CG(const LinearOperator& mat, const real* rhs, real* x, Monitor & monitor, Allocator & allocator)
{
    const unsigned size = mat.size();
    allocator.allocate(size, 4);
    real * d = allocator.bind(0);
    real * s = allocator.bind(1);
    real * r = allocator.bind(2);
    real * q = allocator.bind(3);
    
    double alpha, beta, dold, dnew;
    
    blas_xcopy( size, rhs, 1, r, 1 );
    mat.multiply( x, s );
    blas_xaxpy( size, -1, s, 1, r, 1);            //   r <- rhs - A * x
    blas_xcopy( size, r, 1, d, 1 );               //   d <- r 
    dnew = dot( size, r, r );
        
    while ( ! monitor.finished(size, r) )
    {
        mat.multiply( d, q );                     //   q = A * d
        
        alpha = dnew / dot(size, d, q);
        blas_xaxpy( size,  alpha, d, 1, x, 1 );   //   x += alpha * d
        blas_xaxpy( size, -alpha, q, 1, r, 1 );   //   r -= alpha * q
        
        dold = dnew;
        dnew = dot(size, r, r);
        beta = dnew / dold;
        blas_xscal( size, beta, d, 1 );
        blas_xaxpy( size, 1, r, 1, d, 1 );        //   d = beta * d + r
        
        ++monitor;
    }
    
    allocator.relax();
}


/**
Conjugate Gradient, with Preconditioning
*/

void LinearSolvers::CGP(const LinearOperator& mat, const real* rhs, real* x, Monitor & monitor, Allocator & allocator)
{    
    const unsigned size = mat.size();
    allocator.allocate(size, 4);
    real * d  = allocator.bind(0);
    real * s  = allocator.bind(1);
    real * r  = allocator.bind(2);
    real * q  = allocator.bind(3);

    double alpha, beta, dold, dnew;
    
    blas_xcopy( size, rhs, 1, r, 1 );
    mat.multiply( x, s );
    blas_xaxpy( size, -1, s, 1, r, 1);             //   r = rhs - M * x
    
    mat.precondition( r, d );                      //   d <- inv(M) * r
    
    dnew = dot(size, r, d);
    
    while ( ! monitor.finished(size, r) )
    {
        mat.multiply( d, q );                      //   q = M * d
        
        alpha = dnew / dot(size, d, q);
        blas_xaxpy( size,  alpha, d, 1, x, 1 );    //   x += alpha * d
        blas_xaxpy( size, -alpha, q, 1, r, 1 );    //   r -= alpha * q
        
        mat.precondition( r, s );                  //   s = inv(M) * r;
        
        dold = dnew;
        dnew = dot(size, r, s);
        beta = dnew / dold;
        blas_xscal( size, beta, d, 1 );
        blas_xaxpy( size, 1, s, 1, d, 1 );         //   d = beta * d + s
        
        ++monitor;
    }
    
    allocator.relax();
}


/**
 Bi-Conjugate Gradient
*/

void LinearSolvers::BCG(const LinearOperator& mat, const real* rhs, real* x, Monitor & monitor, Allocator & allocator)
{
    const unsigned size = mat.size();
    allocator.allocate(size, 6);
    real * r  = allocator.bind(0);
    real * rb = allocator.bind(1);
    real * p  = allocator.bind(2);
    real * pb = allocator.bind(3);
    real * q  = allocator.bind(4);
    real * qb = allocator.bind(5);
    
    double alpha, beta, dold, dnew;
    
    blas_xcopy( size, rhs, 1, r, 1 );
    mat.multiply( x, rb );
    blas_xaxpy( size, -1, rb, 1, r, 1);            //   r = rhs - A * x
    
    blas_xcopy( size, r, 1, p, 1 );
    blas_xcopy( size, r, 1, rb, 1 );
    blas_xcopy( size, r, 1, pb, 1 );
    
    dnew = dot(size, rb, r);
    
    while ( ! monitor.finished(size, r) )
    {
        mat.multiply( p, q );                      //   q = A * p
        mat.transMultiply( pb, qb );               //   qb = A' * pb
        
        alpha = dnew / dot(size, pb, q);
        blas_xaxpy( size,  alpha, p, 1, x, 1 );    //   x  += alpha * p
        blas_xaxpy( size, -alpha, q, 1, r, 1 );    //   r  -= alpha * q
        blas_xaxpy( size, -alpha, qb, 1, rb, 1 );  //   rb -= alpha * qb
        
        dold = dnew;
        dnew = dot(size, r, rb);
        beta = dnew / dold;
        blas_xscal( size, beta, p, 1 );
        blas_xaxpy( size, 1, r, 1, p, 1 );         //   p  = beta * p  + r
        blas_xscal( size, beta, pb, 1 );
        blas_xaxpy( size, 1, rb, 1, pb, 1 );       //   pb = beta * pb + rb
    
        ++monitor;
    }
    
    allocator.relax();
}


/**
 Bi-Conjugate Gradient Stabilized
*/

void LinearSolvers::BCGS(const LinearOperator& mat, const real* rhs, real* x, Monitor & monitor, Allocator & allocator)
{
    const unsigned size = mat.size();
    allocator.allocate(size, 5);
    real * r      = allocator.bind(0);
    real * rtilde = allocator.bind(1);
    real * p      = allocator.bind(2);
    real * t      = allocator.bind(3);
    real * v      = allocator.bind(4);

    double rho_1 = 1, rho_2, alpha = 0, beta = 0, omega = 1;
    
    blas_xcopy( size, rhs, 1, r, 1 );
    mat.multiply( x, rtilde );
    blas_xaxpy( size, -1.0, rtilde, 1, r, 1);       // r = rhs - A * x
    blas_xcopy( size, r, 1, rtilde, 1 );
    
    while ( !monitor.finished(size, r) )
    {
        rho_2 = rho_1;
        rho_1 = dot(size, rtilde, r);
        
        if ( rho_1 == 0.0 )
        {
            monitor.finish(2, size, r);
            break;
        }
        
        beta = ( rho_1 / rho_2 ) * ( alpha / omega );
        if ( beta == 0 )
        {
            // p = r;
            blas_xcopy(size, r, 1, p, 1 );
        }
        else {
            // p = r + beta * ( p - omega * v )
            blas_xaxpy(size, -omega, v, 1, p, 1);
#ifdef __INTEL_MKL__
            blas_xaxpby(size, 1.0, r, 1, beta, p, 1);
#else
            blas_xscal(size, beta, p, 1);
            blas_xaxpy(size, 1.0, r, 1, p, 1);
#endif
        }
        
        mat.multiply( p, v );                     // v = A * p;
        alpha = rho_1 / dot(size, rtilde, v);
        
        blas_xaxpy(size, -alpha, v, 1, r, 1);     // r = r - alpha * v;
        blas_xaxpy(size,  alpha, p, 1, x, 1);     // x = x + alpha * p;
        
        mat.multiply( r, t );                     // t = A * r;
        omega = dot(size, t, r) / dot(size, t, t);
        
        if ( omega == 0.0 )
        {
            monitor.finish(3, size, r);
            break;
        }
        
        blas_xaxpy(size,  omega, r, 1, x, 1);     // x = x + omega * r;
        blas_xaxpy(size, -omega, t, 1, r, 1);     // r = r - omega * t;
        
        ++monitor;
    }

    allocator.relax();
}


/**
 Bi-Conjugate Gradient Stabilized with Preconditionning
*/

void LinearSolvers::BCGSP(const LinearOperator& mat, const real* rhs, real* x, Monitor & monitor, Allocator & allocator)
{
    const unsigned size = mat.size();
    allocator.allocate(size, 7);
    real * r      = allocator.bind(0);
    real * rtilde = allocator.bind(1);
    real * p      = allocator.bind(2);
    real * t      = allocator.bind(3);
    real * v      = allocator.bind(4);
    real * phat   = allocator.bind(5);
    real * shat   = allocator.bind(6);

    double rho_1 = 1, rho_2, alpha = 0, beta = 0, omega = 1.0, delta;
    
    blas_xcopy( size, rhs, 1, r, 1 );
    mat.multiply( x, rtilde );
    blas_xaxpy( size, -1.0, rtilde, 1, r, 1);         // r = rhs - A * x
    blas_xcopy( size, r, 1, rtilde, 1 );              // r_tilde = r
    
    while ( ! monitor.finished(size, r) )
    {
        rho_2 = rho_1;
        rho_1 = dot(size, rtilde, r);
        
        if ( rho_1 == 0.0 )
        {
            monitor.finish(2, size, r);
            break;
        }
        
        beta = ( rho_1 / rho_2 ) * ( alpha / omega );
        if ( beta == 0.0 )
        {
            // p = r;
            blas_xcopy(size, r, 1, p, 1 );
        }
        else {
            // p = r + beta * ( p - omega * v )
            blas_xaxpy(size, -omega, v, 1, p, 1);
#ifdef __INTEL_MKL__
            blas_xaxpby(size, 1.0, r, 1, beta, p, 1);
#else
            blas_xscal(size, beta, p, 1);
            blas_xaxpy(size, 1.0, r, 1, p, 1);
#endif
        }
        
        mat.precondition( p, phat );                // phat = PC * p;
        mat.multiply( phat, v );                    // v = M * phat;
        
        delta = dot(size, rtilde, v);
        if ( delta == 0.0 )
        {
            monitor.finish(4, size, r);
            break;
        }
        
        alpha = rho_1 / delta;
        blas_xaxpy(size, -alpha, v, 1, r, 1);       // r = r - alpha * v;
        blas_xaxpy(size,  alpha, phat, 1, x, 1);    // x = x + alpha * phat;
        
        if ( monitor.finished(size, r) )
            break;

        mat.precondition( r, shat );                // shat = PC * r
        mat.multiply( shat, t );                    // t = M * shat
        
        omega = dot(size, t, r) / dot(size, t, t);
        
        if ( omega == 0.0 )
        {
            monitor.finish(3, size, r);
            break;
        }
        
        blas_xaxpy(size,  omega, shat, 1, x, 1);    // x = x + omega * shat
        blas_xaxpy(size, -omega, t, 1, r, 1);       // r = r - omega * t
        
        ++monitor;
    }
    
    allocator.relax();
}
