# Supplementary material for: Self-Organization of Minimal Anaphase Spindle Midzone Bundles
Source: Curr Biol. 2019 Jul 8;29(13):2120–2130.e7. doi: 10.1016/j.cub.2019.05.049 (PMC6616649; doi:10.1016/j.cub.2019.05.049)
Supplement: Data S1. Simulation Files, Related to STAR Methods — This ZIP contains the source code of Cytosim used for this study, and all the configuration files needed to reproduce the simulation figures. Please, refer to the README file included in the package. [file mmc8.zip › Hannabuss2019_simulation_files_fixed/code/cytosim/src/math/matsparsesym4.h]

// Cytosim was created by Francois Nedelec. Copyright 2007-2017 EMBL.

#ifndef MATSPARSESYM4_H
#define MATSPARSESYM4_H

#include <cstdio>
#include "matrix.h"


///real symmetric sparse Matrix, faster equivalent to MatrixSparseSymmetric
/**
 MatrixSparseSymmetric4 uses a sparse storage, with arrays of elements for each column.
 There is also an array nCol[], to specify empty columns.
 The same storage is used for multiplication.
 */
class MatrixSparseSymmetric4 : public Matrix
{
    
private:
    
    ///Element describes an element in a sparse matrix
    // The elements are stored per columns, that is how the column index is known
    struct Element 
    {
        real val;    ///< The value of the element
        index_type  indx;   ///< The index of the line
    };
    
    ///accessory function for qsort:
    static int compare( const void *, const void * );
    
private:
        
    /// size of the matrix
    unsigned &   mxSize;
    
    /// size of memory which has been allocated
    unsigned int mxAllocated;
    
    /// array [size][indx] holding the Element for the 'indx' column
    Element ** col;
    
    ///number of elements in each column: colSize[indx] is the number of elements in column 'indx'
    unsigned int  * colSize;
    
    ///numer of element allocated in each column
    unsigned int  * colMax;
    
    ///nCol[ii] is the index of the first non-empty column of index >= ii
    unsigned int  * nCol;
    
    /// allocate column to hold nb values
    void allocateColumn( index_type column_index, unsigned int nb_values );
    
public:
    
    //size of (square) matrix
    unsigned int size() const { return mxSize; }

    /// base for destructor
    void deallocate();
    
    /// default constructor
    MatrixSparseSymmetric4();
    
    /// default destructor
    virtual ~MatrixSparseSymmetric4()  { deallocate(); }
    
    /// set all the element to zero
    void makeZero();
    
    /// allocate the matrix to hold ( sz * sz )
    void allocate( unsigned int sz );
        
    /// returns the address of element at (x, y), no allocation is done
    real* addr( index_type x, index_type y ) const;
    
    /// returns the address of element at (x, y), allocating if necessary
    real& operator()( index_type x, index_type y );
    
    /// scale the matrix by a scalar factor
    void scale( real a );
    
    /// add the diagonal block ( x, x, x+sx, x+sx ) from this matrix to M
    void addDiagonalBlock(real* mat, unsigned ldd, index_type si, unsigned nb) const;
    
    /// add upper triangular half of 'this' block ( idx, idx, idx+siz, idx+siz ) to `mat`
    void addTriangularBlock(real* mat, index_type ldd, index_type si, unsigned nb, unsigned dim) const;
    
    ///optional optimization that may accelerate multiplications by a vector
    void prepareForMultiply();
    
    /// multiplication of a vector: Y = Y + M * X, dim(X) = dim(M)
    void vecMulAdd( const real* X, real* Y ) const;
    
    /// 2D isotropic multiplication of a vector: Y = Y + M * X
    void vecMulAddIso2D( const real* X, real* Y ) const;
    
    /// 3D isotropic multiplication of a vector: Y = Y + M * X
    void vecMulAddIso3D( const real* X, real* Y ) const;
    
    /// true if matrix is non-zero
    bool nonZero() const;
    
    /// number of element which are non-zero
    unsigned int  nbElements() const;
    
    /// returns a string which a description of the type of matrix
    std::string what() const;
    
    /// printf debug function in sparse mode: i, j : value
    void printSparse(std::ostream&) const;
    
    /// debug function
    int bad() const;
};


#endif
