# Supplementary material for: Self-Organization of Minimal Anaphase Spindle Midzone Bundles
Source: Curr Biol. 2019 Jul 8;29(13):2120–2130.e7. doi: 10.1016/j.cub.2019.05.049 (PMC6616649; doi:10.1016/j.cub.2019.05.049)
Supplement: Data S1. Simulation Files, Related to STAR Methods — This ZIP contains the source code of Cytosim used for this study, and all the configuration files needed to reproduce the simulation figures. Please, refer to the README file included in the package. [file mmc8.zip › Hannabuss2019_simulation_files_fixed/code/cytosim/src/math/random.h]

// Cytosim was created by Francois Nedelec. Copyright 2007-2017 EMBL.
#ifndef RANDOM_H
#define RANDOM_H

#include <stdint.h>
#include <cmath>
#include "real.h"

#define SFMT_MEXP 19937
#include "SFMT.h"


/// Random Number Generator
/**
 The generation of random bits is done with Mersenne Twister from U. of Hiroshima
 
 http://en.wikipedia.org/wiki/Mersenne_twister
 http://www.math.sci.hiroshima-u.ac.jp/~m-mat/MT/emt.html
 
 This class provides convenient functions to generate floating points numbers,
 following different distributions, and other convenient functions.
*/
class Random
{
private:

    /// Mersenne Twister state variables
    sfmt_t    sfmt;
    
    /// alias to start of the Mersenne Twister data vector
    uint32_t *const sfmt_buffer;
    
    /// pointer to access current value
    uint32_t const* sfmt_ptr;
    
    /// extract next Mersenne Twister 32 random bits
    inline uint32_t URAND32()
    {
        if ( sfmt_ptr <= sfmt_buffer )
        {
            sfmt_gen_rand_all(&sfmt);
            sfmt_ptr = sfmt_buffer + SFMT_N32;
        }
        --sfmt_ptr;
        return *sfmt_ptr;
    }
    
    /// extract next Mersenne Twister 32 random bits
    inline int32_t RAND32()
    {
        return static_cast<int32_t>(URAND32());
    }
    
    inline uint64_t URAND64()
    {
        sfmt_ptr -= 2;
        if ( sfmt_ptr < sfmt_buffer )
        {
            sfmt_gen_rand_all(&sfmt);
            sfmt_ptr = sfmt_buffer + SFMT_N32 - 2;
        }
        return *reinterpret_cast<uint64_t const*>(sfmt_ptr);
    }
    
    inline int64_t RAND64()
    {
        return static_cast<int64_t>(URAND64());
    }

private:
    
    /// the last bit in a 32-bits integer
    static const uint32_t BIT31 = 1U << 31, FRAC32 = 0x7FFFFFU, EXPON32 = 127U << 23;
    
    /// exponent for a double precision float
    static const uint64_t BIT63 = 1ULL << 63, EXPON64 = 1023ULL << 52;
    
    /// used by gauss()
    real    gauss_buffer[SFMT_N32];
    
    real *  gauss_ptr;
    
    /// refill array `gauss_buffer` with normal law N(0,1). Set gauss_ptr
    void  gauss_refill();

public:
            
    /// Constructor sets the state vector to zero
    Random();
    
    /// destructor
    ~Random();
    
    uint32_t const* buffer() const { return sfmt_buffer; }
    
    void      refill()
    {
        sfmt_gen_rand_all(&sfmt);
        sfmt_ptr = sfmt_buffer + SFMT_N32;
    }
    
    /// true if state vector is not entirely zero
    bool      seeded() const;

    /// seed with integer
    void      seed(const uint32_t s)
    {
        sfmt_init_gen_rand(&sfmt, s);
        sfmt_gen_rand_all(&sfmt);
        sfmt_ptr = sfmt_buffer + SFMT_N32;
    }
    
    /// seed with time()
    uint32_t  seedTimer();

    /// unsigned integer in [0,2^32-1]
    uint32_t  pint()                     { return URAND32(); }
    
    /// unsigned integer in [0,n-1] for n < 2^32
    uint32_t  pint(const uint32_t n)     { return uint32_t(URAND32()*0x1p-32*n); }
    
    /// unsigned integer in [0,n] for n < 2^32
    uint32_t  pint_inc(const uint32_t n) { return uint32_t(URAND32()*0x1p-32*(n+1)); }
    
    /// integer in [0,n] for n < 2^32, (slow) integer based algorithm
    uint32_t  pint_slow(const uint32_t n);
    
    /// a random unsigned integer with exactly `b` bit equal to `1`
    uint32_t  pint_bits(int b);
    
    /// signed integer in [-2^31+1,2^31-1]; inlined for speed
    int32_t   sint()                     { return RAND32(); }
    
    /// integer in [-N, N], boundaries included
    int32_t   sint_inc(const int32_t n)  { return pint( 2*n+1 ) - n; }
    
    /// integer in [1-N, N-1], i.e. in ]-N,N[ with boundaries excluded
    int32_t   sint(const int32_t n)      { return pint( 2*n-1 ) - n + 1; }
    
    /// random integer in [low, high]  ( = low + pint(1+high-low) )
    int32_t   int_range(const int32_t low, const int32_t high)
    {
        if ( high >= low )
            return low + pint( 1 + high - low );
        else
            return high + pint( 1 + low - high );
    }

    /// integer in [0 N], with probabilities given in ratio[] of size N, with sum(ratio)>0
    uint32_t  pint_ratio(uint32_t n, const int ratio[]);

    /// integer k of probability distribution p(k,E) = exp(-E) * pow(E,k) / factorial(k)
    uint32_t  poisson(real E);
    
    /// integer k of probability distribution p(k,E) = EL * pow(E,k) / factorial(k)
    uint32_t  poissonE(real EL);
    
    /// integer k of probability distribution p(k,E) = exp(-E) * pow(E,k) / factorial(k)
    uint32_t  poisson_knuth(real E);

    /// number of successive unsuccessful trials, when success has probability p (result >= 0)
    uint32_t  geometric(real p);

    /// number of sucesses among n trials of probability p
    uint32_t  binomial(int n, real p);
    
    
#if ( 1 )  // 0 = enable crazy optimization
    /// returns true with probability (p), and false with probability (1-p)
    bool      test(const real& p)        { return ( URAND32() <  p * 0x1p32 ); }
    /// returns true with probability (1-p), and false with probability (p)
    bool      test_not(const real& p)    { return ( URAND32() >= p * 0x1p32 ); }
#else
    /// returns true with probability p, and false with probability (1-p)
    bool      test(const real& p)
    {
        //this bithack might be faster, using only 23 bits, but fails if p < ~1/2^23:
        union { uint32_t i; float f; } tmp;
        tmp.i = ( URAND32() >> 9 ) | EXPON32;
        return ( tmp.f < p + 1 );
    }
    bool      test_not(const real& p)
    {
        //this bithack might be faster, using only 23 bits, but fails if p < ~1/2^23:
        union { uint32_t i; float f; } tmp;
        tmp.i = ( URAND32() >> 9 ) | EXPON32;
        return ( tmp.f > p + 1 );
    }
#endif
    
    /// true with probability p / 2^32
    bool      test_uint(uint32_t p)      { return URAND32() < p; }
    
    /// True  or  False  with equal chance
    bool      flip()                     { return URAND32() & 1024U; } //any bit could be used
    
    /// returns -1  or  1 with equal chance
    int       sflip()                    { return URAND32() & 1024U ? -1 : 1; }

    /// True with probability 1/4
    bool      flip_4th()                 { return URAND32() < 1<<30; }
  
    /// return the sign of `a` if `a != 0` and -1 or +1 randomly, if `a == 0`
    int       sign_exc(const real a);
    
    /// fast (dirty) random float in [0,1[, requires IEEE Standard 754
    float     pfloat23()
    {
        //by setting random bits for the fraction-bits of a float IEEE 754, 
        //we get a random number between 1 and 2. We substract 1.0,
        //but that drops the lower bits, reducing the precision
        union { uint32_t i; float f; } tmp;
        tmp.i = EXPON32 | ( URAND32() >> 9 );
        return tmp.f - 1.0f;
    }
    
    /// random float in [0,1[, requires IEEE Standard 754 
    float     pfloat();
    
    /// random float in ]-1,1[, requires IEEE Standard 754
    float     sfloat();
    
    /// slow random double in [0,1[, using two uint32_t to set all the fraction bits, requires IEEE Standard 754
    double    pdouble();
    
    /// slow random double in ]-1,1[, using two uint32_t to set all the fraction bits, requires IEEE Standard 754
    double    sdouble();
    
    /// positive real number in [0,1[, zero included
    real      preal()                    { return URAND32() * 0x1p-32; }
    
    /// positive real number in [0,n[ = n * preal() : deprecated, use preal() * n
    //real      preal(const real n)        { return n * ( URAND32() * 0x1p-32 ); }
    
    /// signed real number in ]-1,1[, boundaries excluded
    real      sreal()                    { return RAND32() * 0x1p-31; }
    
    /// signed real number in ]-1/2, 1/2[, boundaries excluded
    real      sreal_half()               { return RAND32() * 0x1p-32; }

    /// non-zero real number in ]0,1]
    real      preal_exc()                { return URAND32() * 0x1p-32 + 0x1p-32; }
    
    
    /// non-zero real number in ]0,n]
    real      preal_exc(real n)          { return preal_exc() * n; }
    
    /// real number uniformly distributed in [a,b[
    real      real_uniform(real a, real b) { return a + preal() * ( b - a ); }
    
    
    /// random Gaussian number, following a normal law N(0,1)
    real      gauss()
    {
        while ( gauss_ptr <= gauss_buffer )
            gauss_refill();
        --gauss_ptr;
        return *gauss_ptr;
    }

    /// set two independent random numbers, both following a normal law N(0,v*v)
    void      gauss_set(real &, real &, const real& v);

    /// fill array `vec` with independent random numbers following normal law N(0,1).
    void      gauss_set(real vec[], size_t n);
    
    /// fill array `vec` with independent random numbers following normal law N(0,v*v).
    void      gauss_set(real vec[], size_t n, const real& v);
    
    /// fill array `vec` with normal law N(0,1). Return number of values set
    size_t    gauss_refill(real vec[], size_t n);

    /// signed real number, following a normal law N(0,1), slower algorithm
    void      gauss_slow(real &, real&);
    
    /// random in [0, inf[, with P(x) = exp(-x), mean = 1.0, variance = 1.0
    real      exponential() { return -log( URAND32() * 0x1p-32 + 0x1p-32 );  }
    
    /// exponentially distributed positive real, with P(x) = exp(-x/E) / E,  parameter E is 1/Rate
    real      exponential(const real E) { return -E * log( URAND32() * 0x1p-32 + 0x1p-32 );  }

    /// uniform choice among two given values
    template<typename T>
    T         choice(const T& x, const T& y)
    {
        if ( flip() )
            return x;
        else
            return y;
    }
    
    /// uniform choice within an array of `size` values
    template<typename T>
    T         choice(const T val[], int size)
    {
        return val[ pint(size) ];
    }
    
    /// uniform shuffling of array `T[]`.
    /** Algorithm from knuth's The Art of Programming, Vol 2 chp. 3.4.2 */
    template <typename T> 
    void mix(T val[], int size)
    {
        int  jj = size, kk;
        while ( jj > 1 )
        {
            kk = URAND32() % jj;
            --jj;
            T tmp   = val[jj];
            val[jj] = val[kk];
            val[kk] = tmp;
        }
    }
        
};


/**
 Linear congruential random number generator
 The coefficients are found in Numerical Recipes 3rd Ed. Chapter 7
 See also http://en.wikipedia.org/wiki/Linear_congruential_generator
 
 The low-order bits should never be relied on for any degree of randomness whatsoever. 
 To use the topmost bit:
 @code 
   if ( z & 0x80000000U )
 @endcode
 */

inline uint32_t lcrng1(uint32_t z) { return z * 2024337845U + 797082193U; }

inline uint32_t lcrng2(uint32_t z) { return z * 279470273U + 4294967291U; }

inline uint32_t lcrng3(uint32_t z) { return z * 1372383749U + 1289706101U; }

inline uint32_t lcrng4(uint32_t z) { return z * 1103515245U + 12345U; }

inline uint32_t lcrng3(uint32_t z, int n)
{
    uint32_t r = lcrng3(z);
    for ( int c = 0; c < n; ++c )
        r = lcrng3(r);
    return r;
}

#endif  //RANDOM_H
