# Supplementary material for: Self-Organization of Minimal Anaphase Spindle Midzone Bundles
Source: Curr Biol. 2019 Jul 8;29(13):2120–2130.e7. doi: 10.1016/j.cub.2019.05.049 (PMC6616649; doi:10.1016/j.cub.2019.05.049)
Supplement: Data S1. Simulation Files, Related to STAR Methods — This ZIP contains the source code of Cytosim used for this study, and all the configuration files needed to reproduce the simulation figures. Please, refer to the README file included in the package. [file mmc8.zip › Hannabuss2019_simulation_files_fixed/code/cytosim/src/math/vector3.h]

// Cytosim was created by Francois Nedelec. Copyright 2007-2017 EMBL.
#ifndef VECTOR3_H
#define VECTOR3_H


#include "real.h"
#include "assert_macro.h"

#include <iostream>
#include <sstream>
#include <iomanip>
#include <cstdio>
#include <cmath>

/// Vector3 is a vector with 3 `real` components.
/**
 Note: We assume that the coordinates XX, YY and ZZ are adjacent in memory,
 allowing easy conversion operators to and from C-array.
 Although this is not guaranteed by the C-standard, this is usually the case.
 */
class Vector3
{
    
public:
    
    /// dimensionality is 3
    static unsigned dimensionality() { return 3; }
    
    /// coordinates are public
    real XX, YY, ZZ;
    
    
    /// by default, coordinates are not initialized
    Vector3() {}
    
    /// construct from values
    Vector3(const real x, const real y, const real z) : XX(x), YY(y), ZZ(z) {}
    
    /// construct from address
    Vector3(const real v[]) : XX(v[0]), YY(v[1]), ZZ(v[2]) {}

    /// construct from array of size d
    Vector3(const real v[], int d)
    {
        if ( d > 2 )
        {
            XX = v[0];
            YY = v[1];
            ZZ = v[2];
        }
        else
        {
            if ( d > 1 )
            {
                XX = v[0];
                YY = v[1];
            }
            else
            {
                if ( d > 0 )
                    XX = v[0];
                else
                    XX = 0;
                YY = 0;
            }
            ZZ = 0;
        }
    }

    /// create new Vector with coordinates from the given array
    static Vector3 make(const real b[]) { return Vector3(b[0], b[1], b[2]); }

    /// destructor (is not-virtual: do not derive from this class)
    ~Vector3() {}
    
    
    /// address of coordinate array
    real * data()                { return &XX; }
    
    /// constant address of coordinate array
    real const* data()     const { return &XX; }
    
#if ( 1 )    
    /// implicit conversion to a modifiable real pointer
    operator real*()             { return &XX; }
    
    /// implicit conversion to a constant real pointer
    operator const real*() const { return &XX; }
#else
    /// value of a coordinate
    real operator[](unsigned ii) const
    {
        assert_true(ii<3);
        return (&XX)[ii];
    }
    
    /// modifiable access to individual coordinates
    real& operator[](int ii)
    {
        assert_true(ii<3);
        return (&XX)[ii];
    }
#endif
    
    /// copy coordinates from array of size d
    void get(const real v[], const int& d)
    {
        if ( d > 2 )
        {
            XX = v[0];
            YY = v[1];
            ZZ = v[2];
        }
        else
        {
            if ( d > 1 )
            {
                XX = v[0];
                YY = v[1];
            }
            else
            {
                if ( d > 0 )
                    XX = v[0];
                else
                    XX = 0;
                YY = 0;
            }
            ZZ = 0;
        }
    }
    
    /// replace coordinates by the ones provided
    void get(const float b[])
    {
        XX = b[0];
        YY = b[1];
        ZZ = b[2];
    }
    
    /// replace coordinates by the ones provided
    void get(const double b[])
    {
        XX = b[0];
        YY = b[1];
        ZZ = b[2];
    }
    
    /// copy coordinates to given array
    void put(float b[]) const
    {
        b[0] = XX;
        b[1] = YY;
        b[2] = ZZ;
    }
    
    /// copy coordinates to given array
    void put(double b[]) const
    {
        b[0] = XX;
        b[1] = YY;
        b[2] = ZZ;
    }
    
    /// add content to given address
    void add_to(real b[]) const
    {
        b[0] += XX;
        b[1] += YY;
        b[2] += ZZ;
    }
    
    /// add content scaled by `alpha` to given address
    void add_to(real alpha, real b[]) const
    {
        b[0] += alpha * XX;
        b[1] += alpha * YY;
        b[2] += alpha * ZZ;
    }

    /// add content `n` times to array `b` of size `ldd*n`
    void add_to(real b[], int n, int ldd) const
    {
        for ( int i = 0; i < n; ++i )
        {
            b[ldd*i  ] += XX;
            b[ldd*i+1] += YY;
            b[ldd*i+2] += ZZ;
        }
    }

    /// subtract to given address
    void sub_to(real b[]) const
    {
        b[0] -= XX;
        b[1] -= YY;
        b[2] -= ZZ;
    }
    
    /// add content scaled by `alpha` to given address
    void sub_to(real alpha, real b[]) const
    {
        b[0] -= alpha * XX;
        b[1] -= alpha * YY;
        b[2] -= alpha * ZZ;
    }
    
    /// set coordinates to zero
    void zero()
    {
        XX = 0;
        YY = 0;
        ZZ = 0;
    }

    /// change coordinates
    void set(const real x, const real y, const real z)
    {
        XX = x;
        YY = y;
        ZZ = z;
    }

    /// change signs of all coordinates
    void oppose()
    {
        XX = -XX;
        YY = -YY;
        ZZ = -ZZ;
    }
    
    //------------------------------------------------------------------
    
    /// the square of the standard norm
    real normSqr() const
    {
        return XX*XX + YY*YY + ZZ*ZZ;
    }

    
    /// the standard norm = sqrt(x^2+y^2+z^2)
    real norm() const
    {
        return sqrt(XX*XX + YY*YY + ZZ*ZZ);
    }

    /// the 2D norm = sqrt(x^2+y^2)
    real normXY() const
    {
        return sqrt(XX*XX + YY*YY);
    }

    /// the 2D norm = sqrt(x^2+z^2)
    real normXZ() const
    {
        return sqrt(XX*XX + ZZ*ZZ);
    }
    
    /// the 2D norm = sqrt(y^2+z^2)
    real normYZ() const
    {
        return sqrt(YY*YY + ZZ*ZZ);
    }

    /// square of the distance to other point == (a-this).normSqr()
    real distanceSqr(Vector3 const& a) const
    {
        return (a.XX-XX)*(a.XX-XX) + (a.YY-YY)*(a.YY-YY) + (a.ZZ-ZZ)*(a.ZZ-ZZ);
    }
    
    /// distance to other point == (a-this).norm()
    real distance(Vector3 const& a) const
    {
        return sqrt((a.XX-XX)*(a.XX-XX) + (a.YY-YY)*(a.YY-YY) + (a.ZZ-ZZ)*(a.ZZ-ZZ));
    }
    
    /// returns  min(x, y, z)
    real minimum() const
    {
        if ( XX > YY )
            return ( YY > ZZ ? ZZ : YY );
        else
            return ( ZZ > XX ? XX : ZZ );
    }
    
    /// returns  max(x, y, z)
    real maximum() const
    {
        if ( XX > YY )
            return ( XX > ZZ ? XX : ZZ );
        else
            return ( ZZ > YY ? ZZ : YY );
    }
    
    /// the infinite norm = max(|x|, |y|, |z|)
    real norm_inf() const
    {
        real x = fabs(XX);
        real y = fabs(YY);
        real z = fabs(ZZ);
        if ( x > y )
            return ( x > z ? x : z );
        else
            return ( z > y ? z : y );
    }
    
    /// true if no component is NaN
    bool valid() const
    {
        return ( XX == XX ) && ( YY == YY ) && ( ZZ == ZZ );
    }
    
    /// true if all components are zero
    bool null() const
    {
        return ( XX == 0 ) && ( YY == 0 ) && ( ZZ == 0 );
    }

    /// normalize to norm=n
    void normalize(const real n = 1.0)
    {
        real s = n / norm();
        XX *= s;
        YY *= s;
        ZZ *= s;
    }
    
    /// returns the colinear vector of norm=n
    const Vector3 normalized(const real n = 1.0) const
    {
        real sn = n / norm();
        return Vector3(XX*sn, YY*sn, ZZ*sn);
    }

    //------------------------------------------------------------------
    
    /// returns a perpendicular vector, of comparable but unspecified norm
    const Vector3 orthogonal() const
    {
        if ( fabs(XX) < fabs(YY) )
        {
            if ( fabs(XX) < fabs(ZZ) )
                return Vector3(0.0, -ZZ,  YY); //XX is the smallest
            else
                return Vector3( YY, -XX, 0.0); //ZZ is the smallest
        }
        else
        {
            if ( fabs(YY) < fabs(ZZ) )
                return Vector3(-ZZ, 0.0,  XX); //YY is the smallest
            else
                return Vector3( YY, -XX, 0.0); //ZZ is the smallest
        }
    }

    /// returns a perpendicular vector, of norm `n`
    const Vector3 orthogonal(const real n) const
    {
        if ( fabs(XX) < fabs(YY) )
        {
            if ( fabs(XX) < fabs(ZZ) )
            {
                // XX is the smallest component
                real s = n / sqrt(YY*YY+ZZ*ZZ);
                return Vector3(0.0, -s*ZZ, s*YY);
            }
            else
            {
                // ZZ is the smallest component
                real s = n / sqrt(XX*XX+YY*YY);
                return Vector3(s*YY, -s*XX, 0.0);
            }
        }
        else
        {
            if ( fabs(YY) < fabs(ZZ) )
            {
                // YY is the smallest component
                real s = n / sqrt(XX*XX+ZZ*ZZ);
                return Vector3(-s*ZZ, 0.0, s*XX);
            }
            else
            {
                // ZZ is the smallest component
                real s = n / sqrt(XX*XX+YY*YY);
                return Vector3(s*YY, -s*XX, 0.0);
            }
        }
    }
    
    /// returns a vector perpendicular to *this, close to `d`, and of norm = `n`
    const Vector3 orthogonal(Vector3 d, const real n)
    {
        d -= ( ( d * (*this) ) / normSqr() ) * (*this);
        return d.normalized(n);
    }

    /**
     Set vectors 'ex' and 'ey' to build an orthonormal basis (this, ex, ey),
     assuming that 'norm(*this) == 1'
     
     From `Building an Orthonormal Basis, Revisited`,
     Tom Duff et al. Journal of Computer Graphics Techniques Vol. 6 N.1, 2017
     */
    void orthonormal(Vector3& ex, Vector3& ey) const
    {
#ifndef NDEBUG
        if ( normSqr() < 0.9 )
        {
            // this should not happen...
            ex = orthogonal(1);
            ey = cross(*this, ex).normalized(1);
            std::clog << "rescued orthonormal(" << toString() << ")\n";
        }
#endif
#ifdef REAL_IS_FLOAT
        real s = copysignf(1.0f, ZZ);
#else
        real s = copysign(1.0, ZZ);
#endif
#if ( 1 )
        /// optimized version by Marc B. Reynolds
        const real a = YY / ( ZZ + s );
        const real b = YY * a;
        const real c = XX * a;
        // below normSqr(ex) = normSqr(this) + a*a*(normSqr(this)-s*s)
        ex.set(-ZZ - b, c, XX);
        ey.set(s * c, s * b - 1.0, s * YY);
        //if you do not mind an inverted basis, use  ey.set(c, b-s, YY);
#else
        /// original code from Duff et al.
        const real a = -1.0 / ( ZZ + s );
        const real b = XX * YY * a;
        // below normSqr(ex) = 1 + x*x*a*a*(normSqr(this)-s*s)
        ex.set(1.0 + s * XX * XX * a, s * b, -s * XX);
        ey.set(b, s + YY * YY * a, -YY);
#endif
    }
    
    
    /// return unit vector obtained by rotating `n` around `*this`, by angle defined by cosinus and sinus
    /**
     The result is a Vector orthogonal to *this
     */
    const Vector3 rotate(Vector3 const& n, real cs, real sn)
    {
        //Set two orthogonal vector to 'd' in arbitrary directions
        Vector3 e, f;
        orthonormal(e, f);
        // compute coordinates of n in reference frame (e, f):
        real ne = n * e;
        real nf = n * f;
        // normalization factor:
        real s = 1.0 / sqrt( ne * ne + nf * nf );
        // rotate 'n' by an angle defined by cs and sn:
        return (( ne * cs + nf * sn ) * s ) * e + (( nf * cs - ne * sn ) * s ) * f;
    }

    /// convert from cartesian to spherical coordinates ( r, theta, phi )
    const Vector3 spherical() const
    {
        return Vector3(sqrt(XX*XX+YY*YY+ZZ*ZZ),
                       atan2(YY, XX),
                       atan2(sqrt(XX*XX+YY*YY), ZZ));
    }
    
    /// convert from spherical to cartesian coordinates ( x, y, z )
    const Vector3 cartesian() const
    {
        return Vector3(XX*cos(YY)*sin(ZZ),
                       XX*sin(YY)*sin(ZZ),
                       XX*cos(ZZ));
    }
    
    //------------------------------------------------------------------
    
    /// addition of two vectors
    friend const Vector3 operator +(Vector3 const& a, Vector3 const& b)
    {
        return Vector3(a.XX+b.XX, a.YY+b.YY, a.ZZ+b.ZZ);
    }
    
    /// subtraction of two vectors
    friend const Vector3 operator -(Vector3 const& a, Vector3 const& b)
    {
        return Vector3(a.XX-b.XX, a.YY-b.YY, a.ZZ-b.ZZ);
    }
    
    /// unary + operator does nothing
    friend const Vector3 operator +(Vector3 const& b)
    {
        return b;
    }
    
    /// opposition of a vector
    friend const Vector3 operator -(Vector3 const& b)
    {
        return Vector3(-b.XX, -b.YY, -b.ZZ);
    }
    
    /// returns the element-by-element product
    const Vector3 e_mul(const real b[]) const
    {
        return Vector3(XX*b[0], YY*b[1], ZZ*b[2]);
    }

    /// returns the element-by-element division
    const Vector3 e_div(const real b[]) const
    {
        return Vector3(XX/b[0], YY/b[1], ZZ/b[2]);
    }
    
    /// returns a vector with each element squared
    const Vector3 e_squared() const
    {
        return Vector3(XX*XX, YY*YY, ZZ*ZZ);
    }
    
    /// returns sum of all coordinates
    real e_sum() const
    {
        return XX + YY + ZZ;
    }

    
    /// cross product of two vectors
    friend const Vector3 cross(Vector3 const& a, Vector3 const& b)
    {
        return Vector3(a.YY * b.ZZ - a.ZZ * b.YY,
                       a.ZZ * b.XX - a.XX * b.ZZ,
                       a.XX * b.YY - a.YY * b.XX);
    }

    
    /// scalar product of two vectors
    friend real operator *(Vector3 const& a, Vector3 const& b)
    {
        return a.XX*b.XX + a.YY*b.YY + a.ZZ*b.ZZ;
    }
    
    /// multiplication by scalar s
    friend const Vector3 operator *(Vector3 const& a, const real s)
    {
        return Vector3(s*a.XX, s*a.YY, s*a.ZZ);
    }
    
    /// mutiplication by scalar s
    friend const Vector3 operator *(const real s, Vector3 const& a)
    {
        return Vector3(s*a.XX, s*a.YY, s*a.ZZ);
    }
    
    /// division by scalar s
    friend const Vector3 operator /(Vector3 const& a, const real s)
    {
        return Vector3(a.XX/s, a.YY/s, a.ZZ/s);
    }
    
    /// addition of another vector b
    void operator +=(Vector3 const& b)
    {
        XX += b.XX;
        YY += b.YY;
        ZZ += b.ZZ;
    }
    
    /// subtraction of another vector b
    void operator -=(Vector3 const& b)
    {
        XX -= b.XX;
        YY -= b.YY;
        ZZ -= b.ZZ;
    }
    
    /// multiplication by a scalar
    void operator *=(const real b)
    {
        XX *= b;
        YY *= b;
        ZZ *= b;
    }
    
    /// division by a scalar
    void operator /=(const real b)
    {
        XX /= b;
        YY /= b;
        ZZ /= b;
    }
    
    //------------------------------------------------------------------
    
    /// equality test
    friend bool operator ==(Vector3 const& a, Vector3 const& b)
    {
        return ( a.XX==b.XX  &&  a.YY==b.YY  &&  a.ZZ==b.ZZ );
    }
    
    /// non-equality test
    friend bool operator !=(Vector3 const& a, Vector3 const& b)
    {
        return ( a.XX!=b.XX  ||  a.YY!=b.YY  ||  a.ZZ!=b.ZZ );
    }
    
    //------------------------------------------------------------------
    
    /// conversion to a string
    std::string toString() const
    {
        std::ostringstream oss;
        oss << XX << " " << YY << " " << ZZ;
        return oss.str();
    }
    
    /// conversion to ASCII string with given precision
    std::string toString(int w, int p) const
    {
        std::ostringstream oss;
        oss.precision(p);
        oss << std::setw(w) << XX << " ";
        oss << std::setw(w) << YY << " ";
        oss << std::setw(w) << ZZ;
        return oss.str();
    }

    /// print to a file
    void print(FILE * out = stdout) const
    {
        fprintf(out, "  %+9.3f %+9.3f %+9.3f", XX, YY, ZZ);
    }
    
    /// print to a file, surrounded by parenthesis
    void pprint(FILE * out = stdout) const
    {
        fprintf(out, "( %+9.3f %+9.3f %+9.3f )", XX, YY, ZZ);
    }

    /// print, followed by a new line
    void println(FILE * out = stdout) const
    {
        fprintf(out, "  %+9.3f %+9.3f %+9.3f\n", XX, YY, ZZ);
    }

    //------------------------------------------------------------------
    
    /// add a random component in [-s, s] to each coordinate
    void addRand(real s);
    
    
    /// a vector orthogonal to *this, with `norm == n, chosen randomly and uniformly
    const Vector3 randOrthoU(real n) const;
    
    /// a vector orthogonal to *this, with `norm <= n`, chosen randomly and uniformly
    const Vector3 randOrthoB(real n) const;
    
    
    /// Vector with random independent coordinates in [0,+1]
    static const Vector3 prand();
    
    /// Vector with random independent coordinates in [0,+n]
    static const Vector3 prand(real n);
    
    /// Vector with random independent coordinates in [-1,+1]
    static const Vector3 srand();
    
    /// Vector with random independent coordinates in [-n,+n]
    static const Vector3 srand(real n);
   
    
    /// random Vector of norm = 1; sampling is uniform
    static const Vector3 randU();
    
    /// return a random vector of norm = n; sampling is uniform
    static const Vector3 randU(real n);
    
    
    /// return a random vector of norm <= 1; sampling is uniform
    static const Vector3 randB();
    
    /// return a random vector of norm <= n; sampling is uniform
    static const Vector3 randB(real n);
    
    
    /// return a random vector with Normally distributed coordinates ~ N(0,n)
    static const Vector3 randG(real n);
    
};


//-------------------------- associated global functions -----------------------

/// stream input operator
std::istream & operator >> (std::istream&, Vector3&);

/// stream output operator
std::ostream & operator << (std::ostream&, Vector3 const&);

/// linear interpolation: returns a + x * b
const Vector3 interpolate(Vector3 const& a, real x, Vector3 const& b);

/// square of the distance between two points, equivalent to (a-b).normSqr()
real distanceSqr(Vector3 const& a, Vector3 const& b);

/// distance between two points, equivalent to (a-b).norm()
real distance(Vector3 const& a, Vector3 const& b);


#endif
