# Supplementary material for: Self-Organization of Minimal Anaphase Spindle Midzone Bundles
Source: Curr Biol. 2019 Jul 8;29(13):2120–2130.e7. doi: 10.1016/j.cub.2019.05.049 (PMC6616649; doi:10.1016/j.cub.2019.05.049)
Supplement: Data S1. Simulation Files, Related to STAR Methods — This ZIP contains the source code of Cytosim used for this study, and all the configuration files needed to reproduce the simulation figures. Please, refer to the README file included in the package. [file mmc8.zip › Hannabuss2019_simulation_files_fixed/code/cytosim/src/math/matsparsebandsym.cc]

// Cytosim was created by Francois Nedelec. Copyright 2007-2017 EMBL.

#include "matsparsebandsym.h"
#include "cblas.h"
#include "smath.h"
#include <iomanip>
#include <sstream>

#define FASTER_CODE


const int AVAILABLE_CELL = -1;
const int LAST_IN_COLUMN = -2;


//------------------------------------------------------------------------------
MatrixSparseBandSymmetric::MatrixSparseBandSymmetric()
{
    mxSize    = 0;
    mxAllocated = 0;
    diag      = 1;
    mxAllocated_diag = 0;
    val       = 0;
    mxCol     = 0;
    mxRow     = 0;
}


//------------------------------------------------------------------------------
void MatrixSparseBandSymmetric::allocate( const unsigned int sz, const unsigned int di )
{
    mxSize = sz;
    
    if ( mxSize > mxAllocated )
    {
        if ( val ) delete[] val;
        val = 0;
        
        real ** mxCol_new = new real*[mxSize];
        int  ** mxRow_new = new  int*[mxSize];
        
        unsigned int ii = 0;
        if ( mxCol )
        {
            for ( ; ii < mxAllocated; ++ii )
            {
                mxCol_new[ii] =  mxCol[ii];
                mxRow_new[ii] =  mxRow[ii];
            }
            delete[] mxCol;
            delete[] mxRow;
        }
        for ( ; ii < mxSize; ++ii )
        {
            mxCol_new[ii] = 0;
            mxRow_new[ii] = 0;
        }
        mxCol = mxCol_new;
        mxRow = mxRow_new;
        mxAllocated = mxSize;
    }
    
    assert_true( di < 20 );
    if ( ( val == 0 ) || ( ( di + 1 ) * mxSize > mxAllocated_diag ) )
    {
        if ( val )  delete[] val;
        mxAllocated_diag = ( di + 1 ) * mxAllocated;
        val = new real[mxAllocated_diag];
    }
    diag = di;
}


//------------------------------------------------------------------------------
void MatrixSparseBandSymmetric::deallocate()
{
    if ( val ) delete[] val;
    if ( mxCol )
    {
        for ( unsigned int ii = 0; ii < mxAllocated; ++ii )
            if ( mxCol[ii] )
            {
                delete[] mxCol[ii];
                delete[] mxRow[ii];
            }
        delete[] mxCol;
        delete[] mxRow;
    }
}


//------------------------------------------------------------------------------
void MatrixSparseBandSymmetric::allocateColumn( const unsigned int jj, unsigned int sz )
{
    assert_true( jj < mxSize );
    assert_true( sz > 0 );
    //printf("new S-COL %i %i\n", jj, sz );
    const unsigned chunk = 4;
    sz = ( sz + chunk - 1 ) & ~( chunk -1 );

    real* mxCol_new  = new real[sz];
    int*  mxRow_new  = new  int[sz];
    
    unsigned int ii = 0;
    if ( mxCol[jj] )
    {
        for ( ; mxRow[jj][ii] != LAST_IN_COLUMN ; ++ii )
        {
            mxCol_new[ii] =  mxCol[jj][ii];
            mxRow_new[ii] =  mxRow[jj][ii];
        }
        
        delete[] mxCol[jj];
        delete[] mxRow[jj];
    }
    for ( ; ii < sz-1 ; ++ii )
        mxRow_new[ii] = AVAILABLE_CELL;
    mxRow_new[sz-1] = LAST_IN_COLUMN;
    
    mxCol[jj]  = mxCol_new;
    mxRow[jj]  = mxRow_new;
}


//------------------------------------------------------------------------------
//allocate the position if necessary:
real& MatrixSparseBandSymmetric::operator()( index_type ii, index_type jj )
{
    assert_true( ii < mxSize );
    assert_true( jj < mxSize );
    
    // swap to get ii <= jj (address upper triangle)
    if ( jj < ii )
        std::swap(ii, jj);
    
    if ( jj <= ii+diag )
        return val[ ii+diag*(jj+1) ];
    
    int const* row = mxRow[jj];
    if ( row )
    {
        unsigned int kk = 0;
        for ( kk = 0; row[kk] >= 0; ++kk )
            if ( row[kk] == (int)ii )
                return mxCol[jj][kk];
        
        if ( mxRow[jj][kk] == LAST_IN_COLUMN )
            allocateColumn(jj, kk + 1);

        assert_true( mxCol[jj] != 0 );
        assert_true( mxRow[jj] != 0 );
        assert_true( mxRow[jj][kk] == AVAILABLE_CELL );
        mxRow[jj][kk] = ii;
        mxCol[jj][kk] = 0;
        return mxCol[jj][kk];
    }
    
    allocateColumn(jj, 1);
    assert_true( mxCol[jj] != 0 );
    assert_true( mxRow[jj] != 0 );
    assert_true( mxRow[jj][0] == AVAILABLE_CELL );
    mxRow[jj][0] = ii;
    mxCol[jj][0] = 0;
    return mxCol[jj][0];
}


//------------------------------------------------------------------------------
real* MatrixSparseBandSymmetric::addr( index_type ii, index_type jj) const
{
    assert_true( ii < mxSize );
    assert_true( jj < mxSize );
    
    // swap to get ii <= jj (address upper triangle)
    if ( jj < ii )
        std::swap(ii, jj);
    
    if ( jj <= ii+diag )
        return &( val[ii + diag * (jj+1) ] );
    
    int const* row = mxRow[jj];
    if ( row )
        for ( int kk = 0; row[kk] >= 0; ++kk )
            if ( row[kk] == (int)ii )
                return &( mxCol[jj][kk] );
    
    return 0;
}


//------------------------------------------------------------------------------
void MatrixSparseBandSymmetric::makeZero()
{
    for ( index_type ii = 0; ii < (diag+1)*mxSize; ++ii )
        val[ii] = 0;
    
    for ( index_type ii = 0; ii < mxSize; ++ii )
    {
        if ( mxRow[ii] )
            for ( index_type jj = 0; mxRow[ii][jj] >= 0; ++jj )
                mxRow[ii][jj] = AVAILABLE_CELL;
    }
}

//------------------------------------------------------------------------------
void MatrixSparseBandSymmetric::scale( const real a )
{
    for (index_type ii = 0; ii < (diag+1)*mxSize; ++ii )
        val[ii] *= a;
    
    for (index_type ii = 0; ii < mxSize; ++ii ) if ( mxRow[ii] )
        for ( int jj = 0; mxRow[ii][jj] >= 0; ++jj )
            mxCol[ii][jj] *= a;
}

//------------------------------------------------------------------------------
void MatrixSparseBandSymmetric::addDiagonalBlock(real* mat, const index_type ldd, const index_type x, const unsigned nb) const
{
    assert_true( x + nb <= mxSize );
    
    //set the diagonal, colum by column :
    //set the off-diagonals, line by line :
    for (index_type ii = 0; ii < nb ; ++ii )
    {
        mat[ii+ldd*ii] += val[ ii+x+diag*( ii+x+1 ) ];
        
        for (index_type jj = ii+1; (jj <= ii + diag) && (jj < nb) ; ++jj )
        {
            mat[ii+ldd*jj] += val[ ii+x+diag*( jj+x+1 ) ];
            mat[jj+ldd*ii] += val[ ii+x+diag*( jj+x+1 ) ];
        }
    }
    
    //set the sparse values :
    for (index_type jj = 0; jj < nb; ++jj )
    {
        int * row = mxRow[jj+x];
        if ( row != 0 )
        {
            real* col = mxCol[jj+x];
            for ( ; *row >= 0 ; ++row, ++col )
            {
                if ( *row > (int)x )
                {
                    index_type ii = *row - x;
                    if ( ii < nb )
                    {
                        assert_true( ii < jj );
                        mat[ii+ldd*jj] += * col;
                        mat[jj+ldd*ii] += * col;
                        //printf("Sp %4i %4i % .4f\n", ii, jj, a );
                    }
                }
            }
        }
    }
}


 void MatrixSparseBandSymmetric::addTriangularBlock(real* mat,
                                                    const index_type ldd,
                                                    const index_type si,
                                                    const unsigned nb,
                                                    const unsigned dim) const
{
    assert_true( si + nb <= mxSize );
    
    //set the diagonal, colum by column :
    //set the off-diagonals, line by line :
    for ( index_type ii = 0; ii < nb ; ++ii )
        for ( index_type jj = ii; (jj <= ii + diag) && (jj < nb); ++jj )
            mat[dim*ii+ldd*dim*jj] += val[ ii+si+diag*(jj+si+1) ];
    
    //set the sparse values :
    for ( index_type jj = 0; jj < nb; ++jj )
    {
        int * row = mxRow[jj+si];
        if ( row != 0 )
        {
            real* col = mxCol[jj+si];
            for ( ; *row >= 0 ; ++row, ++col )
            {
                if ( *row > (int)si )
                {
                    index_type ii = *row - si;
                    if ( ii < nb )
                    {
                        assert_true( ii < jj );
                        mat[dim*ii+ldd*dim*jj] += *col;
                        //printf("Sp %4i %4i % .4f\n", ii, jj, a );
                    }
                }
            }
        }
    }
}


//------------------------------------------------------------------------------
int MatrixSparseBandSymmetric::bad() const
{
    if ( mxSize <= 0 ) return 1;
    for ( index_type jj = 0; jj < mxSize; ++jj )
    {
        if ( mxRow[jj] )
        {
            for ( int ii = 0; mxRow[jj][ii] >= 0; ++ii )
                if ( mxRow[jj][ii] >= (int)mxSize ) return 2;
        }
    }
    return 0;
}


//------------------------------------------------------------------------------
void MatrixSparseBandSymmetric::printSparse(std::ostream& os) const
{
    os.precision(8);
    //print the diagonal, colum by column :
    for (index_type ii = 0; ii < mxSize ; ++ii )
    {
        for (index_type jj = ii; (jj <= ii + diag) && (jj < mxSize); ++jj )
        {
            os << ii << " " << jj << " ";
            os << val[ ii + diag * (jj+1) ] << std::endl;
        }
    }
    
    for (index_type jj = 0; jj < mxSize; ++jj ) if ( mxRow[jj] )
    {
        for (index_type ii = 0; mxRow[jj][ii] >= 0; ++ii )
        {
            assert_true( mxRow[jj][ii] < (int)mxSize );
            os << mxRow[jj][ii] << " " << jj << " ";
            os << mxCol[jj][ii] << std::endl;
        }
    }
}

//------------------------------------------------------------------------------
bool MatrixSparseBandSymmetric::nonZero() const
{
    //check the diagonal terms:
    for ( index_type ii = 0; ii < (diag+1)*mxSize; ++ii )
        if ( 0 != val[ii] )
            return true;
    
    //check the sparse terms:
    for ( index_type jj = 0; jj < mxSize; ++jj ) if ( mxRow[jj] )
        for ( index_type ii = 0; mxRow[jj][ii] >= 0; ++ii )
            if ( mxCol[jj][ii] != 0 )
                return true;
    
    //empty matrix:
    return false;
}

//------------------------------------------------------------------------------
unsigned int MatrixSparseBandSymmetric::nbElements() const
{
    //FIX: the diagonal elements are not counted here
    unsigned int cnt = 0;
    for ( index_type jj = 0; jj < mxSize; ++jj )
    {
        if ( mxRow[jj] )
            for ( int ii = 0; mxRow[jj][ii] >= 0; ++ii )
                if ( mxCol[jj][ii] != 0 )
                    ++cnt;
    }
    return cnt;
}

//------------------------------------------------------------------------------
std::string MatrixSparseBandSymmetric::what()  const
{
    std::ostringstream msg;
    msg << "SB " << diag << " (" << nbElements() << ")";
    return msg.str();
}


//------------------------------------------------------------------------------
void MatrixSparseBandSymmetric::vecMulAdd( const real* X, real* Y )  const
{
    
    blas_xsbmv('U', mxSize, diag, 1.0, val, diag+1, X, 1, 1.0, Y, 1);
    
    for ( index_type jj = 0; jj < mxSize; ++jj )
    {
        if ( mxRow[jj] )
        {
            index_type ii = 0;
            while (1)
            {
                if ( mxRow[jj][ii] < 0 ) break;
                unsigned int kk = mxRow[jj][ii];
                assert_true( jj < mxSize );
                assert_true( kk < mxSize );
                assert_true( kk != jj );
                Y[kk] += mxCol[jj][ii] * X[jj];
                Y[jj] += mxCol[jj][ii] * X[kk];
                ++ii;
            }
        }
    }
}

#ifndef FASTER_CODE

//------------------------------------------------------------------------------
void MatrixSparseBandSymmetric::vecMulAddIso2D( const real* X, real* Y ) const
{
    const int D = 2;
    blas_xsbmv('U', size, diag, 1.0, val, diag+1, X+0, D, 1.0, Y+0, D);
    blas_xsbmv('U', size, diag, 1.0, val, diag+1, X+1, D, 1.0, Y+1, D);
    
    int kk;
    for ( index_type jj = 0; jj < mxSize; ++jj )
    {
        if ( mxRow[jj] )
            for ( index_type ii = 0; ( kk = mxRow[jj][ii] ) >= 0; ++ii )
            {
                assert_true( jj < mxSize );
                assert_true( kk < mxSize );
                assert_true( kk != jj );
                blas_xaxpy( D, mxCol[jj][ii], X + D*jj, 1, Y + D*kk, 1 );
                blas_xaxpy( D, mxCol[jj][ii], X + D*kk, 1, Y + D*jj, 1 );
            }
    }
}

//------------------------------------------------------------------------------
void MatrixSparseBandSymmetric::vecMulAddIso3D( const real* X, real* Y ) const
{
    const int D = 3;
    blas_xsbmv('U', size, diag, 1.0, val, diag+1, X+0, D, 1.0, Y+0, D);
    blas_xsbmv('U', size, diag, 1.0, val, diag+1, X+1, D, 1.0, Y+1, D);
    blas_xsbmv('U', size, diag, 1.0, val, diag+1, X+2, D, 1.0, Y+2, D);
    
    int kk;
    for ( index_type jj = 0; jj < mxSize; ++jj )
    {
        if ( mxRow[jj] )
            for ( index_type ii = 0; ( kk = mxRow[jj][ii] ) >= 0; ++ii )
            {
                assert_true( jj < mxSize );
                assert_true( kk < mxSize );
                assert_true( kk != jj );
                blas_xaxpy( D, mxCol[jj][ii], X + D*jj, 1, Y + D*kk, 1 );
                blas_xaxpy( D, mxCol[jj][ii], X + D*kk, 1, Y + D*jj, 1 );
            }
    }
}

#else
//========================================================================
//                        FASTER_CODE
//========================================================================

//------------------------------------------------------------------------------
void MatrixSparseBandSymmetric::vecMulAddIso2D( const real* X, real* Y ) const
{
    const int D = 2;
    int * row;
    real* col;
    real* Y1, * Y2, X1, X2;
    
    blas_xsbmv('U', mxSize, diag, 1.0, val, diag+1, X+0, D, 1.0, Y+0, D);
    blas_xsbmv('U', mxSize, diag, 1.0, val, diag+1, X+1, D, 1.0, Y+1, D);
    
    for ( index_type jj = 0, ll = 0; jj < mxSize; ++jj, ll += D )
    {
        row = mxRow[jj];
        if ( row != 0 )
        {
            col = mxCol[jj];
            
            X1 = X[ll  ];
            X2 = X[ll+1];
            
            Y1 = &Y[ll  ];
            Y2 = &Y[ll+1];
            
            while (1)
            {
                if ( *row < 0 ) break;
                unsigned int kk = 2 * (*row);
                assert_true( kk < 2 * mxSize );
                assert_true( kk != ll );
                
                Y[kk  ] += (*col) * X1;
                Y[kk+1] += (*col) * X2;
                
                *Y1 += (*col) * X[kk  ];
                *Y2 += (*col) * X[kk+1];
                
                ++row;
                ++col;
            }
        }
    }
}

//------------------------------------------------------------------------------
void MatrixSparseBandSymmetric::vecMulAddIso3D( const real* X, real* Y ) const
{
    const int D = 3;
    int * row;
    real* col;
    real* Y1, * Y2, *Y3, X1, X2, X3;
    
    blas_xsbmv('U', mxSize, diag, 1.0, val, diag+1, X+0, D, 1.0, Y+0, D);
    blas_xsbmv('U', mxSize, diag, 1.0, val, diag+1, X+1, D, 1.0, Y+1, D);
    blas_xsbmv('U', mxSize, diag, 1.0, val, diag+1, X+2, D, 1.0, Y+2, D);
    
    for ( index_type jj = 0, ll = 0; jj < mxSize; ++jj, ll += D )
    {
        row = mxRow[jj];
        if ( row != 0 )
        {
            col = mxCol[jj];
            
            X1 = X[ll  ];
            X2 = X[ll+1];
            X3 = X[ll+2];
            
            Y1 = &Y[ll  ];
            Y2 = &Y[ll+1];
            Y3 = &Y[ll+2];
            
            while (1)
            {
                if ( *row < 0 ) break;
                unsigned int kk = D * (*row);
                assert_true( kk < D * mxSize );
                assert_true( kk != ll );
                
                Y[kk  ]   += (*col) * X1;
                Y[kk+1]   += (*col) * X2;
                Y[kk+2]   += (*col) * X3;
                
                *Y1    += (*col) * X[kk  ];
                *Y2    += (*col) * X[kk+1];
                *Y3    += (*col) * X[kk+2];
                
                ++row;
                ++col;
            }
        }
    }
}

#endif
