# Supplementary material for: Self-Organization of Minimal Anaphase Spindle Midzone Bundles
Source: Curr Biol. 2019 Jul 8;29(13):2120–2130.e7. doi: 10.1016/j.cub.2019.05.049 (PMC6616649; doi:10.1016/j.cub.2019.05.049)
Supplement: Data S1. Simulation Files, Related to STAR Methods — This ZIP contains the source code of Cytosim used for this study, and all the configuration files needed to reproduce the simulation figures. Please, refer to the README file included in the package. [file mmc8.zip › Hannabuss2019_simulation_files_fixed/code/cytosim/src/math/matblock.h]

// Cytosim was created by Francois Nedelec. Copyright 2007-2017 EMBL.

#ifndef MATBLOCK_H
#define MATBLOCK_H

#include "assert_macro.h"
#include "matrix.h"
#include <cstdio>

/// A non-symmetric real Matrix, diagonal by blocks.
class MatrixBlock : public Matrix
{    
private:

    /// size of memory which has been allocated
    unsigned int mxAllocated;
    
    /// number of blocks
    unsigned int block_nb;
    
    /// array of pointers to the blocks
    real** block_;
    
    /// array containing the size of each block
    unsigned int*   block_size;
    
    /// array specifying the allocated size of each block
    unsigned int*   block_alc;
        
public:

    /// default constructor
    MatrixBlock();
    
    /// the deallocation
    void deallocate();
    
    /// allocate the matrix to be able to hold nb_block (arg 1) blocks
    void allocate( unsigned int nb_block );
    
    /// allocate block b (arg 1) to be capable of holding (size*size) (arg 2)
    void setBlockSize( unsigned int b, unsigned int size);
    
    /// default destructor
    virtual ~MatrixBlock() { deallocate(); }
    
    
    /// return the address of first element in block ii
    real* block( const unsigned int ii ) const
    {
        assert_true( block_ );
        assert_true( ii < block_nb );
        assert_true( block_[ii] );
        assert_true( block_size[ii] <= block_alc[ii] );
        return block_[ii];
    }
    
    /// returns the number of blocks
    unsigned int nbBlocks() const 
    {
        return block_nb;
    }
    
    /// calculate and return the total size of the matrix
    unsigned int calculateSize();
        
    /// returns the size of block ii
    unsigned int blockSize( const unsigned int ii ) const 
    {
        assert_true( block_ );
        assert_true( ii < block_nb );
        return block_size[ii];
    }
    
    /// the address holding element (ii, jj)
    real* addr( index_type ii, index_type jj ) const;
    
    /// returns the address of element at (x, y), allocating if necessary
    virtual real& operator()( index_type x, index_type y );
    
    /// reset all the values in block ii
    void setBlockToZero( unsigned int ii );
    
    /// reset the entire matrix
    void makeZero();
    
    /// scale block ii
    void scaleBlock( unsigned int ii, real a );
    
    /// scale the entire matrix
    void scale( real a );
    
    /// total number of elements allocated
    unsigned int  nbElements() const;
    
    /// size of the biggest block
    unsigned int  maxBlockSize() const;
    
    /// vector multiplication: Y <- M * X
    void vecMulAdd( const real* X, real* Y) const;
    
    /// vector multiplication: Y <- M * X
    void vecMul( const real* X, real* Y) const;
    
    /// isotropic vector multiplication: Y = Y + M * X, size(X) = size(Y) = 2 * size(M)
    virtual void vecMulAddIso2D( const real* X, real* Y ) const 
    {
        ABORT_NOW("unfinished");
    }
    
    /// isotropic vector multiplication: Y = Y + M * X, size(X) = size(Y) = 3 * size(M)
    virtual void vecMulAddIso3D( const real* X, real* Y ) const 
    {
        ABORT_NOW("unfinished");
    }
    
    /// maximum of the absolute value of all elements
    real maxNorm() const;
    
    /// printf debug function in sparse mode: i, j : value
    void printSparse(std::ostream &) const;
    
    /// returns a string which a description of the type of matrix
    std::string what() const;
};


#endif
