# Supplementary material for: Self-Organization of Minimal Anaphase Spindle Midzone Bundles
Source: Curr Biol. 2019 Jul 8;29(13):2120–2130.e7. doi: 10.1016/j.cub.2019.05.049 (PMC6616649; doi:10.1016/j.cub.2019.05.049)
Supplement: Data S1. Simulation Files, Related to STAR Methods — This ZIP contains the source code of Cytosim used for this study, and all the configuration files needed to reproduce the simulation figures. Please, refer to the README file included in the package. [file mmc8.zip › Hannabuss2019_simulation_files_fixed/code/cytosim/src/blank/blank_param.h]

// Cytosim was created by Francois Nedelec. Copyright 2007-2017 EMBL.
// Created by Francois Nedelec on 6/27/07.

#ifndef BLANK_PARAM_H
#define BLANK_PARAM_H

#include "real.h"
#include <string>
class Glossary;

///The list of parameters for Blank
class BlankParam
{
public:
    
    //--------------------------------------------------------------------------

    unsigned int max;
    real         diffusion, diffusion_dt;
    
    real         time_step;
    real         time;
    
    unsigned int delay;
    unsigned int repeat;
    std::string  config;     //the parameter file
    

    //--------------------------------------------------------------------------
    
    
    /// constructor
    BlankParam()  { clear(); }
    
    virtual ~BlankParam() { }
    
    /// set default values
    void clear();
    
    /// read
    void read(Glossary& glos);

    /// write all values
    void write(std::ostream &) const;
};

#endif
