# Supplementary material for: Self-Organization of Minimal Anaphase Spindle Midzone Bundles
Source: Curr Biol. 2019 Jul 8;29(13):2120–2130.e7. doi: 10.1016/j.cub.2019.05.049 (PMC6616649; doi:10.1016/j.cub.2019.05.049)
Supplement: Data S1. Simulation Files, Related to STAR Methods — This ZIP contains the source code of Cytosim used for this study, and all the configuration files needed to reproduce the simulation figures. Please, refer to the README file included in the package. [file mmc8.zip › Hannabuss2019_simulation_files_fixed/code/cytosim/src/blank/blank.cc]

// Cytosim was created by Francois Nedelec. Copyright 2007-2017 EMBL.
/*
 This is a template for a simulation using Cytosim's libraries
*/

#include "gle.h"
#include "glut.h"
#include "glapp.h"
#include "filewrapper.h"
#include "blank_param.h"
#include "glossary.h"
#include "random.h"

#include "thing.h"

// parameter list:
BlankParam PAM;

// random number generator
extern Random RNG;

//------------------------------------------------------------------------------
#include <pthread.h>

pthread_t       slave;
pthread_mutex_t mutex;
pthread_cond_t  condition;

// simulation time:
real sTime = 0;

// objects:
const unsigned int maxThings = 1024;
Thing things[maxThings];


//------------------------------------------------------------------------------
void simReset()
{
    RNG.seedTimer();

    if ( PAM.max > maxThings ) 
        PAM.max = maxThings;
    
    sTime = 0;
    for(unsigned int s = 0; s < PAM.max; ++s)
        things[s].reset();
}

void simStep()
{
    sTime += PAM.time_step;
    for(unsigned int s = 0; s < PAM.max; ++s)
        things[s].step();
    glApp::postRedisplay();
}

void * simulateForever(void *)
{
    simReset();
    while ( 1 )
    {
        for (unsigned int r = 0; r < PAM.repeat; ++r )
            simStep();
        pthread_cond_wait(&condition, &mutex);
    }
}

//------------------------------------------------------------------------------
void simulateToFile(FILE * out)
{
    for(unsigned int s = 0; s < PAM.max; ++s)
        things[s].write(out, sTime);

    for(unsigned int frame = 1; frame <= PAM.repeat; ++frame )
    {
        while ( sTime < frame * PAM.time ) 
            simStep();
        for (unsigned int s = 0; s < PAM.max; ++s )
            things[s].write(out, sTime);
        fprintf(out, "\n");
    }
}

//------------------------------------------------------------------------------
void processNormalKey(unsigned char c, int x, int y)
{
    switch (c)
    {
        case 'p':
        {
            const unsigned int minDelay = 2;
            if ( PAM.delay < 2*minDelay )
            {
                PAM.delay = minDelay;
                PAM.repeat *= 2;
                if ( PAM.repeat > 1024 )
                    PAM.repeat = 1024;
            }
            else {
                PAM.delay /= 2;
            }
            glApp::flashText("Delay %i ms, %i steps/display", PAM.delay, PAM.repeat);
        } break;
        case 'o':
            if ( PAM.repeat > 1 ) {
                PAM.repeat /= 2;
            }
            else {
                PAM.repeat = 1;
                PAM.delay = ( PAM.delay < 1024 ) ? 2*PAM.delay : 2048;
            }
            glApp::flashText("Delay %i ms, %i steps/display", PAM.delay, PAM.repeat);
            break;
        case 's':
            PAM.repeat = !PAM.repeat;
            //glApp::flashText("Live %i", PAM.repeat);
            break;
        case 'Z':
            simReset();
            glApp::flashText("Reset simulation");
            break;
        case 'z':
            glApp::resetView();
            glApp::flashText("Reset view");
            break;
        case 'r':
            for(unsigned int s = 0; s < PAM.max; ++s)
                things[s].write(stdout, sTime);
            break;
        case 'R':
            PAM.write(std::cout);
            break;
        default:
            glApp::processNormalKey(c,x,y);
            return;
    }

    glutPostRedisplay();
}

/// mouse callback for shift-click, with unprojected mouse position
void  processMouseClick(const Vector3 & a, int)
{
    
    glApp::flashText("click %.1f %.1f %.1f", a.XX, a.YY, a.ZZ);
    glApp::postRedisplay();
}

/// mouse callback for shift-drag, with unprojected mouse positions
void  processMouseDrag(Vector3 & a, const Vector3 & b, int)
{
    
    glApp::flashText("move %.1f %.1f %.1f", b.XX, b.YY, b.ZZ);
    glApp::postRedisplay();
}


///timer callback
void timerFunction(int value)
{
    glutTimerFunc(PAM.delay, timerFunction, 1);
    pthread_cond_signal(&condition);
}

//------------------------------------------------------------------------------
void display()
{
    glClear(GL_COLOR_BUFFER_BIT|GL_DEPTH_BUFFER_BIT);
    
    glApp::currentView().message_bot = "- " + sMath::repr(sTime);

    glPointSize(6);
    glBegin(GL_POINTS);
    pthread_mutex_lock(&mutex);
    for(unsigned int s = 0; s < PAM.max; ++s)
        things[s].display();
    pthread_mutex_unlock(&mutex);
    glEnd();
}

//------------------------------------------------------------------------------
void help()
{
    printf("Blank 1.0 by Francois Nedelec, Copyright EMBL 2007\n"
           "www.cytosim.org\n\n"
           "Command-line options:\n"
           "parameters  display list of parameters\n"
           "help        display this help\n"
           "keys        display list of keyboard controls\n"
           "P=###       set value of parameter `P'\n");
}

void help_keys(std::ostream & os = std::cout)
{
    os << "Blanksim 0.1,  Francois J. Nedelec 2007-2011\n\n";
    glApp::help(os);
    os << "\n Keyboard Controls:\n";
    os << " p o        Increase/decrease display speed\n";
    os << " s          Stop/start simulation\n";
    os << " f          toggle full-screen display\n";
    os << " x          Display XYZ axis\n";
    os << " Z z        Reset simulation, reset view\n";
}

//------------------------------------------------------------------------------
int main(int argc, char* argv[])
{
    //parse the config file
    Glossary glos;
    glos.read_strings(argc+1, argv-1);
    PAM.read(glos);
    
    if ( glos.use_key("help") )
    {
        help();
        help_keys();
        return EXIT_SUCCESS;
    }
    
    if ( glos.use_key("parameters") )
    {
        PAM.write(std::cout);
        return EXIT_SUCCESS;
    }
    
    glutInit(&argc, argv);
    glApp::setDimensionality(2);
    glApp::setScale(10);
    glApp::attachMenu(GLUT_RIGHT_BUTTON);
    glApp::normalKeyFunc(processNormalKey);
    glApp::actionFunc(processMouseClick);
    glApp::actionFunc(processMouseDrag);

    if ( PAM.config.length() )
        glos.read_file(PAM.config);
    
    PAM.read(glos);
    glApp::GP.read(glos);
    glApp::currentView().read(glos);
    glos.warnings(std::clog);
    
    glApp::createWindow(display);
    gle::initialize();
    simReset();
    
    pthread_mutex_init(&mutex, 0);
    pthread_cond_init(&condition, 0);
    pthread_create(&slave, 0, &simulateForever, 0);

    timerFunction(0);
    glutMainLoop();
    return EXIT_SUCCESS;
}
