# Supplementary material for: Self-Organization of Minimal Anaphase Spindle Midzone Bundles
Source: Curr Biol. 2019 Jul 8;29(13):2120–2130.e7. doi: 10.1016/j.cub.2019.05.049 (PMC6616649; doi:10.1016/j.cub.2019.05.049)
Supplement: Data S1. Simulation Files, Related to STAR Methods — This ZIP contains the source code of Cytosim used for this study, and all the configuration files needed to reproduce the simulation figures. Please, refer to the README file included in the package. [file mmc8.zip › Hannabuss2019_simulation_files_fixed/code/cytosim/src/blank/makefile]

# Cytosim was created by Francois Nedelec. Copyright 2007-2017 EMBL.
# makefile  Francois Nedelec 2007.

#-------------------include compiler-specifications-----------------------------

include makefile.inc

#-------------------check compiler and compiler-flags---------------------------

ifeq ($CXX,)
   $(error No compiler defined for $$(MACHINE)=$(MACHINE))
endif

ifeq ($(Flags$(MODE)),)
   $(error No compiler-options defined for $$(MACHINE)=$(MACHINE) in mode $(MODE))
endif

CXXFLAGS=$(CXX) $(Flags$(MODE))

#----------------------------objects--------------------------------------------

INCDIR=import base disp

vpath %.h  $(INCDIR)
vpath %.cc $(INCDIR)
vpath %.c  $(INCDIR)
vpath %.o  build

OBJ=platonic.o random.o exceptions.o vector3.o\
    glossary.o filepath.o parameter.o iomessages.o filewrapper.o\
    gle.o gle_color.o glapp.o object.o blank.o

#----------------------------targets--------------------------------------------

blank: $(OBJ) SFMT.o
	$(CXXFLAGS) $(notdir $^) $(LINKGL) -o $@
vpath blank .

.PHONY: clean
clean:
	rm -f blank build/*

.PHONY: tar
tar: clean
	tar -cf blank.tar.bz2 --dereference * --bzip2 


#----------------------------rules----------------------------------------------

INCLUDE=$(addprefix -I, $(INCDIR))

$(OBJ): %.o: %.cc
	$(CXXFLAGS) -c $(INCLUDE) $< -o build/$@

SFMT.o: SFMT.c SFMT-std.c SFMT-sse2.c SFMT-alti.c
	$(CXXFLAGS) -x c -DNDEBUG -DSFMT_MEXP=19937 -Iimport -c $< -o build/$@

#----------------------------makedep--------------------------------------------

MAKEDEP=gcc -MM
SRC=$(patsubst %.o,%.cc, $(OBJ))  #$(addsuffix .h, $(BASE))
FILES=$(findfile $(SRC), $(INCDIR))
FILES=$(findfile random.h, $(INCDIR))

build/makefile.dep: $(SRC)
	$(MAKEDEP) $(INCLUDE) $(filter %.cc, $^) >  $@

-include build/makefile.dep
