# Supplementary material for: Self-Organization of Minimal Anaphase Spindle Midzone Bundles
Source: Curr Biol. 2019 Jul 8;29(13):2120–2130.e7. doi: 10.1016/j.cub.2019.05.049 (PMC6616649; doi:10.1016/j.cub.2019.05.049)
Supplement: Data S1. Simulation Files, Related to STAR Methods — This ZIP contains the source code of Cytosim used for this study, and all the configuration files needed to reproduce the simulation figures. Please, refer to the README file included in the package. [file mmc8.zip › Hannabuss2019_simulation_files_fixed/code/cytosim/src/blank/thing.h]

// Cytosim was created by Francois Nedelec. Copyright 2007-2017 EMBL.

#include "vector3.h"
#include "matrix3.h"
#include "quaternion.h"
#include "gle_color.h"

/// something
class Thing
{
    
private:
    
    /// display color
    gle_color     color;
    
    /// position
    Vector3       pos;
    
public:
    
    ///constructor
    Thing();
    
    ///desctructor
    ~Thing();
    
    ///reset particle
    void reset();
    
    ///perform one simulation step
    void step();
    
    ///display using OpenGL
    void display() const;
    
    ///record state to FILE, the current time is provided
    void write(FILE*, real time) const;

};
