# Supplementary material for: Self-Organization of Minimal Anaphase Spindle Midzone Bundles
Source: Curr Biol. 2019 Jul 8;29(13):2120–2130.e7. doi: 10.1016/j.cub.2019.05.049 (PMC6616649; doi:10.1016/j.cub.2019.05.049)
Supplement: Data S1. Simulation Files, Related to STAR Methods — This ZIP contains the source code of Cytosim used for this study, and all the configuration files needed to reproduce the simulation figures. Please, refer to the README file included in the package. [file mmc8.zip › Hannabuss2019_simulation_files_fixed/code/cytosim/src/blank/blank_param.cc]

// Cytosim was created by Francois Nedelec. Copyright 2007-2017 EMBL.
// Created by Francois Nedelec on 6/27/07.

#include "blank_param.h"
#include "glossary.h"
#include <cmath>
#include <iomanip>

void BlankParam::clear() 
{
    max       = 1000;
    diffusion = 1;
    time_step = 0.001;
    time      = 0;
    delay     = 32;
    repeat    = 1;
    config    = "config.cym";
}


void BlankParam::read(Glossary& glos) 
{
    glos.set(max,        "max");
    glos.set(diffusion,  "diffusion");
    glos.set(time_step,  "time_step");
    glos.set(time,       "time");
    glos.set(delay,      "delay");
    glos.set(repeat,     "repeat");
    glos.set(config,     "config");

    if ( time < 0 )
        throw InvalidParameter("time must be >= 0");
    
    if ( diffusion < 0 )
        throw InvalidParameter("diffusion must be >= 0");

    /**
     We want for one degree of freedom to fulfill `var(dx) = 2 D dt`
     And we use: dx = diffusion_dt * RNG.sreal()
     Since `sreal()` is uniformly distributed, its variance is 1/3,
     and we need `diffusion_dt^2 = 6 D dt`
     */
    diffusion_dt = sqrt( 6.0 * diffusion * time_step );
}

/// formatted output of one parameter
template<typename C>
static  void write_value(std::ostream& os, std::string const& name, C const& c)
{
    os << " " << std::left << std::setw(20) << name << " = " << c << ";" << std::endl;
}


void BlankParam::write(std::ostream& os) const
{
    write_value(os, "max",       max);
    write_value(os, "diffusion", diffusion);
    write_value(os, "time_step", time_step);
    write_value(os, "time",      time);
    write_value(os, "delay",     delay);
    write_value(os, "repeat",    repeat);
    write_value(os, "config",    config);
}
