# Supplementary material for: Self-Organization of Minimal Anaphase Spindle Midzone Bundles
Source: Curr Biol. 2019 Jul 8;29(13):2120–2130.e7. doi: 10.1016/j.cub.2019.05.049 (PMC6616649; doi:10.1016/j.cub.2019.05.049)
Supplement: Data S1. Simulation Files, Related to STAR Methods — This ZIP contains the source code of Cytosim used for this study, and all the configuration files needed to reproduce the simulation figures. Please, refer to the README file included in the package. [file mmc8.zip › Hannabuss2019_simulation_files_fixed/code/cytosim/src/disp/glapp.h]

// Cytosim was created by Francois Nedelec. Copyright 2007-2017 EMBL.
//F. Nedelec, Dec 2005

#ifndef GLAPP_H
#define GLAPP_H

#include "real.h"
#include "gle_color.h"
#include "vector3.h"
#include "quaternion.h"
#include "glapp_prop.h"
#include "view.h"
#include <vector>

///glApp extends GLUT to manipulate a 2D or 3D display window
namespace glApp
{
    /// parameters for glApp
    extern glAppProp GP;
    
    /// different View associated with the display windows
    extern std::vector<View> views;

    /// initialize first view
    void       initialize();
    
    /// change dimensionnality (this affects mostly the mouse controls availability)
    void       setDimensionality(int d);
    
    /// create a new display window
    int        createWindow(const char * = 0);

    /// set display function `func` following options in `glos`
    void       createWindow(void (*func)(), Glossary* glos = 0);

    /// draw rectangle with discontinuous lines
    void       drawROI(Vector3 roi[2]);
    
    /// set the zoom window to the ROI
    void       matchROI(int win);
    
    /// destroy window
    void       destroyWindow(int win);
    
    /// enter full-screen mode
    void       enterFullScreen();

    /// exit full-screen mode
    void       exitFullScreen();
    
    /// enter or exit full-screen mode
    void       switchFullScreen();
    
    /// maximize window size within the current screen
    void       maximizeDisplay();
    
    /// callback function for window resize event
    void       resizeWindow(int, int);
    
    /// timer callback for automatic rotation
    void       travelingTimer(int);
    
    /// set the range normally visible for zoom = 1
    void       setScale(real);

    /// return view associated with current window
    View&      currentView();
    
    /// reset current view
    void       resetView();
    
    /// reset all views
    void       resetAllViews();
    
    /// save image
    int        savePNG(const char* name);
    
    /// save higher resolution image with magnification 'mag'
    int        savePNG(const char* name, unsigned mag, unsigned downsample);
    
    //--------------------------------- MENUS -----------------------------------
    
    /// create a menu with cnt 'unset' entries, using func for callbacks
    void       clearMenu(int menuID);
    
    /// build menu, and attach it if argument is a valid button (-1: do not attach)
    int        buildMenu();
    
    /// callback function for the menu build by buildMenu()
    void       processMenuEvent(int item);
    
    /// attach default menu to button
    void       attachMenu(int button);

    //-----------------------------------KEYS------------------------------------
    
    /// set array of flags toggled by pressing the function-keys (F1->F12)
    void       bindFunctionKeys(bool *);

    /// return current state of function-key 'k'
    bool       functionKey(int k);
    
    /// toggle one of the function key
    void       toggleFunctionKey(int key);

    /// returns a string describing mouse and keyboard driven events
    void       help(std::ostream & = std::cout);
    
    /// callback function for normal keys
    void       processNormalKey(unsigned char, int mouse_x, int mouse_y);
    
    /// set callback for keyboard events
    void       normalKeyFunc(void (*func)(unsigned char, int, int));

    /// callback function for arrow/function keys
    void       processSpecialKey(int key, int mouse_x, int mouse_y);
    
    /// set callback for special key pressed events
    void       specialKeyFunc(void (*func)(int, int, int));

    //-----------------------------------MOUSE-----------------------------------
        
    /// callback function for mouse button down/up
    void       processMouseClick(int button, int state, int x, int y);
    
    /// callback function for mouse motion, when a button is pressed
    void       processMouseDrag(int x, int y);
    
    /// callback function for mouse motion, when no button is pressed
    void       processPassiveMouseMotion(int x, int y);
    
    /// set callback for shift-click, with unprojected down-position
    void       actionFunc(void (*func)(int, int, const Vector3 &, int));
    
    /// set callback for shift-click, with unprojected down- and current- mouse positions
    void       actionFunc(void (*func)(int, int, Vector3 &, const Vector3 &, int));
    
    //---------------------------------MESSAGES---------------------------------
    
    ///@todo: replace flashText(...) by a std::ostream &
    ///display text for 3 sec (to report that something has been done)
    void       flashText(const char* fmt, ...);
    
    /// timer for flashText() (this is automatically called)
    void       flashTimer(int);
    
    /// set message displayed on current window
    void       setMessage(std::string const&);
    
    /// set message displayed on current window
    void       setMessageT(std::string const&);

    //-------------------------------DISPLAY------------------------------------
    
    /// called after display of scene
    void       displayInfo(int W, int H);

    /// display function for main window
    void       displayMagnifier(real);

    /// display function for main window
    void       displayMain();
    
    /// display function for secondary windows
    void       displayPlain();

    /// set display function
    void       displayFunc(void (*func)());
    
    /// this will call refresh all windows
    void       postRedisplay();
}


#endif
