# Supplementary material for: Self-Organization of Minimal Anaphase Spindle Midzone Bundles
Source: Curr Biol. 2019 Jul 8;29(13):2120–2130.e7. doi: 10.1016/j.cub.2019.05.049 (PMC6616649; doi:10.1016/j.cub.2019.05.049)
Supplement: Data S1. Simulation Files, Related to STAR Methods — This ZIP contains the source code of Cytosim used for this study, and all the configuration files needed to reproduce the simulation figures. Please, refer to the README file included in the package. [file mmc8.zip › Hannabuss2019_simulation_files_fixed/code/cytosim/src/disp/gle.h]

// Cytosim was created by Francois Nedelec. Copyright 2007-2017 EMBL.

#ifndef GLE_H
#define GLE_H

#include "real.h"
#include "opengl.h"
#include "gle_color.h"
#include "vector1.h"
#include "vector2.h"
#include "vector3.h"

#define GLE_USES_DISPLAY_LISTS

/// Simple geometrical objects drawn with OpenGL
/**
 @todo namespace gle should be a class -> we use GL.vertex(v)
 Problem: the gle prefix is already used by standard OpenGL elements
 */
namespace gle
{
    /// this defines the number of triangles used to draw shapes
    /** higher finesse improve the rendering: 8 is good, 16 is nice, 32 very nice.
     To be able to change it during a run, we would need to update all the display lists */
    const int finesse = 8;

    /// initialize the arrays
    void initialize();
    
    /// release any memory
    void release();
    
    /// initialize the Vertex Buffer Objects
    void initializeVBO();

    /// release VBO
    void releaseVBO();
    
    /// initialize the Display lists
    void initializeDL();
    
    /// release Display lists
    void releaseDL();
    
#pragma mark -
    
#ifdef REAL_IS_FLOAT
    
    inline void gleScale(real x)                          { glScalef(x,x,x); }
    inline void gleScale(real x, real y, real z)          { glScalef(x,y,z); }
    
    inline void gleVertex(Vector1 const& v)               { glVertex2f(v.XX, 0); }
    inline void gleVertex(Vector2 const& v)               { glVertex2f(v.XX, v.YY); }
    inline void gleVertex(Vector3 const& v)               { glVertex3f(v.XX, v.YY, v.ZZ); }
    inline void gleVertex(real x, real y)                 { glVertex2f(x, y); }
    inline void gleVertex(real x, real y, real z)         { glVertex3f(x, y, z); }

    inline void gleNormal(Vector1 const& v)               { glNormal3f(v.XX, 0, 0); }
    inline void gleNormal(Vector2 const& v)               { glNormal3f(v.XX, v.YY, 0); }
    inline void gleNormal(Vector3 const& v)               { glNormal3f(v.XX, v.YY, v.ZZ); }
    
    inline void gleTranslate(Vector1 const& v)            { glTranslatef(v.XX, 0, 0); }
    inline void gleTranslate(Vector2 const& v)            { glTranslatef(v.XX, v.YY, 0); }
    inline void gleTranslate(Vector3 const& v)            { glTranslatef(v.XX, v.YY, v.ZZ); }
    
    inline void gleTranslate(real x, real y, real z)      { glTranslatef(x, y, z); }
    inline void gleRotate(real a, real x, real y, real z) { glRotatef(a, x, y, z); }
    inline void gleLoadMatrix(real * m)                   { glLoadMatrixf(m); }
    
    inline void gleRasterPos(Vector1 const& v)            { glRasterPos2f(v.XX, 0); }
    inline void gleRasterPos(Vector2 const& v)            { glRasterPos2f(v.XX, v.YY); }
    inline void gleRasterPos(Vector3 const& v)            { glRasterPos3f(v.XX, v.YY, v.ZZ); }
    
#else
    
    inline void gleScale(real x)                          { glScaled(x,x,x); }
    inline void gleScale(real x, real y, real z)          { glScaled(x,y,z); }
    
    inline void gleVertex(Vector1 const& v)               { glVertex2d(v.XX, 0); }
    inline void gleVertex(Vector2 const& v)               { glVertex2d(v.XX, v.YY); }
    inline void gleVertex(Vector3 const& v)               { glVertex3d(v.XX, v.YY, v.ZZ); }
    inline void gleVertex(real x, real y)                 { glVertex2d(x, y); }
    inline void gleVertex(real x, real y, real z)         { glVertex3d(x, y, z); }

    inline void gleNormal(Vector1 const& v)               { glNormal3d(v.XX, 0, 0); }
    inline void gleNormal(Vector2 const& v)               { glNormal3d(v.XX, v.YY, 0); }
    inline void gleNormal(Vector3 const& v)               { glNormal3d(v.XX, v.YY, v.ZZ); }
    
    inline void gleTranslate(Vector1 const& v)            { glTranslated(v.XX, 0, 0); }
    inline void gleTranslate(Vector2 const& v)            { glTranslated(v.XX, v.YY, 0); }
    inline void gleTranslate(Vector3 const& v)            { glTranslated(v.XX, v.YY, v.ZZ); }
    
    inline void gleTranslate(real x, real y, real z)      { glTranslated(x, y, z); }
    inline void gleRotate(real x, real y, real z, real t) { glRotated(x, y, z, t); }
    inline void gleLoadMatrix(real * m)                   { glLoadMatrixd(m); }
    
    inline void gleRasterPos(Vector1 const& v)            { glRasterPos2d(v.XX, 0); }
    inline void gleRasterPos(Vector2 const& v)            { glRasterPos2d(v.XX, v.YY); }
    inline void gleRasterPos(Vector3 const& v)            { glRasterPos3d(v.XX, v.YY, v.ZZ); }

#endif
    
    inline void gleVertex3v(const float* v)               { glVertex3fv(v); }
    inline void gleVertex3v(const double* v)              { glVertex3dv(v); }
    inline void gleNormal3v(const float* v)               { glNormal3fv(v); }
    inline void gleNormal3v(const double* v)              { glNormal3dv(v); }

    //------------------------------------------------------------------------------
#pragma mark -
        
    /// align the X-axis to the given vector, by rotating around Z
    void gleAlignX(Vector2 const& v1);
    /// translate by A, then rotate to align Z with AB (which is in the XY-plane)
    void gleAlignZ(Vector2 const& A, Vector2 const& B);
    /// translate by A, then rotate to align Z with AB, Z replaces X. The X-Y plane is scaled by ts
    void gleAlignZ(Vector2 const& A, Vector2 const& B, real ts);
    ///  align the view to the three orthogonal vectors given
    void gleRotate(Vector3 const& v1, Vector3 const& v2, Vector3 const& v3, bool inverse=false);
    /// translate by T, then rotate to align X with v1, Y with v2 and Z with v3
    void gleTransRotate(Vector3 const& v1, Vector3 const& v2, Vector3 const& v3, Vector3 const& T);
    
    void setClipPlane(GLenum, Vector1 const& dir, Vector1 const& pos);
    void setClipPlane(GLenum, Vector2 const& dir, Vector2 const& pos);
    void setClipPlane(GLenum, Vector3 const& dir, Vector3 const& pos);

    //------------------------------------------------------------------------------
#pragma mark -

    /// call glVertex() along a centered 2D circle of radius 1 in plane XY
    void gleCircle0(int);
    void gleCircleL();
    void gleCircleS();
    /// draw a triangle of radius 1 in plane XY, normals pointing in +Z
    void gleTriangle0();
    void gleTriangleS();
    void gleTriangleL();
    /// draw a triangle of radius 1 in plane XY, normals pointing in +Z
    void gleNabla0();
    void gleNablaS();
    void gleNablaL();
    /// draw a square of radius 1 in plane XY, normals pointing in +Z
    void gleSquare0();
    void gleSquareL();
    void gleSquareS();
    /// draw a rectangle of radius 1 in plane XY, normals pointing in +Z
    void gleRectangle0();
    void gleRectangleL();
    void gleRectangleS();
    /// draw a PLUS of radius 1 in plane XY, normals pointing in +Z
    void glePlusS();
    void glePlusL();    
    /// draw a pentagon of radius 1 in plane XY, normals pointing in +Z
    void glePentagon0();
    void glePentagonS();
    void glePentagonL();
    /// draw an hexagon of surface M_PI in plane XY, normals pointing in +Z
    void gleHexagon0();
    void gleHexagonS();
    void gleHexagonL();
    /// draw a star of radius 1 in plane XY, normals pointing in +Z
    void gleStar0();
    void gleStarS();
    void gleStarL();
    
    /// draw a sphere of radius 1 at origin, using a refined icosahedron
    void gleSphereN(int);
    /// draw a sphere of radius 1 at origin
    void gleSphere1();
    /// draw a nice sphere of radius 1 at origin
    void gleSphere2();
    /// draw a very nice sphere of radius 1 at origin
    void gleSphere4();
    /// draw a very nice sphere of radius 1 at origin
    void gleSphere8();
    /// draw a icosahedron of radius 1
    void gleIcosahedron1();
    /// a tube from `a` to `b` , radius 1 drawn with finesse `fin`
    void gleTube0(GLfloat a, GLfloat b, int fin);
    /// draw an open tube along Z, of diameter 1 and length 1, Z=[0, 1]
    void gleTube1();
    /// draw a tube along Z, of diameter 1 and length 2, Z=[-0.5, 1.5]
    void gleLongTube1();
    /// draw a nicer open tube along Z, of diameter 1 and length 1
    void gleTube2();
    /// draw a tube along Z, of diameter 1 and length 2, Z=[-0.5, 1.5]
    void gleLongTube2();
    /// draw an open tube along Z, of diameter 1 and length 1, Z=[0, 1]
    void gleHexTube1();
    /// draw a closed tube along Z, or diameter 1 and length 1
    void gleCylinder1();
    /// draw a tube of length 1 aligned with Z, with specified radius and colors at the extermities
    void gleTubeZ(GLfloat za, GLfloat ra, gle_color, GLfloat zb, GLfloat rb, gle_color);
    /// draw a 3-portion cylinder with a larger central section
    void gleBarrel1();
    /// display a cone directed along Z, of radius 1 in Z=[-1, +2], with closing disc at bottom
    void gleCone1();
    /// display a cone directed along Z, of radius 1 in Z=[-1, +2]
    void gleCone1L();
    /// display a cylindrical box, directed along Z, of length 1, radius 1 in Z=[-0.5, +0.5]
    void gleCylinderZ();
    /// display a dumbbell align with the Z axis, or radius 1/3, lenth 1
    void gleDumbbell1();
    /// display a arrowtail aligned with the Z axis, or radius 1, lenth 2, Z=[-0.5, 1.5]
    void gleArrowTail1();
    /// display 3 arrow fins aligned with the Z axis, or radius 1, lenth 2, Z=[-0.5, 1.5]
    void gleArrowTail2();

    /// draw a circular band composed of little triangles
    void gleArrowedBand(unsigned nb_triangles, GLfloat width);
    /// draw 3 Arrowed Bands defining 8 quadrants on the sphere of radius 1
    void gleThreeBands(unsigned nb_triangles);
    
    /// a rectangle ( rect = [ left, bottom, right, top ] )
    void gleRectangle(const int rect[4]);
    
    /// a rectangle with cut corners
    void gleNiceRectangle(const int rect[4], int);

    //------------------------------------------------------------------------------
    
#ifndef GLE_USES_DISPLAY_LISTS
    
    inline void gleCircleLB()      { gleCircleL();      }
    inline void gleCircleSB()      { gleCircleS();      }
    inline void gleTube1B()        { gleTube1();        }
    inline void gleTube2B()        { gleTube2();        }
    inline void gleLongTube1B()    { gleLongTube1();    }
    inline void gleLongTube2B()    { gleLongTube2();    }
    inline void gleCone1B()        { gleCone1();        }
    inline void gleCylinderB()     { gleCylinderZ(); }
    inline void gleDumbbell1B()    { gleDumbbell1();    }
    inline void gleIcosahedron1B() { gleIcosahedron1(); }
    inline void gleArrowTail1B()   { gleArrowTail1();   }
    inline void gleArrowTail2B()   { gleArrowTail2();   }
    
#else
    
    extern GLuint dlist, slist;

    inline void gleCircleLB()      { glCallList(dlist+0); }
    inline void gleCircleSB()      { glCallList(dlist+1); }
    inline void gleTube1B()        { glCallList(dlist+2); }
    inline void gleTube2B()        { glCallList(dlist+3); }
    inline void gleLongTube1B()    { glCallList(dlist+4); }
    inline void gleLongTube2B()    { glCallList(dlist+5); }
    inline void gleCone1B()        { glCallList(dlist+6); }
    inline void gleCylinderB()     { glCallList(dlist+7); }
    inline void gleDumbbell1B()    { glCallList(dlist+8); }
    inline void gleIcosahedron1B() { glCallList(dlist+9); }
    inline void gleArrowTail1B()   { glCallList(dlist+10); }
    inline void gleArrowTail2B()   { glCallList(dlist+11); }

#endif
    
    void gleSphere1B();
    void gleSphere2B();
    void gleSphere4B();
    void gleSphere8B();

    //------------------------------------------------------------------------------
#pragma mark -
    
    /// display a surface of revolution around the Z axis
    void gleRevolution(GLfloat (*radius)(GLfloat));
    
    /// display back first, and then front
    void gleDualPass(void primitive());
    
    /// draw the object specified by obj, scaled by radius
    void gleObject(real radius, void (*obj)());
    
    /// draw 'obj' scaled by radius at position 'x'
    void gleObject(Vector1 const& x, real radius, void (*obj)());
    void gleObject(Vector2 const& x, real radius, void (*obj)());
    void gleObject(Vector3 const& x, real radius, void (*obj)());
 
    /// draw 'obj' scaled by radius at position 'x', oriented along 'd'
    void gleObject(Vector1 const& x, Vector1 const& d, real radius, void (*obj)());
    void gleObject(Vector2 const& x, Vector2 const& d, real radius, void (*obj)());
    void gleObject(Vector3 const& x, Vector3 const& d, real radius, void (*obj)());

    /// draw 'obj' scaled by radius at position 'x', oriented along 'd'
    void gleObject(Vector1 const& a, Vector1 const& b, void (*obj)());
    void gleObject(Vector2 const& a, Vector2 const& b, void (*obj)());
    void gleObject(Vector3 const& a, Vector3 const& b, void (*obj)());
    
    /// draw 'obj' scaled by radius at position 'x', oriented along 'd'
    void gleObject(Vector1 const& x, Vector1 const& d, real radius, real length, void (*obj)());
    void gleObject(Vector2 const& x, Vector2 const& d, real radius, real length, void (*obj)());
    void gleObject(Vector3 const& x, Vector3 const& d, real radius, real length, void (*obj)());

    //------------------------------------------------------------------------------

    /// draw 'obj' with its ends at [a,b], of specified radius
    void gleTube(Vector1 const& a, Vector1 const& b, real radius, void (*obj)()=gleTube1B);
    void gleTube(Vector2 const& a, Vector2 const& b, real radius, void (*obj)()=gleTube1B);
    void gleTube(Vector3 const& a, Vector3 const& b, real radius, void (*obj)()=gleTube1B);
    
    /// draw an open tube between A and B, with specified color and radius in A and B
    void gleTube(Vector1 const& a, real, gle_color, Vector1 const& b, real, gle_color);
    void gleTube(Vector2 const& a, real, gle_color, Vector2 const& b, real, gle_color);
    void gleTube(Vector3 const& a, real, gle_color, Vector3 const& b, real, gle_color);
    
    /// draw a band from A to B, with specified radius
    void gleBand(Vector2 const& a, Vector2 const& b, real);
    void gleBand(Vector3 const& a, Vector3 const& b, real);

    /// draw a band from A to B, with specified radius in A and B
    void gleBand(Vector1 const& a, real, Vector1 const& b, real);
    void gleBand(Vector2 const& a, real, Vector2 const& b, real);
    
    /// draw a band from A to B, with specified radius and colors in A and B
    void gleBand(Vector1 const& a, real, gle_color, Vector1 const& b, real, gle_color);
    void gleBand(Vector2 const& a, real, gle_color, Vector2 const& b, real, gle_color);

    /// draw symbol linking A to B
    void gleMan(Vector2 const& a, Vector2 const&, Vector2 const& b, Vector2 const&);
    void gleMan(Vector2 const&, Vector2 const&, gle_color,
                Vector2 const&, Vector2 const&, gle_color);
    /// draw symbol linking A to B
    void gleCross(Vector2 const& a, Vector2 const&, Vector2 const& b, Vector2 const&, real);
    void gleBar(Vector3 const& a, Vector3 const& da, Vector3 const& b, Vector3 const& db, real);
    
    /// draw two discs in A and B, connected with a line
    void gleDumbbell(Vector2 const& a, Vector2 const& b, real diameter);
    /// draw two spheres in A and B, connected with a cylinder
    void gleDumbbell(Vector3 const& a, Vector3 const& b, real diameter);

    /// display cone, dir should be normalized
    void gleCone(Vector1 const& center, Vector1 const& dir, real scale);
    /// display arrow-head, dir should be normalized
    void gleCone(Vector2 const& center, Vector2 const& dir, real scale);
    /// display arrow-head, dir should be normalized
    void gleCone(Vector3 const& center, Vector3 const& dir, real scale);

    /// display cone, dir should be normalized
    void gleConeL(Vector1 const& center, Vector1 const& dir, real scale);
    /// display arrow-head, dir should be normalized
    void gleConeL(Vector2 const& center, Vector2 const& dir, real scale);
    /// display arrow-head, dir should be normalized
    void gleConeL(Vector3 const& center, Vector3 const& dir, real scale);
    
    /// display arrow-head, dir should be normalized
    void gleCylinder(Vector1 const& center, Vector1 const& dir, real scale);
    /// display arrow-head, dir should be normalized
    void gleCylinder(Vector2 const& center, Vector2 const& dir, real scale);
    /// display arrow-head, dir should be normalized
    void gleCylinder(Vector3 const& center, Vector3 const& dir, real scale);

    /// display arrow-head, dir should be normalized
    void gleArrowTail(Vector1 const& center, Vector1 const& dir, real scale);
    /// display arrow-head, dir should be normalized
    void gleArrowTail(Vector2 const& center, Vector2 const& dir, real scale);
    /// display arrow-head, dir should be normalized
    void gleArrowTail(Vector3 const& center, Vector3 const& dir, real scale);

    /// draw an arrow with ends [a,b], of specified radius
    void gleArrow(Vector1 const& a, Vector1 const& b, real radius);
    void gleArrow(Vector2 const& a, Vector2 const& b, real radius);
    void gleArrow(Vector3 const& a, Vector3 const& b, real radius);

    //------------------------------------------------------------------------------
#pragma mark -

    /// return height in pixel of GLUT font
    int  gleLineHeight(void* font);

    /// compute size of text
    int gleComputeTextSize(const char text[], void* font, int& lines);
    
    /// display text on a rectangle of color `bcol`, in a corner of the center of the display window
    void gleDisplayText(const char text[], void* font, gle_color bcol, int position, int width, int height);
    
    /// draw text at the current OpenGL raster position (specified by glRasterPos)
    void gleDrawText(const char text[], void* font = 0, GLfloat vshift = 0);
    
    /// draw `text` at position `pos`
    void gleDrawText(Vector1 const& pos, const char text[], void* font);
    /// draw `text` at position `pos`
    void gleDrawText(Vector2 const& pos, const char text[], void* font);
    /// draw `text` at position `pos`
    void gleDrawText(Vector3 const& pos, const char text[], void* font);
                        
    //------------------------------------------------------------------------------
#pragma mark -
    
    /// draw pixel array `rgba` containing 4 bytes per pixels
    void gleDrawPixels(int width, int height, int nbc, GLubyte rgba[], Vector2 pos, Vector2 dx, Vector2 dy);
    
    /// display rectangle specified in pixel-coordinates
    void gleDrawRectangle(const int rect[4], int window_width, int window_height);
    
    /// draw a rectangle to indicate the GLUT window-resize handle
    void gleDrawResizeBox(int window_width, int window_height);
    
    /// draw a set of 2 or 3 axes, depending on `dim`
    void gleDrawAxes(GLfloat size, int dim=3);
    
    /// convert OpenGL error code to string
    const char* gleErrorString(GLenum code);

    /// check and print OpenGL error(s)
    void gleReportErrors(FILE*, const char* msg);
    
}


#endif
