# Supplementary material for: Self-Organization of Minimal Anaphase Spindle Midzone Bundles
Source: Curr Biol. 2019 Jul 8;29(13):2120–2130.e7. doi: 10.1016/j.cub.2019.05.049 (PMC6616649; doi:10.1016/j.cub.2019.05.049)
Supplement: Data S1. Simulation Files, Related to STAR Methods — This ZIP contains the source code of Cytosim used for this study, and all the configuration files needed to reproduce the simulation figures. Please, refer to the README file included in the package. [file mmc8.zip › Hannabuss2019_simulation_files_fixed/code/cytosim/src/disp/view.cc]

// Cytosim was created by Francois Nedelec. Copyright 2007-2017 EMBL.
#include "assert_macro.h"
#include "view.h"
#include "gle.h"
#include "glu_unproject.cc"

using namespace gle;

//------------------------------------------------------------------------------

View::View(const std::string& n) : ViewProp(n)
{    
    mWindowId = 0;
    
    visRegion[0] = view_size;
    visRegion[1] = view_size;
    visRegion[2] = view_size;
    
    hasMatrices = false;
    setPixelSize();
}

View::~View()
{
}


//------------------------------------------------------------------------------
#pragma mark -

/// GL_DEPTH_CLAMP_NV should be defined in OpenGL/glext.h
#define GL_DEPTH_CLAMP 0x864F

void View::initGL()
{
    glDisable(GL_STENCIL_TEST);
    glDisable(GL_ALPHA_TEST);
    glDisable(GL_DITHER);
    
    if ( 1 )
    {
        glEnable(GL_BLEND);
        glBlendFunc(GL_SRC_ALPHA, GL_ONE_MINUS_SRC_ALPHA);
    }
    else
        glDisable(GL_BLEND);
    
    if ( multisample > 1 )
    {
        glEnable(GL_MULTISAMPLE);
        /*
         GLint s = 0;
         glGetIntegerv(GL_MAX_SAMPLES, &s);
         std::clog << "OpenGL samples = " << samples << "  max = " << s << std::endl;
         */
    }
    else
    {
        glDisable(GL_MULTISAMPLE);
        glEnable(GL_POINT_SMOOTH);
        glHint(GL_POINT_SMOOTH_HINT, GL_NICEST);
        glEnable(GL_LINE_SMOOTH);
        glHint(GL_LINE_SMOOTH_HINT, GL_NICEST);
        /*
         Do not enable POLYGON_SMOOTH, which destroys joints of triangulated surfaces
         glEnable(GL_POLYGON_SMOOTH);
         glHint(GL_POLYGON_SMOOTH_HINT, GL_NICEST);
         */
    }
    
    if ( depth_clamp )
        glEnable(GL_DEPTH_CLAMP);
    else
        glDisable(GL_DEPTH_CLAMP);

    if ( depth_test )
    {
        glEnable(GL_DEPTH_TEST);
        //glDepthFunc(GL_LESS);
        glDepthFunc(GL_LEQUAL);
        // enable Alpha Test to discard transparent pixels:
        glEnable(GL_ALPHA_TEST);
        glAlphaFunc(GL_GREATER, 0.05);
    }
    else
    {
        //std::clog << "no depth-test" << std::endl;
        glDisable(GL_DEPTH_TEST);
    }

    set();
}


void View::openDisplay() const
{
    back_color.load_clear();
    inner_color.load_back();
    setFog(fog_type, fog_param, fog_color);
    setLights();
    setClipPlanes();
    if ( slice )
        sliceView(slice);
    gle::gleReportErrors(stderr, "in glApp::startDisplay()");
}

/**
 Displays Axes and Scalebar
 */
void View::closeDisplay() const
{
    endClipPlanes();

    if ( show_axes )
        gleDrawAxes(axes_size, show_axes);

    if ( scale_bar_mode )
    {
        glPushAttrib(GL_ENABLE_BIT);
        glDisable(GL_LIGHTING);
        glDisable(GL_DEPTH_TEST);
        scale_bar_color.load();
        drawScaleBar(scale_bar_mode, scale_bar_size);
        glPopAttrib();
    }
}

/**
 Display top and bottom info messages
 */
void View::displayMessages() const
{    
    if ( message_top.size() )
    {
        glEnable(GL_COLOR_LOGIC_OP);
        glLogicOp(GL_INVERT);
        gleDisplayText(message_top.c_str(), 0, 0x0, 3, width(), height());
        glDisable(GL_COLOR_LOGIC_OP);
    }

    if ( message_bot.size() )
    {
        std::string msg = message_bot;
        if ( msg.compare(0, 4, "none") )
        {
            // in non-interactive mode, only print the first line:
            if ( mWindowId != 1 )
                msg = msg.substr(0, msg.find('\n'));
            front_color.load();
            gleDisplayText(msg.c_str(), 0, 0x0, 0, width(), height());
        }
    }
}


/**
 Set two light sources
 */
void View::setLights(bool local) const
{
    glMatrixMode(GL_MODELVIEW);
    if ( local )
    {
        glPushMatrix();
        glLoadIdentity();
    }
    
    glShadeModel(GL_SMOOTH);
    
    GLfloat matWhite[]  = { 1.0, 1.0, 1.0, 1.0 };
    GLfloat matGray[]   = { 0.2, 0.2, 0.2, 1.0 };
    GLfloat matBlack[]  = { 0.0, 0.0, 0.0, 1.0 };
    //GLfloat matBlue[]   = { 0.0, 0.0, 1.0, 1.0 };
    
    glMaterialfv(GL_FRONT, GL_AMBIENT,   matBlack);
    glMaterialfv(GL_FRONT, GL_DIFFUSE,   matBlack);
    glMaterialfv(GL_FRONT, GL_SPECULAR,  matWhite);
    glMateriali (GL_FRONT, GL_SHININESS, 64);

    // set a gray color for the back-side of everything
    glMaterialfv(GL_BACK, GL_AMBIENT,  matGray);
    glMaterialfv(GL_BACK, GL_DIFFUSE,  matBlack);
    glMaterialfv(GL_BACK, GL_SPECULAR, matBlack);
    glMateriali (GL_BACK, GL_SHININESS, 32);
    
    GLfloat lightDiffuse[]  = { 0.8, 0.8, 0.8, 1.0 };
    GLfloat lightSpecular[] = { 1.0, 1.0, 1.0, 1.0 };
    GLfloat lModelAmbient[] = { 0.4, 0.4, 0.4, 1.0 };
    
    GLfloat light0Pos[] = { 5.0,-3.0, 3.0, 0.0 };
    glLightfv(GL_LIGHT0, GL_POSITION, light0Pos);
    glLightfv(GL_LIGHT0, GL_DIFFUSE,  lightDiffuse);
    glLightfv(GL_LIGHT0, GL_SPECULAR, lightSpecular);
    glEnable(GL_LIGHT0);
    
    GLfloat light1Pos[] = {-4.0, 0.0,-3.0, 0.0 };
    glLightfv(GL_LIGHT1, GL_POSITION, light1Pos);
    glLightfv(GL_LIGHT1, GL_DIFFUSE,  lightDiffuse);
    glLightfv(GL_LIGHT1, GL_SPECULAR, lightSpecular);
    glEnable(GL_LIGHT1);
    
    glLightModelfv(GL_LIGHT_MODEL_AMBIENT, lModelAmbient);
    glLightModeli(GL_LIGHT_MODEL_TWO_SIDE, GL_TRUE);
    glLightModeli(GL_LIGHT_MODEL_LOCAL_VIEWER, GL_FALSE);
    
    // let GL normalize the normals:
    glEnable(GL_NORMALIZE);

    if ( local )
        glPopMatrix();
}


//------------------------------------------------------------------------------
#pragma mark -

void View::makeProjection()
{
    //calculate the visible region in the 3 directions:
    if ( window_size[0] > window_size[1] )
    {
        visRegion[0] = view_size;
        visRegion[1] = view_size * window_size[1] / real(window_size[0]);
    }
    else
    {
        visRegion[0] = view_size * window_size[0] / real(window_size[1]);
        visRegion[1] = view_size;
    }
    visRegion[2] = view_size;
    
    //std::clog << "View::makeProjection        " << visRegion[0] << " " << visRegion[1] << " " << visRegion[2] << "\n";
    
    if ( perspective == 2 )
    {
        // this creates a stronger perspective, if eye_shift is also changed:
        //    real eye_shift[3] = { 0, 0, -2.0*view_size };
        glFrustum(-0.5*visRegion[0], 0.5*visRegion[0],
                  -0.5*visRegion[1], 0.5*visRegion[1],
                   1.0*visRegion[2],   6*visRegion[2]);
    }
    else if ( perspective )
    {
        // this creates a perspective, if eye_shift is also changed:
        //    real eye_shift[3] = { 0, 0, -2.0*view_size };
        glFrustum(-0.5*visRegion[0], 0.5*visRegion[0],
                  -0.5*visRegion[1], 0.5*visRegion[1],
                   1.0*visRegion[2],  11*visRegion[2]);
    }
    else
    {
        // The back-plane is set far back to avoid any clipping there
        //    real eye_shift[3] = { 0, 0, -0.5*view_size };
        glOrtho(-0.5*visRegion[0], 0.5*visRegion[0],
                -0.5*visRegion[1], 0.5*visRegion[1],
                 0,                    visRegion[2]);
    }
}


void View::set()
{
    //std::clog << "setProjection win " << window() << std::endl;
    glMatrixMode(GL_PROJECTION);
    glLoadIdentity();
    makeProjection();
    glMatrixMode(GL_MODELVIEW);
    setModelView();
    setPixelSize();
}


void View::setModelView() const
{
    //std::cerr<<"setModelView win " << window() << std::endl;

    real eye_shift[3] = { 0, 0, (perspective?-2.0:-0.5)*view_size };

    // setup the OpenGL transformation matrix
    glMatrixMode(GL_MODELVIEW);
#if ( 1 )
    real mat[16];
    rotation.setOpenGLMatrix(mat, eye_shift);
    gleLoadMatrix(mat);
#else
    glLoadIdentity();
    real rot[3];
    real ang = 180 / M_PI * rotation.getAngle(rot);
    gleTranslate(eye_shift[0], eye_shift[1], eye_shift[2]);
    gleRotate(ang, rot[0], rot[1], rot[2]);
#endif
    gleScale(zoom);
    
    // point-of-focus:
    gleTranslate(-(focus+focus_shift));
    
#if ( 0 )
    std::clog << "View::setModelView eye      " << eye_shift[2] << "\n";
    std::clog << "View::setModelView rotation " << rotation << "\n";
    std::clog << "View::setModelView zoom     " << zoom << "\n";
    std::clog << "View::setModelView focus    " << focus+focus_shift << "\n";
#endif
}


/**
 This will change what is visible in the Z direction near and far
 from the observer, using clipping planes and fog.
 A a function of `mode`:
 - 0 : disabled
 - 1 : show ( Z > 0 ) with fog
 - 2 : show ( Z < 0 ) with fog
 - 3 : show a thin slice ( -a < Z < a ) where a = 10% of visRegion[2]
 .
 
 This uses GL_CLIP_PLANE2 and GL_CLIP_PLANE3
 */
void View::sliceView(int mode) const
{
    real off = -view_size * 0.5;
    
    if ( mode == 1 )
    {
        setClipPlaneEye(GL_CLIP_PLANE3, Vector3(0,0,+1), -off);
        if ( !depth_clamp )
            setFog(1, 0, fog_color);
    }
    else if ( mode == 2 )
    {
        setClipPlaneEye(GL_CLIP_PLANE3, Vector3(0,0,-1), +off);
        setFog(1, 1, fog_color);
    }
    else if ( mode == 3 )
    {
        real thk = 0.1 * visRegion[2];
        setClipPlaneEye(GL_CLIP_PLANE2, Vector3(0,0,-1), thk+off);
        setClipPlaneEye(GL_CLIP_PLANE3, Vector3(0,0,+1), thk-off);
    }
}


void View::setPixelSize()
{
    mPixelSize = visRegion[0] / ( zoom * window_size[0] );
    //std::clog << "View::pixelSize       " << mPixelSize << "\n";
}


void View::reshape(int W, int H)
{
    //std::clog << "View::reshaped " << W << " " << H << std::endl;
    window_size[0] = W;
    window_size[1] = H;
    glViewport(0, 0, W, H);
    set();
}

//------------------------------------------------------------------------------
#pragma mark -

void View::reset()
{
    zoom = 1;
    auto_scale = 1;
    focus.zero();
    focus_shift.zero();
    rotation.set(1,0,0,0);
    setModelView();
    setPixelSize();
}


void View::zoom_to(real z)
{
    //std::clog << "zoom_to " << z << " " << this << std::endl;
    zoom = z;
    setModelView();
    setPixelSize();
}


void View::setScale(real s)
{
    //std::clog << "View::setScale("<<s<<") win=" << window() << std::endl;
    view_size = s;
}


void View::matchROI(Vector3 a, Vector3 b)
{
    focus = 0.5 * ( a + b );
    real r = 0.5 * ( a - b ).norm_inf();
    
    // require 3 pixels to zoom in:
    if ( r > 3 * mPixelSize )
        zoom = view_size / r;
    
    setModelView();
    setPixelSize();
}


void View::move_to(const Vector3& d)
{
    focus = d;
    setModelView();
}


void View::move_shift(const Vector3& d)
{
    focus_shift = d;
    setModelView();
}


void View::rotate_to(const Quaternion<real> & q)
{
    rotation = q.normalized();
    setModelView();
}


/**
 This assumes that vector `dir` is normalized
 */
void View::align_with(const Vector3 & dir)
{
    // axis is obtained by vector product: axis = (1, 0, 0) ^ a
    Vector3 axis( 0, dir.ZZ, -dir.YY );
    // cosine is scalar product, sine is norm of vector-product:
    real cs = dir.XX, si = axis.norm();
    if ( si > REAL_EPSILON )
    {
        rotation.setFromAxis(axis, atan2(si, cs));
        setModelView();
    }
}


void View::travelingMotion(real dt)
{
    focus += dt * auto_translation;
    zoom = zoom * ( 1 + dt * auto_zoom );
    Quaternion<real> Q = auto_rotation.scaledAngle(dt) * rotation;
    rotation = Q.normalized();
    setModelView();
}


//------------------------------------------------------------------------------
#pragma mark -

void View::getMatrices()
{
    //get the transformation matrices, to be used for mouse control
    glGetIntegerv(GL_VIEWPORT,         mViewport);
    glGetDoublev(GL_PROJECTION_MATRIX, mProjection);
    glGetDoublev(GL_MODELVIEW_MATRIX,  mModelview);
    hasMatrices = true;
}

/**
 This set a matrix like glOrtho()
 */
void View::setProjectionOrtho(GLdouble * mat)
{
    real L =-0.5*visRegion[0];
    real R = 0.5*visRegion[0];
    real B =-0.5*visRegion[1];
    real T = 0.5*visRegion[1];
    real N = 0;
    real F = visRegion[2];

    for ( int i = 0; i < 16; ++i )
        mat[i] = 0;
    
    mat[ 0] =  2.0 / ( R - L );
    mat[ 5] =  2.0 / ( T - B );
    mat[10] = -2.0 / ( F - N );
    
    mat[12] = -( R + L ) / ( R - L );
    mat[13] = -( T + B ) / ( T - B );
    mat[14] = -( F + N ) / ( F - N );
    mat[15] = 1.0;
}


void View::dump() const
{
    GLint vp[4] = { 0 };
    glGetIntegerv(GL_VIEWPORT, vp);
    std::clog << "viewport = " << vp[0] << " " << vp[1] << " " << vp[2] << " " << vp[3] << std::endl;
}

/**
 Transforms the given window coordinates into user coordinates.
 
 It uses the matrices obtained at the last call of getMatrices(),
 or the current matrices if get_matrices == true.
 
 For more info, try `man gluUnProject`
 */
Vector3 View::unproject(GLdouble x, GLdouble y, GLdouble z, bool get_matrices)
{
    GLdouble ux = 0, uy = 0, uz = 0;
    if ( get_matrices )
    {
        GLint      vp[4];
        GLdouble   mv[16];
        GLdouble   pj[16];
        
        glGetIntegerv(GL_VIEWPORT,         vp);
        glGetDoublev(GL_PROJECTION_MATRIX, pj);
        glGetDoublev(GL_MODELVIEW_MATRIX,  mv);

        setProjectionOrtho(pj);
        myUnproject(x, y, z, mv, pj, vp, &ux, &uy, &uz);
    }
    else if ( hasMatrices )
        myUnproject(x, y, z, mModelview, mProjection, mViewport, &ux, &uy, &uz);
    else
        std::cerr << "warning: View::unproject called without matrices\n";
    
    //printf("unproject( %.2f, %.2f, %.2f ) = ( %.2f, %.2f, %.2f )\n", x, y, z, ux, uy, uz);
    return Vector3(ux, uy, uz);
}


//------------------------------------------------------------------------------
#pragma mark -

void View::setFog(int type, real param, gle_color color) const
{
    GLint gl_type = 0;
    switch( type )
    {
        case 1: gl_type = GL_LINEAR; break;
        case 2: gl_type = GL_EXP;    break;
        case 3: gl_type = GL_EXP2;   break;
        default: glDisable(GL_FOG); return;
    }
   
    glEnable(GL_FOG);
    glFogi(GL_FOG_MODE, gl_type);
    
    if ( gl_type == GL_LINEAR )
    {
        glFogf(GL_FOG_START, param*visRegion[2]);
        glFogf(GL_FOG_END, (param*2+1)*visRegion[2]);
    }
    else
    {
        glFogf(GL_FOG_DENSITY, param/visRegion[2]);
    }
    
    glFogfv(GL_FOG_COLOR, color.data());
}

void View::enableFog(const int type, const real param, gle_color color)
{
    fog_type = type;
    fog_param = param;
    fog_color = color;
}

void View::enableFog(const int type, const real param)
{
    fog_type = type;
    fog_param = param;
}

//------------------------------------------------------------------------------
#pragma mark -

/**
 The plane equations is relative to the model
 */
void View::setClipPlane(GLenum glp, Vector3 dir, real sca) const
{
    GLdouble eq[] = {dir.XX, dir.YY, dir.ZZ, sca};
    glClipPlane(glp, eq);
    glEnable(glp);
}

/**
 The plane equation is relative to the camera
 */
void View::setClipPlaneEye(GLenum glp, Vector3 dir, real sca) const
{
    glMatrixMode(GL_MODELVIEW);
    glPushMatrix();
    glLoadIdentity();
    setClipPlane(glp, dir, sca);
    glPopMatrix();
}


void View::setClipPlanes() const
{
    for ( unsigned int ix = 0; ix < NB_CLIP_PLANES; ++ix )
    {
        if ( clip_plane_mode[ix] == 1 )
            setClipPlane(GL_CLIP_PLANE0+ix, clip_plane_vector[ix], clip_plane_scalar[ix]);
        else if ( clip_plane_mode[ix] == 2 )
            setClipPlaneEye(GL_CLIP_PLANE0+ix, clip_plane_vector[ix], clip_plane_scalar[ix]);
        else
            glDisable(GL_CLIP_PLANE0+ix);
    }
}

/*
 Disable all clip planes, including the one set by sliceView()
 */
void View::endClipPlanes() const
{
    for ( unsigned int ix = 0; ix < NB_CLIP_PLANES; ++ix )
        glDisable(GL_CLIP_PLANE0+ix);
}

void View::enableClipPlane(unsigned ix, Vector3 dir, real sc, bool model)
{
    if ( ix < NB_CLIP_PLANES )
    {
        clip_plane_mode[ix]   = ( model ? 1 : 2 );
        clip_plane_vector[ix] = dir;
        clip_plane_scalar[ix] = sc;
    }
}

void View::disableClipPlane(unsigned int ix)
{
    if ( ix < NB_CLIP_PLANES )
    {
        clip_plane_mode[ix] = 0;
        glDisable(GL_CLIP_PLANE0+ix);
    }
}

bool View::hasClipPlane(unsigned int ix) const
{
    if ( ix < NB_CLIP_PLANES )
        return clip_plane_mode[ix];
    return false;
}

//------------------------------------------------------------------------------
#pragma mark -


void View::drawScaleTicksH(GLfloat d, GLfloat a, GLfloat b) const
{
    glBegin(GL_LINES);
    for ( int ii = 1; ii < 10; ++ii )
    {
        glVertex2f( ii*d, a);
        glVertex2f( ii*d, b);
        glVertex2f(-ii*d, a);
        glVertex2f(-ii*d, b);
    }
    glEnd();
}


void View::drawScaleTicksV(GLfloat d, GLfloat a, GLfloat b) const
{
    glBegin(GL_LINES);
    for ( int ii = 1; ii < 10; ++ii )
    {
        glVertex2f( a, ii*d);
        glVertex2f( b, ii*d);
        glVertex2f( a,-ii*d);
        glVertex2f( b,-ii*d);
    }
    glEnd();
}


/**
 This will draw:
 - a horizontal box of length scale, bounded with Y=a and Y=b
 - lines every scale/10, of width (b-a)/5
 - lines every scale/100, of width (b-a)/25
 - lines every scale/1000, of width (b-a)/125
 .
 */
void View::drawScaleH(GLfloat s, GLfloat a, GLfloat b) const
{
    // draw a box of length 'scale'
    glLineWidth(3);
    glBegin(GL_LINE_LOOP);
    glVertex2f(-s/2, a);
    glVertex2f(-s/2, b);
    glVertex2f( s/2, b);
    glVertex2f( s/2, a);
    glEnd();

    // draw bars
    s /= 10;
    glBegin(GL_LINES);
    for ( int ii = -5; ii <= 5; ++ii )
    {
        glVertex2f(ii*s, a);
        glVertex2f(ii*s, b);
    }
    glEnd();
    
    // draw tick marks
    GLfloat w = 2;
    char str[8] = {0};
    do {
        s /= 10;
        a /= 10;
        b /= 10;
        if ( s > 4 * pixelSize() )
        {
            glLineWidth(w);
            drawScaleTicksH(s, a, b);
            glRasterPos2f(s-6*pixelSize(), b-12*pixelSize());
            snprintf(str, sizeof(str), "%g", s);
            gleDrawText(str);
        }
        w /= 2;
    } while ( w >= 0.5 );
}


/**
 This will draw:
 - a vertical box of length scale, bounded at X=a and X=b
 - lines every scale/10, of width (b-a)/5
 - lines every scale/100, of width (b-a)/25
 - lines every scale/1000, of width (b-a)/125
 .
 */
void View::drawScaleV(GLfloat s, GLfloat a, GLfloat b) const
{
    // draw a box of length 'scale'
    glLineWidth(3);
    glBegin(GL_LINE_LOOP);
    glVertex2f(a, -s/2);
    glVertex2f(b, -s/2);
    glVertex2f(b,  s/2);
    glVertex2f(a,  s/2);
    glEnd();
    
    // draw bars
    s /= 10;
    glBegin(GL_LINES);
    for ( int ii = -5; ii <= 5; ++ii )
    {
        glVertex2f(a, ii*s);
        glVertex2f(b, ii*s);
    }
    glEnd();
    
    // draw tick marks
    GLfloat w = 2;
    char str[8] = {0};
    do {
        s /= 10;
        a /= 10;
        b /= 10;
        if ( s > 4 * pixelSize() )
        {
            glLineWidth(w);
            drawScaleTicksV(s, a, b);
            glRasterPos2f(b+pixelSize(), s-4*pixelSize());
            snprintf(str, sizeof(str), "%g", s);
            gleDrawText(str);
        }
        w /= 2;
    } while ( w >= 0.5 );
}


/**
 This will draw a centered cross with :
 - lines every scale/10, of width 1
 - lines every scale/100, of width 0.5
 - minuscule lines every scale/1000, of width 0.25
 .
 */
void View::drawScaleX(GLfloat scale) const
{
    GLfloat w = 4;
    GLfloat s =  scale;
    GLfloat a =  scale/20;
    GLfloat b = -scale/20;
    
    glLineWidth(w);
    glBegin(GL_LINES);
    glVertex2f(-scale, a);
    glVertex2f(-scale, b);
    glVertex2f( scale, a);
    glVertex2f( scale, b);
    glVertex2f(a, -scale);
    glVertex2f(b, -scale);
    glVertex2f(a,  scale);
    glVertex2f(b,  scale);
    glEnd();
    
    do {
        s /= 10;
        if ( s > 2 * pixelSize() )
        {
            glLineWidth(w);
            drawScaleTicksV(s, a, b);
            drawScaleTicksH(s, a, b);
        }
        a /= 10;
        b /= 10;
        w /= 2;
    } while ( w >= 0.5 );

    glLineWidth(0.5);
    glBegin(GL_LINES);
    glVertex2f(-scale, 0);
    glVertex2f( scale, 0);
    glVertex2f(0, -scale);
    glVertex2f(0,  scale);
    glEnd();
}


/**
 */
void View::drawScaleBar(int mode, const GLfloat scale) const
{
    glMatrixMode(GL_MODELVIEW);
    glPushMatrix();
    glLoadIdentity();
    
    GLfloat shift = 32 * pixelSize() * zoom;
    
    switch( mode )
    {
        case 0:
            break;
        case 1:
            gleTranslate(0, shift-0.5*visRegion[1], 0);
            gleScale(zoom);
            drawScaleH(scale, scale/10, 0);
            break;
        case 2:
            gleTranslate(0.5*visRegion[0]-shift, 0, 0);
            gleScale(zoom);
            drawScaleV(scale, -scale/10, 0);
            break;
        case 3: {
            gleScale(zoom);
            drawScaleX(scale);
        } break;
    }
    
    glPopMatrix();
}
