# Supplementary material for: Self-Organization of Minimal Anaphase Spindle Midzone Bundles
Source: Curr Biol. 2019 Jul 8;29(13):2120–2130.e7. doi: 10.1016/j.cub.2019.05.049 (PMC6616649; doi:10.1016/j.cub.2019.05.049)
Supplement: Data S1. Simulation Files, Related to STAR Methods — This ZIP contains the source code of Cytosim used for this study, and all the configuration files needed to reproduce the simulation figures. Please, refer to the README file included in the package. [file mmc8.zip › Hannabuss2019_simulation_files_fixed/code/cytosim/src/disp/offscreen_glx.cc]

// Cytosim was created by Francois Nedelec. Copyright 2007-2017 EMBL.

/**
 off-screen rendering on X11, using GL-X
 Using PBuffers, which are supported from GLX version 1.3 (OpenGL 1.2)
*/

#include <cstdio>
#include <X11/Xlib.h>
#include <GL/glx.h>

Display * dpy = 0;
GLXPbuffer pbuf;
GLXContext glxContext;


int OffScreen::openContext()
{
    dpy = XOpenDisplay(0);
    
    if ( dpy == 0 )
    {
        fprintf(stderr, "off-screen rendering aborted: unable to open a connection to the X server\n");
        return 0;
    }
    
    if ( ! glXQueryExtension(dpy, 0, 0) )
    {
        fprintf(stderr, "off-screen rendering aborted: glX Extension not supported\n");
        return 0;
    }
    
#ifndef GLX_VERSION_1_3
    int minor, major;
    glXQueryVersion( dpy, &major, &minor );
    fprintf(stderr, "GLX version %i.%i detected\n", major, minor );
    fprintf(stderr, "off-screen rendering aborted: GLX version 1.3 or better is required\n");
    return 0;
#endif
        return 1;
}


GLuint OffScreen::createBuffer(const unsigned width, const unsigned height, unsigned)
{
    dpy = XOpenDisplay(0);
    
    if ( dpy == 0 )
    {
        fprintf(stderr, "off-screen rendering aborted: unable to open a connection to the X server\n");
        return 0;
    }
    
    if ( ! glXQueryExtension(dpy, 0, 0) )
    {
        fprintf(stderr, "off-screen rendering aborted: glX Extension not supported\n");
        return 0;
    }
    
#ifndef GLX_VERSION_1_3
    int minor, major;
    glXQueryVersion( dpy, &major, &minor );
    fprintf(stderr, "GLX version %i.%i detected\n", major, minor );
    fprintf(stderr, "off-screen rendering aborted: GLX version 1.3 or better is required\n");
    return 0;
#endif
    
    GLint screen = XDefaultScreen(dpy);
    
    GLint attribList[]= {
        GLX_RENDER_TYPE,   GLX_RGBA_BIT,
        GLX_DRAWABLE_TYPE, GLX_PBUFFER_BIT,
        GLX_RED_SIZE,      8,
        GLX_GREEN_SIZE,    8,
        GLX_BLUE_SIZE,     8,
        //GLX_DEPTH_SIZE,  16,
        None };
    
    /* config pointer for Frame Buffer */
    GLXFBConfig * FBConfig;
    /* number of FBConfigs returned */
    int FBConfig_Count;
    /* get frame buffer configuration */
    FBConfig = glXChooseFBConfig(dpy, screen, attribList, &FBConfig_Count);
    
    if ( FBConfig_Count == 0 || FBConfig == 0 )
    {
        fprintf(stderr, "off-screen rendering aborted: glXChooseFBConfig returned NULL\n");
        return 0;
    }
    
    /* PBuffer Creation */
    int attribListP[]= {
        GLX_PRESERVED_CONTENTS, GL_TRUE,
        GLX_PBUFFER_WIDTH,  width,
        GLX_PBUFFER_HEIGHT, height,
        None };
    
    pbuf = glXCreatePbuffer(dpy, FBConfig[0], attribListP);
    
    glxContext = glXCreateNewContext(dpy, FBConfig[0], GLX_RGBA_TYPE, NULL, GL_TRUE);
    
    XFree(FBConfig);
    
    if ( glxContext == 0 )
    {
        fprintf(stderr, "off-screen rendering aborted: glXCreateNewContext returned NULL\n");
        return 0;
    }
    
    if ( 0 == glXMakeCurrent(dpy, pbuf, glxContext) )
    {
        fprintf(stderr, "off-screen rendering aborted: cannot make the PBuffer current\n");
        return 0;
    }
    
    glViewport(0, 0, width, height);
    return 1;
}


void OffScreen::releaseBuffer()
{
    glXDestroyPbuffer(dpy, pbuf);
}

void OffScreen::closeContext()
{
    glXDestroyContext(dpy, glxContext);
    XCloseDisplay(dpy);
}
