# Supplementary material for: Self-Organization of Minimal Anaphase Spindle Midzone Bundles
Source: Curr Biol. 2019 Jul 8;29(13):2120–2130.e7. doi: 10.1016/j.cub.2019.05.049 (PMC6616649; doi:10.1016/j.cub.2019.05.049)
Supplement: Data S1. Simulation Files, Related to STAR Methods — This ZIP contains the source code of Cytosim used for this study, and all the configuration files needed to reproduce the simulation figures. Please, refer to the README file included in the package. [file mmc8.zip › Hannabuss2019_simulation_files_fixed/code/cytosim/src/disp/view.h]

// Cytosim was created by Francois Nedelec. Copyright 2007-2017 EMBL.
#ifndef VIEW_H
#define VIEW_H

#include "opengl.h"
#include "view_prop.h"

/// Handles the viewing angle, projection and other aspects of an OpenGL display
/**
 ViewProp does not depend on the window-system (GLUT),
 but only on the rendering engine (OpenGL)
 */
class View : public ViewProp
{
private:
    
    /// set OpenGL Fog, with mode (GL_EXP or GL_LINEAR), intensity and color
    void       setFog(int mode, real density, gle_color) const;

    /// calculate mPixelSize
    void       setPixelSize();
    
    /// window number in GLUT
    int        mWindowId;
    
    /// size of pixel in drawing units
    real       mPixelSize;
    
    /// used to check that getMatrices() was called
    bool       hasMatrices;
    
    /// viewport obtained by getMatrices()
    GLint      mViewport[4];
    
    /// modelview obtained by getMatrices()
    GLdouble   mModelview[16];
    
    /// projection obtained by getMatrices()
    GLdouble   mProjection[16];
    
    /// half-size of the OpenGL visible region in OpenGL units
    real       visRegion[3];
    
public:
    
    /// constructor
    explicit View(const std::string& n);
    
    /// destructor
    ~View();
    
    /// return window-id
    int        window() const { return mWindowId; }
    
    /// set window-id
    void       window(int w) { mWindowId = w; }
    
    /// handle window resize events
    void       reshape(int, int);
    
    /// set OpenGL Projection matrix
    void       makeProjection();
    
    /// set OpenGL Model-View matrix
    void       setModelView() const;
    
    /// set OpenGL Projection and ModelView matrices
    void       set();

    /// adjust view to only show a slice of the world
    void       sliceView(int) const;
    
    /// reset the view (no-rotation, zoom=1), and enable auto_scale
    void       reset();

    /// set the range that is visible in the window if zoom = 1
    void       setScale(real);

    /// size of pixel in drawing units
    real       pixelSize() const { return mPixelSize; }
    
    /// width of display area in pixels
    int        width()     const { return window_size[0]; }
    
    /// height of display area in pixels
    int        height()    const { return window_size[1]; }

    /// print some info for debugging purpose
    void       dump() const;
    
    //---------------------------------------------------------------------------

    /// init OpenGL display parameters
    void       initGL();

    /// set clipping planes and fog parameters
    void       openDisplay() const;
    
    /// set clipping planes and fog parameters
    void       closeDisplay() const;
    
    /// display scale bar, info text, etc.
    void       displayMessages() const;
    
    /// set OpenGL Lights for lighting effects
    void       setLights(bool local = false) const;
    
    /// set text displayed near bottom of window
    void       setMessage(std::string const& msg) { message_bot = msg; }
    
    /// set text displayed near top of window
    void       setMessageT(std::string const& msg) { message_top = msg; }

    /// set OpenGL Fog, with mode (GL_EXP or GL_LINEAR), intensity and color
    void       enableFog(int mode, real density, gle_color);
    void       enableFog(int mode, real density);
    
    /// enable cliping plane in OpenGL
    void       setClipPlane(GLenum glp, Vector3 dir, real sca) const;

    /// enable cliping plane in OpenGL
    void       setClipPlaneEye(GLenum glp, Vector3 dir, real sca) const;
    
    /// call setClipPlane(int) for all enabled clipping planes
    void       setClipPlanes() const;
    
    /// disable cliping planes in OpenGL
    void       endClipPlanes() const;
    
    /// set equations for a clipping plane, and enable it in View
    void       enableClipPlane(unsigned, Vector3 dir, real scal, bool absolute=true);
    
    /// disable cliping plane in View
    void       disableClipPlane(unsigned int);
    
    /// return enable/disable state
    bool       hasClipPlane(unsigned int) const;
    
    //---------------------------------------------------------------------------
    
    /// set local projection matrix as if it had been set by glOrtho()
    void       setProjectionOrtho(GLdouble * mat);

    /// store the matrices defining the current OpenGL Model-View and Projection
    void       getMatrices();
    
    /// transform window coordinates to 3D world-coordinates
    Vector3    unproject(GLdouble x, GLdouble y, GLdouble z, bool get_matrices = false);
    
    //---------------------------------------------------------------------------
    
    /// position 'pos' in the center of the display
    void       move_to(const Vector3 & pos);
    
    /// set additional translation of focal point
    void       move_shift(const Vector3 & pos);
    
    /// translate view
    void       move_by(const Vector3 & trans)       { move_to( focus - trans ); }

    //---------------------------------------------------------------------------
    
    /// set rotation to given Quaternion
    void       rotate_to(const Quaternion<real> &);
    
    /// rotate to have `dir` aligned with the X-axis
    void       align_with(const Vector3& dir);

    /// rotate view
    void       rotate_by(const Quaternion<real> &q) { rotate_to( rotation * q ); }
    
    //---------------------------------------------------------------------------

    /// set absolute zoom
    void       zoom_to(real z);
    
    /// increase zoom (multiplicative)
    void       zoom_in(real z) { zoom_to( zoom * z ); }
    
    /// decrease zoom (multiplicative)
    void       zoom_out(real z) { zoom_to( zoom / z ); }
    
    //---------------------------------------------------------------------------
    
    /// apply the transformation specified by ViewProp::auto_translation and auto_rotation
    void       travelingMotion(real dt);
    
    /// adjust zoom and focus to match the ROI specificed by two corner points
    void       matchROI(Vector3, Vector3);
    
    //---------------------------------------------------------------------------
    
    /// display tiny vertical lines as elements of a scale bar
    void       drawScaleTicksH(GLfloat, GLfloat, GLfloat) const;

    /// display tiny horizontal lines as elements of a scale bar
    void       drawScaleTicksV(GLfloat, GLfloat, GLfloat) const;

    /// display a scale bar vertical or horizontal
    void       drawScaleH(GLfloat, GLfloat, GLfloat) const;
    
    /// display a scale bar vertical or horizontal
    void       drawScaleV(GLfloat, GLfloat, GLfloat) const;
    
    /// display a scale bar vertical or horizontal
    void       drawScaleX(GLfloat) const;

    /// display a scale bar (mode is vertical, horizontal, centered)
    void       drawScaleBar(int mode, GLfloat) const;
    
};

#endif
