# Supplementary material for: Self-Organization of Minimal Anaphase Spindle Midzone Bundles
Source: Curr Biol. 2019 Jul 8;29(13):2120–2130.e7. doi: 10.1016/j.cub.2019.05.049 (PMC6616649; doi:10.1016/j.cub.2019.05.049)
Supplement: Data S1. Simulation Files, Related to STAR Methods — This ZIP contains the source code of Cytosim used for this study, and all the configuration files needed to reproduce the simulation figures. Please, refer to the README file included in the package. [file mmc8.zip › Hannabuss2019_simulation_files_fixed/code/cytosim/src/disp/view_prop.cc]

// Cytosim was created by Francois Nedelec. Copyright 2007-2017 EMBL.
#include "view_prop.h"
#include "glossary.h"
#include "smath.h"

//------------------------------------------------------------------------------
void ViewProp::clear()
{
    back_color   = 0x000000FF;
    front_color  = 0xFFFFFFFF;
    inner_color  = 0x444444FF;
    label        = "Cytosim";
    message_top  = "";
    message_bot  = "";
    depth_test   = 1;
    stencil      = 0;
    multisample  = 0;
    depth_clamp  = 0;
    retina       = 0;
    perspective  = 0;

    zoom         = 1;
    view_size    = 10;
    auto_scale   = 1;
    
    focus.zero();
    focus_shift.zero();
    rotation.set(1,0,0,0);
    
    slice        = 0;
    traveling    = 0;
    auto_zoom    = 0;
    auto_rotation.set(1,0,0,0);
    auto_translation.zero();
    
    window_size[0]     = 768;
    window_size[1]     = 768;
    window_position[0] = 0;
    window_position[1] = 50;
    
    scale_bar_size     = 10;
    scale_bar_color    = 0xFFFF88AA;
    scale_bar_mode     = 0;
    show_axes          = 0;
    axes_size          = 1;
    
    for ( unsigned k = 0; k < NB_CLIP_PLANES; ++k )
    {
        clip_plane_mode[k] = 0;
        clip_plane_vector[k].set(1,0,0);
        clip_plane_scalar[k] = 0;
    }
    
    track_fibers       = 0;
    
    fog_type           = 0;
    fog_param          = 1;
    fog_color          = 0x000000FF;
}


void ViewProp::read(Glossary& glos)
{
    glos.set(back_color,  "background_color");
    if ( glos.set(back_color,  "back_color") )
    {
        fog_color = back_color;
        front_color = back_color.inverted();
    }
    glos.set(front_color, "front_color");
    glos.set(inner_color, "inner_color");

    glos.set(label,       "label");
    glos.set(depth_test,  "depth_test");
    glos.set(stencil,     "stencil");
    glos.set(multisample, "samples");
    glos.set(multisample, "multisample");
    glos.set(depth_clamp, "depth_clamp");
    glos.set(retina,      "retina");
    glos.set(perspective, "perspective");

// BACKWARD_COMPATIBILITY
    glos.set(multisample, "gl_samples");
    glos.set(multisample, "multisample");
    
    glos.set(zoom,        "zoom");
    if ( glos.set(view_size, "view_size") )
        auto_scale = 0;
    glos.set(auto_scale,  "auto_scale");
    glos.set(focus,       "focus");
    glos.set(rotation,    "rotation");
    
    // normalize quaternion:
    if ( rotation.norm() > 0.001 )
        rotation.normalize();
    else
        rotation.set(1,0,0,0);

    glos.set(slice, "slice",
             KeyList<unsigned>("off",   0,
                               "front", 1,
                               "back",  2,
                               "slice", 3));
    
    glos.set(traveling,        "traveling");
    glos.set(auto_translation, "traveling", 1);
    glos.set(auto_rotation,    "traveling", 2);
    glos.set(auto_zoom,        "traveling", 3);
    
    glos.set(track_fibers,     "track_fibers");

    // normalize quaternion:
    if ( auto_rotation.norm() > 0.001 )
        auto_rotation.normalize();
    else
        auto_rotation.set(1,0,0,0);
    
    glos.set(window_position, 2,  "window_position");
    
    // A square window is made if only one value is given.
    if ( glos.set(window_size, 2, "window_size") == 1 )
        window_size[1] = window_size[0];

    // A square window is made if only one value is given.
    if ( glos.set(window_size, 2, "image_size") == 1 )
        window_size[1] = window_size[0];

    // 'size' is an alias to set the size of the window.
    if ( glos.set(window_size, 2, "size") == 1 )
        window_size[1] = window_size[0];
    /*
     window_size can be changed here, but we cannot resize
     the window, since we do not have access to GLUT 
     */
    //std::clog << this << " window " << window_size[0] << "x" << window_size[1] << std::endl;
    
    glos.set(scale_bar_size,  "scale_bar");
    glos.set(scale_bar_color, "scale_bar", 1);
    glos.set(scale_bar_mode,  "scale_bar", 2);
    glos.set(scale_bar_color, "scale_bar_color");

    glos.set(show_axes,       "show_axes");
    glos.set(axes_size,       "show_axes", 1);
    glos.set(axes_size,       "axes_size");

    for ( unsigned k = 0; k < NB_CLIP_PLANES; ++k )
    {
        std::string var = "clip_plane" + sMath::repr(k);
        glos.set(clip_plane_mode[k],   var);
        glos.set(clip_plane_vector[k], var, 1);
        glos.set(clip_plane_scalar[k], var, 2);
    }
    
    KeyList<GLint> fogValues("off",          0,
                             "linear",       1,
                             "exponential",  2,
                             "exponential2", 3);

    glos.set(fog_type,     "fog_type", fogValues);
    glos.set(fog_param,    "fog_param");
    glos.set(fog_color,    "fog_color");
 
    glos.set(fog_type,     "fog", fogValues);
    glos.set(fog_param,    "fog", 1);
    glos.set(fog_color,    "fog", 2);
}

//------------------------------------------------------------------------------

void ViewProp::write_values(std::ostream & os) const
{
    write_value(os, "back_color",    back_color);
    write_value(os, "front_color",   front_color);
    write_value(os, "inner_color",   inner_color);
    write_value(os, "label",         label);
    write_value(os, "depth_test",    depth_test);
    write_value(os, "stencil",       stencil);
    write_value(os, "samples",       multisample);
    write_value(os, "depth_clamp",   depth_clamp);
    write_value(os, "perspective",   perspective);
    write_value(os, "retina",        retina);
    write_value(os, "zoom",          zoom);
    write_value(os, "focus",         focus+focus_shift);
    write_value(os, "rotation",      rotation);
    write_value(os, "slice",         slice);
    write_value(os, "traveling",     traveling, auto_translation, auto_rotation, auto_zoom);
    write_value(os, "window_size",   window_size, 2);
    //write_value(os, "window_position", window_position, 2);

    write_value(os, "view_size",     view_size);
    write_value(os, "scale_bar",     scale_bar_size, scale_bar_color, scale_bar_mode);
    write_value(os, "show_axes",     show_axes, axes_size);

    for ( unsigned k = 0; k < NB_CLIP_PLANES; ++k )
    {
        std::string var = "clip_plane" + sMath::repr(k);
        write_value(os, var, clip_plane_mode[k], clip_plane_vector[k], clip_plane_scalar[k]);
    }
    
    write_value(os, "track_fibers",  track_fibers);
    write_value(os, "auto_scale",    auto_scale);
    write_value(os, "fog",           fog_type, fog_param, fog_color);
}
