# Supplementary material for: Self-Organization of Minimal Anaphase Spindle Midzone Bundles
Source: Curr Biol. 2019 Jul 8;29(13):2120–2130.e7. doi: 10.1016/j.cub.2019.05.049 (PMC6616649; doi:10.1016/j.cub.2019.05.049)
Supplement: Data S1. Simulation Files, Related to STAR Methods — This ZIP contains the source code of Cytosim used for this study, and all the configuration files needed to reproduce the simulation figures. Please, refer to the README file included in the package. [file mmc8.zip › Hannabuss2019_simulation_files_fixed/code/cytosim/src/disp/offscreen.h]

// Cytosim was created by Francois Nedelec. Copyright 2007-2017 EMBL.

#ifndef OFFSCREEN_H
#define OFFSCREEN_H


#include "opengl.h"


/// functions to open/close an OpenGL off-screen display
namespace OffScreen
{
    
    /// create OpenGL context suitable for offscreen rendering
    int openContext();

    /// allocate display buffer of requested size (width,height)
    GLuint createBuffer(unsigned width, unsigned height, unsigned multisample);

    /// allocate display buffer of requested size (width,height)
    int blitBuffer();

    /// release display buffer
    void releaseBuffer();
    
    /// close the OpenGL context created by openContext()
    void closeContext();
    
}


#endif
