# Supplementary material for: Self-Organization of Minimal Anaphase Spindle Midzone Bundles
Source: Curr Biol. 2019 Jul 8;29(13):2120–2130.e7. doi: 10.1016/j.cub.2019.05.049 (PMC6616649; doi:10.1016/j.cub.2019.05.049)
Supplement: Data S1. Simulation Files, Related to STAR Methods — This ZIP contains the source code of Cytosim used for this study, and all the configuration files needed to reproduce the simulation figures. Please, refer to the README file included in the package. [file mmc8.zip › Hannabuss2019_simulation_files_fixed/code/cytosim/src/disp/view_prop.h]

// Cytosim was created by Francois Nedelec. Copyright 2007-2017 EMBL.
#ifndef VIEW_PROP_H
#define VIEW_PROP_H

#include "real.h"
#include "vector3.h"
#include "quaternion.h"
#include "property.h"
#include "gle_color.h"

///properties needed to define a view
class ViewProp : public Property
{
protected:
    
    /// text displayed near top right corner of window
    mutable std::string message_top;
    
    /// text displayed near bottom left corner of window
    mutable std::string message_bot;
    
    /// number of OpenGL clipping planes
    const static unsigned int NB_CLIP_PLANES = 4;

public:
    
    /**
     @defgroup ViewPar Display Parameters: View
     @ingroup DisplayParameters
     @{
     */
    
    /// color of background
    gle_color        back_color;
    
    /// color used to highlight objects
    gle_color        front_color;
    
    /// color used to paint the inner surface of objects
    gle_color        inner_color;

    /// string at start of `message` (if `none` is specified, no message is shown)
    std::string      label;
    
    /// flag to enable OpenGL depth buffer (default=1)
    /**
     This is useful for 3D rendering.
     http://en.wikipedia.org/wiki/Z-buffering
     */
    int              depth_test;
    
    /// flag to enable perspective view in 3D
    /**
     By default, cytosim uses a orthographic projection to view the 3D space,
     but it will use a 3D perspective if 'perspective==true'.
     This is only meaningful in 3D mode.
     */
    int              perspective;
    
    /// flag to enable native device resolution on mac osx
    /**
     This works only if you use Renaud Blanch's modified GLUT
     http://iihm.imag.fr/blanch/software/glut-macosx
     */
    int              retina;
    
    /// flag to enable OpenGL stencil buffer (default=0)
    int              stencil;
    
    /// flag to perform depth-clamp (default=false)
    /** http://www.opengl.org/registry/specs/NV/depth_clamp.txt */
    int              depth_clamp;
    
    /// if > 0, enables OpenGL full scene anti-aliasing (default=0)
    /**
     This defines the number of samples used to build an image.
     Higher values result in nicer (but slower) display.
     http://en.wikipedia.org/wiki/Multisample_anti-aliasing
     Many graphic cards only support 8 samples max, so try 4 or 8.
     */
    int              multisample;

    /// zoom factor = ratio between visible area and `view_size`
    real             zoom;
    
    /// size of area visible in the window, in sim-units (default=10)
    real             view_size;

    /// enables the display area to be set from the size of the simulation space
    /**
     If ( `auto_scale` > 0 ), `view_size` is set automatically to match the simulation space.
     This is on by default.
     */
    unsigned int     auto_scale;
    
    /// the point that is in the center of the window in real-world coordinates
    Vector3          focus;

    /// additional translation used by autoTrack
    Vector3          focus_shift;
    
    /// orientation of display
    Quaternion<real> rotation;
    
    
    /// modifies the display to show only the front, the back or a slice of the world
    /**
     possible values are:
     - `off`    (0)
     - `front`  (1)
     - `back`   (2)
     - `slice`  (3)
     .
     */
    unsigned int     slice;
    
    /// enables auto_translation, auto_zoom or auto_rotation
    /**
     if ( `traveling` > 0 ), this sets the interval of time in milli-seconds
     at which the model-view transformation will be updated, by applying
     `auto_translation`, `auto_zoom` and `auto_rotation`.
     */
    unsigned int     traveling;
    
    /// translation speed of display (known as `traveling[1]`)
    /**
     This is a speed in distance / wall-time
     */
    Vector3          auto_translation;
    
    /// rotational speed of display (known as `traveling[2]`)
    /**
     This is a speed in quaternion / wall-time
     */
    Quaternion<real> auto_rotation;
    
    /// zooming speed of display (known as `traveling[3]`)
    /**
     This is a speed in zoom-unit / wall-time
     - auto_zoom > 0 : zoom closer
     - auto_zoom < 0 : zoom away
     .
     */
    real             auto_zoom;
    
    /// automatically adjust view to keep fibers in window
    /**
     Possible values:
     - 0 : off
     - 1 : translate to track the center of gravity of the cloud of fiber-points
     - 2 : rotate to align the principal direction of the fiber
     - 3 : translate and rotate ( 1 and 2 are combined )
     - 4 : rotate to align two principal directions
     - 5 : translate and rotate ( 1 and 4 are combined )
     .
     The translation defined by focus is applied after this adjustment.
     */
    unsigned int     track_fibers;
    
    /// position of window on screen (top-left corner, in pixels)
    int              window_position[2];
    
    /// desired size of window in pixels (also known as `size`)
    int              window_size[2];
    
    /// size of scale-bar in sim-world units (set as `scale_bar[0]`)
    real             scale_bar_size;
    
    /// color of scale-bar (set as `scale_bar[1]`)
    gle_color        scale_bar_color;
    
    /// display flag for scale-bar (set as `scale_bar[2]`)
    unsigned int     scale_bar_mode;

    /// display flag for displaying X-Y-Z axes
    unsigned int     show_axes;
    
    /// length of axes (set a `show_axes[1]`, default=1)
    real             axes_size;

    /// on/off flags for clipping (defined as `clip_plane?`)
    /**
     Up to 4 clipping planes can be defined: clip_plane0 to clip_plane3
     
     Syntax:
     @code
        clip_plane? = BOOL, VECTOR, REAL
     @endcode
     The Boolean enables the clipping plane.
     The plane is specified by a normal vector `n` (VECTOR) and a scalar `a` (REAL).
     The visible half-space corresponds to <em> n.pos + a > 0 </em>
     
     Example:
     To define a slice perpendicular to the X-axis of width 2: 
     @code
     set simul:display *
     {
        clip_plane1 = 1,  1 0 0, 1
        clip_plane2 = 1, -1 0 0, 1
     }
     @endcode
     */
    unsigned int     clip_plane_mode[NB_CLIP_PLANES];

    /// direction perpendicular to clipping plane (defined as `clip_plane?[1]`)
    Vector3          clip_plane_vector[NB_CLIP_PLANES];
    
    /// scalar offset defining the equation of the clipping plane (defined as `clip_plane?[2]`)
    real             clip_plane_scalar[NB_CLIP_PLANES];

    
    /// characteristics of OpenGL fog (also known as `fog[0]`)
    int              fog_type;
    
    /// density of fog (also known as `fog[1]`)
    real             fog_param;
    
    /// color of fog (also known as `fog[2]`)
    gle_color        fog_color;
 
    /// @}
    
public:
   
    /// constructor
    ViewProp(const std::string& n) : Property(n)  { clear(); }
    
    /// destructor
    ~ViewProp()  { }
    
    /// identifies the property
    std::string category() const { return "view"; }
     
    /// set default values
    void clear();
    
    /// set from a Glossary
    void read(Glossary&);
    
    /// return a carbon copy of object
    Property* clone() const { return new ViewProp(*this); }

    /// write all values
    void write_values(std::ostream &) const;

};

#endif
