# Supplementary material for: Self-Organization of Minimal Anaphase Spindle Midzone Bundles
Source: Curr Biol. 2019 Jul 8;29(13):2120–2130.e7. doi: 10.1016/j.cub.2019.05.049 (PMC6616649; doi:10.1016/j.cub.2019.05.049)
Supplement: Data S1. Simulation Files, Related to STAR Methods — This ZIP contains the source code of Cytosim used for this study, and all the configuration files needed to reproduce the simulation figures. Please, refer to the README file included in the package. [file mmc8.zip › Hannabuss2019_simulation_files_fixed/code/cytosim/src/disp/gle_color.h]

// Cytosim was created by Francois Nedelec. Copyright 2007-2017 EMBL.

#ifndef GLE_COLOR_H
#define GLE_COLOR_H

#include "opengl.h"
#include <iostream>

/**
 gle_color implements colors with 4-components:
 - Red
 - Green
 - Blue
 - Alpha = transparency
 .
 
 This class implements the `RGBA` format using an 'unsigned integer'
 and an array of 4 GLfloat.
 
 F. Nedelec -- Merged two older color classes on 23 August 2015
 */
/// Color with 4 components: red, green, blue, alpha (RGBA)
class gle_color
{
    static uint32_t combine(GLubyte r, GLubyte g, GLubyte b, GLubyte a)
    {
        return ( uint32_t(r) << 24 ) | ( uint32_t(g) << 16 ) | ( uint32_t(b) << 8 ) | uint32_t(a);
    }
    
private:
        
    /// 32-bits integer containing 4 one-byte components
    uint32_t rgba;
    
    /// array of 4 float components
    GLfloat col[4];
    
public:
    
    /// set to white
    void set_white()
    {
        rgba=0xFFFFFFFF;
        col[0]=1;
        col[1]=1;
        col[2]=1;
        col[3]=1;
    }
    
    /// set to black
    void set_black()
    {
        rgba=0x000000FF;
        col[0]=0;
        col[1]=0;
        col[2]=0;
        col[3]=1;
    }

    /// specify floating point components
    void set_floats(GLfloat r, GLfloat g, GLfloat b, GLfloat a)
    {
        col[0] = r < 1.0 ? r : 1.0;
        col[1] = g < 1.0 ? g : 1.0;
        col[2] = b < 1.0 ? b : 1.0;
        col[3] = a < 1.0 ? a : 1.0;
        rgba = combine(col[0]*255, col[1]*255, col[2]*255, col[3]*255);
    }
    
    /// export floating point components
    void put_floats(GLfloat& r, GLfloat& g, GLfloat& b, GLfloat& a)
    {
        r = col[0];
        g = col[1];
        b = col[2];
        a = col[3];
    }
    
    /// export floating point components
    void put_floats(GLfloat* c)
    {
        c[0] = col[0];
        c[1] = col[1];
        c[2] = col[2];
        c[3] = col[3];
    }

    /// specify components with bytes
    void set_bytes(GLubyte r, GLubyte g, GLubyte b, GLubyte a)
    {
        rgba = combine(r, g, b, a);
        col[0] = r / 255.f;
        col[1] = g / 255.f;
        col[2] = b / 255.f;
        col[3] = a / 255.f;
    }

    /// export components as bytes
    void put_bytes(GLubyte& r, GLubyte& g, GLubyte& b, GLubyte& a)
    {
        r = 0xFF & ( rgba >> 24 );
        g = 0xFF & ( rgba >> 16 );
        b = 0xFF & ( rgba >> 8 );
        a = 0xFF & ( rgba );
    }
    
    /// set from 4-bytes integer
    void set_int(uint32_t u)
    {
        rgba = u;
        col[0] = ( 0xFF & ( u >> 24 ) ) / 255.f;
        col[1] = ( 0xFF & ( u >> 16 ) ) / 255.f;
        col[2] = ( 0xFF & ( u >>  8 ) ) / 255.f;
        col[3] = ( 0xFF & u ) / 255.f;
   }

    /// default constructor
    gle_color() : rgba(0)
    {
        col[0] = 0;
        col[1] = 0;
        col[2] = 0;
        col[3] = 0;
    }
    
    /// constructor
    gle_color(const uint32_t& u)
    {
        set_int(u);
    }
    
    /// constructor with Alpha component = 1.0
    gle_color(const GLfloat& r, const GLfloat& g, const GLfloat& b)
    {
        set_floats(r,g,b,1.0f);
    }

    /// constructor
    gle_color(const GLfloat& r, const GLfloat& g, const GLfloat& b, const GLfloat& a)
    {
        set_floats(r,g,b,a);
    }

    void operator = (const uint32_t& col)
    {
        set_int(col);
    }
    
    bool operator ==(const gle_color col) const { return rgba == col.rgba; }
    bool operator !=(const gle_color col) const { return rgba != col.rgba; }
    
    GLfloat const* data() const { return col; }
    
    GLfloat red()         const { return col[0]; }
    GLfloat green()       const { return col[1]; }
    GLfloat blue()        const { return col[2]; }
    GLfloat alpha()       const { return col[3]; }

    GLfloat brightness()  const { return ( col[0] + col[1] + col[2] ) * col[3]; }
    bool    opaque()      const { return ( (rgba & 0xFF) == 0xFF ); }
    bool    transparent() const { return ( (rgba & 0xFF) != 0xFF ); }
    bool    visible()     const { return ( rgba & 0xFF ); }
    bool    invisible()   const { return ( rgba & 0xFF ) == 0; }
    
    gle_color darken(GLfloat s) const
    {
        if ( s < 1 )
            return gle_color(s*col[0], s*col[1], s*col[2], col[3]);
        else
            return gle_color(*this);
    }
    
    gle_color lighten(GLfloat s) const
    {
        GLfloat r = s * col[0];
        GLfloat g = s * col[1];
        GLfloat b = s * col[2];
        return gle_color(r<1.0?r:1.0, g<1.0?g:1.0, b<1.0?b:1.0, col[3]);
    }
    
    gle_color alpha_scaled(GLfloat s) const
    {
        if ( s < 1 )
            return gle_color(col[0], col[1], col[2], s*col[3]);
        else
            return gle_color(*this);
    }
    
    gle_color alpha_set(GLfloat s) const
    {
        if ( s < 1 )
            return gle_color(col[0], col[1], col[2], s);
        else
            return gle_color(col[0], col[1], col[2], 1.0);
    }
    
    gle_color alpha_one() const
    {
        return gle_color(col[0], col[1], col[2], 1.0);
    }
    
    gle_color blend(gle_color c) const
    {
        GLfloat s = alpha() + c.alpha();
        GLfloat h = alpha()   / s;
        GLfloat g = c.alpha() / s;
        return gle_color(h*col[0]+g*c.col[0], h*col[1]+g*c.col[1], h*col[2]+g*c.col[2], h+g);
    }
    
    gle_color inverted() const
    {
        return gle_color(1.f-col[0], 1.f-col[1], 1.f-col[2], col[3]);
    }
    
    
    /// set current OpenGL color by calling glColor
    void load() const
    {
        //std::clog << "OpenGL load " << col[0] << " " << col[1] << " " << col[2] << " " << col[3] << "\n";
        glColor4fv(col);
        //glColor4f(col[0], col[1], col[2], col[3]);
    }
    
    /// set current OpenGL color, but with `s` as alpha component
    void load(GLfloat s) const
    {
        if ( s < 1.0 )
            glColor4f(col[0], col[1], col[2], s);
        else
            glColor4fv(col);
    }
    
    /// set current OpenGL color, to *this darkened by factor `s`
    void load_darken(GLfloat s) const
    {
        if ( s < 1.0 )
            glColor4f(s*col[0], s*col[1], s*col[2], col[3]);
        else
            glColor4fv(col);
    }
    
    
    void load_clear() const
    {
        glClearColor(col[0], col[1], col[2], col[3]);
    }
    
    /// set FRONT material property for lighting
    void load_front() const
    {
        GLfloat blk[4] = { 0, 0, 0, 1 };
        glMaterialfv(GL_FRONT, GL_AMBIENT_AND_DIFFUSE, col);
        glMaterialfv(GL_FRONT, GL_EMISSION, blk);
    }
    
    /// set FRONT material property for lighting, and current color
    void load_load() const
    {
        GLfloat blk[4] = { 0, 0, 0, 1 };
        glColor4fv(col);
        glMaterialfv(GL_FRONT, GL_AMBIENT_AND_DIFFUSE, col);
        glMaterialfv(GL_FRONT, GL_EMISSION, blk);
    }
    
    /// set FRONT material property for lighting, and current color
    void load_load(GLfloat s) const
    {
        GLfloat blk[4] = { 0, 0, 0, 1 };
        GLfloat mat[4] = { col[0], col[1], col[2], s < 1.0 ? s : 1.0 };
        glColor4fv(mat);
        glMaterialfv(GL_FRONT, GL_AMBIENT_AND_DIFFUSE, mat);
        glMaterialfv(GL_FRONT, GL_EMISSION, blk);
    }

    /// set front OpenGL color, but with `s` as alpha component
    void load_front(GLfloat s) const
    {
        GLfloat blk[4] = { 0, 0, 0, 1 };
        GLfloat mat[4] = { col[0], col[1], col[2], s < 1.0 ? s : 1.0 };
        glMaterialfv(GL_FRONT, GL_AMBIENT_AND_DIFFUSE, mat);
        glMaterialfv(GL_FRONT, GL_EMISSION, blk);
    }

    /// set BACK material property for lighting
    void load_back() const
    {
        GLfloat blk[4] = { 0, 0, 0, 1 };
        glMaterialfv(GL_BACK, GL_AMBIENT_AND_DIFFUSE, blk);
        glMaterialfv(GL_BACK, GL_EMISSION, col);
    }
    
    /// set BACK material property for lighting
    void load_back(GLfloat s) const
    {
        GLfloat blk[4] = { 0, 0, 0, 1 };
        GLfloat mat[4] = { col[0], col[1], col[2], s < 1.0 ? s : 1.0 };
        glMaterialfv(GL_BACK, GL_EMISSION, blk);
        glMaterialfv(GL_BACK, GL_AMBIENT_AND_DIFFUSE, mat);
    }
    
    /// set FRONT and BACK material property for lighting
    void load_both() const
    {
        GLfloat blk[4] = { 0, 0, 0, 1 };
        glMaterialfv(GL_FRONT_AND_BACK, GL_AMBIENT_AND_DIFFUSE, col);
        glMaterialfv(GL_FRONT_AND_BACK, GL_EMISSION, blk);
        //glMaterialfv(GL_BACK, GL_EMISSION, col);
    }
    
    
    /// set FRONT and BACK material property for lighting
    void load_emission() const
    {
        GLfloat blk[4] = { 0, 0, 0, 1 };
        glMaterialfv(GL_FRONT_AND_BACK, GL_AMBIENT_AND_DIFFUSE, blk);
        glMaterialfv(GL_FRONT_AND_BACK, GL_EMISSION, col);
        //glMaterialfv(GL_BACK, GL_EMISSION, col);
    }

    /// set FRONT and BACK material property for lighting
    void load_both(GLfloat s) const
    {
        GLfloat blk[4] = { 0, 0, 0, 1 };
        GLfloat mat[4] = { col[0], col[1], col[2], s < 1.0 ? s : 1.0 };
        glMaterialfv(GL_FRONT_AND_BACK, GL_AMBIENT_AND_DIFFUSE, mat);
        glMaterialfv(GL_FRONT_AND_BACK, GL_EMISSION, blk);
        //glMaterialfv(GL_BACK, GL_EMISSION, mat);
    }


    /// conversion to string
    std::string to_string() const;
    
    /// 
    static void print_materials(std::ostream & os)
    {
        GLfloat mat[4] = { 0 };
        glGetMaterialfv(GL_FRONT, GL_AMBIENT, mat);
        os << "front  ambient "<<mat[0]<<" "<<mat[1]<<" "<<mat[2]<<" "<<mat[3]<<std::endl;
        glGetMaterialfv(GL_FRONT, GL_DIFFUSE, mat);
        os << "front  diffuse "<<mat[0]<<" "<<mat[1]<<" "<<mat[2]<<" "<<mat[3]<<std::endl;
        glGetMaterialfv(GL_FRONT, GL_EMISSION, mat);
        os << "front emission "<<mat[0]<<" "<<mat[1]<<" "<<mat[2]<<" "<<mat[3]<<std::endl;

        glGetMaterialfv(GL_BACK, GL_AMBIENT, mat);
        os << "back   ambient "<<mat[0]<<" "<<mat[1]<<" "<<mat[2]<<" "<<mat[3]<<std::endl;
        glGetMaterialfv(GL_BACK, GL_DIFFUSE, mat);
        os << "back   diffuse "<<mat[0]<<" "<<mat[1]<<" "<<mat[2]<<" "<<mat[3]<<std::endl;
        glGetMaterialfv(GL_BACK, GL_EMISSION, mat);
        os << "back  emission "<<mat[0]<<" "<<mat[1]<<" "<<mat[2]<<" "<<mat[3]<<std::endl;
    }
};


/// input operator:
std::istream & operator >> (std::istream&, gle_color&);

/// output operator:
std::ostream & operator << (std::ostream&, const gle_color&);


namespace gle
{
    /// conversion function from RGB to HSV color space
    void RGB2HSV(GLfloat r, GLfloat g, GLfloat b, GLfloat* h, GLfloat* s, GLfloat* v);
    
    /// conversion functions from HSV to RGB color space
    void HSV2RGB(GLfloat h, GLfloat s, GLfloat v, GLfloat* r, GLfloat* g, GLfloat* b);
    
    
    /// set a RGB color from a factor in [-PI, PI], continuously varying through all colors
    void set_hue_color(GLfloat& r, GLfloat& g, GLfloat& b, GLfloat h);
    
    /// return saturated color with given Hue in [-PI, PI]
    gle_color hue_color(GLfloat h, GLfloat alpha);
    
    /// set a RGB color from a factor in [0, 1], continuously varying between blue, green, red
    void set_jet_color(GLfloat& r, GLfloat& g, GLfloat& b, GLfloat h, GLfloat hm);

    /// return jet color
    gle_color jet_color(GLfloat h, GLfloat alpha);

    /// set a RGB color from a factor in [0, 1], continuously varying through blue, green, red, yellow, white
    void set_jet_colorE(GLfloat& r, GLfloat& g, GLfloat& b, GLfloat h, GLfloat hm);
    
    /// return jet color2
    gle_color jet_colorE(GLfloat h, GLfloat alpha);
}

#endif
