# Supplementary material for: Self-Organization of Minimal Anaphase Spindle Midzone Bundles
Source: Curr Biol. 2019 Jul 8;29(13):2120–2130.e7. doi: 10.1016/j.cub.2019.05.049 (PMC6616649; doi:10.1016/j.cub.2019.05.049)
Supplement: Data S1. Simulation Files, Related to STAR Methods — This ZIP contains the source code of Cytosim used for this study, and all the configuration files needed to reproduce the simulation figures. Please, refer to the README file included in the package. [file mmc8.zip › Hannabuss2019_simulation_files_fixed/code/cytosim/src/disp/gle_color.cc]

// Cytosim was created by Francois Nedelec. Copyright 2007-2017 EMBL.

#include "gle_color.h"
#include "gle_color_list.h"
#include "smath.h"
#include "stream_func.h"
#include "exceptions.h"
#include <iomanip>
#include <cctype>

#pragma mark Input/Output

char int2hex(int d)
{
    if ( d > 9 )
        return 'A' + (d-10);
    else
        return '0' + d;
}


std::string gle_color::to_string() const
{
#if ( 0 )
    std::ostringstream oss;
    oss << "0x" << std::setw(8) << std::setfill('0') << std::hex << std::uppercase << col.rgba;
    return oss.str();
#else
    char str[16] = { 0 };
    str[0] = '0';
    str[1] = 'x';
    uint32_t n = rgba;
    for ( int c = 0; c < 8; ++c )
    {
        uint32_t d = ( n >> 28 );
        n <<= 4;
        str[c+2] = int2hex(d);
    }
    return str;
#endif
}


int hex2int(char c)
{
    if ( isalpha(c) )
        return tolower(c) - 'a' + 10;
    else
        return c - '0';
}

int hex2int(char a, char b)
{
    return hex2int(a)*16 + hex2int(b);
}

/**
 A color is composed of 4 components (Red, Green, Blue, Alpha),
 and can be specified in different ways:
 -# with a hexadecimal integer: 0xFF0000FF  or  0xff0000ff
 -# with 3 or 4 floats: (1 0 0) or (1 0 0 1)
 -# with a name:  red
 -# with a number: #1
 .
*/
std::istream & operator >> (std::istream& is, gle_color& col)
{
    col.set_white();

    std::istream::sentry s(is);
    if ( s )
    {
        char c = is.get();
        char d = is.peek();
        
        if ( isalpha(c) )
        {
            is.unget();
            std::string name;
            is >> name;
            try {
                col = gle::std_color(name);
            }
            catch ( InvalidSyntax & e )
            {
                std::cerr << e.what() << " : using white" << std::endl;
                gle::print_std_colors(std::cerr);
                col = 0xFFFFFFFF;
            }
        }
        else if ( '#'==c  &&  isdigit(d) )
        {
            unsigned int nb;
            is >> nb;
            col = gle::alt_color(nb);
        }
        else if ( '0'==c  &&  'x'==d )
        {
            is.get();
            GLubyte u[4] = { 255 };
            int i = 0;
            while ( i < 4 )
            {
                is >> c >> d;
                if ( is.fail() )
                {
                    if ( i < 3 )
                        throw InvalidSyntax("incomplete hexadecimal color specification");
                    is.clear();
                    break;
                }
                if ( !isxdigit(c) || !isxdigit(d) )
                    throw InvalidSyntax("invalid hexadecimal digit");
                u[i++] = hex2int(c, d);
            }
            col.set_bytes(u[0], u[1], u[2], u[3]);
        }
        else if ( isdigit(c) )
        {
            is.unget();
            GLfloat r, g, b, a=1;
            is >> r >> g >> b;
            if ( ! is.fail() )
            {
                is >> a;
                is.clear();
                col.set_floats(r,g,b,a);
            }
        }
    }
    return is;
}


std::ostream& operator << (std::ostream& os, gle_color const& x)
{
    os << x.to_string();
    return os;
}

//-----------------------------------------------------------------------
//=========================  RAINBOW EFFECTS  ===========================
//-----------------------------------------------------------------------
#pragma mark -


/**
 r,g,b values are from 0 to 1
 h = [0, 360], s = [0,1], v = [0,1]
 if s == 0, then h = -1 (undefined)
*/

void gle::RGB2HSV(const GLfloat r, const GLfloat g, const GLfloat b, GLfloat* h, GLfloat* s, GLfloat* v)
{
    GLfloat mn, mx, delta;
    mn = std::min(r, std::min(g, b));
    mx = std::max(r, std::max(g, b));
    *v = mx;
    delta = mx - mn;
    if ( mx != 0 )
        *s = delta / mx;
    else {
        *s = 0;
        *h = -1;
        return;
    }
    if ( r == mx )
        *h = ( g - b ) / delta;       // between yellow & magenta
    else if ( g == mx )
        *h = 2 + ( b - r ) / delta;   // between cyan & yellow
    else
        *h = 4 + ( r - g ) / delta;   // between magenta & cyan
    *h *= 60;                         // degrees
    if ( *h < 0 )
        *h += 360;
}


void gle::HSV2RGB( const GLfloat h, const GLfloat s, const GLfloat v, GLfloat* r, GLfloat* g, GLfloat* b )
{
    int i;
    GLfloat f, p, q, t;
    if ( s == 0 ) {
        // achromatic (gray)
        *r = *g = *b = v;
        return;
    }
    GLfloat hc = h/60;               // sector 0 to 5
    i = (int)floor( hc );
    f = hc - i;                      // factorial part of h
    p = v * ( 1 - s );
    q = v * ( 1 - s * f );
    t = v * ( 1 - s * ( 1 - f ) );
    switch( i )
    {
        case 0:  *r = v; *g = t; *b = p; break;
        case 1:  *r = q; *g = v; *b = p; break;
        case 2:  *r = p; *g = v; *b = t; break;
        case 3:  *r = p; *g = q; *b = v; break;
        case 4:  *r = t; *g = p; *b = v; break;
        case 5:  *r = v; *g = p; *b = q; break;
        default: *r = 1; *g = 1; *b = 1; break;
    }
}


/**
 set a RGB color as a function of a Hue value `a` in [-PI, PI].
 The colors follow in this order: red, green, blue, red ...
*/
void gle::set_hue_color(GLfloat& r, GLfloat& g, GLfloat& b, GLfloat h)
{
    GLfloat x = 3 * ( h * M_1_PI + 1 );
    int i = floor(x);
    GLfloat f = x-i, u = 1-f;
    switch( i )
    {
        case 0:  r = 1;  g = f;  b = 0;  break;
        case 1:  r = u;  g = 1;  b = 0;  break;
        case 2:  r = 0;  g = 1;  b = f;  break;
        case 3:  r = 0;  g = u;  b = 1;  break;
        case 4:  r = f;  g = 0;  b = 1;  break;
        case 5:  r = 1;  g = 0;  b = u;  break;
        default: r = 1;  g = 0;  b = 0;  break;
    }
}


/**
 set a RGB color as a function of a Hue value `h` in [-PI, PI],
 with a alpha-component equal to `a`.
 The colors follow in this order: red, green, blue, red ...
 */
gle_color gle::hue_color(GLfloat h, GLfloat a)
{
    GLfloat r, g, b;
    set_hue_color(r, g, b, h);
    return gle_color(r, g, b, a);
}


/**
 set a RGB color as a function of a value h in [0, 4].
 The result vary from dark-blue, blue, cyan, yellow, orange to red:
 - 0 : dark-blue
 - 1 : blue
 - 2 : green
 - 3 : red
 - 4 : dark red
 */
void gle::set_jet_color(GLfloat& r, GLfloat& g, GLfloat& b, const GLfloat h, const GLfloat hm)
{
    if ( h <= hm )
    {
        r = 0;
        g = 0;
        b = hm;
    }
    else
    {
        int i = (int)floor(h);
        GLfloat f = h-i;
        switch( i )
        {
            case 0:  r = 0;   g = 0;   b = f;   break;
            case 1:  r = 0;   g = f;   b = 1;   break;
            case 2:  r = f;   g = 1;   b = 1-f; break;
            case 3:  r = 1;   g = 1-f; b = 0;   break;
            case 4:  r = 1-f; g = 0;   b = 0;  if ( r < hm ) r = hm; break;
            default: r = hm;  g = 0;   b = 0;   break;
        }
    }
}


gle_color gle::jet_color(GLfloat h, GLfloat a)
{
    GLfloat r, g, b;
    set_jet_color(r, g, b, h, 0.3);
    return gle_color(r, g, b, a);
}


/**
 set a RGB color as a function of a value h in [0, 4].
 The result vary from black, blue, cyan, yellow, orange to red:
 - 0 : black
 - 1 : blue
 - 2 : green
 - 3 : red
 - 4 : yellow
 - 5 : white
 */
void gle::set_jet_colorE(GLfloat& r, GLfloat& g, GLfloat& b, const GLfloat h, const GLfloat hm)
{
    if ( h <= hm )
    {
        r = 0;
        g = 0;
        b = hm;
    }
    else
    {
        int i = (int)floor(h);
        GLfloat f = h-i;
        switch( i )
        {
            case 0:  r = 0;   g = 0;   b = f;   break;
            case 1:  r = 0;   g = f;   b = 1-f; break;
            case 2:  r = f;   g = 1-f; b = 0;   break;
            case 3:  r = 1;   g = f;   b = 0;   break;
            case 4:  r = 1;   g = 1;   b = f;   break;
            default: r = 1;   g = 1;   b = 1;   break;
        }
    }
}


gle_color gle::jet_colorE(GLfloat h, GLfloat a)
{
    GLfloat r, g, b;
    set_jet_colorE(r, g, b, h, 0.1);
    return gle_color(r, g, b, a);
}
