# Supplementary material for: Self-Organization of Minimal Anaphase Spindle Midzone Bundles
Source: Curr Biol. 2019 Jul 8;29(13):2120–2130.e7. doi: 10.1016/j.cub.2019.05.049 (PMC6616649; doi:10.1016/j.cub.2019.05.049)
Supplement: Data S1. Simulation Files, Related to STAR Methods — This ZIP contains the source code of Cytosim used for this study, and all the configuration files needed to reproduce the simulation figures. Please, refer to the README file included in the package. [file mmc8.zip › Hannabuss2019_simulation_files_fixed/code/cytosim/src/disp/gle_color_list.cc]

// Cytosim was created by Francois Nedelec. Copyright 2007-2017 EMBL.
// Created by Francois Nedelec on 08/08/2010.

#include "gle_color_list.h"
#include "exceptions.h"
#include <iomanip>


/// List of Francois's named colors
gle::named_color common_colors[] = {
    {"none",          0x00000000},
    {"white",         0xFFFFFFFF},
    {"aqua",          0x33FFCCFF},
    {"aquamarine",    0x66DDAAFF},
    {"azur",          0xF0FFFFFF},
    {"beige",         0x908470FF},
    {"black",         0x000000FF},
    {"blue",          0x0000FFFF},
    {"blue_tint",     0xAFD7FFFF},
    {"brick_red",     0x990000FF},
    {"brown",         0xAF7559FF},
    {"burgundy",      0x800000FF},
    {"coral",         0xF76541FF},
    {"crimson",       0xCC0033FF},
    {"cyan",          0x00FFFFFF},
    {"dark_blue",     0x000080FF},
    {"dark_gray",     0x404040FF},
    {"dark_green",    0x008000FF},
    {"dark_orange",   0xAA6E00FF},
    {"dark_purple",   0x800080FF},
    {"dark_red",      0x800000FF},
    {"dark_yellow",   0x808000FF},
    {"darker_blue",   0x000040FF},
    {"darker_gray",   0x202020FF},
    {"darker_green",  0x004000FF},
    {"darker_purple", 0x400040FF},
    {"darker_red",    0x400000FF},
    {"darker_yellow", 0x404000FF},
    {"darker_orange", 0x714900FF},
    {"darkest_gray",  0x101010FF},
    {"darkest_green", 0x002000FF},
    {"darkest_purple",0x200020FF},
    {"darkest_red",   0x200000FF},
    {"darkest_yellow",0x202000FF},
    {"darker_orange", 0x714900FF},
    {"dull_blue",     0x006699FF},
    {"fire_brick",    0x800517FF},
    {"forest_green",  0x808000FF},
    {"fuscia",        0xFF00FFFF},
    {"flesh",         0xF4D3B4FF},
    {"gold",          0xD4A017FF},
    {"grass_green",   0x408080FF},
    {"gray",          0x707070FF},
    {"grey",          0x707070FF},
    {"green",         0x00DD00FF},
    {"green_blue",    0x2E8B57FF},
    {"green_tint",    0x98FFB3FF},
    {"hot_pink",      0xFF66CCFF},
    {"indigo",        0x4B0082FF},
    {"khaki",         0xADA96EFF},
    {"lavender",      0x9966CCFF},
    {"light_blue",    0x8888FFFF},
    {"light_gray",    0xA0A0A0FF},
    {"light_green",   0x88FF88FF},
    {"light_purple",  0xFF0080FF},
    {"light_red",     0xFF4444FF},
    {"lime",          0x00FF00FF},
    {"magenta",       0xFF00FFFF},
    {"maroon",        0x810541FF},
    {"mauve",         0xCC3366FF},
    {"midnight",      0x003366FF},
    {"navy",          0x000080FF},
    {"olive",         0x808000FF},
    {"orange",        0xFFA500FF},
    {"pastel_green",  0x00FF00FF},
    {"pink",          0xE7A1B0FF},
    {"pink_tint",     0xFFABBBFF},
    {"plum",          0xB93B8FFF},
    {"pumpkin",       0xFF9933FF},
    {"purple",        0x8E35EFFF},
    {"red",           0xFF0000FF},
    {"red_orange",    0xFF4500FF},
    {"royal_blue",    0x2B60DEFF},
    {"salmon",        0xFA8072FF},
    {"sea_green",     0x00FA6DFF},
    {"sienna",        0x8A4117FF},
    {"sky_blue",      0x3A90FFFF},
    {"steel_blue",    0x4863A0FF},
    {"turquoise",     0x00FFFFFF},
    {"violet",        0x8D38C9FF},
    {"yellow",        0xFFFF00FF},
    {"yellow_tint",   0xF6F675FF}
};


/// standard named HTML colors
gle::named_color html_colors[] = {
    {"AliceBlue",            0xF0F8FFFF},
    {"AntiqueWhite",         0xFAEBD7FF},
    {"Aqua",                 0x00FFFFFF},
    {"Aquamarine",           0x7FFFD4FF},
    {"Azure",                0xF0FFFFFF},
    {"Beige",                0xF5F5DCFF},
    {"Bisque",               0xFFE4C4FF},
    {"Black",                0x000000FF},
    {"BlanchedAlmond",       0xFFEBCDFF},
    {"Blue",                 0x0000FFFF},
    {"BlueViolet",           0x8A2BE2FF},
    {"Brown",                0xA52A2AFF},
    {"BurlyWood",            0xDEB887FF},
    {"CadetBlue",            0x5F9EA0FF},
    {"Chartreuse",           0x7FFF00FF},
    {"Chocolate",            0xD2691EFF},
    {"Coral",                0xFF7F50FF},
    {"CornflowerBlue",       0x6495EDFF},
    {"Cornsilk",             0xFFF8DCFF},
    {"Crimson",              0xDC143CFF},
    {"Cyan",                 0x00FFFFFF},
    {"DarkBlue",             0x00008BFF},
    {"DarkCyan",             0x008B8BFF},
    {"DarkGoldenRod",        0xB8860BFF},
    {"DarkGray",             0xA9A9A9FF},
    {"DarkGrey",             0x808080FF},
    {"DarkGreen",            0x006400FF},
    {"DarkKhaki",            0xBDB76BFF},
    {"DarkMagenta",          0x8B008BFF},
    {"DarkOliveGreen",       0x556B2FFF},
    {"Darkorange",           0xFF8C00FF},
    {"DarkOrchid",           0x9932CCFF},
    {"DarkRed",              0x8B0000FF},
    {"DarkSalmon",           0xE9967AFF},
    {"DarkSeaGreen",         0x8FBC8FFF},
    {"DarkSlateBlue",        0x483D8BFF},
    {"DarkSlateGray",        0x2F4F4FFF},
    {"DarkSlateGrey",        0x2F4F4FFF},
    {"DarkTurquoise",        0x00CED1FF},
    {"DarkViolet",           0x9400D3FF},
    {"DeepPink",             0xFF1493FF},
    {"DeepSkyBlue",          0x00BFFFFF},
    {"DimGray",              0x696969FF},
    {"DimGrey",              0x696969FF},
    {"DodgerBlue",           0x1E90FFFF},
    {"FireBrick",            0xB22222FF},
    {"FloralWhite",          0xFFFAF0FF},
    {"ForestGreen",          0x228B22FF},
    {"Fuchsia",              0xFF00FFFF},
    {"Gainsboro",            0xDCDCDCFF},
    {"GhostWhite",           0xF8F8FFFF},
    {"Gold",                 0xFFD700FF},
    {"GoldenRod",            0xDAA520FF},
    {"Gray",                 0x808080FF},
    {"Grey",                 0x808080FF},
    {"Green",                0x008000FF},
    {"GreenYellow",          0xADFF2FFF},
    {"HoneyDew",             0xF0FFF0FF},
    {"HotPink",              0xFF69B4FF},
    {"IndianRed",            0xCD5C5CFF},
    {"Indigo",               0x4B0082FF},
    {"Ivory",                0xFFFFF0FF},
    {"Khaki",                0xF0E68CFF},
    {"Lavender",             0xE6E6FAFF},
    {"LavenderBlush",        0xFFF0F5FF},
    {"LawnGreen",            0x7CFC00FF},
    {"LemonChiffon",         0xFFFACDFF},
    {"LightBlue",            0xADD8E6FF},
    {"LightCoral",           0xF08080FF},
    {"LightCyan",            0xE0FFFFFF},
    {"LightGoldenRodYellow", 0xFAFAD2FF},
    {"LightGray",            0xD3D3D3FF},
    {"LightGrey",            0xD3D3D3FF},
    {"LightGreen",           0x90EE90FF},
    {"LightPink",            0xFFB6C1FF},
    {"LightSalmon",          0xFFA07AFF},
    {"LightSeaGreen",        0x20B2AAFF},
    {"LightSkyBlue",         0x87CEFAFF},
    {"LightSlateGray",       0x778899FF},
    {"LightSlateGrey",       0x778899FF},
    {"LightSteelBlue",       0xB0C4DEFF},
    {"LightYellow",          0xFFFFE0FF},
    {"Lime",                 0x00FF00FF},
    {"LimeGreen",            0x32CD32FF},
    {"Linen",                0xFAF0E6FF},
    {"Magenta",              0xFF00FFFF},
    {"Maroon",               0x800000FF},
    {"MediumAquaMarine",     0x66CDAAFF},
    {"MediumBlue",           0x0000CDFF},
    {"MediumOrchid",         0xBA55D3FF},
    {"MediumPurple",         0x9370D8FF},
    {"MediumSeaGreen",       0x3CB371FF},
    {"MediumSlateBlue",      0x7B68EEFF},
    {"MediumSpringGreen",    0x00FA9AFF},
    {"MediumTurquoise",      0x48D1CCFF},
    {"MediumVioletRed",      0xC71585FF},
    {"MidnightBlue",         0x191970FF},
    {"MintCream",            0xF5FFFAFF},
    {"MistyRose",            0xFFE4E1FF},
    {"Moccasin",             0xFFE4B5FF},
    {"NavajoWhite",          0xFFDEADFF},
    {"Navy",                 0x000080FF},
    {"OldLace",              0xFDF5E6FF},
    {"Olive",                0x808000FF},
    {"OliveDrab",            0x6B8E23FF},
    {"Orange",               0xFFA500FF},
    {"OrangeRed",            0xFF4500FF},
    {"Orchid",               0xDA70D6FF},
    {"PaleGoldenRod",        0xEEE8AAFF},
    {"PaleGreen",            0x98FB98FF},
    {"PaleTurquoise",        0xAFEEEEFF},
    {"PaleVioletRed",        0xD87093FF},
    {"PapayaWhip",           0xFFEFD5FF},
    {"PeachPuff",            0xFFDAB9FF},
    {"Peru",                 0xCD853FFF},
    {"Pink",                 0xFFC0CBFF},
    {"Plum",                 0xDDA0DDFF},
    {"PowderBlue",           0xB0E0E6FF},
    {"Purple",               0x800080FF},
    {"Red",                  0xFF0000FF},
    {"RosyBrown",            0xBC8F8FFF},
    {"RoyalBlue",            0x4169E1FF},
    {"SaddleBrown",          0x8B4513FF},
    {"Salmon",               0xFA8072FF},
    {"SandyBrown",           0xF4A460FF},
    {"SeaGreen",             0x2E8B57FF},
    {"SeaShell",             0xFFF5EEFF},
    {"Sienna",               0xA0522DFF},
    {"Silver",               0xC0C0C0FF},
    {"SkyBlue",              0x87CEEBFF},
    {"SlateBlue",            0x6A5ACDFF},
    {"SlateGray",            0x708090FF},
    {"SlateGrey",            0x708090FF},
    {"Snow",                 0xFFFAFAFF},
    {"SpringGreen",          0x00FF7FFF},
    {"SteelBlue",            0x4682B4FF},
    {"Tan",                  0xD2B48CFF},
    {"Teal",                 0x008080FF},
    {"Thistle",              0xD8BFD8FF},
    {"Tomato",               0xFF6347FF},
    {"Turquoise",            0x40E0D0FF},
    {"Violet",               0xEE82EEFF},
    {"Wheat",                0xF5DEB3FF},
    {"White",                0xFFFFFFFF},
    {"WhiteSmoke",           0xF5F5F5FF},
    {"Yellow",               0xFFFF00FF},
    {"YellowGreen",          0x9ACD32FF}
};


/// a list of ~256 colors from Crayola crayons
gle::named_color crayola_colors[] = {
    {"Absolute Zero",         0x0048BAFF},
    {"Almond",                0xEFDECDFF},
    {"Alien Armpit",          0x84DE02FF},
    {"Amethyst",              0x64609AFF},
    {"Amazon Forest",         0x92F646FF},
    {"Antique Brass",         0xCD9575FF},
    {"Apricot",               0xFDD9B5FF},
    {"Aqua",                  0x5FBED7FF},
    {"Aquamarine",            0x78DBE2FF},
    {"Asparagus",             0x87A96BFF},
    {"Atomic Tangerine",      0xFFA474FF},
    {"Aztec Gold",            0xC39953FF},
    {"Baby Powder",           0xfefefaFF},
    {"Banana",                0xffd12aFF},
    {"Banana Mania",          0xFAE7B5FF},
    {"Beaver",                0x9F8170FF},
    {"Bittersweet",           0xFD7C6EFF},
    {"Big Foot Feet",         0xE88E5AFF},
    {"Black",                 0x000000FF},
    {"Black Coral",           0x54626FFF},
    {"Black Shadows",         0xBFAFB2FF},
    {"Blueberry",             0x4f86f7FF},
    {"Blizzard Blue",         0xACE5EEFF},
    {"Blue",                  0x1F75FEFF},
    {"Blue Bell",             0xA2A2D0FF},
    {"Blue Gray",             0x6699CCFF},
    {"Blue Green",            0x0D98BAFF},
    {"Blue Jeans",            0x5DADECFF},
    {"Blue Violet",           0x7366BDFF},
    {"Blush",                 0xDE5D83FF},
    {"Booger Buster",         0xDDE26AFF},
    {"Brick Red",             0xCB4154FF},
    {"Bright Yellow",         0xFFAA1DFF},
    {"Brown",                 0xB4674DFF},
    {"Brown Sugar",           0xAF6E4DFF},
    {"Bubble Gum",            0xffd3f8FF},
    {"Burnished Brown",       0xA17A74FF},
    {"Burnt Orange",          0xFF7F49FF},
    {"Burnt Sienna",          0xEA7E5DFF},
    {"Cadet Blue",            0xB0B7C6FF},
    {"Canary",                0xFFFF99FF},
    {"Caribbean Green",       0x1CD3A2FF},
    {"Caribbean Current",     0x5D8DDFFF},
    {"Carnation Pink",        0xFFAACCFF},
    {"Cedar Chest",           0xc95a49FF},
    {"Cerise",                0xDD4492FF},
    {"Cerulean",              0x1DACD6FF},
    {"Cerulean Frost",        0x6D9BC3FF},
    {"Cherry",                0xda2647FF},
    {"Chestnut",              0xBC5D58FF},
    {"Chocolate",             0xbd8260FF},
    {"Cinnamon Satin",        0xCD607EFF},
    {"Citrine",               0x933709FF},
    {"Coconut",               0xfefefeFF},
    {"Copper",                0xDD9475FF},
    {"Copper Penny",          0xAD6F69FF},
    {"Cornflower",            0x9ACEEBFF},
    {"Cosmic Cobalt",         0x2E2D88FF},
    {"Cotton Candy",          0xFFBCD9FF},
    {"Cultured",              0xF5F5F5FF},
    {"Daffodil",              0xffff31FF},
    {"Dandelion",             0xFDDB6DFF},
    {"Denim",                 0x2B6CC4FF},
    {"Denim Blue",            0x2243B6FF},
    {"Desert Sand",           0xEFCDB8FF},
    {"Digy Dungeon",          0xC53151FF},
    {"Dirt",                  0x9b7653FF},
    {"Eerie Black",           0x1B1B1BFF},
    {"Eggplant",              0x6E5160FF},
    {"Electric Lime",         0xCEFF1DFF},
    {"Emerald",               0x14A989FF},
    {"Eucalyptus",            0x44d7a8FF},
    {"Fern",                  0x71BC78FF},
    {"Fiery Rose",            0xFF5470FF},
    {"Florida Sunrise",       0xFFB329FF},
    {"Forest Green",          0x6DAE81FF},
    {"Fresh Air",             0xa6e7ffFF},
    {"Frostbite",             0xE936A7FF},
    {"Fuchsia",               0xC364C5FF},
    {"Fuzzy Wuzzy",           0xCC6666FF},
    {"Gargoyle Gas",          0xFFDF46FF},
    {"Giant's Club",          0xB05C52FF},
    {"Glossy Grape",          0xAB92B3FF},
    {"Gold",                  0xE7C697FF},
    {"Goldenrod",             0xFCD975FF},
    {"Grand Canyon",          0x6D3834FF},
    {"Granite Gray",          0x676767FF},
    {"Granny Smith Apple",    0xA8E4A0FF},
    {"Grape",                 0x6f2da8FF},
    {"Gray",                  0x95918CFF},
    {"Green",                 0x1CAC78FF},
    {"Green Blue",            0x1164B4FF},
    {"Green Lizard",          0xA7F432FF},
    {"Green Sheen",           0x6EAEA1FF},
    {"Green Yellow",          0xF0E891FF},
    {"Heat Wave",             0xFF7A00FF},
    {"Hot Magenta",           0xFF1DCEFF},
    {"Inchworm",              0xB2EC5DFF},
    {"Indigo",                0x5D76CBFF},
    {"Jade",                  0x469A84FF},
    {"Jasper",                0xD05340FF},
    {"Jazzberry Jam",         0xCA3767FF},
    {"Jelly Bean",            0xda614eFF},
    {"Jungle Green",          0x3BB08FFF},
    {"Key Lime",              0xE8F48CFF},
    {"Lapis Lazuli",          0x436CB9FF},
    {"Laser Lemon",           0xFEFE22FF},
    {"Lavender",              0xFCB4D5FF},
    {"Leather Jacket",        0x253529FF},
    {"Lemon",                 0xffff38FF},
    {"Lemon Glacier",         0xFDFF00FF},
    {"Lemon Yellow",          0xFFF44FFF},
    {"Licorice",              0x1a1110FF},
    {"Lilac",                 0xdb91efFF},
    {"Lime",                  0xb2f302FF},
    {"Lumber",                0xffe4cdFF},
    {"Macaroni and Cheese",   0xFFBD88FF},
    {"Maul Sunset",           0x8E599FFF},
    {"Magenta",               0xF664AFFF},
    {"Magic Mint",            0xAAF0D1FF},
    {"Magic Potion",          0xFF4466FF},
    {"Mahogany",              0xCD4A4CFF},
    {"Maize",                 0xEDD19CFF},
    {"Malachite",             0x469496FF},
    {"Manatee",               0x979AAAFF},
    {"Mandarin",              0xF37A48FF},
    {"Mango Tango",           0xFF8243FF},
    {"Maroon",                0xC8385AFF},
    {"Mauvelous",             0xEF98AAFF},
    {"Melon",                 0xFDBCB4FF},
    {"Midnight",              0x702670FF},
    {"Midnight Blue",         0x1A4876FF},
    {"Mystic Maroon",         0xAD4379FF},
    {"Misty Moss",            0xBBB477FF},
    {"Moonstone",             0x3AA8C1FF},
    {"Mountain Meadow",       0x30BA8FFF},
    {"Mulberry",              0xC54B8CFF},
    {"Mummy's Tomb",          0x828E84FF},
    {"Mystic",                0xD65282FF},
    {"Navy Blue",             0x1974D2FF},
    {"Neon Carrot",           0xFFA343FF},
    {"New Car",               0x214fc6FF},
    {"Ocean Blue",            0x4F42B5FF},
    {"Ocean Green",           0x48BF91FF},
    {"Olive Green",           0xBAB86CFF},
    {"Onyx",                  0x353839FF},
    {"Orange",                0xFF7538FF},
    {"Orange Red",            0xFF2B2BFF},
    {"Orange Scent",          0xff8866FF},
    {"Orange Soda",           0xFA5B3DFF},
    {"Orange Yellow",         0xF8D568FF},
    {"Orchid",                0xE6A8D7FF},
    {"Outer Space",           0x414A4CFF},
    {"Outrageous Orange",     0xFF6E4AFF},
    {"Pacific Blue",          0x1CA9C9FF},
    {"Peach",                 0xFFCFABFF},
    {"Peach Scent",           0xffd0b9FF},
    {"Pearly Purple",         0xB768A2FF},
    {"Peridot",               0xABAD48FF},
    {"Periwinkle",            0xC5D0E6FF},
    {"Pewter Blue",           0x8BA8B7FF},
    {"Piggy Pink",            0xFDDDE6FF},
    {"Pine",                  0x45a27dFF},
    {"Pine Green",            0x158078FF},
    {"Pink Flamingo",         0xFC74FDFF},
    {"Pink Pearl",            0xB07080FF},
    {"Pink Sherbert",         0xF78FA7FF},
    {"Pixie Powder",          0x391285FF},
    {"Plum",                  0x8E4585FF},
    {"Plump Purple",          0x5946B2FF},
    {"Polished Pine",         0x5DA493FF},
    {"Princess Perfume",      0xFF85CFFF},
    {"Purple Heart",          0x7442C8FF},
    {"Purple Plum",           0x9C51B6FF},
    {"Purple Majesty",        0x9D81BAFF},
    {"Purple Pizzazz",        0xFE4EDAFF},
    {"Quick Silver",          0xA6A6A6FF},
    {"Radical Red",           0xFF496CFF},
    {"Raw Sienna",            0xD68A59FF},
    {"Raw Umber",             0x714B23FF},
    {"Razzle Dazzle Rose",    0xFF48D0FF},
    {"Razzmatazz",            0xE3256BFF},
    {"Red",                   0xEE204DFF},
    {"Red Orange",            0xFF5349FF},
    {"Red Violet",            0xC0448FFF},
    {"Red Salsa",             0xFD3A4AFF},
    {"Robin's Egg Blue",      0x1FCECBFF},
    {"Rose",                  0xff5050FF},
    {"Rose Dust",             0x9E5E6FFF},
    {"Rose Quartz",           0xBD559CFF},
    {"Royal Purple",          0x7851A9FF},
    {"Ruby",                  0xAA4069FF},
    {"Rusty Red",             0xDA2C43FF},
    {"Salmon",                0xFF9BAAFF},
    {"Salmon Pink",           0xF1444AFF},
    {"Sapphire",              0x2D5DA1FF},
    {"Sasquatch Socks",       0xFF4681FF},
    {"Scarlet",               0xFC2847FF},
    {"Screamin' Green",       0x76FF7AFF},
    {"Sea Green",             0x9FE2BFFF},
    {"Sepia",                 0xA5694FFF},
    {"Shadow",                0x8A795DFF},
    {"Shadow Blue",           0x778BA5FF},
    {"Shampoo",               0xffcff1FF},
    {"Shamrock",              0x45CEA2FF},
    {"Shiny Shamrock",        0x5FA778FF},
    {"Shocking Pink",         0xFB7EFDFF},
    {"Silver",                0xCDC5C2FF},
    {"Sizzling Red",          0xFF3855FF},
    {"Sizzling Sunrise",      0xFFDB00FF},
    {"Sahara Desert",         0xF5CBBDFF},
    {"Sky Blue",              0x80DAEBFF},
    {"Slimy Green",           0x299617FF},
    {"Smoke",                 0x738276FF},
    {"Smashed Pumpkin",       0xFF6D3AFF},
    {"Smokey Topaz",          0x832A0DFF},
    {"Soap",                  0xcec8efFF},
    {"Spring Frost",          0x87FF2AFF},
    {"Spring Green",          0xECEABEFF},
    {"Steel Teal",            0x5F8A8BFF},
    {"Strawberry",            0xfc5a8dFF},
    {"Sugar Plum",            0x914E75FF},
    {"Sunburnt Cyclops",      0xFF404CFF},
    {"Sunglow",               0xFFCF48FF},
    {"Sunset",                0xF1CC79FF},
    {"Sunset Orange",         0xFD5E53FF},
    {"Sunny",                 0xF2F27AFF},
    {"Sweet Brown",           0xA83731FF},
    {"Tan",                   0xFAA76CFF},
    {"Tart Orange",           0xFB4D46FF},
    {"Teal Blue",             0x18A7B5FF},
    {"Thistle",               0xEBC7DFFF},
    {"Tickle Me Pink",        0xFC89ACFF},
    {"Tiger's Eye",           0xB56917FF},
    {"Timberwolf",            0xDBD7D2FF},
    {"Tropical Rain Forest",  0x17806DFF},
    {"Tulip",                 0xff878dFF},
    {"Tumbleweed",            0xDEAA88FF},
    {"Turquoise",             0x3BBCD0FF},
    {"Turquoise Blue",        0x77DDE7FF},
    {"Twilight Lavender",     0x8A496BFF},
    {"Unmellow Yellow",       0xFFFF66FF},
    {"Violet (Purple)",       0x926EAEFF},
    {"Violet Blue",           0x324AB2FF},
    {"Violet Red",            0xF75394FF},
    {"Vivid Tangerine",       0xFFA089FF},
    {"Vivid Violet",          0x8F509DFF},
    {"White",                 0xFFFFFFFF},
    {"Wild Blue Yonder",      0xA2ADD0FF},
    {"Wild Strawberry",       0xFF43A4FF},
    {"Wild Watermelon",       0xFC6C85FF},
    {"Winter Sky",            0xFF007CFF},
    {"Winter Wizard",         0xA0E6FFFF},
    {"Wintergreen Dream",     0x56887DFF},
    {"Wisteria",              0xCDA4DEFF},
    {"Yellow",                0xFCE883FF},
    {"Yellow Green",          0xC5E384FF},
    {"Yellow Orange",         0xFFAE42FF},
    {"Yellow Sunshine",       0xFFF700FF},
    {"Yosemite Campfire",     0xED4C44FF}
};


gle_color gle::std_color(unsigned indx)
{
    const size_t max = sizeof(common_colors) / sizeof(named_color);
    return common_colors[ indx % max ].hex;
}


gle_color gle::std_color(const std::string& name)
{
    const size_t max = sizeof(common_colors) / sizeof(named_color);
    
    for ( unsigned c = 0; c < max; ++c )
        if ( common_colors[c].name == name )
            return common_colors[c].hex;
    
    throw InvalidSyntax("Unknown color `"+name+"'");
    return 0xFFFFFFFF;
}


void gle::print_std_colors(std::ostream & os)
{
    os << "Known colors:" << std::endl;
    print_colors(os, common_colors, sizeof(common_colors)/sizeof(named_color));
}


gle_color gle::alt_color(unsigned indx)
{
    const size_t max = sizeof(crayola_colors) / sizeof(named_color);
    return crayola_colors[ indx % max ].hex;
}


/**
 extract all colors from the crayola list, that have a brightness between `minb` and `maxb`
 */

int gle::select_colors(gle_color* array, unsigned asize,
                       const GLfloat minb, const GLfloat maxb)
{
    const size_t max = sizeof(crayola_colors) / sizeof(named_color);
    assert_true( minb < maxb );

    unsigned nbc = 0;
    for ( unsigned c = 0; c < max; ++c )
    {
        gle_color col = crayola_colors[c].hex;
        if ( minb <= col.brightness()  &&  col.brightness() <= maxb )
            array[nbc++] = col;
        if ( nbc == asize )
            return nbc;
    }
    
    // always returns at least one color:
    if ( nbc == 0 && asize > 0 )
    {
        array[0] = 0xFFFFFFFF;
        nbc = 1;
    }
    
    return nbc;
}


/**
 return `indx`-th color from the crayola list, that has a brightness between `minb` and `maxb`
 */
gle_color gle::bright_color(unsigned indx, const GLfloat minb, const GLfloat maxb)
{
    const size_t max = sizeof(crayola_colors) / sizeof(named_color);

    static gle_color scolor[max];
    static GLfloat sminb = 0.6, smaxb = 3;
    static unsigned scmax = select_colors(scolor, max, sminb, smaxb);

    if ( sminb != minb || smaxb != maxb )
    {
        sminb = minb;
        smaxb = maxb;
        scmax = select_colors(scolor, max, minb, maxb);
    }
    
    return scolor[indx%scmax];
}


gle_color gle::nice_color(unsigned indx)
{
    /// list of unnamed colors
    static gle_color nice_colors[] = {
        0xFFFFFFFF,
        0xFFA500FF,
        0x00BB00FF,
        0x3366FFFF,
        0x7D7D7DFF,
        0x3366FFFF,
        0xFF4500FF,
        0xFFFF00FF,
        0xAFD7FFFF,
        0xAF7559FF,
        0x00FF00FF,
        0x2E8B57FF,
        0x98FFB3FF,
        0xFF0065FF,
        0xFF00FFFF,
        0xFFA500FF,
        0xFF6575FF,
        0xFFABBBFF,
        0xA020F0FF,
        0xFF0000FF,
        0x00FA6DFF,
        0xEE82EEFF,
        0xAAAAAAFF,
        0x3A90FFFF,
        0x00FFFFFF,
        0xF6F675FF,
        0xFC9CAAFF};

    static const unsigned max = sizeof(nice_colors) / sizeof(gle_color);
    
    return nice_colors[ indx % max ];
}


void gle::print_colors(std::ostream & os, named_color list[], unsigned max)
{    
    for ( unsigned c = 0; c < max; ++c )
    {
        os << std::setw(16) << list[c].name << "  ";
        os << gle_color( list[c].hex ) << std::endl;
    }
}
