# Supplementary material for: Self-Organization of Minimal Anaphase Spindle Midzone Bundles
Source: Curr Biol. 2019 Jul 8;29(13):2120–2130.e7. doi: 10.1016/j.cub.2019.05.049 (PMC6616649; doi:10.1016/j.cub.2019.05.049)
Supplement: Data S1. Simulation Files, Related to STAR Methods — This ZIP contains the source code of Cytosim used for this study, and all the configuration files needed to reproduce the simulation figures. Please, refer to the README file included in the package. [file mmc8.zip › Hannabuss2019_simulation_files_fixed/code/cytosim/src/disp/glapp_prop.h]

// Cytosim was created by Francois Nedelec. Copyright 2007-2017 EMBL.

#ifndef GLAPP_PROP_H
#define GLAPP_PROP_H

#include "real.h"
#include "gle_color.h"
#include "vector3.h"
#include "quaternion.h"
#include "property.h"

/// Parameter set for glApp
class glAppProp : public Property
{    
public:
    
    /**
     @defgroup glAppPar Display parameters: Graphics
     @ingroup DisplayParameters
     @{
     */
    
    
    /// flag to use a double buffer for smoother rendering (default=1)
    /**
    http://en.wikipedia.org/wiki/Multiple_buffering#Double_buffering_in_computer_graphics
    */
    int          buffered;
    
    /// flag to switch to full-screen mode
    int          full_screen;
    
    /// flag to display information on screen
    int          show_message;
    
    /// text displayed in center of window
    std::string  message;
    
    /// @}
    
public:
    
    /// constructor
    glAppProp(const std::string& n) : Property(n)  { clear(); }
    
    /// destructor
    ~glAppProp()  { }
    
    /// identifies the property
    std::string category() const { return "simul:display"; }
    
    /// set default values
    void clear();
    
    /// set from a Glossary
    void read(Glossary&);
    
    /// return a carbon copy of object
    Property* clone() const { return new glAppProp(*this); }

    /// write all values
    void write_values(std::ostream &) const;
    
};

#endif
