# Supplementary material for: Self-Organization of Minimal Anaphase Spindle Midzone Bundles
Source: Curr Biol. 2019 Jul 8;29(13):2120–2130.e7. doi: 10.1016/j.cub.2019.05.049 (PMC6616649; doi:10.1016/j.cub.2019.05.049)
Supplement: Data S1. Simulation Files, Related to STAR Methods — This ZIP contains the source code of Cytosim used for this study, and all the configuration files needed to reproduce the simulation figures. Please, refer to the README file included in the package. [file mmc8.zip › Hannabuss2019_simulation_files_fixed/code/cytosim/src/disp/glu_unproject.cc]

// Cytosim was created by Francois Nedelec. Copyright 2007-2017 EMBL.

/*
This code is derived from the MESA3D project:
 http://www.mesa3d.org/relnotes/10.1.3.html
 
 Modified by F. Nedelec
*/

#include <stdio.h>


#define FLOAT GLdouble


void multMatrixVecd(const FLOAT matrix[16], const FLOAT in[4], FLOAT out[4])
{
    for (int i=0; i<4; i++)
        out[i] = in[0] * matrix[0*4+i]
               + in[1] * matrix[1*4+i]
               + in[2] * matrix[2*4+i]
               + in[3] * matrix[3*4+i];
}


// Invert 3x3 matrix.
int invertMatrix3(const FLOAT m[9], FLOAT inv[9])
{
    FLOAT det = m[0]*m[4]*m[8] + m[2]*m[3]*m[7] + m[1]*m[5]*m[6]
              - m[2]*m[4]*m[6] - m[1]*m[3]*m[8] - m[0]*m[5]*m[7];
    
    if ( det != 0 )
    {
        det = 1.0 / det;
        inv[0] = ( m[4]*m[8] - m[5]*m[7] ) * det;
        inv[3] = ( m[5]*m[6] - m[3]*m[8] ) * det;
        inv[6] = ( m[3]*m[7] - m[4]*m[6] ) * det;
        inv[1] = ( m[2]*m[7] - m[1]*m[8] ) * det;
        inv[4] = ( m[0]*m[8] - m[2]*m[6] ) * det;
        inv[7] = ( m[1]*m[6] - m[0]*m[9] ) * det;
        inv[2] = ( m[1]*m[5] - m[2]*m[4] ) * det;
        inv[5] = ( m[2]*m[3] - m[0]*m[5] ) * det;
        inv[8] = ( m[0]*m[4] - m[1]*m[3] ) * det;
        return GL_TRUE;
    }
    return GL_FALSE;
}

/*
 ** Invert 4x4 matrix.
 ** Contributed by David Moore (See Mesa bug #6748)
 */
int invertMatrix4(const FLOAT m[16], FLOAT inv[16])
{
    inv[ 0] =   m[ 5]*m[10]*m[15] - m[ 5]*m[11]*m[14] - m[ 9]*m[ 6]*m[15]
              + m[ 9]*m[ 7]*m[14] + m[13]*m[ 6]*m[11] - m[13]*m[ 7]*m[10];
    inv[ 4] = - m[ 4]*m[10]*m[15] + m[ 4]*m[11]*m[14] + m[ 8]*m[ 6]*m[15]
              - m[ 8]*m[ 7]*m[14] - m[12]*m[ 6]*m[11] + m[12]*m[ 7]*m[10];
    inv[ 8] =   m[ 4]*m[ 9]*m[15] - m[ 4]*m[11]*m[13] - m[ 8]*m[ 5]*m[15]
              + m[ 8]*m[ 7]*m[13] + m[12]*m[ 5]*m[11] - m[12]*m[ 7]*m[ 9];
    inv[12] = - m[4]*m[9]*m[14] + m[4]*m[10]*m[13] + m[8]*m[5]*m[14]
              - m[8]*m[6]*m[13] - m[12]*m[5]*m[10] + m[12]*m[6]*m[9];
    inv[ 1] = - m[1]*m[10]*m[15] + m[1]*m[11]*m[14] + m[9]*m[2]*m[15]
              - m[9]*m[3]*m[14] - m[13]*m[2]*m[11] + m[13]*m[3]*m[10];
    inv[ 5] =   m[0]*m[10]*m[15] - m[0]*m[11]*m[14] - m[8]*m[2]*m[15]
              + m[8]*m[3]*m[14] + m[12]*m[2]*m[11] - m[12]*m[3]*m[10];
    inv[ 9] = - m[0]*m[9]*m[15] + m[0]*m[11]*m[13] + m[8]*m[1]*m[15]
              - m[8]*m[3]*m[13] - m[12]*m[1]*m[11] + m[12]*m[3]*m[9];
    inv[13] =   m[0]*m[9]*m[14] - m[0]*m[10]*m[13] - m[8]*m[1]*m[14]
              + m[8]*m[2]*m[13] + m[12]*m[1]*m[10] - m[12]*m[2]*m[9];
    inv[ 2] =   m[1]*m[6]*m[15] - m[1]*m[7]*m[14] - m[5]*m[2]*m[15]
              + m[5]*m[3]*m[14] + m[13]*m[2]*m[7] - m[13]*m[3]*m[6];
    inv[ 6] = - m[0]*m[6]*m[15] + m[0]*m[7]*m[14] + m[4]*m[2]*m[15]
              - m[4]*m[3]*m[14] - m[12]*m[2]*m[7] + m[12]*m[3]*m[6];
    inv[10] =   m[0]*m[5]*m[15] - m[0]*m[7]*m[13] - m[4]*m[1]*m[15]
              + m[4]*m[3]*m[13] + m[12]*m[1]*m[7] - m[12]*m[3]*m[5];
    inv[14] = - m[0]*m[5]*m[14] + m[0]*m[6]*m[13] + m[4]*m[1]*m[14]
              - m[4]*m[2]*m[13] - m[12]*m[1]*m[6] + m[12]*m[2]*m[5];
    inv[ 3] = - m[1]*m[6]*m[11] + m[1]*m[7]*m[10] + m[5]*m[2]*m[11]
              - m[5]*m[3]*m[10] - m[9]*m[2]*m[7] + m[9]*m[3]*m[6];
    inv[ 7] =   m[0]*m[6]*m[11] - m[0]*m[7]*m[10] - m[4]*m[2]*m[11]
              + m[4]*m[3]*m[10] + m[8]*m[2]*m[7] - m[8]*m[3]*m[6];
    inv[11] =  -m[0]*m[5]*m[11] + m[0]*m[7]*m[9] + m[4]*m[1]*m[11]
              - m[4]*m[3]*m[9] - m[8]*m[1]*m[7] + m[8]*m[3]*m[5];
    inv[15] =   m[0]*m[5]*m[10] - m[0]*m[6]*m[9] - m[4]*m[1]*m[10]
              + m[4]*m[2]*m[9] + m[8]*m[1]*m[6] - m[8]*m[2]*m[5];
    
    FLOAT det = m[0]*inv[0] + m[1]*inv[4] + m[2]*inv[8] + m[3]*inv[12];
    
    if (det == 0)
        return GL_FALSE;
    
    det = 1.0 / det;
    
    for (int i = 0; i < 16; i++)
        inv[i] = inv[i] * det;
    
    return GL_TRUE;
}


void multMatricesd(const FLOAT a[16], const FLOAT b[16], FLOAT r[16])
{
    int i, j;
    
    for (i = 0; i < 4; i++) {
        for (j = 0; j < 4; j++) {
            r[i*4+j] = a[i*4+0]*b[0*4+j]
                     + a[i*4+1]*b[1*4+j]
                     + a[i*4+2]*b[2*4+j]
                     + a[i*4+3]*b[3*4+j];
        }
    }
}


/*
 We use a different name to avoid a possible name collision with GLUT
 */
GLint myUnproject(FLOAT winx, FLOAT winy, FLOAT winz,
                   const FLOAT modelMatrix[16],
                   const FLOAT projMatrix[16],
                   const GLint viewport[4],
                   FLOAT *objx, FLOAT *objy, FLOAT *objz)
{
    FLOAT mat[16];
    FLOAT inv[16];
    FLOAT in[4];
    FLOAT out[4];
    
    multMatricesd(modelMatrix, projMatrix, mat);
    
    if (!invertMatrix4(mat, inv))
        return GL_FALSE;
    
    in[0]=winx;
    in[1]=winy;
    in[2]=winz;
    in[3]=1.0;
    
    /* Map x and y from window coordinates */
    in[0] = (in[0] - viewport[0]) / viewport[2];
    in[1] = (in[1] - viewport[1]) / viewport[3];
    
    /* Map to range -1 to 1 */
    in[0] = in[0] * 2 - 1;
    in[1] = in[1] * 2 - 1;
    in[2] = in[2] * 2 - 1;
    
    multMatrixVecd(inv, in, out);
    if (out[3] == 0.0)
        return GL_FALSE;

    *objx = out[0] / out[3];
    *objy = out[1] / out[3];
    *objz = out[2] / out[3];
    return GL_TRUE;
}


#undef FLOAT
