# Supplementary material for: Self-Organization of Minimal Anaphase Spindle Midzone Bundles
Source: Curr Biol. 2019 Jul 8;29(13):2120–2130.e7. doi: 10.1016/j.cub.2019.05.049 (PMC6616649; doi:10.1016/j.cub.2019.05.049)
Supplement: Data S1. Simulation Files, Related to STAR Methods — This ZIP contains the source code of Cytosim used for this study, and all the configuration files needed to reproduce the simulation figures. Please, refer to the README file included in the package. [file mmc8.zip › Hannabuss2019_simulation_files_fixed/code/cytosim/src/disp/offscreen_fbo.cc]

// Cytosim was created by Francois Nedelec. Copyright 2007-2017 EMBL.
/** 
 off-screen rendering using OpenGL Frame Buffer Objects
 
 http://en.wikipedia.org/wiki/Framebuffer_Object
 
 https://developer.apple.com/library/mac/#documentation/graphicsimaging/Conceptual/OpenGL-MacProgGuide/opengl_offscreen/opengl_offscreen.html
*/

#include <stack>
#include <cstdio>

#include <OpenGL/OpenGL.h>
#include <OpenGL/CGLTypes.h>
#include <OpenGL/glu.h>


CGLContextObj preContext = 0;
CGLContextObj offContext = 0;

/// Holds the pointers of a set of OpenGL buffers.
class GLBuffer
{
public:
    
    GLuint width;
    GLuint height;
    GLuint frameBuffer;
    GLuint colorBuffer;
    GLuint depthBuffer;
    
    GLBuffer()
    {
        frameBuffer = 0;
        colorBuffer = 0;
        depthBuffer = 0;
    }
    
    /// allocate graphical memory
    void create(GLuint W, GLuint H)
    {
        //glPushAttrib(GL_ALL_ATTRIB_BITS);
        width = W;
        height = H;
        glGenFramebuffers(1, &frameBuffer);
        glGenRenderbuffers(1, &colorBuffer);
        glGenRenderbuffers(1, &depthBuffer);
        //printf("offscreen- created framebuffer %u\n", frameBuffer);
    }
    
    /// delete graphical memory
    void release()
    {
        glDeleteRenderbuffers(1, &colorBuffer);
        glDeleteRenderbuffers(1, &depthBuffer);
        glDeleteFramebuffers(1, &frameBuffer);
        //printf("offscreen- released framebuffer %u\n", frameBuffer);
        colorBuffer = 0;
        depthBuffer = 0;
        frameBuffer = 0;
        //glPopAttrib();
    }
    
    /// enable buffer for both reading and writing operations
    void bind()
    {
        glBindFramebuffer(GL_FRAMEBUFFER, frameBuffer);
        //printf("offscreen- bind framebuffer %u : %ix%i\n", frameBuffer, width, height);
        glViewport(0, 0, width, height);
#if ( 0 )
        GLint readbuf = 0, drawbuf = 0;
        glGetIntegerv(GL_READ_BUFFER, &readbuf);
        glGetIntegerv(GL_DRAW_BUFFER, &drawbuf);
        printf("framebuffers: read %i draw %i\n", readbuf, drawbuf);
#endif
   }
};

/// list of known buffers
std::stack<GLBuffer> opengl_buffers;

//------------------------------------------------------------------------------
char const* glErrorString(GLenum code)
{
    switch ( code )
    {
        case GL_NO_ERROR:          return "GL_NO_ERROR";
        case GL_INVALID_ENUM:      return "GL_INVALID_ENUM";
        case GL_INVALID_VALUE:     return "GL_INVALID_VALUE";
        case GL_INVALID_OPERATION: return "GL_INVALID_OPERATION";
        case GL_STACK_OVERFLOW:    return "GL_STACK_OVERFLOW";
        case GL_STACK_UNDERFLOW:   return "GL_STACK_UNDERFLOW";
        case GL_OUT_OF_MEMORY:     return "GL_OUT_OF_MEMORY";
        case GL_TABLE_TOO_LARGE:   return "GL_TABLE_TOO_LARGE";
        default:                   return "GL_UNKNOWN_ERROR";
    }
}


void checkError(const char msg[])
{
    GLenum glError = glGetError();
    while ( glError != GL_NO_ERROR )
    {
        fprintf(stderr, "OpenGL error `%s' %s\n", glErrorString(glError), msg);
        glError = glGetError();
    }
}


bool hasGLExtension(const char* ext)
{
    const GLubyte * str = glGetString(GL_EXTENSIONS);
    return gluCheckExtension((const GLubyte *)ext, str);
}


void describePixelFormat(CGLPixelFormatObj const& p, GLint n)
{
    GLint cap = 0;
    printf("pixel format %i:\n", n);
    CGLDescribePixelFormat(p, n, kCGLPFAColorSize, &cap);
    printf("    colors      %i\n", cap);
    CGLDescribePixelFormat(p, n, kCGLPFADepthSize, &cap);
    printf("    depth       %i\n", cap);
    CGLDescribePixelFormat(p, n, kCGLPFAMultisample, &cap);
    printf("    multi       %i\n", cap);
    if (cap)
    {
        CGLDescribePixelFormat(p, n, kCGLPFASampleBuffers, &cap);
        printf("       buffers  %i\n", cap);
        CGLDescribePixelFormat(p, n, kCGLPFASamples, &cap);
        printf("       samples  %i\n", cap);
    }
}

//------------------------------------------------------------------------------

CGLContextObj createOffscreenContext()
{
    CGLPixelFormatAttribute attribs[] =
    {
        kCGLPFAMinimumPolicy,
        //kCGLPFAPBuffer,
        //kCGLPFARendererID,
        kCGLPFAColorSize,
        (CGLPixelFormatAttribute)32,
        kCGLPFADepthSize,
        (CGLPixelFormatAttribute)16,
        kCGLPFAMultisample,
        kCGLPFASamples,
        (CGLPixelFormatAttribute)4,
        (CGLPixelFormatAttribute)0
    };

    GLint npix = 0;
    CGLError err;
    CGLPixelFormatObj pix;
    
    err = CGLChoosePixelFormat(attribs, &pix, &npix);
    
    if ( err || npix == 0 )
    {
        fprintf(stderr, "Could not find suitable pixel format\n");
        return 0;
    }
    
#if ( 0 )
    // display supported pixel formats:
    for ( int n = 0; n < npix; ++n )
    {
        describePixelFormat(pix, n);
        GLint cap = 0;
        CGLDescribePixelFormat(pix, n, kCGLPFAMultisample, &cap);
    }
#endif
    
    CGLContextObj newContext;
    CGLCreateContext(pix, preContext, &newContext);
    CGLReleasePixelFormat(pix);
    
    if ( newContext == 0 )
    {
        fprintf(stderr, "Could not create OpenGL context\n");
        return 0;
    }
    
    checkError("createOffscreenContext()");
    return newContext;
}


/**
 Set up an OpenGL context for offscreen rendering.
 */
int OffScreen::openContext()
{
    if ( offContext && offContext == CGLGetCurrentContext() )
    {
        fprintf(stderr, "Offscreen context is already active\n");
        return 0;
    }
    
    preContext = CGLGetCurrentContext();
    //printf("offscreen- current context %p\n", preContext);

    if ( !offContext )
        offContext = createOffscreenContext();

    if ( 0 == CGLSetCurrentContext(offContext) )
    {
        //printf("offscreen- switched context %p\n", offContext);
    }
    else
    {
        CGLDestroyContext(offContext);
        preContext = 0;
        offContext = 0;
        fprintf(stderr, "Could not switch OpenGL context\n");
        return 0;
    }

    return 1;
}


void OffScreen::closeContext()
{
    if ( offContext == CGLGetCurrentContext() )
    {
        CGLSetCurrentContext(preContext);
        CGLDestroyContext(offContext);
        //printf("offscreen- restored context %p\n", preContext);
        preContext = 0;
        offContext = 0;
    }
    checkError("OffScreen::closeContext()");
}


//------------------------------------------------------------------------------

/**
 Set up a Frame Buffer object with two Render buffers attached,
 for color and depth data.
 */
GLuint OffScreen::createBuffer(const unsigned width, const unsigned height, unsigned multisample)
{
#if ( 0 )
    if ( ! hasGLExtension("GL_EXT_framebuffer_object") )
    {
        fprintf(stderr, "Error: OpenGL lacks GL_EXT_framebuffer_object\n");
        return 0;
    }
#endif

    GLint s = 0;
    glGetIntegerv(GL_MAX_SAMPLES, &s);
    if ( multisample > s )
    {
        multisample = s;
        //fprintf(stderr, "warning: OpenGL multisamples limited to %i\n", s);
    }
    
    //if ( multisample > 1 )
    //    fprintf(stderr, "OpenGL buffer is multisampled %i\n", multisample);

    //Set up a FBO with two renderBuffer attachment
    GLBuffer buffer;
    buffer.create(width, height);
    
    glBindFramebuffer(GL_FRAMEBUFFER, buffer.frameBuffer);
    //checkError("OffScreen:glBindFramebuffer()");
    
    glBindRenderbuffer(GL_RENDERBUFFER, buffer.colorBuffer);
    if ( multisample > 1 )
        glRenderbufferStorageMultisample(GL_RENDERBUFFER, multisample, GL_RGBA8, width, height);
    else
        glRenderbufferStorage(GL_RENDERBUFFER, GL_RGBA8, width, height);
    
    glBindRenderbuffer(GL_RENDERBUFFER, buffer.depthBuffer);
    if ( multisample > 1 )
        glRenderbufferStorageMultisample(GL_RENDERBUFFER, multisample, GL_DEPTH24_STENCIL8, width, height);
    else
        glRenderbufferStorage(GL_RENDERBUFFER, GL_DEPTH24_STENCIL8, width, height);
    checkError("OffScreen:glRenderbufferStorageMultisample()");
        
    glBindRenderbuffer(GL_RENDERBUFFER, 0);
    
    glFramebufferRenderbuffer(GL_FRAMEBUFFER, GL_COLOR_ATTACHMENT0, GL_RENDERBUFFER, buffer.colorBuffer);
    glFramebufferRenderbuffer(GL_FRAMEBUFFER, GL_DEPTH_ATTACHMENT, GL_RENDERBUFFER, buffer.depthBuffer);
    //checkError("OffScreen::glFramebufferRenderbuffer()");

    GLenum status = glCheckFramebufferStatus(GL_FRAMEBUFFER);
    
    if ( status == GL_FRAMEBUFFER_UNSUPPORTED )
        return 0;
    if ( status != GL_FRAMEBUFFER_COMPLETE )
        return 0;
    
    buffer.bind();
    glClear(GL_COLOR_BUFFER_BIT|GL_DEPTH_BUFFER_BIT);
    
    //printf("offscreen- allocated framebuffer %u  %ux%u\n", buffer.frameBuffer, width, height);
    checkError("OffScreen:createBuffer()");
    
    opengl_buffers.push(buffer);

    return buffer.frameBuffer;
}


/**
 Release the last buffer that was created, and promote the one before it
 */
void OffScreen::releaseBuffer()
{
    if ( !opengl_buffers.empty() )
    {
        opengl_buffers.top().release();
        opengl_buffers.pop();
        if ( opengl_buffers.empty() )
            glBindFramebuffer(GL_FRAMEBUFFER, 0);
        else
            opengl_buffers.top().bind();
    }
    checkError("OffScreen::close()");
}
