# Supplementary material for: Self-Organization of Minimal Anaphase Spindle Midzone Bundles
Source: Curr Biol. 2019 Jul 8;29(13):2120–2130.e7. doi: 10.1016/j.cub.2019.05.049 (PMC6616649; doi:10.1016/j.cub.2019.05.049)
Supplement: Data S1. Simulation Files, Related to STAR Methods — This ZIP contains the source code of Cytosim used for this study, and all the configuration files needed to reproduce the simulation figures. Please, refer to the README file included in the package. [file mmc8.zip › Hannabuss2019_simulation_files_fixed/code/cytosim/src/disp/gle_color_list.h]

// Cytosim was created by Francois Nedelec. Copyright 2007-2017 EMBL.
// Created by Francois Nedelec on 08/08/2010.


#include "gle_color.h"


namespace gle
{
    /// Holds the name and the RGBA components of a color
    class named_color
    {
    public:
        /// name of color
        char const * name;
        /// components of color (RGBA)
        unsigned long hex;
    };
    
    /// a small set of contrasted colors (indx is wrapped to the number of colors)
    gle_color nice_color(unsigned indx);
  
    /// a set of standard colors (indx is wrapped to the number of colors)
    gle_color std_color(unsigned indx);

    /// a set of standard named html colors
    gle_color std_color(const std::string& name);

    /// a large set of colors from Crayola crayons
    gle_color alt_color(unsigned indx);
    
    /// extract colors having a brightness between `minb` and `maxb`
    int       select_colors(gle_color * array, unsigned asize, GLfloat minb, GLfloat maxb);
    
    /// one of the crayola color, with a brightness() > threshold
    gle_color bright_color(unsigned indx, GLfloat minb = 0.6, GLfloat maxb = 3.0);

    /// print a list of colors with names and values
    void      print_colors(std::ostream &, named_color* list, unsigned list_size);
    
    /// print the list of standard colors
    void      print_std_colors(std::ostream &);

}
