# Supplementary material for: Self-Organization of Minimal Anaphase Spindle Midzone Bundles
Source: Curr Biol. 2019 Jul 8;29(13):2120–2130.e7. doi: 10.1016/j.cub.2019.05.049 (PMC6616649; doi:10.1016/j.cub.2019.05.049)
Supplement: Data S1. Simulation Files, Related to STAR Methods — This ZIP contains the source code of Cytosim used for this study, and all the configuration files needed to reproduce the simulation figures. Please, refer to the README file included in the package. [file mmc8.zip › Hannabuss2019_simulation_files_fixed/code/cytosim/src/doc/display_parameters.dox]

// Cytosim was created by Francois Nedelec. Copyright 2007-2017 EMBL.

/**
 @defgroup DisplayParameters Display Parameters
 
 Display parameters can be embedded in the config file, in the `display` string of each object.
 A minimal list of parameters is given by `play parameters`.
 The `display` strings are ignored by `sim`.

 <h3> Global Parameters </h3>
 
 Global parameters are divided in three groups:
 - @ref DisplayPar "World"
 - @ref glAppPar "Graphics"
 - @ref ViewPar "View"
 - @ref PlayPar
 .
 
 They are all set in the `simul` object, for example:
  
 @code
 set simul *
 {
   ...
   display = ( delay=50; point_value=0.01; zoom=0.6; )
 }
 @endcode

 or alternatively:
  
 @code
 set simul:display * ( back_color=blue )
 @endcode

 <h3> Objects </h3>

 Each class of object has its own display parameters (color, size, etc.),
 which should be specified within the 'set' command.
 Fibers use @ref FiberDispPar:

 @code
 set fiber filament
 {
   ...
   display = ( line_width=3; color=blue; )
 }
 @endcode
 
 Most objects use @ref PointDispPar:
 
 @code
 set hand motor
 {
   ...
   display = ( size=3; color=green; )
 }
 @endcode

 
 Alternative syntax:
 
 @code
 set fiber:display microtubule
 {
   line_width = 3
   color = blue
 }
 @endcode


 <h3> External setup files </h3>

 Display parameters can also be specified in a separate file with extension `.cmi`.
 Such setup file should be specified on the command line:
 @code
 play display.cmi live
 @endcode
 It will be read before the simulation starts, and thus any value can be changed
 while cytosim reads `config.cym`.

 To control at which time the display parameters are changed, the best technique is to 
 `include` the setup in the main config file:
 @code
 include ../display.cmi { required=0 }
 @endcode

 The result will be equivalent to having the specifications directly in the config file, 
 except that cytosim will continue even if the setup file is not found (because 'required=0').
 In this way, you can safely share a single display file for multiple simulations.
 
 <h3>Colors</h3>
 
 A color is composed of 4 components (Red, Green, Blue, Alpha), where the alpha value
 specifies transparency. Colors can be specified in different ways:
 
 Syntax                    | Example      |  Note
 --------------------------|--------------|------------------------------------------------------
 `0xRRGGBBAA`\n `0xRRGGBB` | `0xFF0000FF` | Each component specified with 2 hexadecimal character
 `(r g b a)`\n `(r g b)`   | `(1 0 0.5)`  | Components are specified in floating points
 `COLOR_NAME`              | `red`        | Cytosim has a list of common colors
 `#INTEGER`                | `#12`        | Index in the list of known colors
 
 Examples:
 @code
 color = blue
 @endcode

 Opaque red:
 @code
 color = 0xFF0000FF
 @endcode

 Transparent blue:
 @code
 color = 0x0000FF88
 @endcode
 */
